# Supplementary material for: Site‐Selective B─H Activation via HAT Toward Xanthyl‐closo‐Carboranes as Bench‐Stable Precursors of Organosulfur Boron Clusters
Source: Angew Chem Int Ed Engl. 2026 Apr 22;65(24):e7686382. doi: 10.1002/anie.7686382 (PMC13245599; doi:10.1002/anie.7686382)
Supplement: Supplementary file 2 — Supporting File 2: anie72341‐sup‐0002‐Data.zip. [file ANIE-65-e7686382-s002.zip]

Archive with 2 entries (2 files):
- Ko19 (3)_2.cif
- Ko18 (1)_2.cif
