# Supplementary material for: Site‐Selective B─H Activation via HAT Toward Xanthyl‐closo‐Carboranes as Bench‐Stable Precursors of Organosulfur Boron Clusters
Source: Angew Chem Int Ed Engl. 2026 Apr 22;65(24):e7686382. doi: 10.1002/anie.7686382 (PMC13245599; doi:10.1002/anie.7686382)
Supplement: Supplementary file 2 — Supporting File 2: anie72341‐sup‐0002‐Data.zip. [file ANIE-65-e7686382-s002.zip › Ko19 (3)_2.cif]

data_Ko19
_audit_creation_date               2025-11-20
_audit_creation_method
;
Olex2 1.5-alpha
(compiled 2025.07.13 svn.rb7424aed for OlexSys, GUI svn.r7317)
;
loop_
  _audit_author_name
  _audit_author_email
  _audit_author_address
 'Rusconi, M.' '' 'University of Turin'
 'Hischa, B.' Birgit.Hischa@chemie.uni-regensburg.de 'University of Regensburg'

_audit_contact_author_address      ?
_audit_contact_author_email        ?
_audit_contact_author_name         ''
_audit_contact_author_phone        ?
_publ_contact_author_id_orcid      ?
_publ_section_references
;
Bourhis, L.J., Dolomanov, O.V., Gildea, R.J., Howard, J.A.K., Puschmann, H.
 (2015). Acta Cryst. A71, 59-75.

Dolomanov, O.V., Bourhis, L.J., Gildea, R.J, Howard, J.A.K. & Puschmann, H.
 (2009), J. Appl. Cryst. 42, 339-341.

Kleemiss, F., Dolomanov, O.V., Bodensteiner, M., Peyerimhoff, N., Midgley, L.,
Bourhis, L.J., Genoni, A., Malaspina, L.A., Jayatilaka, D., Spencer, J.L.,
White, F., Grundkoetter-Stock, B., Steinhauer, S., Lentz, D., Puschmann, H.,
Grabowsky, S. (2021), Chem. Sci., 12, 1675-1692.

Sheldrick, G.M. (2015). Acta Cryst. A71, 3-8.
;
_chemical_formula_moiety           'C17 H22 B10 Br2 O S2'
_chemical_formula_sum              'C17 H22 B10 Br2 O S2'
_chemical_formula_weight           574.545
_chemical_oxdiff_formula           'B10 C17 H22 Br2'
_chemical_oxdiff_usercomment       ZA_extern_Rusconi_EMA52
loop_
  _atom_type_symbol
  _atom_type_scat_dispersion_real
  _atom_type_scat_dispersion_imag
  _atom_type_scat_source
  _atom_type_scat_dispersion_source
 B 0.00925 0.00394 'NoSpherA2: Chem.Sci. 2021, DOI:10.1039/D0SC05526C'
 'Brennan, Cowan, Rev. Sci. Instrum., 1992, 63, 850'
 Br -0.66955 1.28295 'NoSpherA2: Chem.Sci. 2021, DOI:10.1039/D0SC05526C'
 'Brennan, Cowan, Rev. Sci. Instrum., 1992, 63, 850'
 C 0.01788 0.00908 'NoSpherA2: Chem.Sci. 2021, DOI:10.1039/D0SC05526C'
 'Brennan, Cowan, Rev. Sci. Instrum., 1992, 63, 850'
 H 0.00000 0.00000 'NoSpherA2: Chem.Sci. 2021, DOI:10.1039/D0SC05526C'
 'Brennan, Cowan, Rev. Sci. Instrum., 1992, 63, 850'
 O 0.04960 0.03234 'NoSpherA2: Chem.Sci. 2021, DOI:10.1039/D0SC05526C'
 'Brennan, Cowan, Rev. Sci. Instrum., 1992, 63, 850'
 S 0.33376 0.55840 'NoSpherA2: Chem.Sci. 2021, DOI:10.1039/D0SC05526C'
 'Brennan, Cowan, Rev. Sci. Instrum., 1992, 63, 850'

_space_group_crystal_system        'monoclinic'
_space_group_IT_number             14
_space_group_name_H-M_alt          'P 1 21/n 1'
_space_group_name_Hall             '-P 2yn'
loop_
  _space_group_symop_id
  _space_group_symop_operation_xyz
 1 x,y,z
 2 -x+1/2,y+1/2,-z+1/2
 3 -x,-y,-z
 4 x-1/2,-y-1/2,z-1/2

_symmetry_Int_Tables_number        14
_cell_length_a                     11.5368(1)
_cell_length_b                     14.1909(2)
_cell_length_c                     14.8720(1)
_cell_angle_alpha                  90
_cell_angle_beta                   96.797(1)
_cell_angle_gamma                  90
_cell_volume                       2417.70(4)
_cell_formula_units_Z              4
_cell_measurement_reflns_used      15818
_cell_measurement_temperature      123.00(10)
_cell_measurement_theta_max        75.3170
_cell_measurement_theta_min        3.8590
_exptl_absorpt_coefficient_mu      5.926
_exptl_absorpt_correction_T_max    1.000
_exptl_absorpt_correction_T_min    0.700
_exptl_absorpt_correction_type     gaussian
_exptl_absorpt_process_details
;
CrysAlisPro 1.171.44.129a (Rigaku Oxford Diffraction, 2025)
Numerical absorption correction based on gaussian integration over
a multifaceted crystal model
Empirical absorption correction using spherical harmonics,
implemented in SCALE3 ABSPACK scaling algorithm.
;
_exptl_crystal_colour              'clear colourless'
_exptl_crystal_colour_lustre       clear
_exptl_crystal_colour_modifier     .
_exptl_crystal_colour_primary      colourless
_exptl_crystal_density_diffrn      1.578
_exptl_crystal_description         prism
_exptl_crystal_F_000               1135.471
loop_
  _exptl_crystal_face_index_h
  _exptl_crystal_face_index_k
  _exptl_crystal_face_index_l
  _exptl_crystal_face_perp_dist
 3 -8 2 0.0224
 -3 6 -5 0.0343
 -1 -5 -8 0.0592
 1 5 8 0.0627
 -2 -2 -9 0.0556
 4 0 -9 0.0292
 6 -4 1 0.0251
 -5 4 -4 0.0367
 -4 0 9 0.0567
 7 0 -3 0.0172
 -6 -2 7 0.0421
 5 6 -3 0.0132
 -4 -7 5 0.0284
 -5 -5 6 0.0201
 -7 1 -3 0.0347

_exptl_crystal_size_max            0.13
_exptl_crystal_size_mid            0.08
_exptl_crystal_size_min            0.04
loop_
  _exptl_oxdiff_crystal_face_indexfrac_h
  _exptl_oxdiff_crystal_face_indexfrac_k
  _exptl_oxdiff_crystal_face_indexfrac_l
  _exptl_oxdiff_crystal_face_x
  _exptl_oxdiff_crystal_face_y
  _exptl_oxdiff_crystal_face_z
 3.0462 -8.0548 2.0987 -0.4895 0.4592 0.7413
 -3.3888 6.4720 -4.7608 0.2851 -0.2649 -0.9212
 -0.8043 -5.2138 -7.7094 -0.6359 0.6042 -0.4802
 0.9314 4.9398 7.8574 0.6219 -0.5912 0.5136
 -2.0038 -2.1601 -8.6511 -0.4554 0.4350 -0.7767
 3.7708 -0.4390 -8.8465 -0.8755 -0.1618 -0.4553
 6.4233 -4.2811 1.1192 -0.6637 -0.1269 0.7372
 -5.4460 4.2956 -3.9994 0.4068 0.0796 -0.9101
 -3.6877 0.3754 8.8985 0.8688 0.1605 0.4684
 7.2421 0.3635 -3.4880 -0.8048 -0.5558 0.2080
 -5.7703 -1.9561 6.6389 0.8016 0.5516 0.2305
 5.1721 6.3324 -2.9309 -0.3292 -0.9322 -0.1505
 -3.9315 -6.8250 4.6214 0.3058 0.8629 0.4023
 -4.9006 -4.7723 6.0292 0.5651 0.7409 0.3629
 -6.6136 1.2071 -3.2956 0.4092 0.4370 -0.8010

_diffrn_reflns_av_R_equivalents    0.0239
_diffrn_reflns_av_unetI/netI       0.0104
_diffrn_reflns_Laue_measured_fraction_full  1.0000
_diffrn_reflns_Laue_measured_fraction_max  0.9867
_diffrn_reflns_limit_h_max         14
_diffrn_reflns_limit_h_min         -14
_diffrn_reflns_limit_k_max         17
_diffrn_reflns_limit_k_min         -17
_diffrn_reflns_limit_l_max         18
_diffrn_reflns_limit_l_min         -16
_diffrn_reflns_number              52434
_diffrn_reflns_point_group_measured_fraction_full  1.0000
_diffrn_reflns_point_group_measured_fraction_max  0.9867
_diffrn_reflns_theta_full          67.6840
_diffrn_reflns_theta_max           76.05
_diffrn_reflns_theta_min           4.32
_diffrn_ambient_environment        N~2~
_diffrn_ambient_temperature        123.00(10)
_diffrn_detector                   'Hybrid Pixel Array Detector'
_diffrn_detector_area_resol_mean   10.0000
_diffrn_detector_type              'HyPix-Arc 150'
_diffrn_measured_fraction_theta_full  1.0000
_diffrn_measured_fraction_theta_max  0.9867
_diffrn_measurement_details
;
List of Runs (angles in degrees, time in seconds):

  # Type    Start    End  Width  t~exp~   \w     \q     \k     \f   Frames
--------------------------------------------------------------------------
  1  \w     26.00  92.00   0.50    0.55    --   67.03-125.00  60.00  132
  2  \w     26.00  92.00   0.50    0.55    --   67.03-125.00 -30.00  132
  3  \w     26.00  92.00   0.50    0.55    --   67.03-125.00 -30.00  132
  4  \w     34.00  99.00   0.50    0.55    --   74.06-125.00 -60.00  130
  5  \w     37.00 103.00   0.50    0.55    --   77.84-125.00 -60.00  132
  6  \w     53.00 103.00   0.50    0.55    --   77.84-125.00-150.00  100
  7  \w     37.00 103.00   0.50    0.55    --   77.84-125.00   0.00  132
  8  \w     37.00  75.00   0.50    0.55    --   77.84-125.00   0.00   76
  9  \w     40.00 103.00   0.50    0.55    --   77.84-125.00  90.00  126
 10  \w     39.00 103.00   0.50    0.55    --   77.84-125.00 120.00  128
 11  \w     37.00  72.00   0.50    0.55    --   77.84-125.00  90.00   70
 12  \w     40.00 103.00   0.50    0.55    --   77.84-125.00  60.00  126
 13  \w     37.00 103.00   0.50    0.55    --   77.84-125.00  30.00  132
 14  \w     55.00  82.00   0.50    0.55    --   77.84-125.00 150.00   54
 15  \w     37.00 103.00   0.50    0.55    --   77.84-125.00 -30.00  132
 16  \w     37.00 103.00   0.50    0.55    --   77.84-125.00 -90.00  132
 17  \w     47.00 102.00   0.50    0.55    --   77.84-125.00-120.00  110
 18  \w     38.00  79.00   0.50    0.55    --   77.84-125.00-180.00   82
 19  \w     51.00  81.00   0.50    0.55    --   77.84  15.00  30.00   60
 20  \w     39.00 109.00   0.50    0.55    --   67.03  15.00 120.00  140
 21  \w     39.00 109.00   0.50    0.55    --   67.03  15.00  60.00  140
 22  \w     39.00 109.00   0.50    0.55    --   67.03  15.00  30.00  140
 23  \w     39.00 109.00   0.50    0.55    --   67.03  15.00  30.00  140
 24  \w     90.00 120.00   0.50    0.55    --   77.84  15.00  30.00   60
 25  \w     39.00 109.00   0.50    0.55    --   67.03  15.00 -60.00  140
 26  \w     39.00 109.00   0.50    0.55    --   67.03  15.00-180.00  140
 27  \w     56.00 111.00   0.50    0.55    --   77.84  15.00-180.00  110
 28  \w     50.00 120.00   0.50    0.55    --   77.84  15.00-150.00  140
 29  \w     58.00 120.00   0.50    0.55    --   77.84  15.00 -90.00  124
 30  \w     70.00 109.00   0.50    0.55    --   77.84  15.00 -30.00   78
 31  \w     51.00 119.00   0.50    0.55    --   77.84  15.00 120.00  136
 32  \w    -92.00 -27.00   0.50    0.55    --  -67.50 125.00  60.00  130
 33  \w    -94.00 -28.00   0.50    0.55    --  -69.16 125.00  30.00  132
 34  \w    -94.00 -28.00   0.50    0.55    --  -69.16 125.00 -60.00  132
 35  \w    -94.00 -28.00   0.50    0.55    --  -69.16 125.00 -90.00  132
 36  \w    -92.00 -27.00   0.50    0.55    --  -67.50 125.00-150.00  130
 37  \w    -94.00 -28.00   0.50    0.55    --  -69.16 125.00-120.00  132
 38  \w    -94.00 -28.00   0.50    0.55    --  -69.16 125.00 -90.00  132
 39  \w    -94.00 -28.00   0.50    0.55    --  -69.16 125.00 120.00  132
 40  \w   -111.00 -41.00   0.50    0.55    --  -69.16 -15.00 120.00  140
;
_diffrn_measurement_device         'four-circle diffractometer'
_diffrn_measurement_device_type    'XtaLAB Synergy R, DW system, HyPix-Arc 150'
_diffrn_measurement_method         '\w scans'
_diffrn_orient_matrix_type        
 'CrysAlisPro convention (1999,Acta A55,543-557)'
_diffrn_orient_matrix_UB_11        -0.0840463000
_diffrn_orient_matrix_UB_12        0.0448529000
_diffrn_orient_matrix_UB_13        0.0609142000
_diffrn_orient_matrix_UB_21        -0.0772103000
_diffrn_orient_matrix_UB_22        -0.0888734000
_diffrn_orient_matrix_UB_23        -0.0102109000
_diffrn_orient_matrix_UB_31        0.0713606000
_diffrn_orient_matrix_UB_32        -0.0431521000
_diffrn_orient_matrix_UB_33        0.0840307000
_diffrn_oxdiff_digest_od_ed
;

;
_diffrn_oxdiff_measurement_exp_name  Ko19.par
_diffrn_radiation_monochromator    mirror
_diffrn_radiation_probe            x-ray
_diffrn_radiation_type             'Cu K\a'
_diffrn_radiation_wavelength       1.54184
_diffrn_source                     'Rotating-anode X-ray tube'
_diffrn_source_type                'Rigaku (Cu) X-ray Source'
_reflns_Friedel_coverage           0.0
_reflns_limit_h_max                10
_reflns_limit_h_min                -14
_reflns_limit_k_max                17
_reflns_limit_k_min                0
_reflns_limit_l_max                18
_reflns_limit_l_min                -10
_reflns_number_gt                  4696
_reflns_number_total               4981
_reflns_threshold_expression       I>=2u(I)
_computing_cell_refinement         'CrysAlisPro 1.171.44.129a (Rigaku OD, 2025)'
_computing_data_collection        
 'CrysAlisPro system (CCD 44.122a 64-bit (release 14-09-2025))'
_computing_data_reduction          'CrysAlisPro 1.171.44.129a (Rigaku OD, 2025)'
_computing_molecular_graphics      'Olex2 1.5-alpha (Dolomanov et al., 2009)'
_computing_publication_material    'Olex2 1.5-alpha (Dolomanov et al., 2009)'
_computing_structure_refinement   
 'olex2.refine 1.5-alpha (Bourhis et al., 2015)'
_computing_structure_solution      'SHELXT 2018/2 (Sheldrick, 2018)'
_refine_diff_density_max           0.5938
_refine_diff_density_min           -0.4212
_refine_diff_density_rms           0.0417
_refine_ls_d_res_high              0.7944
_refine_ls_d_res_low               10.2322
_refine_ls_goodness_of_fit_ref     1.0695
_refine_ls_hydrogen_treatment      constr
_refine_ls_matrix_type             full
_refine_ls_number_constraints      0
_refine_ls_number_parameters       487
_refine_ls_number_reflns           4981
_refine_ls_number_restraints       0
_refine_ls_R_factor_all            0.0176
_refine_ls_R_factor_gt             0.0158
_refine_ls_restrained_S_all        1.0695
_refine_ls_shift/su_max            0.0005
_refine_ls_shift/su_mean           0.0000
_refine_ls_structure_factor_coef   Fsqd
_refine_ls_weighting_details      
 'w=1/[\s^2^(Fo^2^)+(0.0081P)^2^+0.9273P] where P=(Fo^2^+2Fc^2^)/3'
_refine_ls_weighting_scheme        calc
_refine_ls_wR_factor_gt            0.0318
_refine_ls_wR_factor_ref           0.0325
_olex2_refinement_description
;
1. Fixed Uiso
 At 1.2 times of:
  All B(H) groups, All C(H) groups, All C(H,H) groups
 At 1.5 times of:
  All C(H,H,H) groups
;
_olex2_refine_details
;
Refinement using NoSpherA2, an implementation of
NOn-SPHERical Atom-form-factors in Olex2.
Please cite:
F. Kleemiss et al. Chem. Sci. DOI 10.1039/D0SC05526C - 2021
NoSpherA2 implementation of HAR makes use of
tailor-made aspherical atomic form factors calculated
on-the-fly from a Hirshfeld-partitioned electron density (ED) - not from
spherical-atom form factors.

The ED is calculated from a gaussian basis set single determinant SCF
wavefunction - either Hartree-Fock or DFT using selected funtionals
- for a fragment of the crystal.
This fragment can be embedded in an electrostatic crystal field by employing cluster charges
or modelled using implicit solvation models, depending on the software used.
The following options were used:
   SOFTWARE:       ORCA 5.0
   PARTITIONING:   NoSpherA2
   INT ACCURACY:   Normal
   METHOD:         r2SCAN
   BASIS SET:      def2-TZVP
   CHARGE:         0
   MULTIPLICITY:   1
   DATE:           2025-11-20_12-01-16
;
_atom_sites_solution_primary       dual
loop_
  _atom_site_label
  _atom_site_type_symbol
  _atom_site_fract_x
  _atom_site_fract_y
  _atom_site_fract_z
  _atom_site_U_iso_or_equiv
  _atom_site_adp_type
  _atom_site_occupancy
  _atom_site_refinement_flags_posn
 Br1 Br 0.733692(11) 0.590424(9) 0.424054(9) 0.03091(4) Uani 1.000000 .
 Br2 Br 0.903031(11) 0.084891(10) 0.465126(9) 0.03215(4) Uani 1.000000 .
 S003 S 0.01106(3) 0.27736(2) 0.116174(19) 0.02981(7) Uani 1.000000 .
 S004 S -0.21372(3) 0.36325(2) 0.13900(2) 0.03221(7) Uani 1.000000 .
 O1 O -0.03944(7) 0.33908(6) 0.27035(5) 0.02935(19) Uani 1.000000 .
 C5 C 0.45830(9) 0.36536(8) 0.31053(7) 0.0186(2) Uani 1.000000 .
 C1 C 0.62355(10) 0.49844(8) 0.37756(8) 0.0225(2) Uani 1.000000 .
 C6 C 0.49449(11) 0.37150(9) 0.40330(8) 0.0232(2) Uani 1.000000 .
 H6 H 0.4578(13) 0.3257(10) 0.4495(9) 0.042(4) Uani 1.000000 .
 C7 C 0.36976(10) 0.29367(8) 0.27281(7) 0.0189(2) Uani 1.000000 .
 C8 C 0.75237(11) 0.11509(8) 0.40859(8) 0.0257(2) Uani 1.000000 .
 C2 C 0.57755(11) 0.43751(8) 0.43702(8) 0.0248(2) Uani 1.000000 .
 H2 H 0.6064(14) 0.4418(11) 0.5085(10) 0.046(4) Uani 1.000000 .
 C11 C 0.53167(10) 0.15616(8) 0.32103(7) 0.0210(2) Uani 1.000000 .
 C14 C 0.41177(10) 0.17858(8) 0.27547(7) 0.0203(2) Uani 1.000000 .
 C3 C 0.58935(11) 0.49364(9) 0.28490(8) 0.0249(2) Uani 1.000000 .
 H3 H 0.6267(13) 0.5403(11) 0.2388(9) 0.044(4) Uani 1.000000 .
 C4 C 0.50685(10) 0.42681(8) 0.25184(8) 0.0226(2) Uani 1.000000 .
 H4 H 0.4813(13) 0.4228(10) 0.1783(9) 0.040(4) Uani 1.000000 .
 C10 C 0.54431(11) 0.10659(8) 0.40283(8) 0.0257(2) Uani 1.000000 .
 H10 H 0.4688(13) 0.0841(11) 0.4332(10) 0.047(4) Uani 1.000000 .
 C13 C 0.74225(11) 0.16579(9) 0.32812(8) 0.0261(2) Uani 1.000000 .
 H13 H 0.8196(12) 0.1885(11) 0.3002(10) 0.041(4) Uani 1.000000 .
 C9 C 0.65471(11) 0.08516(9) 0.44644(8) 0.0275(3) Uani 1.000000 .
 H9 H 0.6633(13) 0.0457(12) 0.5084(10) 0.048(4) Uani 1.000000 .
 C12 C 0.63174(11) 0.18541(8) 0.28435(8) 0.0249(2) Uani 1.000000 .
 H12 H 0.6272(12) 0.2263(12) 0.2226(10) 0.047(4) Uani 1.000000 .
 C17 C -0.08325(10) 0.33000(8) 0.18441(8) 0.0251(2) Uani 1.000000 .
 C16 C -0.10601(13) 0.39030(11) 0.33163(9) 0.0324(3) Uani 1.000000 .
 H16A H -0.1946(13) 0.3603(12) 0.3270(11) 0.055(5) Uani 1.000000 .
 H16B H -0.1122(15) 0.4635(12) 0.3070(11) 0.054(5) Uani 1.000000 .
 C15 C -0.04176(15) 0.37951(13) 0.42525(10) 0.0375(3) Uani 1.000000 .
 H15A H 0.0468(16) 0.4066(15) 0.4276(11) 0.068(6) Uani 1.000000 .
 H15B H -0.0324(17) 0.3064(12) 0.4434(10) 0.062(5) Uani 1.000000 .
 H15C H -0.0895(16) 0.4167(13) 0.4724(12) 0.067(6) Uani 1.000000 .
 B2 B 0.39809(12) 0.23855(9) 0.17373(8) 0.0202(2) Uani 1.000000 .
 H2A H 0.4822(11) 0.2613(9) 0.1417(8) 0.033(3) Uani 1.000000 .
 B8 B 0.26040(11) 0.20674(9) 0.11782(9) 0.0220(3) Uani 1.000000 .
 H8 H 0.2426(12) 0.2047(10) 0.0369(9) 0.037(4) Uani 1.000000 .
 B3 B 0.27769(11) 0.31579(10) 0.17721(8) 0.0205(2) Uani 1.000000 .
 H3A H 0.2816(11) 0.3900(9) 0.1428(8) 0.031(3) Uani 1.000000 .
 B1 B 0.31085(12) 0.21714(9) 0.34584(9) 0.0222(3) Uani 1.000000 .
 H1 H 0.3413(12) 0.2210(10) 0.4240(9) 0.039(4) Uani 1.000000 .
 B6 B 0.34817(12) 0.12066(10) 0.18095(9) 0.0235(3) Uani 1.000000 .
 H6A H 0.4048(12) 0.0596(10) 0.1516(9) 0.036(4) Uani 1.000000 .
 B9 B 0.15157(11) 0.24543(10) 0.18581(9) 0.0237(3) Uani 1.000000 .
 B5 B 0.29536(13) 0.10753(10) 0.28763(9) 0.0253(3) Uani 1.000000 .
 H5 H 0.3138(13) 0.0367(10) 0.3304(9) 0.041(4) Uani 1.000000 .
 B10 B 0.19599(12) 0.12464(10) 0.18872(9) 0.0256(3) Uani 1.000000 .
 H10A H 0.1336(13) 0.0628(10) 0.1572(10) 0.045(4) Uani 1.000000 .
 B4 B 0.22306(11) 0.30315(10) 0.28343(9) 0.0225(3) Uani 1.000000 .
 H4A H 0.1966(12) 0.3694(10) 0.3226(9) 0.040(4) Uani 1.000000 .
 B7 B 0.17264(12) 0.18407(10) 0.29119(9) 0.0258(3) Uani 1.000000 .
 H7 H 0.0970(12) 0.1645(11) 0.3355(9) 0.045(4) Uani 1.000000 .

loop_
  _atom_site_aniso_label
  _atom_site_aniso_U_11
  _atom_site_aniso_U_22
  _atom_site_aniso_U_33
  _atom_site_aniso_U_12
  _atom_site_aniso_U_13
  _atom_site_aniso_U_23
 Br1 0.02589(7) 0.03062(7) 0.03555(7) -0.00608(5) 0.00079(5) -0.00807(5)
 Br2 0.02822(7) 0.03936(8) 0.02815(7) 0.01012(6) 0.00036(5) -0.00084(5)
 S003 0.02077(14) 0.04624(19) 0.02258(14) 0.00034(13) 0.00326(11) -0.00609(13)
 S004 0.02667(15) 0.03328(17) 0.03651(16) 0.00576(13) 0.00298(12) 0.00341(13)
 O1 0.0240(4) 0.0375(5) 0.0274(4) 0.0015(4) 0.0061(3) -0.0053(4)
 C5 0.0204(5) 0.0184(5) 0.0174(5) 0.0003(4) 0.0036(4) -0.0002(4)
 C1 0.0202(5) 0.0225(5) 0.0245(6) -0.0000(4) 0.0016(4) -0.0022(4)
 C6 0.0286(6) 0.0223(6) 0.0187(5) -0.0025(5) 0.0022(5) 0.0013(5)
 H6 0.060(11) 0.034(9) 0.032(9) -0.014(8) 0.005(8) -0.005(7)
 C7 0.0210(5) 0.0185(5) 0.0177(5) -0.0004(4) 0.0044(4) -0.0006(4)
 C8 0.0277(6) 0.0242(6) 0.0253(6) 0.0051(5) 0.0034(5) -0.0009(5)
 C2 0.0297(6) 0.0225(6) 0.0210(6) -0.0006(5) -0.0014(5) -0.0012(5)
 H2 0.058(11) 0.044(10) 0.035(9) -0.005(8) -0.005(8) -0.000(8)
 C11 0.0235(6) 0.0186(5) 0.0214(5) 0.0011(4) 0.0047(4) 0.0011(4)
 C14 0.0229(6) 0.0181(5) 0.0207(5) -0.0004(4) 0.0057(4) 0.0004(4)
 C3 0.0263(6) 0.0252(6) 0.0236(6) -0.0060(5) 0.0048(5) -0.0005(5)
 H3 0.055(11) 0.042(10) 0.035(9) -0.024(9) 0.006(8) -0.007(8)
 C4 0.0253(6) 0.0236(6) 0.0193(6) -0.0046(5) 0.0046(4) 0.0010(4)
 H4 0.048(10) 0.043(10) 0.029(9) -0.008(8) 0.000(8) 0.002(7)
 C10 0.0282(6) 0.0251(6) 0.0239(6) -0.0008(5) 0.0036(5) 0.0054(5)
 H10 0.041(10) 0.055(11) 0.048(10) -0.002(9) 0.017(8) 0.015(8)
 C13 0.0247(6) 0.0255(6) 0.0290(6) 0.0047(5) 0.0062(5) 0.0035(5)
 H13 0.028(9) 0.042(10) 0.054(10) 0.009(8) 0.012(8) 0.013(8)
 C9 0.0291(7) 0.0292(6) 0.0239(6) 0.0030(5) 0.0026(5) 0.0050(5)
 H9 0.044(10) 0.064(12) 0.035(9) -0.004(9) -0.003(8) 0.015(9)
 C12 0.0241(6) 0.0254(6) 0.0261(6) 0.0042(5) 0.0063(5) 0.0051(5)
 H12 0.035(9) 0.065(12) 0.042(10) 0.010(8) 0.007(8) 0.023(9)
 C17 0.0226(6) 0.0271(6) 0.0260(6) -0.0017(5) 0.0045(5) -0.0002(5)
 C16 0.0319(7) 0.0332(7) 0.0337(7) 0.0013(6) 0.0101(6) -0.0070(6)
 H16A 0.031(10) 0.072(13) 0.065(12) -0.021(9) 0.016(9) -0.016(10)
 H16B 0.066(12) 0.037(11) 0.057(11) 0.011(9) 0.008(9) 0.006(9)
 C15 0.0419(9) 0.0421(9) 0.0304(7) 0.0004(7) 0.0121(6) -0.0060(7)
 H15A 0.042(11) 0.118(18) 0.045(11) -0.008(12) 0.009(9) -0.006(11)
 H15B 0.106(16) 0.040(11) 0.037(10) 0.003(11) 0.004(10) -0.007(9)
 H15C 0.070(14) 0.079(15) 0.051(12) 0.002(11) 0.009(10) -0.023(10)
 B2 0.0221(6) 0.0201(6) 0.0192(6) -0.0004(5) 0.0058(5) -0.0003(5)
 H2A 0.032(9) 0.036(9) 0.033(8) -0.003(7) 0.011(7) 0.002(7)
 B8 0.0233(6) 0.0245(7) 0.0190(6) -0.0014(5) 0.0048(5) -0.0029(5)
 H8 0.041(9) 0.041(10) 0.029(9) 0.005(7) 0.014(7) -0.002(7)
 B3 0.0209(6) 0.0216(6) 0.0196(6) 0.0001(5) 0.0045(5) -0.0010(5)
 H3A 0.030(8) 0.036(9) 0.028(8) -0.008(7) 0.004(6) -0.004(7)
 B1 0.0235(6) 0.0237(7) 0.0201(6) -0.0026(5) 0.0051(5) -0.0001(5)
 H1 0.048(10) 0.042(9) 0.028(8) -0.011(8) 0.009(7) 0.000(7)
 B6 0.0271(7) 0.0207(6) 0.0234(6) -0.0010(5) 0.0061(5) -0.0031(5)
 H6A 0.042(10) 0.031(9) 0.037(9) -0.002(7) 0.012(7) -0.009(7)
 B9 0.0202(6) 0.0293(7) 0.0222(6) -0.0013(5) 0.0050(5) -0.0033(5)
 B5 0.0291(7) 0.0233(7) 0.0243(6) -0.0053(6) 0.0060(5) -0.0002(5)
 H5 0.054(11) 0.026(9) 0.041(9) -0.011(8) -0.004(8) 0.008(8)
 B10 0.0274(7) 0.0259(7) 0.0244(6) -0.0072(6) 0.0061(5) -0.0032(5)
 H10A 0.050(10) 0.035(10) 0.049(10) -0.021(8) 0.004(8) -0.006(8)
 B4 0.0213(6) 0.0269(7) 0.0199(6) -0.0005(5) 0.0056(5) -0.0028(5)
 H4A 0.040(9) 0.039(9) 0.043(9) -0.001(8) 0.012(7) -0.015(8)
 B7 0.0240(7) 0.0313(7) 0.0232(6) -0.0073(6) 0.0082(5) -0.0022(5)
 H7 0.042(10) 0.063(11) 0.030(9) -0.015(9) 0.007(7) -0.012(8)

loop_
  _geom_bond_atom_site_label_1
  _geom_bond_atom_site_label_2
  _geom_bond_distance
  _geom_bond_site_symmetry_2
  _geom_bond_publ_flag
 Br1 C1 1.8944(11) . ?
 Br2 C8 1.8884(12) . ?
 S003 C17 1.7416(12) . ?
 S003 B9 1.8730(14) . ?
 S004 C17 1.6444(12) . ?
 O1 C17 1.3238(14) . ?
 O1 C16 1.4542(15) . ?
 C5 C6 1.3961(15) . ?
 C5 C7 1.5025(15) . ?
 C5 C4 1.3971(15) . ?
 C1 C2 1.3865(16) . ?
 C1 C3 1.3895(16) . ?
 C6 H6 1.069(14) . ?
 C6 C2 1.3905(17) . ?
 C7 C14 1.7028(15) . ?
 C7 B2 1.7331(16) . ?
 C7 B3 1.7003(16) . ?
 C7 B1 1.7308(17) . ?
 C7 B4 1.7235(17) . ?
 C8 C13 1.3893(17) . ?
 C8 C9 1.3845(17) . ?
 C2 H2 1.077(14) . ?
 C11 C14 1.5007(15) . ?
 C11 C10 1.3979(16) . ?
 C11 C12 1.3971(16) . ?
 C14 B2 1.7268(16) . ?
 C14 B1 1.7432(17) . ?
 C14 B6 1.7163(17) . ?
 C14 B5 1.7060(17) . ?
 C3 H3 1.079(15) . ?
 C3 C4 1.3916(16) . ?
 C4 H4 1.100(14) . ?
 C10 H10 1.076(15) . ?
 C10 C9 1.3927(17) . ?
 C13 H13 1.078(14) . ?
 C13 C12 1.3893(17) . ?
 C9 H9 1.073(14) . ?
 C12 H12 1.083(14) . ?
 C16 H16A 1.101(15) . ?
 C16 H16B 1.101(16) . ?
 C16 C15 1.506(2) . ?
 C15 H15A 1.088(18) . ?
 C15 H15B 1.074(17) . ?
 C15 H15C 1.079(18) . ?
 B2 H2A 1.175(12) . ?
 B2 B8 1.7624(18) . ?
 B2 B3 1.7750(18) . ?
 B2 B6 1.7768(19) . ?
 B8 H8 1.197(13) . ?
 B8 B3 1.7813(18) . ?
 B8 B6 1.7816(19) . ?
 B8 B9 1.7891(18) . ?
 B8 B10 1.7907(19) . ?
 B3 H3A 1.174(13) . ?
 B3 B9 1.7818(19) . ?
 B3 B4 1.7778(18) . ?
 B1 H1 1.176(13) . ?
 B1 B5 1.7788(19) . ?
 B1 B4 1.7762(19) . ?
 B1 B7 1.7654(19) . ?
 B6 H6A 1.198(13) . ?
 B6 B5 1.7753(19) . ?
 B6 B10 1.774(2) . ?
 B9 B10 1.788(2) . ?
 B9 B4 1.7819(18) . ?
 B9 B7 1.7841(19) . ?
 B5 H5 1.195(13) . ?
 B5 B10 1.772(2) . ?
 B5 B7 1.790(2) . ?
 B10 H10A 1.195(13) . ?
 B10 B7 1.7898(19) . ?
 B4 H4A 1.166(13) . ?
 B4 B7 1.795(2) . ?
 B7 H7 1.187(14) . ?

loop_
  _geom_angle_atom_site_label_1
  _geom_angle_atom_site_label_2
  _geom_angle_atom_site_label_3
  _geom_angle
  _geom_angle_site_symmetry_1
  _geom_angle_site_symmetry_3
  _geom_angle_publ_flag
 B9 S003 C17 109.94(6) . . ?
 C16 O1 C17 118.95(10) . . ?
 C7 C5 C6 121.46(10) . . ?
 C4 C5 C6 118.91(10) . . ?
 C4 C5 C7 119.63(10) . . ?
 C2 C1 Br1 119.19(9) . . ?
 C3 C1 Br1 119.68(9) . . ?
 C3 C1 C2 121.12(11) . . ?
 H6 C6 C5 120.2(7) . . ?
 C2 C6 C5 120.74(11) . . ?
 C2 C6 H6 119.1(7) . . ?
 C14 C7 C5 117.50(9) . . ?
 B2 C7 C5 115.77(9) . . ?
 B2 C7 C14 60.33(7) . . ?
 B3 C7 C5 121.14(9) . . ?
 B3 C7 C14 110.15(8) . . ?
 B3 C7 B2 62.25(7) . . ?
 B1 C7 C5 119.38(9) . . ?
 B1 C7 C14 61.02(7) . . ?
 B1 C7 B2 112.20(9) . . ?
 B1 C7 B3 112.82(9) . . ?
 B4 C7 C5 122.99(9) . . ?
 B4 C7 C14 110.65(9) . . ?
 B4 C7 B2 113.52(9) . . ?
 B4 C7 B3 62.56(7) . . ?
 B4 C7 B1 61.89(7) . . ?
 C13 C8 Br2 118.69(9) . . ?
 C9 C8 Br2 119.99(9) . . ?
 C9 C8 C13 121.30(11) . . ?
 C6 C2 C1 119.31(11) . . ?
 H2 C2 C1 119.8(8) . . ?
 H2 C2 C6 120.9(8) . . ?
 C10 C11 C14 119.69(10) . . ?
 C12 C11 C14 121.39(10) . . ?
 C12 C11 C10 118.91(11) . . ?
 C11 C14 C7 117.29(9) . . ?
 B2 C14 C7 60.71(7) . . ?
 B2 C14 C11 118.94(9) . . ?
 B1 C14 C7 60.29(7) . . ?
 B1 C14 C11 116.16(9) . . ?
 B1 C14 B2 111.90(9) . . ?
 B6 C14 C7 110.33(8) . . ?
 B6 C14 C11 123.38(9) . . ?
 B6 C14 B2 62.13(7) . . ?
 B6 C14 B1 113.01(9) . . ?
 B5 C14 C7 110.11(9) . . ?
 B5 C14 C11 121.46(10) . . ?
 B5 C14 B2 113.12(9) . . ?
 B5 C14 B1 62.08(7) . . ?
 B5 C14 B6 62.49(8) . . ?
 H3 C3 C1 120.8(7) . . ?
 C4 C3 C1 119.07(11) . . ?
 C4 C3 H3 120.1(7) . . ?
 C3 C4 C5 120.84(11) . . ?
 H4 C4 C5 120.5(8) . . ?
 H4 C4 C3 118.6(8) . . ?
 H10 C10 C11 120.5(8) . . ?
 C9 C10 C11 120.70(12) . . ?
 C9 C10 H10 118.8(8) . . ?
 H13 C13 C8 119.9(7) . . ?
 C12 C13 C8 119.10(12) . . ?
 C12 C13 H13 121.0(7) . . ?
 C10 C9 C8 119.15(11) . . ?
 H9 C9 C8 120.8(8) . . ?
 H9 C9 C10 120.0(8) . . ?
 C13 C12 C11 120.82(11) . . ?
 H12 C12 C11 122.1(8) . . ?
 H12 C12 C13 117.0(8) . . ?
 S004 C17 S003 119.23(7) . . ?
 O1 C17 S003 114.26(9) . . ?
 O1 C17 S004 126.51(9) . . ?
 H16A C16 O1 108.8(8) . . ?
 H16B C16 O1 106.4(8) . . ?
 H16B C16 H16A 108.7(13) . . ?
 C15 C16 O1 106.86(11) . . ?
 C15 C16 H16A 111.7(9) . . ?
 C15 C16 H16B 114.1(9) . . ?
 H15A C15 C16 110.5(9) . . ?
 H15B C15 C16 110.7(9) . . ?
 H15B C15 H15A 105.5(14) . . ?
 H15C C15 C16 108.5(9) . . ?
 H15C C15 H15A 110.9(13) . . ?
 H15C C15 H15B 110.7(14) . . ?
 C14 B2 C7 58.96(6) . . ?
 H2A B2 C7 117.9(6) . . ?
 H2A B2 C14 119.7(6) . . ?
 B8 B2 C7 105.46(9) . . ?
 B8 B2 C14 105.72(9) . . ?
 B8 B2 H2A 128.3(6) . . ?
 B3 B2 C7 57.97(7) . . ?
 B3 B2 C14 105.64(9) . . ?
 B3 B2 H2A 121.9(7) . . ?
 B3 B2 B8 60.47(7) . . ?
 B6 B2 C7 106.17(9) . . ?
 B6 B2 C14 58.64(7) . . ?
 B6 B2 H2A 124.9(7) . . ?
 B6 B2 B8 60.45(8) . . ?
 B6 B2 B3 108.62(9) . . ?
 H8 B8 B2 121.2(7) . . ?
 B3 B8 B2 60.11(7) . . ?
 B3 B8 H8 121.0(7) . . ?
 B6 B8 B2 60.18(7) . . ?
 B6 B8 H8 122.1(7) . . ?
 B6 B8 B3 108.13(9) . . ?
 B9 B8 B2 107.96(9) . . ?
 B9 B8 H8 121.8(7) . . ?
 B9 B8 B3 59.87(7) . . ?
 B9 B8 B6 107.80(9) . . ?
 B10 B8 B2 107.61(9) . . ?
 B10 B8 H8 122.8(7) . . ?
 B10 B8 B3 107.65(9) . . ?
 B10 B8 B6 59.55(8) . . ?
 B10 B8 B9 59.93(8) . . ?
 B2 B3 C7 59.78(7) . . ?
 B8 B3 C7 106.05(9) . . ?
 B8 B3 B2 59.41(7) . . ?
 H3A B3 C7 118.5(6) . . ?
 H3A B3 B2 118.1(6) . . ?
 H3A B3 B8 124.8(6) . . ?
 B9 B3 C7 105.73(9) . . ?
 B9 B3 B2 107.73(9) . . ?
 B9 B3 B8 60.28(7) . . ?
 B9 B3 H3A 127.4(6) . . ?
 B4 B3 C7 59.36(7) . . ?
 B4 B3 B2 108.94(9) . . ?
 B4 B3 B8 108.80(10) . . ?
 B4 B3 H3A 120.9(6) . . ?
 B4 B3 B9 60.08(7) . . ?
 C14 B1 C7 58.70(6) . . ?
 H1 B1 C7 119.8(7) . . ?
 H1 B1 C14 117.8(7) . . ?
 B5 B1 C7 105.52(9) . . ?
 B5 B1 C14 57.93(7) . . ?
 B5 B1 H1 121.6(7) . . ?
 B4 B1 C7 58.86(7) . . ?
 B4 B1 C14 106.38(9) . . ?
 B4 B1 H1 124.7(7) . . ?
 B4 B1 B5 109.17(10) . . ?
 B7 B1 C7 106.15(9) . . ?
 B7 B1 C14 105.74(9) . . ?
 B7 B1 H1 128.0(7) . . ?
 B7 B1 B5 60.68(8) . . ?
 B7 B1 B4 60.92(8) . . ?
 B2 B6 C14 59.22(7) . . ?
 B8 B6 C14 105.33(9) . . ?
 B8 B6 B2 59.38(7) . . ?
 H6A B6 C14 116.5(7) . . ?
 H6A B6 B2 117.7(7) . . ?
 H6A B6 B8 127.2(7) . . ?
 B5 B6 C14 58.47(7) . . ?
 B5 B6 B2 107.50(9) . . ?
 B5 B6 B8 108.01(10) . . ?
 B5 B6 H6A 120.6(7) . . ?
 B10 B6 C14 105.18(9) . . ?
 B10 B6 B2 107.71(10) . . ?
 B10 B6 B8 60.48(8) . . ?
 B10 B6 H6A 129.3(7) . . ?
 B10 B6 B5 59.88(8) . . ?
 B8 B9 S003 112.40(8) . . ?
 B3 B9 S003 119.04(9) . . ?
 B3 B9 B8 59.85(7) . . ?
 B10 B9 S003 118.17(8) . . ?
 B10 B9 B8 60.08(8) . . ?
 B10 B9 B3 107.75(9) . . ?
 B4 B9 S003 128.76(9) . . ?
 B4 B9 B8 108.26(9) . . ?
 B4 B9 B3 59.85(7) . . ?
 B4 B9 B10 108.50(9) . . ?
 B7 B9 S003 128.52(9) . . ?
 B7 B9 B8 108.36(10) . . ?
 B7 B9 B3 108.00(9) . . ?
 B7 B9 B10 60.14(8) . . ?
 B7 B9 B4 60.46(8) . . ?
 B1 B5 C14 59.99(7) . . ?
 B6 B5 C14 59.04(7) . . ?
 B6 B5 B1 108.53(9) . . ?
 H5 B5 C14 117.4(7) . . ?
 H5 B5 B1 118.4(7) . . ?
 H5 B5 B6 120.4(7) . . ?
 B10 B5 C14 105.73(9) . . ?
 B10 B5 B1 107.58(10) . . ?
 B10 B5 B6 60.02(8) . . ?
 B10 B5 H5 127.9(6) . . ?
 B7 B5 C14 106.25(10) . . ?
 B7 B5 B1 59.29(8) . . ?
 B7 B5 B6 108.60(10) . . ?
 B7 B5 H5 125.9(7) . . ?
 B7 B5 B10 60.33(8) . . ?
 B6 B10 B8 59.97(8) . . ?
 B9 B10 B8 59.99(7) . . ?
 B9 B10 B6 108.18(9) . . ?
 B5 B10 B8 107.77(10) . . ?
 B5 B10 B6 60.10(8) . . ?
 B5 B10 B9 107.88(9) . . ?
 H10A B10 B8 121.3(7) . . ?
 H10A B10 B6 120.4(7) . . ?
 H10A B10 B9 122.5(7) . . ?
 H10A B10 B5 121.7(7) . . ?
 B7 B10 B8 108.03(10) . . ?
 B7 B10 B6 108.68(10) . . ?
 B7 B10 B9 59.82(8) . . ?
 B7 B10 B5 60.36(8) . . ?
 B7 B10 H10A 122.4(7) . . ?
 B3 B4 C7 58.08(7) . . ?
 B1 B4 C7 59.26(7) . . ?
 B1 B4 B3 107.07(9) . . ?
 B9 B4 C7 104.73(9) . . ?
 B9 B4 B3 60.07(7) . . ?
 B9 B4 B1 106.87(10) . . ?
 H4A B4 C7 115.3(7) . . ?
 H4A B4 B3 120.3(7) . . ?
 H4A B4 B1 117.4(7) . . ?
 H4A B4 B9 130.9(7) . . ?
 B7 B4 C7 105.16(9) . . ?
 B7 B4 B3 107.68(9) . . ?
 B7 B4 B1 59.25(8) . . ?
 B7 B4 B9 59.83(8) . . ?
 B7 B4 H4A 128.4(7) . . ?
 B9 B7 B1 107.24(9) . . ?
 B5 B7 B1 60.03(8) . . ?
 B5 B7 B9 107.23(9) . . ?
 B10 B7 B1 107.37(10) . . ?
 B10 B7 B9 60.04(8) . . ?
 B10 B7 B5 59.32(8) . . ?
 B4 B7 B1 59.84(7) . . ?
 B4 B7 B9 59.71(8) . . ?
 B4 B7 B5 107.80(9) . . ?
 B4 B7 B10 107.83(9) . . ?
 H7 B7 B1 119.3(6) . . ?
 H7 B7 B9 124.7(7) . . ?
 H7 B7 B5 120.7(8) . . ?
 H7 B7 B10 123.9(7) . . ?
 H7 B7 B4 121.4(7) . . ?

loop_
  _geom_torsion_atom_site_label_1
  _geom_torsion_atom_site_label_2
  _geom_torsion_atom_site_label_3
  _geom_torsion_atom_site_label_4
  _geom_torsion
  _geom_torsion_site_symmetry_1
  _geom_torsion_site_symmetry_2
  _geom_torsion_site_symmetry_3
  _geom_torsion_site_symmetry_4
  _geom_torsion_publ_flag
 Br1 C1 C2 C6 178.38(9) . . . . ?
 Br1 C1 C3 C4 -178.88(9) . . . . ?
 Br2 C8 C13 C12 177.71(9) . . . . ?
 Br2 C8 C9 C10 -178.79(9) . . . . ?
 S003 C17 O1 C16 174.05(9) . . . . ?
 S003 B9 B8 B2 149.04(8) . . . . ?
 S003 B9 B8 B3 111.57(12) . . . . ?
 S003 B9 B8 B6 -147.39(8) . . . . ?
 S003 B9 B8 B10 -110.61(12) . . . . ?
 S003 B9 B3 C7 159.76(9) . . . . ?
 S003 B9 B3 B2 -137.55(9) . . . . ?
 S003 B9 B3 B8 -100.46(12) . . . . ?
 S003 B9 B3 B4 120.38(14) . . . . ?
 S003 B9 B10 B8 100.98(12) . . . . ?
 S003 B9 B10 B6 138.04(9) . . . . ?
 S003 B9 B10 B5 -158.41(9) . . . . ?
 S003 B9 B10 B7 -120.48(13) . . . . ?
 S003 B9 B4 C7 -143.21(11) . . . . ?
 S003 B9 B4 B3 -104.68(15) . . . . ?
 S003 B9 B4 B1 154.99(11) . . . . ?
 S003 B9 B4 B7 117.58(15) . . . . ?
 S003 B9 B7 B1 -155.71(11) . . . . ?
 S003 B9 B7 B5 141.12(11) . . . . ?
 S003 B9 B7 B10 103.81(14) . . . . ?
 S003 B9 B7 B4 -117.95(16) . . . . ?
 S004 C17 S003 B9 -179.17(7) . . . . ?
 S004 C17 O1 C16 -5.79(14) . . . . ?
 O1 C17 S003 B9 0.97(11) . . . . ?
 C5 C6 C2 C1 0.77(14) . . . . ?
 C5 C7 C14 C11 4.05(10) . . . . ?
 C5 C7 C14 B2 -105.52(12) . . . . ?
 C5 C7 C14 B1 110.12(12) . . . . ?
 C5 C7 C14 B6 -144.31(10) . . . . ?
 C5 C7 C14 B5 148.57(10) . . . . ?
 C5 C7 B2 C14 108.36(13) . . . . ?
 C5 C7 B2 B8 -152.33(10) . . . . ?
 C5 C7 B2 B3 -113.25(13) . . . . ?
 C5 C7 B2 B6 144.58(10) . . . . ?
 C5 C7 B3 B2 104.84(14) . . . . ?
 C5 C7 B3 B8 143.56(10) . . . . ?
 C5 C7 B3 B9 -153.50(11) . . . . ?
 C5 C7 B3 B4 -113.78(14) . . . . ?
 C5 C7 B1 C14 -107.08(13) . . . . ?
 C5 C7 B1 B5 -142.62(11) . . . . ?
 C5 C7 B1 B4 114.06(14) . . . . ?
 C5 C7 B1 B7 154.04(11) . . . . ?
 C5 C7 B4 B3 110.95(15) . . . . ?
 C5 C7 B4 B1 -108.44(14) . . . . ?
 C5 C7 B4 B9 150.45(11) . . . . ?
 C5 C7 B4 B7 -147.40(11) . . . . ?
 C5 C4 C3 C1 0.24(13) . . . . ?
 C6 C5 C7 C14 -70.31(11) . . . . ?
 C6 C5 C7 B2 -138.69(11) . . . . ?
 C6 C5 C7 B3 149.52(10) . . . . ?
 C6 C5 C7 B1 0.19(13) . . . . ?
 C6 C5 C7 B4 73.98(12) . . . . ?
 C6 C5 C4 C3 -0.44(13) . . . . ?
 C6 C2 C1 C3 -0.98(14) . . . . ?
 C7 C5 C6 C2 179.23(11) . . . . ?
 C7 C5 C4 C3 -179.75(10) . . . . ?
 C7 C14 C11 C10 110.94(10) . . . . ?
 C7 C14 C11 C12 -67.80(11) . . . . ?
 C7 C14 B2 B8 -98.85(7) . . . . ?
 C7 C14 B2 B3 -35.78(9) . . . . ?
 C7 C14 B2 B6 -138.36(10) . . . . ?
 C7 C14 B1 B5 138.63(10) . . . . ?
 C7 C14 B1 B4 35.94(9) . . . . ?
 C7 C14 B1 B7 99.61(8) . . . . ?
 C7 C14 B6 B2 38.17(10) . . . . ?
 C7 C14 B6 B8 -0.74(9) . . . . ?
 C7 C14 B6 B5 -102.74(13) . . . . ?
 C7 C14 B6 B10 -63.68(9) . . . . ?
 C7 C14 B5 B1 -37.68(10) . . . . ?
 C7 C14 B5 B6 103.09(13) . . . . ?
 C7 C14 B5 B10 63.84(9) . . . . ?
 C7 C14 B5 B7 0.82(9) . . . . ?
 C7 B2 C14 C11 -106.89(8) . . . . ?
 C7 B2 C14 B1 33.05(9) . . . . ?
 C7 B2 C14 B6 138.36(9) . . . . ?
 C7 B2 C14 B5 100.90(8) . . . . ?
 C7 B2 B8 B3 37.89(10) . . . . ?
 C7 B2 B8 B6 -100.10(12) . . . . ?
 C7 B2 B8 B9 0.54(9) . . . . ?
 C7 B2 B8 B10 -62.74(9) . . . . ?
 C7 B2 B3 B8 -135.71(10) . . . . ?
 C7 B2 B3 B9 -98.23(8) . . . . ?
 C7 B2 B3 B4 -34.59(9) . . . . ?
 C7 B2 B6 C14 -36.36(10) . . . . ?
 C7 B2 B6 B8 98.90(12) . . . . ?
 C7 B2 B6 B5 -2.06(10) . . . . ?
 C7 B2 B6 B10 61.10(9) . . . . ?
 C7 B3 B2 C14 36.22(9) . . . . ?
 C7 B3 B2 B8 135.71(10) . . . . ?
 C7 B3 B2 B6 97.81(8) . . . . ?
 C7 B3 B8 B2 -38.89(10) . . . . ?
 C7 B3 B8 B6 -1.24(10) . . . . ?
 C7 B3 B8 B9 99.24(12) . . . . ?
 C7 B3 B8 B10 61.67(9) . . . . ?
 C7 B3 B9 B8 -99.78(12) . . . . ?
 C7 B3 B9 B10 -62.12(9) . . . . ?
 C7 B3 B9 B4 39.38(10) . . . . ?
 C7 B3 B9 B7 1.41(10) . . . . ?
 C7 B3 B4 B1 -34.79(9) . . . . ?
 C7 B3 B4 B9 -134.78(10) . . . . ?
 C7 B3 B4 B7 -97.17(8) . . . . ?
 C7 B1 C14 C11 107.93(7) . . . . ?
 C7 B1 C14 B2 -33.21(9) . . . . ?
 C7 B1 C14 B6 -101.09(8) . . . . ?
 C7 B1 C14 B5 -138.63(9) . . . . ?
 C7 B1 B5 C14 35.88(10) . . . . ?
 C7 B1 B5 B6 0.99(10) . . . . ?
 C7 B1 B5 B10 -62.48(9) . . . . ?
 C7 B1 B5 B7 -100.09(12) . . . . ?
 C7 B1 B4 B3 34.30(9) . . . . ?
 C7 B1 B4 B9 97.40(8) . . . . ?
 C7 B1 B4 B7 135.08(10) . . . . ?
 C7 B1 B7 B9 -1.29(10) . . . . ?
 C7 B1 B7 B5 99.02(12) . . . . ?
 C7 B1 B7 B10 61.92(10) . . . . ?
 C7 B1 B7 B4 -38.99(10) . . . . ?
 C7 B4 B3 B2 34.76(9) . . . . ?
 C7 B4 B3 B8 97.92(8) . . . . ?
 C7 B4 B3 B9 134.78(10) . . . . ?
 C7 B4 B1 C14 -35.87(9) . . . . ?
 C7 B4 B1 B5 -96.95(8) . . . . ?
 C7 B4 B1 B7 -135.08(10) . . . . ?
 C7 B4 B9 B8 -1.99(10) . . . . ?
 C7 B4 B9 B3 -38.53(10) . . . . ?
 C7 B4 B9 B10 61.68(9) . . . . ?
 C7 B4 B9 B7 99.20(12) . . . . ?
 C7 B4 B7 B1 38.96(10) . . . . ?
 C7 B4 B7 B9 -98.47(12) . . . . ?
 C7 B4 B7 B5 1.47(9) . . . . ?
 C7 B4 B7 B10 -61.16(9) . . . . ?
 C8 C13 C12 C11 1.04(14) . . . . ?
 C8 C9 C10 C11 1.17(14) . . . . ?
 C2 C1 C3 C4 0.48(13) . . . . ?
 C2 C6 C5 C4 -0.07(14) . . . . ?
 C11 C14 C7 B2 109.57(12) . . . . ?
 C11 C14 C7 B3 148.33(10) . . . . ?
 C11 C14 C7 B1 -106.07(12) . . . . ?
 C11 C14 C7 B4 -144.40(9) . . . . ?
 C11 C14 B2 B8 154.27(10) . . . . ?
 C11 C14 B2 B3 -142.66(10) . . . . ?
 C11 C14 B2 B6 114.76(14) . . . . ?
 C11 C14 B1 B5 -113.44(14) . . . . ?
 C11 C14 B1 B4 143.87(10) . . . . ?
 C11 C14 B1 B7 -152.46(10) . . . . ?
 C11 C14 B6 B2 -107.89(14) . . . . ?
 C11 C14 B6 B8 -146.80(11) . . . . ?
 C11 C14 B6 B5 111.20(15) . . . . ?
 C11 C14 B6 B10 150.26(11) . . . . ?
 C11 C14 B5 B1 105.11(14) . . . . ?
 C11 C14 B5 B6 -114.12(15) . . . . ?
 C11 C14 B5 B10 -153.37(11) . . . . ?
 C11 C14 B5 B7 143.61(11) . . . . ?
 C14 C7 C5 C4 108.99(10) . . . . ?
 C14 C7 B2 B8 99.30(8) . . . . ?
 C14 C7 B2 B3 138.38(10) . . . . ?
 C14 C7 B2 B6 36.22(9) . . . . ?
 C14 C7 B3 B2 -37.93(10) . . . . ?
 C14 C7 B3 B8 0.79(9) . . . . ?
 C14 C7 B3 B9 63.73(9) . . . . ?
 C14 C7 B3 B4 103.46(12) . . . . ?
 C14 C7 B1 B5 -35.54(9) . . . . ?
 C14 C7 B1 B4 -138.86(10) . . . . ?
 C14 C7 B1 B7 -98.88(8) . . . . ?
 C14 C7 B4 B3 -102.65(12) . . . . ?
 C14 C7 B4 B1 37.96(10) . . . . ?
 C14 C7 B4 B9 -63.15(9) . . . . ?
 C14 C7 B4 B7 -1.00(9) . . . . ?
 C14 C11 C10 C9 -179.87(11) . . . . ?
 C14 C11 C12 C13 178.73(11) . . . . ?
 C14 B2 C7 B3 -138.38(9) . . . . ?
 C14 B2 C7 B1 -33.40(9) . . . . ?
 C14 B2 C7 B4 -101.23(8) . . . . ?
 C14 B2 B8 B3 99.35(12) . . . . ?
 C14 B2 B8 B6 -38.65(10) . . . . ?
 C14 B2 B8 B9 61.99(9) . . . . ?
 C14 B2 B8 B10 -1.29(9) . . . . ?
 C14 B2 B3 B8 -99.49(12) . . . . ?
 C14 B2 B3 B9 -62.01(9) . . . . ?
 C14 B2 B3 B4 1.64(9) . . . . ?
 C14 B2 B6 B8 135.25(10) . . . . ?
 C14 B2 B6 B5 34.30(10) . . . . ?
 C14 B2 B6 B10 97.46(8) . . . . ?
 C14 B1 C7 B2 33.15(9) . . . . ?
 C14 B1 C7 B3 101.19(8) . . . . ?
 C14 B1 C7 B4 138.86(9) . . . . ?
 C14 B1 B5 B6 -34.89(10) . . . . ?
 C14 B1 B5 B10 -98.36(8) . . . . ?
 C14 B1 B5 B7 -135.97(10) . . . . ?
 C14 B1 B4 B3 -1.58(9) . . . . ?
 C14 B1 B4 B9 61.53(9) . . . . ?
 C14 B1 B4 B7 99.20(12) . . . . ?
 C14 B1 B7 B9 -62.58(9) . . . . ?
 C14 B1 B7 B5 37.73(10) . . . . ?
 C14 B1 B7 B10 0.63(10) . . . . ?
 C14 B1 B7 B4 -100.29(12) . . . . ?
 C14 B6 B2 B8 -135.25(10) . . . . ?
 C14 B6 B2 B3 -97.34(8) . . . . ?
 C14 B6 B8 B2 38.84(10) . . . . ?
 C14 B6 B8 B3 1.21(10) . . . . ?
 C14 B6 B8 B9 -62.07(9) . . . . ?
 C14 B6 B8 B10 -99.02(12) . . . . ?
 C14 B6 B5 B1 35.28(10) . . . . ?
 C14 B6 B5 B10 135.33(10) . . . . ?
 C14 B6 B5 B7 98.19(8) . . . . ?
 C14 B6 B10 B8 99.28(12) . . . . ?
 C14 B6 B10 B9 62.21(9) . . . . ?
 C14 B6 B10 B5 -38.38(10) . . . . ?
 C14 B6 B10 B7 -1.21(10) . . . . ?
 C14 B5 B1 B4 97.73(8) . . . . ?
 C14 B5 B1 B7 135.97(10) . . . . ?
 C14 B5 B6 B2 -34.61(9) . . . . ?
 C14 B5 B6 B8 -97.28(8) . . . . ?
 C14 B5 B6 B10 -135.33(10) . . . . ?
 C14 B5 B10 B8 1.02(10) . . . . ?
 C14 B5 B10 B6 38.78(11) . . . . ?
 C14 B5 B10 B9 -62.33(10) . . . . ?
 C14 B5 B10 B7 -100.03(13) . . . . ?
 C14 B5 B7 B1 -38.82(10) . . . . ?
 C14 B5 B7 B9 61.51(10) . . . . ?
 C14 B5 B7 B10 99.15(13) . . . . ?
 C14 B5 B7 B4 -1.42(10) . . . . ?
 C4 C5 C7 B2 40.60(12) . . . . ?
 C4 C5 C7 B3 -31.19(12) . . . . ?
 C4 C5 C7 B1 179.48(10) . . . . ?
 C4 C5 C7 B4 -106.73(11) . . . . ?
 C10 C11 C14 B2 -179.18(10) . . . . ?
 C10 C11 C14 B1 42.53(12) . . . . ?
 C10 C11 C14 B6 -105.15(11) . . . . ?
 C10 C11 C14 B5 -29.35(13) . . . . ?
 C10 C11 C12 C13 -0.01(13) . . . . ?
 C10 C9 C8 C13 -0.11(14) . . . . ?
 C9 C8 C13 C12 -0.98(14) . . . . ?
 C9 C10 C11 C12 -1.10(14) . . . . ?
 C12 C11 C14 B2 2.09(13) . . . . ?
 C12 C11 C14 B1 -136.21(11) . . . . ?
 C12 C11 C14 B6 76.11(12) . . . . ?
 C12 C11 C14 B5 151.92(11) . . . . ?
 C17 S003 B9 B8 -171.52(8) . . . . ?
 C17 S003 B9 B3 -104.64(7) . . . . ?
 C17 S003 B9 B10 121.51(8) . . . . ?
 C17 S003 B9 B4 -31.56(7) . . . . ?
 C17 S003 B9 B7 48.71(8) . . . . ?
 C17 O1 C16 C15 173.69(13) . . . . ?
 B2 C7 C14 B1 -144.36(9) . . . . ?
 B2 C7 C14 B6 -38.79(9) . . . . ?
 B2 C7 C14 B5 -105.91(8) . . . . ?
 B2 C7 B3 B8 38.72(9) . . . . ?
 B2 C7 B3 B9 101.66(8) . . . . ?
 B2 C7 B3 B4 141.39(10) . . . . ?
 B2 C7 B1 B5 -2.39(9) . . . . ?
 B2 C7 B1 B4 -105.71(12) . . . . ?
 B2 C7 B1 B7 -65.73(9) . . . . ?
 B2 C7 B4 B3 -37.04(10) . . . . ?
 B2 C7 B4 B1 103.57(13) . . . . ?
 B2 C7 B4 B9 2.46(9) . . . . ?
 B2 C7 B4 B7 64.61(9) . . . . ?
 B2 C14 C7 B3 38.76(9) . . . . ?
 B2 C14 C7 B1 144.36(9) . . . . ?
 B2 C14 C7 B4 106.03(8) . . . . ?
 B2 C14 B1 B5 105.43(13) . . . . ?
 B2 C14 B1 B4 2.73(9) . . . . ?
 B2 C14 B1 B7 66.40(9) . . . . ?
 B2 C14 B6 B8 -38.91(9) . . . . ?
 B2 C14 B6 B5 -140.91(11) . . . . ?
 B2 C14 B6 B10 -101.85(8) . . . . ?
 B2 C14 B5 B1 -103.46(13) . . . . ?
 B2 C14 B5 B6 37.31(11) . . . . ?
 B2 C14 B5 B10 -1.94(9) . . . . ?
 B2 C14 B5 B7 -64.96(9) . . . . ?
 B2 B8 B3 B9 -138.14(10) . . . . ?
 B2 B8 B3 B4 -101.36(8) . . . . ?
 B2 B8 B6 B5 100.08(8) . . . . ?
 B2 B8 B6 B10 137.86(10) . . . . ?
 B2 B8 B9 B3 37.46(10) . . . . ?
 B2 B8 B9 B10 -100.36(12) . . . . ?
 B2 B8 B9 B4 0.92(10) . . . . ?
 B2 B8 B9 B7 -63.13(10) . . . . ?
 B2 B8 B10 B6 -37.64(10) . . . . ?
 B2 B8 B10 B9 100.96(12) . . . . ?
 B2 B8 B10 B5 0.18(10) . . . . ?
 B2 B8 B10 B7 63.95(10) . . . . ?
 B2 B3 C7 B1 -104.00(8) . . . . ?
 B2 B3 C7 B4 -141.39(10) . . . . ?
 B2 B3 B8 B6 37.66(9) . . . . ?
 B2 B3 B8 B9 138.14(10) . . . . ?
 B2 B3 B8 B10 100.56(8) . . . . ?
 B2 B3 B9 B8 -37.10(10) . . . . ?
 B2 B3 B9 B10 0.57(9) . . . . ?
 B2 B3 B9 B4 102.07(12) . . . . ?
 B2 B3 B9 B7 64.10(9) . . . . ?
 B2 B3 B4 B1 -0.03(10) . . . . ?
 B2 B3 B4 B9 -100.02(13) . . . . ?
 B2 B3 B4 B7 -62.41(10) . . . . ?
 B2 B6 C14 B1 103.53(8) . . . . ?
 B2 B6 C14 B5 140.91(10) . . . . ?
 B2 B6 B8 B3 -37.63(9) . . . . ?
 B2 B6 B8 B9 -100.91(8) . . . . ?
 B2 B6 B8 B10 -137.86(10) . . . . ?
 B2 B6 B5 B1 0.67(10) . . . . ?
 B2 B6 B5 B10 100.71(13) . . . . ?
 B2 B6 B5 B7 63.57(10) . . . . ?
 B2 B6 B10 B8 37.31(10) . . . . ?
 B2 B6 B10 B9 0.24(9) . . . . ?
 B2 B6 B10 B5 -100.35(13) . . . . ?
 B2 B6 B10 B7 -63.18(10) . . . . ?
 B8 B2 C7 B3 -39.08(10) . . . . ?
 B8 B2 C7 B1 65.90(9) . . . . ?
 B8 B2 C7 B4 -1.92(10) . . . . ?
 B8 B2 C14 B1 -65.79(9) . . . . ?
 B8 B2 C14 B6 39.51(10) . . . . ?
 B8 B2 C14 B5 2.05(10) . . . . ?
 B8 B2 B3 B9 37.48(9) . . . . ?
 B8 B2 B3 B4 101.12(8) . . . . ?
 B8 B2 B6 B5 -100.95(8) . . . . ?
 B8 B2 B6 B10 -37.80(9) . . . . ?
 B8 B3 C7 B1 -65.28(9) . . . . ?
 B8 B3 C7 B4 -102.67(11) . . . . ?
 B8 B3 B2 B6 -37.90(9) . . . . ?
 B8 B3 B9 B10 37.66(9) . . . . ?
 B8 B3 B9 B4 139.16(10) . . . . ?
 B8 B3 B9 B7 101.19(8) . . . . ?
 B8 B3 B4 B1 63.13(10) . . . . ?
 B8 B3 B4 B9 -36.86(10) . . . . ?
 B8 B3 B4 B7 0.75(10) . . . . ?
 B8 B6 C14 B1 64.62(10) . . . . ?
 B8 B6 C14 B5 102.00(12) . . . . ?
 B8 B6 B2 B3 37.91(9) . . . . ?
 B8 B6 B5 B1 -62.00(10) . . . . ?
 B8 B6 B5 B10 38.05(11) . . . . ?
 B8 B6 B5 B7 0.90(10) . . . . ?
 B8 B6 B10 B9 -37.07(9) . . . . ?
 B8 B6 B10 B5 -137.66(11) . . . . ?
 B8 B6 B10 B7 -100.49(8) . . . . ?
 B8 B9 B3 B4 -139.16(10) . . . . ?
 B8 B9 B10 B6 37.06(9) . . . . ?
 B8 B9 B10 B5 100.61(8) . . . . ?
 B8 B9 B10 B7 138.54(10) . . . . ?
 B8 B9 B4 B3 36.54(10) . . . . ?
 B8 B9 B4 B1 -63.79(10) . . . . ?
 B8 B9 B4 B7 -101.19(13) . . . . ?
 B8 B9 B7 B1 63.28(10) . . . . ?
 B8 B9 B7 B5 0.11(10) . . . . ?
 B8 B9 B7 B10 -37.20(10) . . . . ?
 B8 B9 B7 B4 101.04(13) . . . . ?
 B8 B10 B6 B5 137.66(10) . . . . ?
 B8 B10 B9 B3 -37.56(9) . . . . ?
 B8 B10 B9 B4 -100.88(8) . . . . ?
 B8 B10 B9 B7 -138.54(10) . . . . ?
 B8 B10 B5 B1 63.90(10) . . . . ?
 B8 B10 B5 B6 -37.76(10) . . . . ?
 B8 B10 B5 B7 101.05(13) . . . . ?
 B8 B10 B7 B1 -63.18(10) . . . . ?
 B8 B10 B7 B9 37.08(10) . . . . ?
 B8 B10 B7 B5 -100.61(13) . . . . ?
 B8 B10 B7 B4 -0.09(10) . . . . ?
 B3 C7 C14 B1 -105.60(12) . . . . ?
 B3 C7 C14 B6 -0.03(9) . . . . ?
 B3 C7 C14 B5 -67.15(9) . . . . ?
 B3 C7 B2 B6 -102.17(8) . . . . ?
 B3 C7 B1 B5 65.66(10) . . . . ?
 B3 C7 B1 B4 -37.66(10) . . . . ?
 B3 C7 B1 B7 2.32(9) . . . . ?
 B3 C7 B4 B1 140.61(10) . . . . ?
 B3 C7 B4 B9 39.50(9) . . . . ?
 B3 C7 B4 B7 101.65(8) . . . . ?
 B3 B2 C7 B1 104.98(8) . . . . ?
 B3 B2 C7 B4 37.16(9) . . . . ?
 B3 B2 C14 B1 -2.72(10) . . . . ?
 B3 B2 C14 B6 102.58(12) . . . . ?
 B3 B2 C14 B5 65.12(10) . . . . ?
 B3 B2 B8 B6 -137.99(10) . . . . ?
 B3 B2 B8 B9 -37.36(9) . . . . ?
 B3 B2 B8 B10 -100.63(8) . . . . ?
 B3 B2 B6 B5 -63.04(10) . . . . ?
 B3 B2 B6 B10 0.12(9) . . . . ?
 B3 B8 B2 B6 137.99(10) . . . . ?
 B3 B8 B6 B5 62.45(10) . . . . ?
 B3 B8 B6 B10 100.23(12) . . . . ?
 B3 B8 B9 B10 -137.82(10) . . . . ?
 B3 B8 B9 B4 -36.54(10) . . . . ?
 B3 B8 B9 B7 -100.60(8) . . . . ?
 B3 B8 B10 B6 -101.05(12) . . . . ?
 B3 B8 B10 B9 37.55(10) . . . . ?
 B3 B8 B10 B5 -63.23(10) . . . . ?
 B3 B8 B10 B7 0.54(10) . . . . ?
 B3 B9 B8 B6 101.04(8) . . . . ?
 B3 B9 B8 B10 137.82(10) . . . . ?
 B3 B9 B10 B6 -0.50(9) . . . . ?
 B3 B9 B10 B5 63.05(9) . . . . ?
 B3 B9 B10 B7 100.98(12) . . . . ?
 B3 B9 B4 B1 -100.33(8) . . . . ?
 B3 B9 B4 B7 -137.74(10) . . . . ?
 B3 B9 B7 B1 -0.07(10) . . . . ?
 B3 B9 B7 B5 -63.23(10) . . . . ?
 B3 B9 B7 B10 -100.54(13) . . . . ?
 B3 B9 B7 B4 37.70(10) . . . . ?
 B3 B4 C7 B1 -140.61(9) . . . . ?
 B3 B4 B1 B5 -62.65(10) . . . . ?
 B3 B4 B1 B7 -100.78(12) . . . . ?
 B3 B4 B9 B10 100.22(8) . . . . ?
 B3 B4 B9 B7 137.74(10) . . . . ?
 B3 B4 B7 B1 99.72(12) . . . . ?
 B3 B4 B7 B9 -37.72(10) . . . . ?
 B3 B4 B7 B5 62.23(10) . . . . ?
 B3 B4 B7 B10 -0.40(10) . . . . ?
 B1 C7 C14 B6 105.57(8) . . . . ?
 B1 C7 C14 B5 38.45(9) . . . . ?
 B1 C7 B2 B6 2.81(9) . . . . ?
 B1 C7 B3 B9 -2.34(9) . . . . ?
 B1 C7 B3 B4 37.39(10) . . . . ?
 B1 C7 B4 B9 -101.11(8) . . . . ?
 B1 C7 B4 B7 -38.96(9) . . . . ?
 B1 C14 C7 B4 -38.33(9) . . . . ?
 B1 C14 B2 B6 -105.30(13) . . . . ?
 B1 C14 B6 B5 -37.38(11) . . . . ?
 B1 C14 B6 B10 1.68(9) . . . . ?
 B1 C14 B5 B6 140.77(11) . . . . ?
 B1 C14 B5 B10 101.52(8) . . . . ?
 B1 C14 B5 B7 38.50(9) . . . . ?
 B1 B5 C14 B6 -140.77(10) . . . . ?
 B1 B5 B6 B10 -100.05(13) . . . . ?
 B1 B5 B10 B6 101.66(13) . . . . ?
 B1 B5 B10 B9 0.55(10) . . . . ?
 B1 B5 B10 B7 -37.15(10) . . . . ?
 B1 B5 B7 B9 100.34(8) . . . . ?
 B1 B5 B7 B10 137.97(11) . . . . ?
 B1 B5 B7 B4 37.40(9) . . . . ?
 B1 B4 B3 B9 99.99(13) . . . . ?
 B1 B4 B9 B10 -0.11(10) . . . . ?
 B1 B4 B9 B7 37.41(10) . . . . ?
 B1 B4 B7 B9 -137.43(10) . . . . ?
 B1 B4 B7 B5 -37.49(9) . . . . ?
 B1 B4 B7 B10 -100.12(8) . . . . ?
 B1 B7 B9 B10 100.48(13) . . . . ?
 B1 B7 B9 B4 -37.76(10) . . . . ?
 B1 B7 B5 B6 -100.96(8) . . . . ?
 B1 B7 B5 B10 -137.97(10) . . . . ?
 B1 B7 B10 B6 0.36(10) . . . . ?
 B1 B7 B10 B9 -100.26(13) . . . . ?
 B1 B7 B10 B5 37.42(11) . . . . ?
 B1 B7 B4 B9 137.43(10) . . . . ?
 B6 C14 C7 B4 67.24(9) . . . . ?
 B6 C14 B1 B5 37.55(11) . . . . ?
 B6 C14 B1 B4 -65.15(9) . . . . ?
 B6 C14 B1 B7 -1.47(10) . . . . ?
 B6 C14 B5 B10 -39.25(10) . . . . ?
 B6 C14 B5 B7 -102.27(8) . . . . ?
 B6 B2 C7 B4 -65.01(10) . . . . ?
 B6 B2 C14 B5 -37.46(10) . . . . ?
 B6 B2 B8 B9 100.64(8) . . . . ?
 B6 B2 B8 B10 37.36(9) . . . . ?
 B6 B2 B3 B9 -0.43(9) . . . . ?
 B6 B2 B3 B4 63.22(9) . . . . ?
 B6 B8 B3 B9 -100.48(12) . . . . ?
 B6 B8 B3 B4 -63.71(10) . . . . ?
 B6 B8 B9 B10 -36.78(10) . . . . ?
 B6 B8 B9 B4 64.50(10) . . . . ?
 B6 B8 B9 B7 0.44(10) . . . . ?
 B6 B8 B10 B9 138.60(10) . . . . ?
 B6 B8 B10 B5 37.82(10) . . . . ?
 B6 B8 B10 B7 101.59(8) . . . . ?
 B6 B5 B1 B4 62.84(10) . . . . ?
 B6 B5 B1 B7 101.08(13) . . . . ?
 B6 B5 B10 B9 -101.11(8) . . . . ?
 B6 B5 B10 B7 -138.81(10) . . . . ?
 B6 B5 B7 B9 -0.63(10) . . . . ?
 B6 B5 B7 B10 37.01(11) . . . . ?
 B6 B5 B7 B4 -63.56(10) . . . . ?
 B6 B10 B8 B9 -138.60(10) . . . . ?
 B6 B10 B9 B4 -63.82(9) . . . . ?
 B6 B10 B9 B7 -101.48(12) . . . . ?
 B6 B10 B5 B7 138.81(10) . . . . ?
 B6 B10 B7 B9 100.63(13) . . . . ?
 B6 B10 B7 B5 -37.06(11) . . . . ?
 B6 B10 B7 B4 63.46(10) . . . . ?
 B9 B8 B3 B4 36.78(9) . . . . ?
 B9 B8 B6 B5 -0.83(10) . . . . ?
 B9 B8 B6 B10 36.95(10) . . . . ?
 B9 B8 B10 B5 -100.78(8) . . . . ?
 B9 B8 B10 B7 -37.01(9) . . . . ?
 B9 B3 C7 B4 -39.73(10) . . . . ?
 B9 B3 B8 B10 -37.58(10) . . . . ?
 B9 B3 B4 B7 37.61(10) . . . . ?
 B9 B10 B6 B5 100.59(13) . . . . ?
 B9 B10 B5 B7 37.69(10) . . . . ?
 B9 B10 B7 B5 -137.69(11) . . . . ?
 B9 B10 B7 B4 -37.17(9) . . . . ?
 B9 B4 B1 B5 0.46(10) . . . . ?
 B9 B4 B1 B7 -37.67(10) . . . . ?
 B9 B4 B7 B5 99.94(8) . . . . ?
 B9 B4 B7 B10 37.31(10) . . . . ?
 B9 B7 B1 B5 -100.31(12) . . . . ?
 B9 B7 B1 B4 37.71(10) . . . . ?
 B9 B7 B5 B10 -37.63(10) . . . . ?
 B9 B7 B10 B5 137.69(10) . . . . ?
 B5 C14 C7 B4 0.12(9) . . . . ?
 B5 C14 B1 B4 -102.69(8) . . . . ?
 B5 C14 B1 B7 -39.02(10) . . . . ?
 B5 C14 B6 B10 39.06(10) . . . . ?
 B5 B1 C7 B4 103.32(12) . . . . ?
 B5 B1 B4 B7 38.13(10) . . . . ?
 B5 B1 B7 B10 -37.11(10) . . . . ?
 B5 B1 B7 B4 -138.02(10) . . . . ?
 B5 B6 B8 B10 -37.78(10) . . . . ?
 B5 B6 B10 B7 37.17(10) . . . . ?
 B5 B10 B9 B4 -0.27(10) . . . . ?
 B5 B10 B9 B7 -37.93(10) . . . . ?
 B5 B10 B7 B4 100.52(8) . . . . ?
 B5 B7 B1 B4 138.02(10) . . . . ?
 B5 B7 B9 B10 37.31(10) . . . . ?
 B5 B7 B9 B4 -100.93(12) . . . . ?
 B10 B8 B3 B4 -0.80(10) . . . . ?
 B10 B8 B9 B4 101.28(8) . . . . ?
 B10 B8 B9 B7 37.22(9) . . . . ?
 B10 B6 B5 B7 -37.14(10) . . . . ?
 B10 B9 B3 B4 -101.50(12) . . . . ?
 B10 B9 B4 B7 -37.52(10) . . . . ?
 B10 B9 B7 B4 138.24(11) . . . . ?
 B10 B5 B1 B4 -0.63(10) . . . . ?
 B10 B5 B1 B7 37.61(10) . . . . ?
 B10 B5 B7 B4 -100.57(8) . . . . ?
 B10 B7 B1 B4 100.91(12) . . . . ?
 B10 B7 B9 B4 -138.24(10) . . . . ?
 B4 C7 B1 B7 39.98(9) . . . . ?
 B4 B3 B9 B7 -37.97(10) . . . . ?
 B4 B1 B5 B7 -38.23(10) . . . . ?
 B4 B9 B10 B7 37.66(10) . . . . ?

loop_
  _diffrn_refln_index_h
  _diffrn_refln_index_k
  _diffrn_refln_index_l
  _diffrn_refln_intensity_net
  _diffrn_refln_intensity_u
 0 0 1 0.12 0.16
 0 0 1 0.09 0.1
 0 0 1 0.11 0.13
 0 0 1 0.05 0.13
 0 0 1 0.17 0.14
 0 0 1 0.1 0.14
 0 0 -1 -0.03 0.13
 0 0 -1 0.04 0.13
 0 0 1 0.13 0.1
 0 0 1 0.18 0.27
 0 0 -1 0.3 0.11
 0 0 1 -0.01 0.12
 0 0 1 0.02 0.16
 0 0 -1 0 0.09
 0 0 1 0.02 0.09
 0 0 -1 0.36 0.14
 0 0 1 0.07 0.11
 0 0 1 0.54 0.11
 0 0 1 0.11 0.09
 0 0 1 0.02 0.08
 0 0 -1 0.02 0.09
 0 0 1 0.11 0.1
 0 0 2 175.62 3.45
 0 0 2 167.72 3.58
 0 0 2 166.07 3.52
 0 0 2 174.95 3.53
 0 0 2 173.97 3.55
 0 0 2 171.02 3.54
 0 0 2 169.19 3.68
 0 0 2 176.46 3.39
 0 0 2 173.47 3.47
 0 0 2 177.76 3.45
 0 0 2 177.82 3.5
 0 0 2 176.26 3.55
 0 0 2 163.88 3.45
 0 0 2 176.79 3.48
 0 0 2 169.85 3.44
 0 0 2 171.86 3.42
 0 0 -2 172.19 3.43
 0 0 2 172.87 3.44
 0 0 -2 167.64 3.46
 0 0 -2 166.57 3.46
 0 0 2 165.08 3.42
 0 0 2 169.17 3.48
 0 0 2 173.67 3.49
 0 0 3 0.2 0.31
 0 0 3 0.16 0.49
 0 0 3 0.25 0.45
 0 0 3 0.77 0.43
 0 0 3 -0.12 0.42
 0 0 3 1.05 0.46
 0 0 3 0.28 0.28
 0 0 3 0.02 0.17
 0 0 3 0.28 0.25
 0 0 3 0.07 0.37
 0 0 3 0.26 0.45
 0 0 3 0.23 0.32
 0 0 3 0.12 0.31
 0 0 3 0.28 0.27
 0 0 3 0.2 0.23
 0 0 -3 0.4 0.25
 0 0 3 -0.08 0.26
 0 0 3 0.03 0.27
 0 0 -3 0.25 0.29
 0 0 -3 0.09 0.28
 0 0 4 187.14 4.06
 0 0 4 176.85 3.95
 0 0 4 192.79 3.82
 0 0 4 183.47 3.97
 0 0 4 175.44 3.99
 0 0 4 182.2 4
 0 0 4 196.14 4.09
 0 0 4 177.42 3.81
 0 0 4 186.19 3.77
 0 0 4 183.2 3.67
 0 0 4 185.73 3.93
 0 0 4 166.68 4.01
 0 0 4 192.32 3.98
 0 0 4 187.51 3.91
 0 0 4 195.2 3.86
 0 0 4 179.37 3.84
 0 0 4 173.01 3.81
 0 0 4 180.4 3.77
 0 0 -4 174.75 3.73
 0 0 4 179.71 3.72
 0 0 4 180.59 3.77
 0 0 -4 180.04 3.82
 0 0 -4 184.29 3.82
 0 0 4 181.58 3.88
 0 0 4 178.98 3.86
 0 0 5 0.07 0.5
 0 0 5 0.4 0.4
 0 0 5 0.73 0.43
 0 0 5 0.07 0.45
 0 0 5 0.66 0.61
 0 0 5 0.62 0.56
 0 0 5 -0.17 0.55
 0 0 5 0.36 0.62
 0 0 5 0.11 0.58
 0 0 5 0.63 0.21
 0 0 5 -0.1 0.52
 0 0 5 0.01 0.33
 0 0 5 -0.18 0.31
 0 0 5 -0.27 0.55
 0 0 5 0.28 0.6
 0 0 5 0.76 0.49
 0 0 5 0.13 0.43
 0 0 5 0.32 0.38
 0 0 5 0.1 0.37
 0 0 5 0.28 0.28
 0 0 -5 -0.12 0.37
 0 0 -5 -0.01 0.37
 0 0 5 0.16 0.39
 0 0 -5 0.06 0.37
 0 0 6 219.23 4.76
 0 0 6 231.61 4.82
 0 0 6 221.93 4.61
 0 0 6 219.9 4.69
 0 0 6 215.31 4.82
 0 0 6 206.83 4.85
 0 0 6 212.21 4.9
 0 0 6 226.7 5.03
 0 0 6 203.77 4.92
 0 0 6 207.41 4.35
 0 0 6 209.98 4.5
 0 0 6 217.57 4.58
 0 0 6 215.97 4.74
 0 0 6 217.65 4.95
 0 0 6 213.91 4.73
 0 0 6 205.37 4.73
 0 0 6 218.01 4.79
 0 0 6 214.04 4.64
 0 0 6 216.33 4.64
 0 0 6 207.71 4.44
 0 0 -6 213.71 4.61
 0 0 -6 207.86 4.59
 0 0 6 216.8 4.68
 0 0 -6 211.6 4.61
 0 0 7 0.14 0.59
 0 0 7 0.19 0.54
 0 0 7 -0.04 0.48
 0 0 7 0.38 0.47
 0 0 7 0.56 0.38
 0 0 7 -0.08 0.58
 0 0 7 0.09 0.32
 0 0 7 0.17 0.67
 0 0 7 -0.03 0.6
 0 0 7 -0.22 0.49
 0 0 7 0.22 0.44
 0 0 7 -0.21 0.45
 0 0 -7 0.12 0.41
 0 0 -7 0.1 0.41
 0 0 -7 -0.02 0.41
 0 0 8 554.28 11.53
 0 0 8 527.86 11.35
 0 0 8 543.46 11.48
 0 0 8 541.33 11.22
 0 0 8 541.82 11.55
 0 0 8 556.79 11.41
 0 0 8 580.49 11.49
 0 0 8 526.96 11.48
 0 0 8 550.24 11.43
 0 0 8 541.05 11.71
 0 0 8 534.77 11.82
 0 0 8 537.74 11.67
 0 0 8 564.24 11.91
 0 0 8 542.85 11.33
 0 0 8 537.75 11.28
 0 0 -8 548.37 11.24
 0 0 -8 564.57 11.26
 0 0 -8 551.31 11.26
 0 0 9 0.29 0.73
 0 0 9 -0.06 0.81
 0 0 9 0.06 0.86
 0 0 9 0.14 0.72
 0 0 9 0.21 0.65
 0 0 9 0.67 0.59
 0 0 9 0.09 0.32
 0 0 9 0.21 0.65
 0 0 9 0.31 0.55
 0 0 9 0.15 0.37
 0 0 9 0.99 0.67
 0 0 9 0.11 0.52
 0 0 9 0.11 0.46
 0 0 9 -0.12 0.59
 0 0 9 0.2 0.63
 0 0 -9 1.16 0.5
 0 0 10 5.51 0.55
 0 0 10 6.25 0.82
 0 0 10 4.58 0.76
 0 0 10 4.51 0.67
 0 0 10 5.02 0.69
 0 0 10 4.78 0.85
 0 0 10 4.42 0.85
 0 0 10 5.29 0.89
 0 0 10 4.76 0.82
 0 0 10 5 0.92
 0 0 10 5.32 1.09
 0 0 10 5.77 1.12
 0 0 10 4.28 0.85
 0 0 10 5.45 0.92
 0 0 10 5.41 0.72
 0 0 10 3.5 0.76
 0 0 10 4.95 0.85
 0 0 11 -0.03 0.36
 0 0 11 -0.09 0.66
 0 0 11 0.26 0.49
 0 0 11 0.25 0.64
 0 0 11 -0.23 0.57
 0 0 11 -0.53 0.77
 0 0 11 0.22 0.71
 0 0 11 0.37 0.74
 0 0 11 0.42 0.78
 0 0 11 0.95 0.98
 0 0 11 -0.47 1.01
 0 0 11 0.24 0.82
 0 0 11 0.27 0.79
 0 0 11 0.32 0.72
 0 0 11 0.06 0.75
 0 0 11 0.44 0.57
 0 0 12 26.13 1.47
 0 0 12 25.62 1.4
 0 0 12 25.38 1.52
 0 0 12 23.89 1.3
 0 0 12 26.47 1.67
 0 0 12 28.95 1.52
 0 0 12 26.44 1.6
 0 0 12 25.07 1.71
 0 0 12 21.15 1.87
 0 0 12 23.85 1.88
 0 0 12 24.93 1.57
 0 0 12 25.99 1.68
 0 0 12 24.75 1.39
 0 0 13 0.15 0.7
 0 0 13 0.37 0.86
 0 0 13 -0.36 0.77
 0 0 13 0.04 0.63
 0 0 13 0.2 0.81
 0 0 13 0.33 0.92
 0 0 13 0.93 1.14
 0 0 13 0.33 0.59
 0 0 13 0.95 0.81
 0 0 13 0.53 0.91
 0 0 14 22.77 1.5
 0 0 14 23.85 1.61
 0 0 14 20.54 1.54
 0 0 14 23.44 1.63
 0 0 15 -0.06 0.83
 0 0 15 0.46 0.87
 0 0 15 0.04 0.63
 0 0 15 -0.5 1.04
 0 0 15 0.59 0.59
 0 0 16 6.8 0.97
 0 0 16 7.98 0.96
 0 0 16 8.79 1.23
 0 0 16 10.83 1.06
 0 0 16 10.12 0.96
 0 0 17 0.14 0.66
 0 0 17 1.06 0.54
 0 0 17 0.78 0.65
 0 0 17 0.48 0.61
 0 0 17 -0.33 0.49
 0 0 18 9.22 0.67
 0 0 18 6.06 0.67
 0 1 0 -0.04 0.11
 0 -1 0 0.12 0.1
 0 1 0 0.04 0.11
 0 -1 0 0.35 0.14
 0 1 0 -0.01 0.13
 0 -1 0 0.2 0.13
 0 1 0 -0.06 0.13
 0 -1 0 0.23 0.14
 0 1 0 0.02 0.13
 0 -1 1 10.69 0.41
 0 -1 1 11.67 0.44
 0 -1 1 11.93 0.53
 0 -1 1 11.87 0.47
 0 -1 1 11.66 0.46
 0 -1 1 10.55 0.43
 0 -1 1 10.77 0.33
 0 -1 1 10.47 0.49
 0 -1 1 10.92 0.29
 0 1 1 11.74 0.35
 0 -1 1 10.44 0.36
 0 -1 1 10.97 0.37
 0 -1 1 11.26 0.34
 0 1 1 11.66 0.39
 0 -1 1 10.88 0.35
 0 -1 1 11.71 0.37
 0 -1 1 11.19 0.39
 0 -1 1 11.23 0.34
 0 -1 1 11.64 0.32
 0 1 -1 11.49 0.33
 0 -1 -1 11.64 0.38
 0 1 1 11.66 0.39
 0 -1 1 11.98 0.3
 0 1 -1 10.99 0.3
 0 -1 1 11.39 0.32
 0 -1 1 10.86 0.35
 0 1 1 11.58 0.4
 0 -1 1 10.92 0.33
 0 -1 1 11.01 0.34
 0 -1 2 52.18 1.33
 0 -1 2 55.38 1.31
 0 -1 2 53.19 1.31
 0 -1 2 55.96 1.3
 0 -1 2 53.66 1.37
 0 -1 2 52.03 1.42
 0 1 2 56.84 1.2
 0 -1 2 54.5 1.37
 0 -1 2 55.56 1.36
 0 1 2 52.3 1.19
 0 1 2 54.28 1.19
 0 -1 2 53.97 1.21
 0 -1 2 54.6 1.43
 0 -1 2 53.67 1.2
 0 -1 2 50.27 1.24
 0 1 2 48.06 1.22
 0 -1 2 52.68 1.24
 0 -1 2 52.91 1.31
 0 -1 2 54.65 1.26
 0 -1 2 54.68 1.26
 0 -1 2 53.23 1.24
 0 -1 2 55.06 1.29
 0 1 2 55.11 1.14
 0 -1 -2 53.1 1.25
 0 1 2 55.03 1.24
 0 1 -2 53.95 1.15
 0 -1 2 48.92 1.15
 0 1 2 55.1 1.25
 0 -1 2 48.61 1.15
 0 1 -2 53.77 1.15
 0 1 -2 51.67 1.18
 0 -1 2 53.93 1.23
 0 1 2 53.62 1.17
 0 -1 2 51.25 1.22
 0 -1 2 54.14 1.24
 0 -1 3 161.78 3.58
 0 -1 3 166.25 3.71
 0 -1 3 172.77 3.67
 0 -1 3 166.5 3.68
 0 -1 3 169.78 3.73
 0 1 3 169.74 3.49
 0 1 3 190.05 3.66
 0 -1 3 169.46 3.77
 0 1 3 185.31 3.63
 0 1 3 171.28 3.6
 0 1 3 166.47 3.59
 0 -1 3 171.42 3.84
 0 -1 3 173.19 3.78
 0 -1 3 170.1 3.76
 0 1 3 177.2 3.53
 0 -1 3 178.16 3.89
 0 -1 3 172.28 3.63
 0 -1 3 179.24 3.57
 0 1 3 173.63 3.51
 0 -1 3 175.98 3.56
 0 1 3 161.71 3.6
 0 -1 3 178.03 3.65
 0 -1 3 176.63 3.63
 0 -1 3 173.91 3.73
 0 -1 3 172.93 3.64
 0 -1 3 169.8 3.6
 0 -1 3 176.52 3.68
 0 1 3 178.83 3.52
 0 -1 -3 170.54 3.59
 0 1 3 174.53 3.59
 0 -1 3 168.02 3.51
 0 1 -3 173.19 3.51
 0 1 3 174.96 3.59
 0 1 -3 169.37 3.5
 0 -1 3 171.2 3.62
 0 -1 3 173.21 3.61
 0 1 3 171.87 3.56
 0 1 -3 167.33 3.54
 0 -1 3 172.6 3.62
 0 1 -3 169.67 3.51
 0 -1 4 9.93 0.58
 0 -1 4 10.56 0.74
 0 1 4 10.59 0.51
 0 -1 4 11.46 0.65
 0 1 4 9.57 0.61
 0 -1 4 11.14 0.74
 0 1 4 10.24 0.48
 0 -1 4 9.78 0.66
 0 1 4 11.03 0.64
 0 -1 4 11.37 0.79
 0 -1 4 10 0.8
 0 -1 4 10.52 0.79
 0 -1 4 9.48 0.84
 0 1 4 10.65 0.63
 0 1 4 11.42 0.61
 0 -1 4 9.75 0.29
 0 -1 4 9.67 0.5
 0 1 4 9.49 0.44
 0 1 4 10.33 0.45
 0 -1 4 9.05 0.61
 0 -1 4 9.33 1.01
 0 -1 4 9.05 0.49
 0 -1 4 9.04 0.64
 0 -1 4 10.77 0.63
 0 1 4 8.6 0.59
 0 -1 4 10.17 0.75
 0 -1 4 8.87 0.64
 0 -1 4 10.37 0.54
 0 -1 4 10.06 0.58
 0 1 4 10.81 0.48
 0 1 4 10.45 0.55
 0 -1 4 10.85 0.69
 0 -1 4 11.34 0.57
 0 1 4 10.47 0.53
 0 1 4 9.85 0.52
 0 -1 -4 10.44 0.55
 0 -1 4 10.71 0.45
 0 1 4 10.31 0.49
 0 1 -4 10.64 0.48
 0 -1 4 9.37 0.34
 0 1 -4 10.21 0.47
 0 1 4 10.18 0.51
 0 1 -4 10.33 0.47
 0 1 -4 9.64 0.5
 0 -1 4 9.81 0.56
 0 -1 4 10.49 0.58
 0 -1 5 422.8 8.56
 0 1 5 406.97 8.27
 0 -1 5 407.98 8.31
 0 1 5 402.94 8.38
 0 1 5 407.19 8.19
 0 -1 5 429.9 8.41
 0 -1 5 410.17 8.46
 0 -1 5 404.92 8.5
 0 -1 5 407.33 8.43
 0 1 5 388.98 8.4
 0 1 5 400.95 8.39
 0 -1 5 401.57 8.64
 0 -1 5 399.1 8.58
 0 -1 5 411.51 8.58
 0 -1 5 405.04 8.68
 0 1 5 406.62 8.44
 0 1 5 420.53 8.18
 0 -1 5 390.47 7.96
 0 -1 5 436.97 8.25
 0 -1 5 422.87 8.37
 0 1 5 454.96 8.21
 0 1 5 427.25 8.31
 0 -1 5 420.73 8.26
 0 -1 5 441 8.42
 0 1 5 397.27 8.35
 0 -1 5 419.55 8.42
 0 -1 5 418.73 8.56
 0 -1 5 435.87 8.42
 0 -1 5 400.55 8.31
 0 -1 5 387.1 8.31
 0 -1 5 416.88 8.36
 0 -1 5 413.84 8.46
 0 1 5 398.07 8.24
 0 1 5 416.37 8.3
 0 1 5 402.48 8.25
 0 1 5 398.37 8.2
 0 -1 -5 409.32 8.26
 0 -1 5 395.9 8.14
 0 1 5 409.81 8.26
 0 -1 -5 407.68 8.36
 0 -1 -5 386.05 8.33
 0 1 -5 395.38 8.2
 0 1 -5 404.19 8.21
 0 -1 5 423.12 8.37
 0 1 5 412.52 8.29
 0 1 -5 403.58 8.26
 0 1 -5 405.6 8.21
 0 -1 5 413.68 8.36
 0 -1 6 1591.93 30.57
 0 1 6 1608.72 30.54
 0 1 6 1575.88 30.28
 0 -1 6 1575.01 30.52
 0 1 6 1588.07 30.38
 0 -1 6 1665.32 30.45
 0 -1 6 1656.7 30.75
 0 -1 6 1628.3 30.69
 0 -1 6 1584.65 30.6
 0 1 6 1587.29 30.63
 0 1 6 1550 30.56
 0 -1 6 1556.9 30.87
 0 -1 6 1606.13 30.76
 0 -1 6 1541.36 30.83
 0 1 6 1705.05 30.8
 0 -1 6 1588.97 30.8
 0 1 6 1611.52 30.63
 0 -1 6 1596.61 30.32
 0 -1 6 1599.09 30.35
 0 1 6 1645.2 30.4
 0 -1 6 1614.23 30.49
 0 1 6 1637.63 30.26
 0 1 6 1601.11 30.24
 0 -1 6 1614.03 30.58
 0 1 6 1582.34 30.51
 0 -1 6 1620.96 30.52
 0 -1 6 1658.91 30.53
 0 -1 6 1587.29 30.75
 0 1 6 1606.64 30.38
 0 1 6 1629.38 30.4
 0 -1 6 1606.28 30.44
 0 -1 6 1613.67 30.49
 0 -1 6 1611.6 30.43
 0 -1 6 1618.33 30.61
 0 1 6 1573.25 30.34
 0 1 6 1569.46 30.27
 0 1 6 1589 30.34
 0 -1 -6 1582.79 30.33
 0 -1 -6 1588.34 30.48
 0 1 -6 1600.4 30.31
 0 1 -6 1603.07 30.31
 0 -1 -6 1590.8 30.47
 0 1 -6 1596.26 30.38
 0 1 -6 1548.51 30.31
 0 -1 6 1608.45 30.49
 0 -1 6 1598.98 30.5
 0 1 6 1624.13 30.42
 0 1 7 625.49 13.3
 0 1 7 658.85 13.32
 0 -1 7 648.33 13.3
 0 -1 7 636.3 13.34
 0 -1 7 646.19 13.45
 0 -1 7 653.1 13.18
 0 1 7 683.3 13.37
 0 -1 7 661.86 13.4
 0 1 7 653.74 13.15
 0 1 7 634.74 13.42
 0 -1 7 652.41 13.61
 0 -1 7 663.55 13.73
 0 1 7 677.2 13.14
 0 -1 7 672.15 13.09
 0 1 7 633.08 12.93
 0 1 7 657.16 12.96
 0 1 7 669.28 13.3
 0 -1 7 633.72 13.02
 0 -1 7 667.79 13.4
 0 1 7 649.47 13.02
 0 -1 7 654.77 13.3
 0 1 7 652.49 13.15
 0 -1 7 645.73 13.18
 0 1 7 642.53 13.12
 0 -1 7 679.96 13.28
 0 1 7 629.65 12.95
 0 1 -7 653.6 13.05
 0 1 -7 634.35 13.03
 0 -1 -7 646.16 13.21
 0 -1 -7 646.54 13.22
 0 1 -7 628.87 13.11
 0 -1 7 658.39 13.25
 0 -1 -7 648.38 13.22
 0 1 7 669.38 13.18
 0 1 -7 633.09 13.04
 0 1 8 2.1 0.67
 0 -1 8 2.28 0.64
 0 1 8 1.84 0.68
 0 1 8 2.67 0.37
 0 1 8 2.45 0.67
 0 -1 8 1.82 0.67
 0 -1 8 1.89 0.7
 0 -1 8 1.89 0.43
 0 -1 8 1.54 0.77
 0 -1 8 2.58 0.74
 0 -1 8 1.53 0.77
 0 1 8 2.29 0.8
 0 1 8 2.8 0.74
 0 1 8 1.46 0.64
 0 1 8 2.32 0.71
 0 -1 8 2.36 0.89
 0 -1 8 1 0.73
 0 -1 8 2.2 0.94
 0 1 8 2.56 0.8
 0 -1 8 1.99 0.54
 0 1 8 2.31 0.55
 0 1 8 3.23 0.51
 0 -1 8 1.35 0.55
 0 -1 -8 1.57 0.53
 0 1 -8 2.63 0.5
 0 -1 8 2.28 0.67
 0 1 8 3.52 0.53
 0 -1 8 2.3 0.58
 0 1 8 1.82 0.44
 0 -1 8 1.76 0.7
 0 -1 8 1.38 0.58
 0 -1 9 0.48 0.55
 0 1 9 0.38 0.6
 0 -1 9 0.66 0.61
 0 -1 9 0.69 0.68
 0 1 9 0.75 0.66
 0 -1 9 0.35 0.37
 0 1 9 0.93 0.38
 0 -1 9 0.57 0.56
 0 1 9 0.64 0.63
 0 1 9 0.63 0.59
 0 -1 9 0.82 0.62
 0 1 9 0.36 0.71
 0 -1 9 0.67 0.71
 0 1 9 0.52 0.69
 0 -1 9 0.29 0.67
 0 -1 9 0.8 0.84
 0 -1 9 1.17 0.9
 0 -1 9 0.89 0.75
 0 1 9 -0.16 0.82
 0 1 9 -0.05 0.82
 0 1 9 0.64 0.68
 0 -1 9 1.38 0.9
 0 -1 9 0.9 0.51
 0 1 9 0.32 0.52
 0 -1 9 0.86 0.71
 0 1 9 0.16 0.66
 0 -1 9 0.5 0.59
 0 -1 -9 0.25 0.47
 0 -1 -9 0.54 0.5
 0 -1 -9 0.54 0.47
 0 1 10 141.02 4.3
 0 1 10 143.2 4.38
 0 -1 10 141.18 4.43
 0 1 10 143.2 4.12
 0 -1 10 145.66 4.53
 0 -1 10 148.04 4.24
 0 1 10 142.92 4.14
 0 1 10 126.66 3.8
 0 1 10 147.15 3.93
 0 -1 10 141.51 3.88
 0 -1 10 147.69 3.83
 0 -1 10 148.22 4.05
 0 1 10 143.82 3.86
 0 -1 10 141.57 3.8
 0 1 10 142.07 3.55
 0 -1 10 144.19 3.53
 0 -1 10 145.8 3.71
 0 1 10 146.25 3.71
 0 1 10 144.88 4
 0 -1 10 150.68 4.05
 0 -1 10 139.07 3.91
 0 1 10 149.35 3.89
 0 -1 10 145.23 3.86
 0 1 10 145.07 3.68
 0 -1 10 141.46 3.99
 0 -1 10 145.9 3.9
 0 1 10 146.34 3.99
 0 1 10 145.26 3.96
 0 1 10 142.73 3.72
 0 -1 10 147.48 4.08
 0 -1 10 146.22 4.17
 0 -1 10 145.67 3.71
 0 1 10 143.89 3.94
 0 -1 -10 135.72 3.72
 0 1 11 257.85 6.31
 0 -1 11 261.67 6.28
 0 1 11 261.66 5.97
 0 -1 11 261.15 5.93
 0 -1 11 267.48 6.18
 0 1 11 274.12 6.45
 0 -1 11 272.65 6.18
 0 1 11 259.8 6.53
 0 1 11 261.13 6.12
 0 -1 11 272.79 6.41
 0 -1 11 261.25 6.46
 0 1 11 261.41 6.15
 0 -1 11 264.9 6.56
 0 -1 11 262.54 6.58
 0 1 11 269.03 6.38
 0 -1 11 243.86 6.3
 0 -1 11 261.78 6.27
 0 1 11 259.38 6.39
 0 1 11 255.15 6.64
 0 -1 11 260.73 7.18
 0 1 11 270.53 7.1
 0 1 11 264.93 6.96
 0 -1 11 264.06 7.12
 0 -1 11 266.68 6.82
 0 -1 11 272.88 6.44
 0 1 11 260.19 6.48
 0 1 11 265.35 6.18
 0 -1 11 260.84 6.56
 0 -1 11 273.05 6.68
 0 1 11 276.45 6.56
 0 1 11 264.15 6.55
 0 -1 12 7.8 0.95
 0 1 12 7.43 0.99
 0 -1 12 8.26 1.11
 0 1 12 8.73 0.88
 0 1 12 8.55 1.15
 0 1 12 7.88 0.96
 0 -1 12 10.36 0.94
 0 -1 12 10.35 1.01
 0 -1 12 8.53 1.05
 0 -1 12 8.52 0.98
 0 1 12 9.26 1.06
 0 -1 12 10.01 1.13
 0 -1 12 9.08 1.09
 0 1 12 10.05 1.18
 0 -1 12 9.11 1.43
 0 1 12 8.86 1.36
 0 1 12 9.98 1.33
 0 -1 12 9.73 1.27
 0 -1 12 8.34 1.41
 0 1 12 9.42 1.16
 0 -1 12 8.54 0.97
 0 -1 12 11.34 1.21
 0 1 12 10.82 1.09
 0 1 12 9.36 1.13
 0 -1 12 9.41 1.21
 0 1 13 321.26 7.88
 0 -1 13 319.82 7.79
 0 1 13 353.64 8.3
 0 -1 13 347.77 7.78
 0 -1 13 348.55 8.23
 0 1 13 339.58 8.08
 0 -1 13 346.67 8.23
 0 -1 13 339.1 8.02
 0 1 13 317.71 7.96
 0 1 13 333.42 7.93
 0 -1 13 343.33 7.86
 0 -1 13 331.09 8.98
 0 1 13 328.99 8.83
 0 -1 13 348.79 8.01
 0 1 13 340.9 8.3
 0 1 13 340.13 8.22
 0 -1 13 349.5 8.37
 0 -1 14 85.36 3.02
 0 1 14 82.58 2.94
 0 1 14 88.28 3.09
 0 -1 14 83.63 3.03
 0 1 14 91.81 3.04
 0 -1 14 78.94 2.88
 0 1 14 80.7 2.98
 0 1 14 86.41 3.16
 0 -1 14 80.26 2.77
 0 -1 14 80.56 3.06
 0 1 15 134.61 4.06
 0 -1 15 139.27 3.7
 0 1 15 147.42 4.03
 0 1 15 136.34 3.78
 0 -1 15 143.96 4.01
 0 -1 15 136.94 4.6
 0 1 15 142.49 4.59
 0 -1 15 122.31 3.59
 0 1 15 129.22 3.74
 0 -1 16 10.85 1.08
 0 1 16 11.86 1.13
 0 1 16 12.02 1.13
 0 -1 16 13.31 1.08
 0 -1 16 10.42 1.28
 0 1 16 11.78 1.28
 0 1 16 14.24 1.16
 0 -1 16 12.15 1.03
 0 1 16 13.32 1.02
 0 -1 16 12.42 1.08
 0 1 17 44.78 1.71
 0 -1 17 34.34 1.6
 0 -1 17 39.3 1.51
 0 1 17 37.68 1.54
 0 1 17 44.12 1.79
 0 -1 17 43.07 1.88
 0 -1 17 44.7 1.7
 0 -1 17 43.29 1.61
 0 1 17 45.48 1.72
 0 1 17 40.73 1.49
 0 -1 18 98.24 2.43
 0 -1 18 101.98 2.55
 0 1 18 110.29 2.63
 0 1 18 95.76 2.55
 0 -1 18 88.67 2.46
 0 -2 0 110.66 2.17
 0 2 0 105.41 2.25
 0 -2 0 106.58 2.16
 0 -2 0 108.46 2.16
 0 -2 0 108.38 2.29
 0 2 0 107.3 2.29
 0 -2 0 110.32 2.28
 0 2 0 108.88 2.3
 0 -2 0 102.31 2.13
 0 -2 1 44.32 1.26
 0 -2 1 47.35 1.25
 0 -2 1 46.03 1.22
 0 2 1 51.87 1.18
 0 -2 1 51.99 1.38
 0 2 -1 48.33 1.12
 0 2 1 51.45 1.24
 0 -2 1 51.04 1.14
 0 -2 1 47.77 1.17
 0 -2 1 47.63 1.13
 0 -2 1 49.89 1.15
 0 2 -1 49.66 1.17
 0 -2 1 50.64 1.13
 0 -2 -1 52.15 1.23
 0 -2 1 48.77 1.09
 0 2 1 48.24 1.23
 0 2 -1 48.61 1.17
 0 -2 1 49.52 1.12
 0 -2 2 1985.4 39.16
 0 -2 2 2036.03 39.19
 0 -2 2 2021.05 39.1
 0 -2 2 1969.54 39.19
 0 -2 2 2054.78 39.34
 0 -2 2 2069.84 39.25
 0 -2 2 2019.27 39.26
 0 -2 2 2027.37 39.01
 0 2 2 2031.99 39.05
 0 -2 2 2060.98 39.05
 0 -2 2 2010.5 39.21
 0 -2 2 2019.67 39.17
 0 -2 2 2104.66 39.05
 0 -2 2 2079.49 39.02
 0 2 2 2003.28 39.13
 0 -2 2 2023 39.05
 0 -2 2 2030.29 39.07
 0 -2 2 1975.24 39.09
 0 -2 -2 2024.57 39.11
 0 -2 2 1998.46 38.96
 0 2 -2 2022.13 38.99
 0 -2 -2 1988.35 39.1
 0 2 2 2049.42 39.12
 0 -2 2 2000.73 38.93
 0 2 2 1934.21 38.89
 0 -2 2 2028.7 39.02
 0 2 -2 2001.24 39.04
 0 -2 2 1999.92 39.05
 0 -2 3 1109.64 22.45
 0 -2 3 1104.69 22.5
 0 -2 3 1145.49 22.48
 0 -2 3 1124.92 22.46
 0 2 3 1147.81 22.18
 0 2 3 1151.12 22.26
 0 -2 3 1119.98 22.56
 0 2 3 1138.52 22.26
 0 -2 3 1147.18 22.59
 0 -2 3 1138.58 22.67
 0 -2 3 1167.82 22.57
 0 -2 3 1158.15 22.36
 0 2 3 1141.96 22.33
 0 -2 3 1132.94 22.29
 0 -2 3 1146.86 22.59
 0 -2 3 1212.2 22.36
 0 -2 3 1169.24 22.33
 0 -2 3 1151.3 22.5
 0 -2 3 1096.52 22.4
 0 -2 3 1120.41 22.34
 0 -2 3 1147.13 22.37
 0 -2 3 1176.37 22.37
 0 -2 3 1117.56 22.43
 0 2 3 1148.43 22.17
 0 -2 3 1137.23 22.17
 0 2 3 1148.82 22.39
 0 -2 -3 1159 22.4
 0 2 -3 1128.82 22.24
 0 2 3 1180.89 22.42
 0 -2 3 1143.58 22.13
 0 2 3 1117.33 22.22
 0 -2 3 1136.58 22.37
 0 2 -3 1140.11 22.29
 0 -2 3 1181.08 22.36
 0 -2 3 1132.11 22.34
 0 -2 4 206.59 4.39
 0 -2 4 206.04 4.39
 0 -2 4 212.42 4.44
 0 2 4 205.83 4.06
 0 -2 4 214.19 4.25
 0 -2 4 207.13 4.36
 0 -2 4 212.27 4.51
 0 -2 4 204.31 4.52
 0 -2 4 208.11 4.64
 0 -2 4 205.34 4.53
 0 2 4 204.05 4.17
 0 2 4 200.87 4.18
 0 2 4 217.03 4.09
 0 -2 4 218.04 4.26
 0 -2 4 213.2 4.6
 0 -2 4 211.32 4.16
 0 2 4 217.02 4.19
 0 -2 4 211.18 4.26
 0 -2 4 192.78 4.39
 0 -2 4 215.96 4.26
 0 -2 4 212.66 4.18
 0 -2 4 214.69 4.31
 0 2 4 206.22 4.05
 0 2 4 212.73 4.02
 0 -2 4 207.48 4.27
 0 -2 4 209.25 4.24
 0 -2 4 204.01 4.33
 0 -2 4 205.81 4.27
 0 2 4 209.32 4.25
 0 -2 4 203.91 3.93
 0 -2 -4 203.2 4.25
 0 2 4 210.3 4.26
 0 -2 4 179.32 3.87
 0 2 -4 208.52 4.1
 0 2 -4 209.14 4.1
 0 2 -4 211.67 4.1
 0 -2 4 214.46 4.27
 0 2 4 211.23 4.11
 0 -2 4 210.54 4.27
 0 2 -4 207.41 4.16
 0 -2 4 209.64 4.24
 0 2 5 1295.02 26.49
 0 -2 5 1343.96 26.68
 0 -2 5 1347.85 26.73
 0 -2 5 1324.66 26.54
 0 -2 5 1348.51 26.62
 0 -2 5 1319.84 26.7
 0 -2 5 1327.16 26.75
 0 2 5 1347.24 26.37
 0 -2 5 1358.34 26.89
 0 -2 5 1328.35 27
 0 2 5 1441.29 26.61
 0 -2 5 1281.37 26.82
 0 -2 5 1326.77 26.92
 0 2 5 1429.74 26.59
 0 2 5 1321.55 26.53
 0 -2 5 1394.16 26.55
 0 2 5 1348.17 26.45
 0 -2 5 1355.17 27
 0 2 5 1341.11 26.34
 0 -2 5 1372.05 26.46
 0 -2 5 1358.32 26.65
 0 -2 5 1348.45 26.54
 0 -2 5 1378.56 26.8
 0 -2 5 1379.71 26.47
 0 -2 5 1366.68 26.57
 0 2 5 1380.31 26.31
 0 -2 5 1289.97 26.64
 0 2 5 1347.16 26.36
 0 -2 5 1365.84 26.59
 0 -2 5 1311.85 26.53
 0 -2 5 1397.48 26.56
 0 -2 5 1386.25 26.62
 0 -2 -5 1367.78 26.53
 0 2 5 1350.45 26.52
 0 2 5 1378.79 26.53
 0 2 -5 1331.43 26.37
 0 2 -5 1332.74 26.37
 0 2 -5 1332.49 26.38
 0 -2 5 1353.19 26.58
 0 -2 5 1346.5 26.55
 0 -2 5 1324.28 26.57
 0 2 5 1368.23 26.43
 0 2 -5 1341.69 26.45
 0 2 6 170.37 4.01
 0 -2 6 175.88 4.04
 0 2 6 173.82 3.87
 0 -2 6 177.02 4.18
 0 -2 6 175.05 4.2
 0 -2 6 184.86 4.15
 0 -2 6 173.15 4.23
 0 -2 6 181.85 4.29
 0 2 6 169.62 4.07
 0 -2 6 176.62 4.35
 0 2 6 178.15 4.11
 0 -2 6 178.5 4.41
 0 2 6 182.95 4.25
 0 -2 6 175.17 4.51
 0 2 6 177.1 4.08
 0 -2 6 178.43 3.92
 0 -2 6 177.4 4.58
 0 2 6 187.04 3.93
 0 2 6 181.09 4
 0 -2 6 184.79 4.06
 0 2 6 188.91 3.81
 0 -2 6 183.64 4.35
 0 -2 6 185.32 4.07
 0 -2 6 187.39 4.1
 0 -2 6 175.09 3.92
 0 -2 6 189.14 4.18
 0 2 6 174.09 3.85
 0 -2 6 176.08 4.17
 0 2 6 177.79 3.77
 0 -2 6 179.66 4.03
 0 -2 6 180.6 4.09
 0 -2 6 175.45 4.1
 0 -2 6 175.83 4.02
 0 2 6 188.08 3.99
 0 2 6 181.35 3.98
 0 -2 -6 171.34 3.98
 0 2 6 173.05 3.91
 0 2 6 181.12 3.98
 0 2 -6 174.41 3.84
 0 2 -6 178.13 3.85
 0 -2 -6 181.9 4.11
 0 2 -6 177.2 3.85
 0 -2 -6 185.31 4.12
 0 -2 6 179.51 4.05
 0 2 6 183.63 3.93
 0 -2 6 174.91 4.06
 0 2 -6 175.06 3.93
 0 -2 7 485.12 10.18
 0 2 7 466.91 9.95
 0 -2 7 493.66 10.15
 0 -2 7 485.84 10.24
 0 -2 7 471.09 10.08
 0 -2 7 470.11 9.95
 0 -2 7 492.07 10.29
 0 2 7 481.49 9.79
 0 -2 7 489.89 10.46
 0 2 7 469.32 10.05
 0 -2 7 483.12 10.54
 0 -2 7 450.58 10.53
 0 -2 7 451.53 10.31
 0 2 7 476.23 9.78
 0 2 7 493.81 9.65
 0 2 7 479.74 9.87
 0 -2 7 464.57 10.32
 0 2 7 491.28 9.65
 0 -2 7 465.48 9.92
 0 -2 7 505.41 10.07
 0 2 7 484.66 9.77
 0 -2 7 480.15 9.96
 0 -2 7 479.44 10.14
 0 2 7 484.42 9.86
 0 -2 7 490 10.08
 0 2 7 487.13 9.85
 0 2 7 476.7 9.84
 0 2 7 470.78 9.76
 0 -2 -7 486.45 9.89
 0 2 -7 467.83 9.71
 0 2 -7 467.89 9.71
 0 -2 7 480.91 10
 0 2 -7 477.47 9.82
 0 2 8 101.31 2.71
 0 2 8 93.3 2.49
 0 -2 8 98.98 2.7
 0 2 8 103.53 3.04
 0 -2 8 95.43 3.13
 0 2 8 97.08 2.79
 0 -2 8 99.51 3.27
 0 2 8 98.15 2.83
 0 -2 8 102.93 3.07
 0 2 8 95.56 2.88
 0 -2 8 100.09 3.25
 0 -2 8 99.17 2.5
 0 2 8 96.07 2.55
 0 2 8 100.43 2.79
 0 -2 8 99.01 2.68
 0 -2 8 99.05 2.86
 0 2 8 104.72 2.91
 0 2 8 103.09 2.81
 0 -2 8 97.44 2.67
 0 -2 8 96.92 3.05
 0 -2 8 95.84 2.72
 0 2 8 96.07 2.49
 0 -2 8 107.6 2.72
 0 2 8 96.71 2.58
 0 2 8 95.53 2.51
 0 2 8 95.47 2.51
 0 -2 -8 98.88 2.73
 0 -2 -8 98.96 2.72
 0 -2 -8 97.65 2.73
 0 -2 9 96.65 2.56
 0 2 9 93.11 2.83
 0 2 9 99.27 2.62
 0 -2 9 94.83 2.75
 0 -2 9 99.03 2.89
 0 -2 9 99.26 3
 0 2 9 94.55 2.86
 0 -2 9 98.76 2.77
 0 2 9 100.83 2.94
 0 -2 9 102.18 3.25
 0 -2 9 96.78 3.41
 0 -2 9 92.83 3.15
 0 2 9 96.93 3.17
 0 -2 9 101.12 3.44
 0 -2 9 102.84 3.38
 0 2 9 95.18 2.95
 0 2 9 95.5 3.06
 0 2 9 99.93 2.78
 0 -2 9 102.21 3
 0 -2 9 97.21 2.92
 0 -2 9 97.88 2.87
 0 -2 9 98.09 2.75
 0 -2 -9 99.79 2.82
 0 -2 -9 97.83 2.8
 0 -2 9 101.21 3.18
 0 -2 9 96.09 2.97
 0 -2 9 100.12 2.91
 0 2 9 99.53 2.82
 0 2 9 105.86 2.96
 0 -2 9 100.57 2.81
 0 2 9 99.63 2.88
 0 -2 9 102.22 3.06
 0 -2 10 90.72 2.98
 0 -2 10 89.58 2.71
 0 2 10 91.76 2.87
 0 2 10 91.06 2.82
 0 -2 10 92.22 2.87
 0 -2 10 88.84 3.13
 0 -2 10 86.58 2.9
 0 2 10 88.75 2.8
 0 -2 10 86.08 2.67
 0 2 10 91.77 2.51
 0 -2 10 89.26 2.47
 0 2 10 90.57 2.85
 0 -2 10 85.05 2.78
 0 -2 10 88.79 2.68
 0 -2 10 93.67 3
 0 2 10 81.75 2.78
 0 2 10 87.91 2.96
 0 2 10 87.67 3.15
 0 -2 10 89.79 3.4
 0 -2 10 89.16 3.14
 0 2 10 87.1 3.09
 0 -2 10 85.34 3.39
 0 -2 10 88.91 2.89
 0 2 10 89.06 2.89
 0 -2 10 89.28 2.82
 0 2 10 89.32 2.58
 0 -2 10 91.56 2.9
 0 -2 10 90.86 2.66
 0 2 10 91.89 2.74
 0 -2 -10 89.6 2.7
 0 -2 -10 89.81 2.7
 0 -2 -10 89.58 2.71
 0 -2 11 4.26 1.02
 0 -2 11 2.89 1.17
 0 -2 11 5.8 1.25
 0 2 11 7.02 1.18
 0 2 11 6.91 1.22
 0 2 11 4.89 0.98
 0 -2 11 5.41 0.98
 0 2 11 5.17 0.94
 0 -2 11 5.32 0.93
 0 2 11 6.28 0.99
 0 -2 11 5.19 0.85
 0 2 11 5.54 0.87
 0 -2 11 5.59 0.83
 0 -2 11 5.05 0.58
 0 2 11 5.59 0.61
 0 -2 11 5.91 0.98
 0 -2 11 5.04 0.88
 0 -2 11 5.47 0.78
 0 -2 11 4.17 0.79
 0 2 11 4.72 0.94
 0 2 11 5.29 0.74
 0 2 11 4.88 0.75
 0 -2 11 4.62 0.82
 0 -2 11 6.04 1.01
 0 2 11 5.84 0.88
 0 -2 11 4.35 0.91
 0 2 11 4.45 0.88
 0 -2 11 5.56 0.84
 0 -2 -11 5.44 0.78
 0 -2 12 5.7 0.85
 0 2 12 7.38 1
 0 2 12 6.1 1.05
 0 -2 12 4.95 1.01
 0 -2 12 7.34 0.89
 0 2 12 4.95 0.82
 0 -2 12 6.19 0.92
 0 -2 12 4.27 0.94
 0 -2 12 5.66 1.03
 0 -2 12 5.51 1.08
 0 -2 12 7.24 0.93
 0 2 12 7.65 1.02
 0 2 12 7.2 1.11
 0 -2 12 4.19 1.33
 0 2 12 5.2 1.21
 0 2 12 6.37 0.95
 0 2 12 6.35 1.01
 0 -2 12 5.42 0.95
 0 -2 12 4.41 0.86
 0 -2 12 5.41 1.06
 0 2 13 22.35 1.48
 0 -2 13 22.03 1.36
 0 -2 13 23.57 1.57
 0 -2 13 21.19 1.54
 0 -2 13 23.4 1.36
 0 2 13 21.6 1.42
 0 2 13 24.7 1.62
 0 -2 13 22.88 1.53
 0 2 13 20.91 1.51
 0 -2 13 23.67 1.39
 0 -2 13 26.35 1.77
 0 2 13 23.02 1.52
 0 2 13 24.24 1.63
 0 -2 13 26.33 1.7
 0 -2 13 23.57 1.5
 0 2 13 24.73 1.59
 0 -2 13 22.05 1.98
 0 2 13 21.62 1.87
 0 -2 14 7.06 1.06
 0 2 14 6.29 0.89
 0 -2 14 5.41 0.93
 0 2 14 5.3 1.04
 0 -2 14 5.78 1.04
 0 -2 14 6.35 0.9
 0 2 14 7.13 1.1
 0 2 14 5.72 1.02
 0 -2 15 21.9 1.45
 0 2 15 24.22 1.4
 0 2 15 24.67 1.52
 0 2 15 23.92 1.8
 0 -2 15 27.13 1.99
 0 2 15 23.14 1.38
 0 2 16 9.2 0.83
 0 2 16 9.14 0.88
 0 2 16 10.97 1.11
 0 -2 16 9.31 1.01
 0 -2 16 8.95 0.91
 0 2 16 8.96 1.02
 0 -2 16 8.89 1.24
 0 2 16 7.88 1.09
 0 -2 16 9.85 0.95
 0 -2 16 9.6 0.97
 0 2 16 9.09 1.01
 0 2 16 7.88 0.84
 0 -2 17 5.73 0.76
 0 2 17 6.5 0.83
 0 2 17 4.96 0.7
 0 -2 17 5.84 0.88
 0 -2 17 5.45 0.77
 0 -2 17 8.47 0.75
 0 2 17 6.2 0.79
 0 -2 18 58.49 1.63
 0 -2 18 52.82 1.61
 0 2 18 55.41 1.71
 0 -3 0 0.19 0.22
 0 3 0 0.03 0.33
 0 -3 0 0.17 0.2
 0 -3 0 0.33 0.2
 0 3 0 0.76 0.41
 0 -3 0 0.11 0.39
 0 3 0 0.57 0.4
 0 -3 1 242.85 4.87
 0 -3 1 228.71 4.94
 0 3 -1 241.23 4.89
 0 -3 1 235.2 5.14
 0 3 1 241.24 4.94
 0 3 1 240.44 5.01
 0 -3 1 242.54 4.91
 0 -3 1 237.46 4.85
 0 -3 1 236.15 4.84
 0 -3 1 239.06 4.93
 0 3 -1 241.42 4.95
 0 -3 -1 242.93 4.99
 0 -3 1 237.33 4.9
 0 -3 1 243.32 4.83
 0 3 -1 239.22 4.95
 0 3 1 240.7 5.01
 0 -3 1 242.03 4.79
 0 -3 2 365.75 7.56
 0 -3 2 371.44 7.62
 0 -3 2 343.61 7.55
 0 -3 2 374.42 7.64
 0 3 2 365.05 7.44
 0 3 2 368.8 7.53
 0 -3 2 381.51 7.38
 0 -3 2 361.15 7.46
 0 -3 2 364.41 7.45
 0 -3 2 357.28 7.39
 0 -3 2 369.5 7.4
 0 -3 -2 370.89 7.51
 0 -3 2 365.28 7.36
 0 3 -2 371.81 7.41
 0 -3 -2 370.49 7.5
 0 3 2 372.26 7.54
 0 -3 2 374.63 7.33
 0 -3 2 370.7 7.38
 0 -3 2 361.99 7.33
 0 3 -2 368.8 7.42
 0 3 2 367.35 7.54
 0 -3 3 656.85 13.08
 0 -3 3 646.22 12.93
 0 -3 3 645.93 13
 0 -3 3 612 13.07
 0 -3 3 654.56 13.19
 0 -3 3 650.06 12.83
 0 -3 3 663.39 13.1
 0 3 3 648.73 12.87
 0 -3 3 657.02 12.82
 0 -3 3 634.28 13.03
 0 3 3 638.26 12.97
 0 -3 3 645.41 12.83
 0 -3 3 710.75 12.96
 0 -3 3 653.38 12.87
 0 -3 3 638.86 12.86
 0 -3 3 627.09 12.91
 0 -3 3 643.35 12.88
 0 -3 3 643.11 12.71
 0 -3 -3 645.5 12.93
 0 3 3 675.67 12.98
 0 -3 -3 620.25 12.91
 0 -3 3 642.78 12.65
 0 3 -3 643.37 12.75
 0 -3 3 639.56 12.82
 0 3 -3 644.71 12.83
 0 -3 3 638.77 12.84
 0 -3 3 653.78 12.8
 0 -3 4 146.48 3.3
 0 -3 4 145.56 3.36
 0 -3 4 144.84 3.4
 0 3 4 136.49 2.9
 0 -3 4 146.61 3.47
 0 3 4 146.65 3.07
 0 3 4 151.21 3.08
 0 -3 4 147.96 3.6
 0 -3 4 137.03 3.53
 0 -3 4 136.77 3.54
 0 -3 4 140.45 3.72
 0 3 4 146.43 3.22
 0 -3 4 143.73 3.19
 0 -3 4 154.11 3.6
 0 -3 4 146.86 3.15
 0 -3 4 149.25 3.22
 0 -3 4 138.49 3.42
 0 -3 4 146.23 3.3
 0 -3 4 143.53 3.19
 0 3 4 141.08 2.9
 0 -3 4 140.84 3.25
 0 -3 4 139.34 3.31
 0 -3 4 145.62 3.25
 0 -3 4 142.61 3.24
 0 3 4 142.33 3.27
 0 -3 4 140.2 2.96
 0 -3 -4 143.9 3.28
 0 -3 4 142.78 2.89
 0 3 4 149.34 3.31
 0 3 -4 143.34 3.1
 0 -3 4 143.38 3.18
 0 -3 4 136.66 3.2
 0 3 -4 142.87 3.19
 0 -3 4 142.7 3.22
 0 -3 5 4.78 0.68
 0 -3 5 4.4 0.58
 0 -3 5 4.14 0.58
 0 3 5 5.46 0.34
 0 -3 5 5.22 0.73
 0 3 5 4.5 0.48
 0 -3 5 4.72 0.78
 0 -3 5 4.54 0.85
 0 -3 5 3.39 0.82
 0 3 5 4.77 0.49
 0 -3 5 4.48 0.98
 0 -3 5 4.63 0.82
 0 -3 5 4.91 0.46
 0 3 5 5.25 0.38
 0 -3 5 4.86 0.98
 0 3 5 4.91 0.5
 0 -3 5 4.89 0.58
 0 -3 5 4.53 0.65
 0 -3 5 4.39 0.79
 0 -3 5 4.79 0.65
 0 -3 5 5.26 0.61
 0 -3 5 5.45 0.57
 0 -3 5 4.91 0.67
 0 -3 5 4.25 0.59
 0 3 5 4.67 0.32
 0 -3 5 4.39 0.57
 0 -3 5 4.68 0.53
 0 3 5 5.54 0.56
 0 -3 -5 4.48 0.58
 0 3 -5 4.56 0.44
 0 3 5 5.64 0.55
 0 -3 5 4.49 0.59
 0 -3 5 5.28 0.52
 0 -3 6 187.72 4.31
 0 -3 6 181.55 4.45
 0 3 6 182.05 3.97
 0 -3 6 189.9 4.58
 0 3 6 183.08 4.16
 0 -3 6 183.36 4.47
 0 -3 6 181.01 4.36
 0 -3 6 186.32 4.75
 0 3 6 204.36 4.32
 0 3 6 184.52 4.21
 0 3 6 197.72 4.29
 0 3 6 186.22 4.2
 0 -3 6 186.31 4.14
 0 3 6 192.71 3.98
 0 -3 6 188.7 4.24
 0 -3 6 177.21 4.27
 0 -3 6 188.28 4.25
 0 -3 6 187.99 4.33
 0 3 6 187.74 3.96
 0 -3 6 190.33 4.37
 0 -3 6 184.04 4.4
 0 -3 6 208.2 4.33
 0 -3 6 184.12 4.27
 0 3 6 189.12 4.26
 0 -3 -6 191.68 4.29
 0 3 6 187.8 4.26
 0 3 -6 193.72 4.11
 0 -3 6 183.31 4.28
 0 -3 6 188.92 4.3
 0 -3 6 188.57 4.26
 0 -3 7 113.96 3.1
 0 3 7 113.66 2.8
 0 -3 7 112.75 3.11
 0 -3 7 111.94 3.24
 0 -3 7 116.83 3.03
 0 -3 7 111.7 2.93
 0 -3 7 113.14 3.28
 0 -3 7 113.31 3.5
 0 3 7 111.27 2.86
 0 -3 7 111.69 3.42
 0 3 7 112.48 2.79
 0 3 7 113.05 2.53
 0 -3 7 111.84 3.23
 0 -3 7 115.6 3.06
 0 -3 7 103.41 2.87
 0 -3 7 109.89 2.95
 0 -3 7 111 2.88
 0 -3 7 111.75 2.99
 0 -3 7 113.54 3.04
 0 -3 7 109.33 2.87
 0 3 7 119.06 2.8
 0 3 7 109.86 2.77
 0 -3 -7 108.85 2.85
 0 3 7 106.99 2.8
 0 -3 -7 109.47 2.98
 0 -3 -7 106.35 2.96
 0 -3 7 112.77 2.87
 0 -3 7 107.96 2.9
 0 -3 8 404.04 9.48
 0 -3 8 401.01 9.75
 0 -3 8 398.42 9.61
 0 3 8 416.72 9.09
 0 3 8 441.45 9.29
 0 3 8 394.11 8.97
 0 -3 8 413.48 8.75
 0 3 8 425.05 8.83
 0 -3 8 422.53 8.89
 0 -3 8 425.82 8.99
 0 -3 8 430.12 9.21
 0 -3 8 425.97 9.44
 0 -3 8 426.89 8.89
 0 3 8 421.12 8.8
 0 -3 8 403.56 9.09
 0 -3 8 415.52 9.06
 0 -3 -8 425.91 8.91
 0 3 8 402.84 8.72
 0 3 8 414.84 8.82
 0 -3 -8 425.23 9.08
 0 -3 -8 422.43 9.09
 0 -3 8 422.84 9.13
 0 -3 9 4.61 0.75
 0 -3 9 4.23 0.73
 0 -3 9 5.09 0.89
 0 -3 9 4.16 0.66
 0 3 9 3.13 0.78
 0 3 9 4.76 0.57
 0 -3 9 3.65 0.49
 0 3 9 4.14 0.89
 0 -3 9 4.17 0.81
 0 3 9 3.83 0.81
 0 -3 9 5.06 0.84
 0 -3 9 4.52 0.71
 0 -3 9 5.11 0.99
 0 -3 9 4.63 1
 0 -3 9 4.43 1.18
 0 3 9 4.5 0.83
 0 3 9 5.71 0.91
 0 -3 9 2.84 0.96
 0 3 9 4.45 0.79
 0 -3 9 3.67 1.03
 0 -3 9 5.46 0.76
 0 -3 9 4.9 0.69
 0 -3 9 4.44 0.69
 0 -3 9 4.01 0.81
 0 -3 9 4.68 0.75
 0 -3 -9 3.86 0.67
 0 -3 -9 3.82 0.67
 0 -3 -9 4.07 0.72
 0 -3 10 480.64 10.58
 0 3 10 474.68 10.46
 0 3 10 502.38 10.57
 0 -3 10 483.63 10.42
 0 -3 10 475.49 10.68
 0 3 10 478.78 10.1
 0 -3 10 466.06 10.23
 0 3 10 463.97 10.47
 0 -3 10 460.3 10.01
 0 -3 10 493.21 10.75
 0 3 10 506.22 10.6
 0 -3 10 485.59 10.99
 0 3 10 474.74 10.42
 0 -3 10 470.68 10.35
 0 -3 10 478.25 10.24
 0 3 10 468.05 10.75
 0 -3 10 447.2 11.23
 0 3 10 465.85 10.57
 0 3 10 470.01 10.86
 0 -3 10 483.3 10.34
 0 -3 10 461.31 10.57
 0 3 10 480.31 10.29
 0 -3 10 472.77 10.55
 0 -3 10 474.5 10.52
 0 3 10 487.2 10.16
 0 -3 -10 471.23 10.41
 0 -3 -10 468.16 10.41
 0 -3 -10 474.75 10.44
 0 -3 11 24.19 1.49
 0 3 11 29.29 1.59
 0 -3 11 24.19 1.43
 0 -3 11 26.65 1.65
 0 3 11 24.92 1.47
 0 3 11 24.47 1.16
 0 3 11 25.94 1.48
 0 -3 11 22.68 1.31
 0 3 11 24.5 1.49
 0 3 11 24.62 1.51
 0 -3 11 24.35 1.47
 0 -3 11 25.37 1.37
 0 -3 11 23.4 1.57
 0 -3 11 22.5 1.89
 0 3 11 28.12 1.81
 0 3 11 22.67 1.51
 0 3 11 26.3 1.72
 0 -3 11 24.32 1.47
 0 -3 11 24.25 1.51
 0 3 11 23.99 1.34
 0 -3 11 26.77 1.57
 0 3 11 25.67 1.61
 0 3 11 26.23 1.27
 0 -3 11 25.12 1.37
 0 -3 -11 25.88 1.41
 0 -3 -11 23.45 1.36
 0 -3 -11 26.9 1.43
 0 -3 12 391.21 10.19
 0 3 12 393.14 9.85
 0 3 12 372.98 9.11
 0 -3 12 403.35 8.96
 0 -3 12 404.76 9.6
 0 -3 12 387.65 9.11
 0 3 12 400.26 9.28
 0 -3 12 389.02 8.93
 0 3 12 379.06 9.15
 0 -3 12 422.77 9.13
 0 -3 12 402.36 9.35
 0 3 12 404.96 9.4
 0 -3 12 422.79 9.19
 0 3 12 407.48 9.14
 0 -3 12 395.99 9.39
 0 -3 12 419.53 9.39
 0 3 12 412.78 9.42
 0 3 12 394.64 9.29
 0 -3 12 405 9.38
 0 -3 12 420.68 9.55
 0 -3 -12 389.94 9.15
 0 -3 13 13.49 1.06
 0 3 13 13.27 1.22
 0 -3 13 14.89 1.18
 0 3 13 14.62 1.37
 0 -3 13 16.11 1.36
 0 -3 13 14.7 1.3
 0 3 13 17.01 1.22
 0 -3 13 15.38 1.15
 0 3 13 14.9 1.31
 0 3 13 15.01 1.29
 0 -3 13 12.92 1.27
 0 -3 13 14.28 1.4
 0 3 13 14.6 1.29
 0 -3 13 15.16 1.28
 0 3 13 15.99 1.39
 0 -3 13 14.2 1.35
 0 3 13 14.21 1.53
 0 -3 13 16.01 1.73
 0 -3 14 29.15 1.7
 0 3 14 32.25 1.83
 0 3 14 31.65 1.6
 0 -3 14 27.1 1.64
 0 3 14 30.98 2.01
 0 3 14 31.38 1.82
 0 3 14 29.87 1.73
 0 -3 14 29.68 1.75
 0 -3 14 29.19 1.63
 0 3 15 2.85 0.76
 0 3 15 3.26 0.86
 0 3 15 3.97 0.93
 0 -3 15 3.26 0.9
 0 -3 15 3.24 1.1
 0 3 15 3.24 0.82
 0 -3 15 4.15 0.92
 0 -3 15 3.35 0.78
 0 3 16 206.69 5.25
 0 3 16 207.89 5.27
 0 3 16 236.1 5.52
 0 -3 16 182.49 5.21
 0 3 16 227.75 5.6
 0 -3 16 236.21 5.42
 0 -3 16 225.31 5.28
 0 -3 16 243.17 6.1
 0 3 16 246.37 5.68
 0 -3 16 235.6 5.55
 0 -3 16 230.99 5.46
 0 -3 17 -0.14 0.54
 0 3 17 0.42 0.6
 0 -3 17 0.04 0.63
 0 3 17 0.25 0.54
 0 -3 17 0.77 0.53
 0 3 17 0.39 0.58
 0 -3 17 0.29 0.46
 0 -3 18 23.63 0.9
 0 3 18 24.2 0.98
 0 -4 0 3676.11 73.51
 0 4 0 3847.91 73.71
 0 -4 0 3815.86 73.5
 0 4 0 3920.89 73.79
 0 -4 0 3821.42 73.74
 0 4 0 3903.64 73.79
 0 -4 -1 209.07 4.17
 0 -4 1 213.29 4.4
 0 -4 1 212.78 4.47
 0 4 1 217.73 4.53
 0 -4 1 208.2 4.75
 0 4 -1 209.5 4.46
 0 4 1 215.49 4.6
 0 -4 1 207.24 4.38
 0 -4 1 214.66 4.36
 0 4 -1 210.95 4.53
 0 -4 1 213.11 4.48
 0 -4 -1 220.39 4.59
 0 -4 1 216.83 4.3
 0 4 1 215.91 4.61
 0 4 -1 213.46 4.54
 0 -4 1 211.14 4.34
 0 -4 2 260.94 5.38
 0 -4 2 243.55 5.5
 0 -4 2 249.93 5.63
 0 4 -2 256.56 5.34
 0 4 2 262.69 5.45
 0 -4 2 267.33 5.33
 0 4 2 258.17 5.54
 0 -4 2 254.25 5.34
 0 -4 2 259.39 5.35
 0 -4 2 256.91 5.42
 0 4 -2 261.72 5.42
 0 -4 -2 258.9 5.52
 0 -4 -2 258.27 5.52
 0 -4 2 257.56 5.32
 0 4 2 266.01 5.57
 0 -4 2 261.64 5.32
 0 -4 2 254.88 5.25
 0 4 2 260.62 5.56
 0 4 -2 255.2 5.42
 0 -4 3 1601.15 30.51
 0 -4 3 1565.2 30.47
 0 -4 3 1571.7 30.62
 0 -4 3 1474.78 30.68
 0 -4 3 1617.3 30.73
 0 4 3 1577.12 30.5
 0 -4 3 1601.03 30.4
 0 -4 3 1574.2 30.52
 0 4 3 1546.13 30.61
 0 -4 3 1462.76 30.64
 0 -4 3 1579.98 30.44
 0 -4 3 1551.35 30.5
 0 -4 3 1518.27 30.43
 0 4 -3 1549.29 30.42
 0 -4 -3 1564.12 30.56
 0 4 3 1606.95 30.62
 0 -4 -3 1563.41 30.57
 0 -4 3 1517.16 30.27
 0 -4 3 1547.63 30.33
 0 -4 3 1549.64 30.39
 0 4 -3 1539.02 30.43
 0 -4 4 2.38 0.59
 0 -4 4 1.68 0.63
 0 -4 4 2.11 0.5
 0 -4 4 1.67 0.74
 0 -4 4 3.14 0.77
 0 4 4 2.53 0.34
 0 4 4 2.96 0.34
 0 -4 4 2.67 0.51
 0 4 4 1.67 0.45
 0 -4 4 1.49 0.85
 0 -4 4 2.43 0.57
 0 -4 4 1.21 0.71
 0 -4 4 1.89 0.53
 0 -4 4 2.13 0.56
 0 -4 4 2.7 0.51
 0 -4 4 2.91 0.46
 0 -4 4 1.91 0.54
 0 -4 4 2.3 0.48
 0 -4 4 1.55 0.59
 0 4 4 2.39 0.59
 0 -4 -4 2.75 0.6
 0 4 -4 1.87 0.44
 0 4 4 2.07 0.55
 0 -4 4 2.04 0.28
 0 4 4 2.38 0.57
 0 -4 4 2.44 0.51
 0 -4 4 2.89 0.42
 0 4 -4 1.82 0.44
 0 -4 5 679.27 13.91
 0 -4 5 730.21 13.8
 0 -4 5 675.79 13.8
 0 -4 5 619.3 14.06
 0 -4 5 699.42 13.88
 0 4 5 665.29 13.47
 0 4 5 671.98 13.45
 0 -4 5 680.56 14.17
 0 -4 5 680.65 13.64
 0 4 5 670.31 13.43
 0 4 5 688.48 13.73
 0 -4 5 687.69 13.68
 0 -4 5 664.9 13.66
 0 -4 5 660.61 13.74
 0 -4 5 681.42 13.76
 0 -4 5 684.19 13.81
 0 -4 5 665.03 13.76
 0 4 5 673.79 13.78
 0 4 -5 668.17 13.6
 0 -4 -5 672.58 13.79
 0 4 5 678.68 13.79
 0 -4 5 691.33 13.64
 0 -4 5 678.4 13.7
 0 -4 5 703.51 13.71
 0 4 -5 686.62 13.63
 0 -4 6 57.73 2.25
 0 4 6 58.89 1.66
 0 4 6 61.22 1.51
 0 -4 6 60.85 1.95
 0 -4 6 56.9 2.08
 0 -4 6 58.73 1.85
 0 -4 6 58.77 1.93
 0 -4 6 60.05 1.87
 0 -4 6 60.47 1.91
 0 4 6 63.26 1.87
 0 -4 -6 58.55 1.86
 0 4 -6 60.7 1.72
 0 -4 6 60.35 1.76
 0 -4 6 60.69 1.83
 0 -4 6 61.83 1.84
 0 -4 6 60.48 2.02
 0 -4 6 60.39 1.92
 0 -4 6 61.55 1.99
 0 -4 6 55.92 2.11
 0 -4 6 54.13 1.84
 0 4 6 60.63 1.63
 0 -4 7 51.67 1.99
 0 -4 7 59.06 2.02
 0 -4 7 54.63 2.31
 0 4 7 58.94 1.85
 0 4 7 56.68 1.81
 0 -4 7 54.23 1.75
 0 -4 7 57.92 1.71
 0 -4 7 52.71 2.43
 0 -4 7 57.29 2.18
 0 -4 7 58.48 1.86
 0 -4 7 56.32 1.99
 0 -4 7 61.12 1.82
 0 -4 7 60.49 1.9
 0 4 7 55.86 1.82
 0 4 7 55.37 1.78
 0 4 7 57.98 1.85
 0 -4 -7 58.34 1.89
 0 -4 -7 53.4 1.93
 0 -4 -7 59 1.99
 0 -4 7 58.22 1.87
 0 4 8 420.7 9.13
 0 4 8 427.05 9.3
 0 -4 8 409.32 9.83
 0 4 8 426.75 9.09
 0 4 8 422.04 8.97
 0 4 8 418.75 9.03
 0 -4 8 421.56 8.97
 0 -4 8 405.5 9.54
 0 -4 8 408.58 9.3
 0 -4 8 438.65 8.99
 0 -4 8 415.29 9.06
 0 -4 8 426.22 9.25
 0 -4 8 423.79 9.09
 0 -4 8 414.36 9.21
 0 -4 8 415.84 9.26
 0 4 8 407.19 8.92
 0 4 8 407.95 9
 0 4 8 417.9 9.01
 0 -4 -8 426.2 9.27
 0 -4 -8 433.99 9.3
 0 -4 8 445.53 9.23
 0 -4 8 420.82 9.28
 0 -4 8 422 9.36
 0 4 9 15.28 1.17
 0 -4 9 12.97 1.45
 0 4 9 12.78 1.05
 0 4 9 12.15 0.99
 0 4 9 13.36 0.85
 0 4 9 11.83 0.85
 0 -4 9 12.33 0.9
 0 -4 9 13.54 1.16
 0 -4 9 11.17 0.92
 0 -4 9 12.52 1.04
 0 -4 9 13.23 1.25
 0 4 9 12.02 1.06
 0 -4 9 13.71 1.01
 0 -4 9 11.44 0.99
 0 4 9 13.11 0.86
 0 -4 9 12.2 1.06
 0 -4 9 13.25 1.11
 0 -4 9 14.34 1.03
 0 4 9 11.68 0.86
 0 -4 -9 13.79 1.07
 0 -4 -9 13 1.06
 0 -4 9 14.04 1.07
 0 -4 9 12.04 1.04
 0 -4 9 15.16 1.18
 0 -4 9 13.26 1.15
 0 -4 10 29.02 1.57
 0 -4 10 27.73 1.61
 0 -4 10 27.58 1.5
 0 -4 10 23.53 1.24
 0 4 10 23.5 1.16
 0 4 10 23.64 1.48
 0 4 10 26.49 1.6
 0 -4 10 27.25 1.48
 0 -4 10 27.45 1.77
 0 -4 10 25.04 1.59
 0 4 10 22.89 1.42
 0 -4 10 24.42 1.29
 0 4 10 27.75 1.51
 0 4 10 28 1.65
 0 -4 10 27.05 1.97
 0 4 10 28.57 1.61
 0 -4 10 25.77 1.39
 0 4 10 25.74 1.23
 0 4 10 27.55 1.31
 0 -4 10 26.52 1.51
 0 -4 10 24.74 1.5
 0 -4 10 25.85 1.47
 0 -4 10 25.21 1.41
 0 -4 -10 26.19 1.44
 0 -4 -10 25.53 1.43
 0 -4 -10 22.92 1.39
 0 -4 11 16.54 1.37
 0 -4 11 17.37 1.3
 0 4 11 14.68 1.25
 0 4 11 13.92 1.15
 0 -4 11 16.06 1.29
 0 -4 11 14.08 1.04
 0 4 11 15.38 1.28
 0 4 11 13.83 1.25
 0 -4 11 16.11 1.5
 0 -4 11 15.43 1.25
 0 -4 11 14.1 1.35
 0 4 11 16.41 1.34
 0 -4 11 15.47 1.1
 0 4 11 15.24 1.41
 0 -4 11 13.7 1.64
 0 -4 11 13.69 1.23
 0 -4 11 15.95 1.3
 0 -4 11 12.27 1.15
 0 -4 11 15.57 1.19
 0 4 11 13.7 1.03
 0 -4 -11 14.07 1.18
 0 -4 -11 14.13 1.14
 0 -4 -11 14.88 1.19
 0 -4 12 61.58 2.39
 0 4 12 59.01 2.41
 0 4 12 63.58 2.52
 0 -4 12 61.8 2.54
 0 -4 12 58.87 2.47
 0 4 12 59.96 2.42
 0 -4 12 60.68 2.17
 0 -4 12 59.34 2.36
 0 -4 12 58.11 2.6
 0 -4 12 64.95 2.23
 0 4 12 62.62 2.5
 0 4 12 58.89 2.41
 0 4 12 60.47 2.74
 0 -4 12 55.2 2.95
 0 -4 12 60.79 2.45
 0 4 12 58.92 2.21
 0 -4 12 58.38 2.43
 0 4 12 57.2 2.49
 0 -4 12 63.44 2.55
 0 -4 -12 59.08 2.32
 0 -4 -12 57.99 2.31
 0 -4 -12 52.25 2.22
 0 -4 -12 58.84 2.37
 0 4 13 -0.06 0.8
 0 -4 13 0.87 0.84
 0 -4 13 0.32 0.78
 0 4 13 0.63 0.86
 0 4 13 0.06 0.87
 0 -4 13 0.88 0.9
 0 -4 13 0.72 0.92
 0 4 13 1.04 0.92
 0 -4 13 0.19 1.16
 0 -4 13 1.27 0.8
 0 -4 13 1.49 0.85
 0 4 13 1.25 0.88
 0 -4 13 0.37 0.73
 0 4 13 0.6 0.76
 0 4 14 2.97 0.87
 0 4 14 3.47 0.95
 0 -4 14 3.42 0.85
 0 -4 14 4.62 0.93
 0 -4 14 4.19 0.94
 0 4 14 3.74 0.97
 0 4 14 3.39 0.97
 0 -4 14 3.23 0.99
 0 -4 14 2.9 1.15
 0 -4 14 3.47 0.85
 0 4 14 1.71 0.82
 0 -4 14 3.9 0.79
 0 4 14 2.33 0.9
 0 -4 14 4 0.9
 0 4 15 1.71 0.7
 0 4 15 0.98 0.8
 0 -4 15 1.25 0.73
 0 -4 15 1.59 0.74
 0 4 15 1.57 0.84
 0 -4 15 1.9 0.81
 0 4 15 1.31 0.74
 0 -4 15 2.06 1.08
 0 4 15 0.95 0.7
 0 -4 15 2.16 0.73
 0 -4 15 0.24 0.67
 0 4 15 1.77 0.83
 0 4 16 22.09 1.19
 0 -4 16 18.35 1.17
 0 4 16 23.43 1.32
 0 4 16 23.97 1.26
 0 4 16 23.62 1.37
 0 -4 16 21.74 1.15
 0 4 16 23.08 1.3
 0 -4 16 23.47 1.59
 0 -4 16 20.75 1.19
 0 4 16 23.38 1.36
 0 -4 16 22.66 1.26
 0 4 17 1.06 0.58
 0 -4 17 0.24 0.6
 0 4 17 0.42 0.51
 0 -4 17 -0.23 0.44
 0 4 17 -0.42 0.55
 0 -4 17 0.63 0.48
 0 4 18 101.88 2.38
 0 -4 18 88.99 2.27
 0 -5 0 0.3 0.27
 0 -5 0 0.2 0.25
 0 5 0 0.13 0.45
 0 5 0 0.43 0.51
 0 -5 0 0.34 0.48
 0 5 0 0.53 0.49
 0 -5 0 0.28 0.19
 0 -5 -1 4.76 0.21
 0 -5 1 4.81 0.43
 0 -5 1 4.76 0.95
 0 5 1 4.92 0.54
 0 5 -1 4.4 0.5
 0 -5 1 5.26 0.4
 0 -5 1 4.98 0.42
 0 -5 -1 5.27 0.61
 0 5 -1 5.5 0.59
 0 5 1 5.08 0.61
 0 -5 -1 4.34 0.61
 0 -5 1 4.79 0.55
 0 -5 1 5.28 0.32
 0 5 1 4.69 0.62
 0 5 -1 4.41 0.57
 0 -5 2 141.73 3.17
 0 -5 2 138.65 3.29
 0 5 2 145.95 3.31
 0 5 -2 136.73 3.18
 0 -5 2 150.53 3.55
 0 5 2 143.4 3.4
 0 -5 2 138.2 3.11
 0 -5 2 135.04 3.12
 0 -5 -2 145.62 3.36
 0 5 -2 141.33 3.26
 0 -5 2 138.28 3.16
 0 -5 -2 141.16 3.36
 0 5 2 145.66 3.44
 0 5 -2 141.93 3.27
 0 -5 2 136.05 3
 0 5 2 139.43 3.39
 0 -5 3 540 10.73
 0 -5 3 508.87 10.92
 0 -5 3 552.96 11.03
 0 5 3 518.68 10.78
 0 -5 3 541.19 10.63
 0 -5 3 517.61 10.98
 0 5 3 528.78 10.92
 0 -5 3 526.58 10.68
 0 -5 3 531.1 10.74
 0 -5 3 520.05 10.67
 0 -5 -3 526.82 10.86
 0 5 -3 519.64 10.69
 0 -5 3 517.17 10.55
 0 5 3 526.33 10.92
 0 -5 3 509.5 10.53
 0 5 -3 521.27 10.71
 0 -5 3 546.75 10.63
 0 -5 4 75.73 2.15
 0 -5 4 77.51 2.3
 0 -5 4 80.35 2.21
 0 -5 4 77.99 2.43
 0 5 4 82.82 1.84
 0 5 4 83.74 1.84
 0 -5 4 80.15 2.46
 0 -5 4 78.46 2.08
 0 5 4 79.91 2.32
 0 -5 4 80.51 2.15
 0 -5 4 80.67 2.14
 0 -5 4 80.12 2.19
 0 -5 -4 76.17 2.24
 0 5 -4 79.77 2.09
 0 5 4 80.28 2.28
 0 -5 4 74.91 1.78
 0 -5 4 80.77 1.88
 0 -5 4 76.98 2.09
 0 -5 4 79.74 2
 0 -5 4 77.6 2.07
 0 5 -4 78.7 2.09
 0 -5 5 238.75 5.51
 0 -5 5 236.31 5.69
 0 -5 5 242.08 5.36
 0 -5 5 250.96 5.48
 0 -5 5 243.82 5.45
 0 -5 5 235.95 5.42
 0 -5 -5 244.13 5.52
 0 5 -5 241.61 5.29
 0 5 5 248.36 5.54
 0 5 -5 240.58 5.3
 0 -5 5 258.63 5.4
 0 -5 5 246.31 5.28
 0 -5 5 244.62 5.36
 0 -5 5 243.83 5.48
 0 -5 5 243.41 5.54
 0 -5 5 228.43 5.41
 0 -5 5 241.44 5.61
 0 -5 6 1.68 0.64
 0 -5 6 1.64 0.7
 0 -5 6 1.66 0.88
 0 -5 6 1.93 1.07
 0 5 6 0.85 0.51
 0 -5 6 3.49 0.83
 0 -5 6 1.94 0.67
 0 -5 6 1.23 0.65
 0 -5 6 1.16 0.57
 0 -5 -6 1.75 0.62
 0 5 6 1.12 0.55
 0 5 6 0.85 0.54
 0 -5 6 1.31 0.54
 0 5 -6 1.71 0.47
 0 -5 6 0.97 0.44
 0 5 7 222.39 4.99
 0 -5 7 216.81 5.67
 0 5 7 233.39 5.05
 0 5 7 212.99 5.05
 0 -5 7 211.51 4.89
 0 -5 7 200.6 5.69
 0 -5 7 198.52 5.16
 0 -5 7 212.72 4.99
 0 -5 7 205.61 5.39
 0 -5 7 214.94 4.93
 0 -5 7 212.61 5.14
 0 -5 7 219.28 5.1
 0 5 7 219.4 5.1
 0 -5 7 205.51 5.15
 0 -5 7 207.65 5.09
 0 5 8 416.6 8.97
 0 5 8 421.31 8.89
 0 -5 8 403.5 9.65
 0 5 8 420.97 8.85
 0 5 8 400.51 8.84
 0 -5 8 408.46 8.7
 0 -5 8 393.16 8.73
 0 -5 8 382.82 8.77
 0 -5 8 402.48 9.12
 0 -5 8 396.65 9.31
 0 -5 8 416.63 9
 0 -5 8 423.45 8.96
 0 -5 8 395.51 8.98
 0 -5 8 392.5 9
 0 -5 8 413.19 8.92
 0 5 8 411.79 8.87
 0 -5 -8 396.04 8.89
 0 -5 -8 399.11 9.08
 0 -5 -8 399.44 9.07
 0 -5 8 396.48 9.1
 0 -5 8 395.02 8.95
 0 -5 8 412.05 9.09
 0 -5 8 398.19 9.03
 0 5 9 46.51 1.89
 0 -5 9 44.7 2.39
 0 5 9 44.38 1.81
 0 5 9 45.83 1.94
 0 -5 9 47.64 1.73
 0 5 9 44.72 1.68
 0 5 9 43.6 1.76
 0 -5 9 44.56 1.75
 0 -5 9 43.46 1.81
 0 -5 9 45.21 2.18
 0 5 9 44.66 1.87
 0 -5 9 47.01 2.09
 0 -5 9 48 1.97
 0 -5 9 46.41 1.93
 0 -5 9 47.23 1.87
 0 5 9 48.46 1.66
 0 -5 9 42.73 1.91
 0 5 9 42.84 1.72
 0 5 9 43.02 1.73
 0 -5 -9 45.07 1.82
 0 -5 -9 44.05 1.92
 0 -5 -9 44.55 1.94
 0 -5 9 44.67 2
 0 -5 9 45.19 1.96
 0 -5 9 43.28 1.92
 0 -5 9 44.87 1.91
 0 -5 10 72.47 2.69
 0 -5 10 76.08 2.65
 0 -5 10 66.67 2.61
 0 5 10 71.96 2.28
 0 -5 10 71.71 2.32
 0 5 10 70.96 2.65
 0 -5 10 69.87 2.46
 0 -5 10 68.31 2.76
 0 -5 10 71.34 2.37
 0 -5 10 78.76 2.99
 0 5 10 78.94 2.78
 0 5 10 74.39 2.6
 0 -5 10 66.62 3.07
 0 -5 10 75.39 2.53
 0 -5 10 71.76 2.59
 0 -5 10 71.2 2.65
 0 -5 10 69.54 2.61
 0 -5 -10 69.46 2.6
 0 -5 -10 74.52 2.67
 0 -5 -10 72.49 2.65
 0 -5 11 597.53 12.22
 0 5 11 575.33 12.14
 0 5 11 558.34 12.14
 0 -5 11 527.24 12.16
 0 -5 11 567.91 12.29
 0 5 11 519.83 12.09
 0 -5 11 532.35 11.62
 0 -5 11 545.2 12.43
 0 5 11 527.56 11.91
 0 -5 11 471.64 11.7
 0 -5 11 555.92 11.71
 0 -5 11 548.41 12.61
 0 5 11 556.51 12.21
 0 -5 11 550.81 13.01
 0 -5 11 532.78 12.15
 0 -5 11 533.76 12.14
 0 -5 11 561.62 12.1
 0 -5 -11 562.58 12.13
 0 -5 -11 560.19 12.13
 0 -5 -11 535.63 12.08
 0 5 12 4.83 0.97
 0 -5 12 4.47 0.99
 0 -5 12 5.68 1.02
 0 -5 12 4.5 0.96
 0 5 12 4.13 0.88
 0 5 12 3.46 0.98
 0 5 12 5.16 1.06
 0 -5 12 4.99 1.13
 0 5 12 4.69 1.07
 0 -5 12 3.58 0.96
 0 -5 12 6.25 1.37
 0 5 12 4.9 1
 0 -5 12 5.02 0.95
 0 -5 12 4.65 0.9
 0 -5 12 5.25 0.95
 0 -5 -12 4.78 0.87
 0 -5 -12 4.37 0.84
 0 -5 -12 5.17 0.86
 0 5 13 189.1 5.11
 0 5 13 178.79 5.01
 0 5 13 183.04 5.18
 0 -5 13 174.64 5.08
 0 -5 13 185.6 5
 0 -5 13 183.85 5
 0 5 13 189.53 5.18
 0 -5 13 190.5 5.18
 0 5 13 188.88 5.12
 0 -5 13 185.82 5.15
 0 -5 -13 180.27 4.95
 0 5 14 4.96 0.93
 0 5 14 6.03 1.01
 0 -5 14 7.85 0.98
 0 -5 14 5.83 1.09
 0 5 14 4.46 0.96
 0 5 14 3.51 0.93
 0 -5 14 2.9 0.87
 0 -5 14 6.93 1.27
 0 -5 14 5.68 0.92
 0 5 15 103.94 3.06
 0 -5 15 93.89 2.95
 0 5 15 111.59 3.29
 0 -5 15 106.27 3.15
 0 -5 15 96.13 2.84
 0 5 15 110.13 3.13
 0 5 15 102.23 3.07
 0 -5 15 109.79 3.6
 0 -5 15 100.66 3.05
 0 5 15 101.15 3.15
 0 5 15 101.71 3.22
 0 5 16 8.28 0.81
 0 5 16 7.45 0.82
 0 5 16 7.86 0.89
 0 5 16 8.3 0.89
 0 -5 16 7.08 0.72
 0 5 16 6.96 0.81
 0 -5 16 10.65 1.08
 0 5 16 7.93 0.9
 0 -5 16 7.39 0.75
 0 -5 16 6.65 0.79
 0 -5 17 42.35 1.42
 0 5 17 43.79 1.53
 0 5 17 41.15 1.46
 0 -5 17 41.47 1.31
 0 -6 0 1177.09 23.25
 0 6 0 1179.37 23.63
 0 6 0 1215.01 23.73
 0 -6 0 1191.48 23.63
 0 -6 0 1188.75 23.16
 0 6 0 1221.53 23.75
 0 -6 0 1233.75 23.68
 0 -6 0 1179.26 23.25
 0 -6 1 0.74 0.36
 0 -6 1 0.34 0.86
 0 6 1 0.91 0.52
 0 6 -1 0.38 0.46
 0 -6 1 0.85 0.34
 0 6 1 1.18 0.57
 0 -6 1 0.93 0.49
 0 6 -1 0.22 0.5
 0 -6 -1 0.77 0.55
 0 -6 1 1.31 0.53
 0 -6 1 0.85 0.23
 0 6 -1 0.48 0.52
 0 -6 2 2542.04 50.22
 0 -6 2 2736.24 50.38
 0 -6 2 2475.18 50.58
 0 6 2 2597.38 50.57
 0 -6 2 2570.77 50.21
 0 -6 2 2604.27 50.17
 0 -6 2 2504.34 50.22
 0 6 -2 2574.92 50.39
 0 -6 -2 2561.46 50.48
 0 -6 2 2659.9 50.31
 0 -6 2 2534.8 50.02
 0 6 -2 2619.57 50.42
 0 -6 3 16.62 0.85
 0 -6 3 17.08 1.02
 0 -6 3 16.29 1.2
 0 6 3 16.31 1.03
 0 -6 3 17.13 0.84
 0 -6 3 16.74 0.84
 0 -6 3 14.63 0.72
 0 -6 -3 16.72 1.02
 0 6 -3 15.38 0.87
 0 -6 3 17.63 0.8
 0 6 3 17.17 1.04
 0 -6 3 18.62 0.71
 0 6 -3 16.72 0.9
 0 -6 4 0.36 0.54
 0 -6 4 1.14 0.54
 0 6 4 0.03 0.53
 0 -6 4 0.21 0.56
 0 -6 4 0.63 0.74
 0 -6 4 0.58 0.49
 0 -6 4 0.75 0.48
 0 -6 -4 0.54 0.6
 0 6 -4 1.12 0.49
 0 6 4 0.28 0.62
 0 6 4 0.54 0.56
 0 6 4 -0.18 0.62
 0 -6 4 0.54 0.35
 0 -6 4 1.38 0.53
 0 6 -4 1.25 0.51
 0 -6 5 162.7 4.05
 0 -6 5 169.09 4.11
 0 -6 5 162.61 4.36
 0 -6 5 167.99 4.4
 0 6 5 165.69 4.08
 0 -6 5 154.54 4.06
 0 -6 5 162.81 4.3
 0 -6 5 165.76 4.02
 0 -6 5 157.91 4
 0 -6 5 171.58 4.03
 0 6 -5 163.19 3.87
 0 6 5 167.26 4.17
 0 6 5 165.03 4.19
 0 -6 5 174.5 3.96
 0 -6 5 169.31 3.81
 0 6 -5 164.94 3.9
 0 -6 6 324.57 7.28
 0 -6 6 327.07 7.23
 0 -6 6 304.43 7.6
 0 6 6 325.21 7.25
 0 -6 6 328.22 7.69
 0 -6 6 314.71 7.52
 0 -6 6 322.33 7.04
 0 -6 6 327.56 7.35
 0 -6 -6 322.66 7.3
 0 6 6 330.42 7.34
 0 -6 6 322.28 6.96
 0 -6 7 30.19 1.48
 0 -6 7 31.67 1.56
 0 -6 7 29.75 1.47
 0 6 7 32.29 1.36
 0 -6 7 28.42 1.76
 0 6 7 34.74 1.42
 0 6 7 29.15 1.4
 0 -6 7 29.06 1.9
 0 -6 7 32.68 1.39
 0 -6 7 29.99 1.53
 0 -6 7 29.3 1.67
 0 -6 7 31.04 1.45
 0 -6 7 28.47 1.41
 0 -6 7 29.93 1.43
 0 6 7 30.55 1.44
 0 -6 -7 28.52 1.43
 0 6 7 30.31 1.44
 0 -6 7 30.84 1.27
 0 -6 7 29.99 1.36
 0 -6 8 188.61 4.93
 0 -6 8 190.95 5.04
 0 -6 8 190.82 4.99
 0 -6 8 197.95 4.99
 0 6 8 190.51 4.73
 0 6 8 204.54 4.82
 0 -6 8 189.29 5.49
 0 6 8 188.96 4.87
 0 -6 8 184.04 4.69
 0 -6 8 194.41 5.27
 0 -6 8 179.08 5.03
 0 -6 8 185.03 4.91
 0 -6 8 198.21 4.88
 0 -6 8 196.78 4.88
 0 -6 8 201.36 5.01
 0 6 8 193.46 4.86
 0 -6 -8 196.55 4.94
 0 6 8 196.46 4.89
 0 6 8 188.48 4.82
 0 -6 -8 189.88 5.05
 0 -6 -8 194.63 5.09
 0 -6 8 197.14 4.78
 0 -6 9 82.9 3.3
 0 6 9 79.8 2.64
 0 6 9 83.67 2.66
 0 6 9 84.14 2.55
 0 6 9 82.24 2.72
 0 -6 9 86.63 3.14
 0 -6 9 76.03 2.57
 0 -6 9 81.83 2.95
 0 6 9 78.88 2.67
 0 -6 9 81.98 2.8
 0 -6 9 81.79 2.81
 0 -6 9 80.48 2.68
 0 -6 9 79.91 2.7
 0 6 9 77.45 2.56
 0 6 9 81.9 2.65
 0 6 9 80.96 2.64
 0 -6 -9 81.41 2.72
 0 -6 -9 81.72 2.88
 0 -6 -9 81.51 2.87
 0 -6 9 85.48 2.84
 0 -6 9 79.1 2.81
 0 -6 9 90.61 2.9
 0 -6 9 82.89 2.88
 0 -6 10 82.55 2.99
 0 -6 10 85.34 2.97
 0 -6 10 84.59 3.01
 0 6 10 87.37 2.66
 0 6 10 84.32 2.82
 0 -6 10 84.67 3.27
 0 -6 10 87.75 3.18
 0 6 10 84.99 2.88
 0 -6 10 86.27 2.78
 0 -6 10 87.34 3.54
 0 -6 10 89.72 2.91
 0 -6 10 79.89 2.93
 0 -6 10 82 2.95
 0 -6 10 90.3 2.89
 0 -6 -10 84.04 2.99
 0 -6 -10 84.2 3.02
 0 -6 -10 87.2 3.04
 0 -6 11 12.76 1.29
 0 -6 11 16.57 1.37
 0 -6 11 16.23 1.38
 0 6 11 18.02 1.45
 0 -6 11 18.04 1.57
 0 -6 11 18.99 1.67
 0 6 11 18.79 1.38
 0 6 11 20.05 1.56
 0 -6 11 15.56 1.25
 0 -6 11 14.67 1.63
 0 -6 11 15.93 1.34
 0 -6 11 16.11 1.22
 0 -6 11 14.1 1.25
 0 -6 11 17.37 1.37
 0 -6 -11 17.96 1.37
 0 -6 -11 17.15 1.34
 0 -6 -11 18.03 1.39
 0 -6 12 8.13 1.07
 0 6 12 6.02 1
 0 6 12 4.87 0.99
 0 -6 12 6.89 1.02
 0 -6 12 6.38 1.02
 0 6 12 4.66 1.01
 0 -6 12 4.52 1.07
 0 6 12 5.57 1.08
 0 -6 12 3.26 0.92
 0 -6 12 6.4 1.18
 0 6 12 5.41 1.09
 0 6 12 7.51 1.08
 0 -6 12 5.62 0.97
 0 -6 12 4.9 0.95
 0 -6 12 5.67 0.94
 0 -6 12 5.25 1.27
 0 -6 -12 5.39 0.94
 0 -6 -12 5.58 0.93
 0 -6 -12 5.26 0.94
 0 -6 -13 18.99 1.38
 0 -6 -13 15.39 1.25
 0 -6 13 18.03 1.39
 0 6 13 18.65 1.37
 0 6 13 19.11 1.45
 0 6 13 18.44 1.44
 0 -6 13 16.07 1.24
 0 -6 13 17.16 1.33
 0 -6 13 17.31 1.33
 0 -6 -13 16.49 1.28
 0 -6 -13 16.26 1.28
 0 -6 13 20.94 1.77
 0 6 14 29.34 1.6
 0 6 14 30.28 1.64
 0 -6 14 28.65 1.75
 0 6 14 30.08 1.61
 0 -6 14 32.71 1.95
 0 6 15 13.4 1.06
 0 6 15 12.25 1.08
 0 -6 15 11.49 0.97
 0 -6 15 10.89 0.9
 0 -6 15 11.18 0.94
 0 6 15 10.51 1.02
 0 6 15 12.07 1.05
 0 6 15 12.9 1.13
 0 6 15 12.77 1.07
 0 -6 15 11.84 0.99
 0 -6 15 13.13 1.25
 0 6 16 3.36 0.64
 0 6 16 3.48 0.67
 0 6 16 3.16 0.68
 0 -6 16 6.47 0.85
 0 6 16 4.09 0.67
 0 6 16 4.48 0.74
 0 -6 16 4.34 0.59
 0 -6 16 4.33 0.59
 0 6 16 5.05 0.75
 0 -6 16 4.82 0.63
 0 -6 17 0.8 0.33
 0 6 17 1.38 0.47
 0 -6 17 1.14 0.37
 0 -7 0 0.49 0.53
 0 7 0 0.16 0.56
 0 -7 0 1.03 0.94
 0 7 0 -0.23 0.55
 0 -7 1 51.2 1.42
 0 7 1 48.2 1.7
 0 -7 1 49.97 1.94
 0 7 1 48.06 1.77
 0 7 -1 49.24 1.71
 0 -7 1 50.23 1.4
 0 -7 1 48.74 1.61
 0 -7 -1 50.68 1.73
 0 7 1 51.68 1.86
 0 7 1 49.21 1.79
 0 -7 2 120.06 2.93
 0 7 2 113.45 3.17
 0 -7 2 124.7 3.38
 0 7 2 122.97 3.31
 0 7 -2 123.11 3.16
 0 -7 2 123.33 2.93
 0 -7 2 126.79 2.88
 0 -7 2 120.87 2.98
 0 -7 -2 123.5 3.24
 0 7 2 121.45 3.36
 0 7 2 120.16 3.31
 0 -7 3 72.19 2.05
 0 7 3 74.22 2.26
 0 -7 3 75.54 2.21
 0 -7 3 70.06 2.37
 0 -7 3 72.38 2.03
 0 -7 3 73.92 1.99
 0 -7 3 68.32 1.89
 0 7 -3 72.11 2.14
 0 7 3 72.6 2.37
 0 -7 3 68.1 1.78
 0 -7 4 126.58 3.27
 0 -7 4 124.84 3.23
 0 -7 4 122.48 3.39
 0 7 4 131.59 3.44
 0 -7 4 114.29 3.49
 0 -7 4 126.31 3.36
 0 -7 4 125.44 3.15
 0 -7 4 128.37 3.23
 0 7 -4 125.77 3.21
 0 7 4 137.35 3.61
 0 -7 4 122.46 2.93
 0 -7 5 140.22 3.58
 0 -7 5 133.16 3.55
 0 -7 5 134.22 3.78
 0 7 5 133.64 3.63
 0 -7 5 141.57 3.9
 0 -7 5 129.37 3.6
 0 -7 5 129.74 3.81
 0 -7 -5 135.14 3.67
 0 7 5 137.8 3.72
 0 7 5 145.24 3.8
 0 -7 5 131.66 3.22
 0 -7 6 0.74 0.6
 0 -7 6 0.71 0.69
 0 -7 6 1.58 0.83
 0 7 6 1.54 0.61
 0 -7 6 1.28 1
 0 -7 6 0.63 0.76
 0 -7 6 0.7 0.68
 0 -7 6 1.12 0.59
 0 -7 6 0.42 0.54
 0 -7 6 1.05 0.6
 0 7 6 0.72 0.6
 0 -7 -6 0.79 0.65
 0 7 6 0.28 0.61
 0 -7 6 1.12 0.57
 0 -7 7 27.1 1.47
 0 -7 7 26.84 1.42
 0 -7 7 27.72 1.51
 0 -7 7 28.64 1.76
 0 -7 7 28.94 1.99
 0 7 7 31.46 1.53
 0 -7 7 31.9 1.37
 0 -7 7 30.15 1.72
 0 -7 7 28.61 1.55
 0 -7 7 27.22 1.42
 0 -7 7 29.91 1.41
 0 -7 7 27.85 1.46
 0 7 7 28.76 1.49
 0 -7 -7 30.44 1.56
 0 7 7 31.31 1.54
 0 -7 7 30.56 1.4
 0 -7 8 241.37 5.96
 0 -7 8 232.24 5.95
 0 -7 8 245.23 5.92
 0 7 8 246.64 5.73
 0 -7 8 236.84 6.45
 0 7 8 250.67 5.78
 0 7 8 227.2 5.89
 0 -7 8 227.78 6.05
 0 -7 8 223.39 5.55
 0 -7 8 233.07 6.24
 0 -7 8 239.95 5.85
 0 -7 8 234.1 5.75
 0 -7 8 245.64 5.99
 0 -7 8 234.83 5.88
 0 7 8 226.85 5.83
 0 -7 -8 232.93 5.93
 0 7 8 246.21 5.96
 0 7 8 246.38 5.95
 0 -7 -8 249.2 6.16
 0 -7 -8 241.5 6.13
 0 -7 8 233.4 5.68
 0 -7 9 35.21 2.12
 0 7 9 33.14 1.7
 0 7 9 36.39 1.74
 0 -7 9 30.47 1.83
 0 -7 9 35.04 1.58
 0 -7 9 36.55 2.08
 0 -7 9 31.61 1.64
 0 -7 9 38.58 1.72
 0 -7 9 33.13 1.73
 0 -7 9 32.09 1.7
 0 7 9 30.19 1.56
 0 -7 -9 34.63 1.72
 0 7 9 34.93 1.67
 0 7 9 32.02 1.64
 0 -7 -9 34.58 1.85
 0 -7 -9 35.38 1.88
 0 -7 9 37.6 1.77
 0 -7 9 34.26 1.79
 0 -7 9 33.49 1.77
 0 -7 10 47.77 2.19
 0 -7 10 51.39 2.27
 0 -7 10 50.13 2.58
 0 7 10 48.68 1.89
 0 -7 10 49.53 2.45
 0 -7 10 44.11 2.27
 0 7 10 44.7 2.02
 0 -7 10 41.17 1.84
 0 -7 10 48.88 2.07
 0 -7 10 47.47 2.11
 0 -7 10 47.38 2.16
 0 -7 10 45.73 2
 0 7 10 47.62 2.01
 0 7 10 47.48 1.99
 0 -7 -10 52.86 2.32
 0 -7 -10 51.41 2.27
 0 -7 -10 46.08 2.2
 0 -7 11 38.85 1.99
 0 -7 11 38.52 1.99
 0 7 11 38.52 2.01
 0 7 11 40.82 2.13
 0 7 11 37.97 1.87
 0 -7 11 38.19 2.22
 0 -7 11 38.51 2.13
 0 -7 11 38.82 1.84
 0 -7 11 37.02 1.95
 0 -7 11 36.19 1.8
 0 -7 11 36.06 1.89
 0 -7 -11 39.07 2.03
 0 -7 -11 38.82 1.99
 0 -7 -11 41.27 2.05
 0 -7 11 40.15 2.36
 0 7 12 80.43 3.06
 0 -7 12 86.32 2.89
 0 7 12 85.38 3.07
 0 -7 12 84.46 2.99
 0 -7 -12 85.62 3.08
 0 -7 12 84.28 3.05
 0 7 12 89.82 3.13
 0 -7 12 88.66 3.07
 0 7 12 91.94 3.09
 0 -7 13 311.93 7.63
 0 7 13 319.35 7.63
 0 7 13 319.6 7.67
 0 -7 13 295.98 7.46
 0 7 13 319.49 7.61
 0 -7 13 307.83 7.88
 0 7 13 308.29 7.37
 0 7 13 336.76 7.74
 0 -7 13 334.46 8.17
 0 7 13 324.64 7.69
 0 -7 13 299.78 7.46
 0 -7 -13 310.67 7.54
 0 -7 -13 305.68 7.53
 0 -7 -13 319.85 7.68
 0 7 14 0.95 0.76
 0 -7 14 0.22 0.67
 0 7 14 1.79 0.71
 0 -7 14 1.24 0.69
 0 7 14 1.3 0.75
 0 7 14 -0.21 0.76
 0 7 14 2.02 0.86
 0 -7 14 1.91 0.84
 0 -7 14 1.38 0.86
 0 -7 14 1.64 0.66
 0 -7 14 1.47 0.65
 0 7 14 0.61 0.75
 0 -7 -14 0.82 0.62
 0 -7 -14 1.19 0.62
 0 -7 -14 0.69 0.62
 0 -7 -14 1.38 0.67
 0 7 15 106.47 3.11
 0 -7 15 101.59 2.93
 0 7 15 118.76 3.26
 0 -7 15 110.05 3.06
 0 7 15 107.28 3.02
 0 7 15 110.7 3.16
 0 -7 15 118.12 3.45
 0 7 15 105.41 3.21
 0 -7 15 114.64 3.14
 0 7 15 110.72 3.21
 0 7 16 15.68 0.93
 0 7 16 17.64 0.98
 0 7 16 20.67 1.01
 0 -7 16 20.68 0.97
 0 7 16 20.3 1.08
 0 7 16 18 1
 0 7 16 21.33 1.08
 0 -7 16 19.01 0.92
 0 8 0 3.23 0.66
 0 -8 0 3.77 0.99
 0 8 0 3.52 0.78
 0 8 0 3.17 0.68
 0 -8 0 4.01 0.67
 0 8 -1 185.11 4.62
 0 8 1 192 4.7
 0 -8 1 199.76 4.59
 0 8 1 208.6 4.98
 0 8 -1 195.68 4.85
 0 8 1 200.16 4.86
 0 8 -1 196.53 4.75
 0 -8 2 33.53 1.22
 0 8 2 35.44 1.55
 0 8 -2 36 1.5
 0 -8 2 33.92 1.22
 0 -8 2 35.15 1.34
 0 8 2 35.37 1.64
 0 8 -2 34.95 1.49
 0 -8 3 837.28 17.1
 0 8 3 830.82 17.44
 0 -8 3 856.07 17.49
 0 -8 3 856.28 17.32
 0 8 -3 830.69 17.29
 0 8 3 857.71 17.61
 0 -8 3 843.25 17.63
 0 -8 3 837.66 16.96
 0 -8 3 840.38 17.09
 0 -8 -3 855.49 17.46
 0 8 3 866.5 17.67
 0 8 -3 836.3 17.32
 0 -8 4 540.1 11.1
 0 -8 4 528.01 11.05
 0 8 4 520.87 11.28
 0 -8 4 545.68 11.4
 0 8 4 525.34 11.45
 0 8 -4 512.87 11.04
 0 -8 4 500.13 11.14
 0 -8 4 505.95 11.42
 0 -8 4 527.96 10.89
 0 8 4 527.57 11.41
 0 -8 -4 507.67 11.26
 0 8 4 546.34 11.5
 0 -8 4 491.98 10.89
 0 8 -4 526.4 11.08
 0 -8 5 553.28 11.64
 0 -8 5 507.65 11.57
 0 -8 5 568.79 11.89
 0 8 5 553.17 11.84
 0 -8 5 574.34 12.03
 0 -8 5 514.53 11.69
 0 -8 5 541.69 12.02
 0 -8 5 537.18 11.59
 0 -8 -5 568.79 11.89
 0 8 5 566.03 11.97
 0 8 5 564.26 11.99
 0 -8 5 520.42 11.45
 0 -8 6 35.07 1.64
 0 -8 6 39.21 1.74
 0 -8 6 37.26 1.83
 0 -8 6 41.3 2.03
 0 8 6 39.52 1.8
 0 -8 6 34.42 1.72
 0 -8 6 35.34 1.89
 0 -8 6 37.63 1.58
 0 -8 6 37.57 1.66
 0 -8 -6 40.77 1.82
 0 8 6 38.9 1.81
 0 8 6 37.93 1.81
 0 -8 6 37.28 1.55
 0 -8 7 139.27 4.06
 0 -8 7 142.8 4.07
 0 -8 7 156 4.44
 0 -8 7 136.51 4.55
 0 8 7 148.06 4.2
 0 -8 7 137.94 4.15
 0 -8 7 142.59 4.36
 0 -8 7 140.55 4.04
 0 -8 7 158.72 3.95
 0 -8 7 149.46 3.96
 0 -8 -7 151.18 4.21
 0 8 7 142.95 4.16
 0 -8 -7 141.8 4.26
 0 8 7 153.09 4.25
 0 -8 -7 145.31 4.29
 0 -8 7 137.68 3.83
 0 -8 8 20.01 1.39
 0 -8 8 24.13 1.51
 0 -8 8 20.6 1.59
 0 8 8 22.49 1.47
 0 -8 8 16.92 1.41
 0 -8 8 21.12 1.6
 0 -8 8 21.3 1.33
 0 -8 8 21.93 1.28
 0 -8 8 21.31 1.35
 0 -8 8 21.16 1.38
 0 8 8 22.27 1.43
 0 8 8 21.4 1.41
 0 8 8 21.55 1.39
 0 -8 -8 18.59 1.39
 0 -8 -8 21.44 1.5
 0 -8 -8 22.9 1.55
 0 -8 8 22.62 1.3
 0 -8 9 2.16 1
 0 8 9 4.08 0.87
 0 8 9 3.12 0.84
 0 -8 9 2.81 0.96
 0 -8 9 2.14 1.03
 0 -8 9 1.54 0.73
 0 -8 9 2.34 0.78
 0 -8 9 3.14 0.75
 0 -8 9 2.71 0.76
 0 8 9 2.95 0.75
 0 8 9 1.96 0.75
 0 -8 -9 3.52 0.88
 0 8 9 2.88 0.81
 0 -8 -9 3.67 0.96
 0 -8 -9 3.37 0.88
 0 -8 9 2.98 0.84
 0 -8 9 3.17 0.93
 0 -8 10 46.47 2.21
 0 -8 10 46.03 2.19
 0 -8 10 52.88 2.54
 0 8 10 45.09 1.89
 0 -8 10 49.39 2.45
 0 8 10 48.74 2.03
 0 -8 10 47.66 2.36
 0 -8 10 48.29 2.1
 0 -8 10 49.39 2.01
 0 -8 10 47.09 2.07
 0 -8 10 45.72 2.17
 0 8 10 48.71 2.09
 0 8 10 47.18 2.07
 0 -8 -10 47.14 2.27
 0 -8 -10 53.29 2.39
 0 -8 -10 46.49 2.28
 0 -8 11 20.44 1.51
 0 -8 11 22.04 1.5
 0 8 11 19.08 1.57
 0 -8 11 22.81 1.71
 0 8 11 20.37 1.64
 0 -8 11 23.41 1.78
 0 8 11 19.2 1.35
 0 -8 11 22.05 1.73
 0 -8 11 21.24 1.4
 0 -8 11 19.49 1.35
 0 -8 11 20.85 1.35
 0 -8 -11 19.33 1.52
 0 -8 -11 21.57 1.54
 0 -8 -11 22.3 1.58
 0 -8 12 12.62 1.22
 0 8 12 11.09 1.16
 0 8 12 12.58 1.26
 0 -8 12 13.31 1.21
 0 8 12 13.43 1.32
 0 8 12 13.29 1.4
 0 -8 12 15.51 1.49
 0 8 12 14.4 1.17
 0 -8 12 13.85 1.39
 0 -8 12 15.66 1.48
 0 -8 12 13.41 1.1
 0 -8 12 12.37 1.09
 0 8 12 13.79 1.26
 0 -8 -12 14.83 1.31
 0 -8 -12 14.92 1.32
 0 -8 -12 12.67 1.24
 0 8 13 0.48 0.76
 0 8 13 0.84 0.75
 0 -8 13 1.22 0.9
 0 8 13 0.55 0.9
 0 -8 13 0.45 0.85
 0 8 13 -0.21 0.74
 0 -8 13 0.79 0.65
 0 -8 -13 0.59 0.68
 0 -8 -13 0.59 0.67
 0 -8 -13 0.85 0.76
 0 -8 -13 1.08 0.68
 0 -8 14 1.05 0.59
 0 -8 14 0.16 0.59
 0 8 14 0.19 0.63
 0 8 14 0.58 0.67
 0 -8 14 -0.27 0.74
 0 8 14 0.46 0.69
 0 8 14 0.78 0.8
 0 8 14 0.36 0.68
 0 -8 14 -0.04 0.54
 0 8 14 -0.04 0.66
 0 -8 -14 0.43 0.58
 0 -8 -14 0.47 0.59
 0 -8 -14 0.23 0.64
 0 -8 -14 0.73 0.62
 0 8 15 50.92 1.79
 0 8 15 50.9 1.78
 0 -8 15 48.66 1.7
 0 8 15 49.38 1.84
 0 8 15 45.9 1.76
 0 -8 15 47.43 1.6
 0 -8 15 44.09 1.58
 0 8 15 48.61 1.76
 0 8 16 6.41 0.59
 0 8 16 6.6 0.62
 0 -8 16 8.13 0.57
 0 8 16 5.73 0.59
 0 9 0 0.42 0.56
 0 -9 0 -0.08 0.59
 0 9 0 0.55 0.63
 0 9 0 0.41 0.65
 0 9 0 0.33 0.66
 0 9 1 11.75 1.04
 0 9 -1 12.24 0.98
 0 9 1 9.98 0.97
 0 -9 -1 10.08 0.93
 0 9 -1 11.55 1.04
 0 9 1 10.18 1.03
 0 9 1 10.44 1.02
 0 9 -1 10.24 0.96
 0 -9 2 2.19 0.62
 0 -9 2 2.46 0.66
 0 9 2 2.1 0.7
 0 -9 -2 2.37 0.76
 0 9 2 2.01 0.73
 0 9 -2 2.07 0.64
 0 9 -2 2.35 0.74
 0 9 2 1.7 0.75
 0 9 -2 3.12 0.69
 0 -9 3 94.6 2.82
 0 9 3 101.65 3.12
 0 -9 3 108.27 3.31
 0 -9 3 93.2 2.9
 0 9 3 98.09 3.18
 0 9 -3 95.42 2.91
 0 9 3 97.93 3.16
 0 -9 -3 97.55 3.05
 0 9 -3 93.39 3.02
 0 9 3 101.27 3.27
 0 9 -3 99.16 2.95
 0 -9 4 49.15 1.92
 0 -9 4 51.88 1.84
 0 -9 4 54.15 2.2
 0 9 4 48.04 2.07
 0 -9 4 49.88 1.98
 0 -9 4 51.17 2.21
 0 -9 4 47.97 1.79
 0 -9 -4 53 2.11
 0 9 4 49.26 2.11
 0 9 -4 47.64 1.99
 0 9 4 53.96 2.24
 0 9 -4 53.11 1.94
 0 -9 4 51.55 1.81
 0 -9 5 88.75 2.87
 0 -9 5 89.51 2.81
 0 -9 5 95.12 3.16
 0 9 5 93.12 3.09
 0 -9 5 97.04 3.25
 0 -9 5 88.87 2.94
 0 -9 5 88.45 2.78
 0 -9 -5 91.42 3.05
 0 9 5 94.25 3.14
 0 9 -5 93.86 2.92
 0 9 5 94.35 3.17
 0 -9 5 93.54 2.74
 0 -9 6 127.46 3.64
 0 -9 6 118.19 3.53
 0 9 6 123.7 3.77
 0 -9 6 120.14 3.95
 0 -9 6 116 3.65
 0 -9 6 115.06 3.86
 0 -9 6 122.53 3.55
 0 -9 6 119.36 3.35
 0 -9 -6 126.03 3.79
 0 9 6 124.56 3.82
 0 9 6 129.78 3.89
 0 -9 6 122.81 3.41
 0 -9 7 61.54 2.4
 0 -9 7 60.93 2.35
 0 -9 7 60.74 2.47
 0 9 7 57.99 2.44
 0 -9 7 49.68 2.68
 0 -9 7 55.23 2.55
 0 -9 7 55.1 2.38
 0 -9 7 59.29 2.3
 0 -9 7 58.95 2.14
 0 -9 -7 61.15 2.47
 0 9 7 62.68 2.5
 0 -9 -7 60.36 2.54
 0 9 7 64.89 2.53
 0 -9 -7 57.88 2.52
 0 -9 7 58.17 2.15
 0 -9 8 366.81 8.8
 0 -9 8 376.9 8.83
 0 -9 8 399.35 9.08
 0 9 8 357.53 8.88
 0 -9 8 377.31 9
 0 -9 8 360.77 9.11
 0 -9 8 369.52 8.78
 0 -9 8 379.95 8.75
 0 -9 8 365.84 8.51
 0 9 8 393.65 9.01
 0 9 8 372.49 8.88
 0 9 8 382.33 8.94
 0 -9 -8 376.08 8.92
 0 -9 -8 378.29 9.09
 0 -9 -8 384.35 9.13
 0 -9 8 363.03 8.48
 0 -9 9 33.48 1.81
 0 -9 9 31.54 1.83
 0 -9 9 27.98 1.85
 0 -9 9 30.37 2
 0 -9 9 30.26 1.64
 0 -9 9 34.96 1.67
 0 9 9 31.49 1.76
 0 9 9 33.19 1.8
 0 9 9 30.98 1.71
 0 -9 -9 32.47 1.9
 0 -9 -9 33.33 1.9
 0 -9 9 36.6 1.99
 0 -9 10 540.95 11.64
 0 -9 -10 499.87 11.53
 0 -9 10 493.5 11.54
 0 -9 10 481.87 11.58
 0 -9 10 488.55 11
 0 -9 10 489.3 11.1
 0 9 10 482.15 11.14
 0 9 10 493.5 11.16
 0 -9 -10 500.88 11.54
 0 -9 -10 495.09 11.5
 0 -9 10 519.44 11.36
 0 -9 10 484.72 11.25
 0 -9 -11 82.76 3.07
 0 -9 11 78.07 3.12
 0 -9 11 87.27 3.13
 0 -9 11 71.68 2.63
 0 -9 11 78.28 2.72
 0 -9 -11 84.65 3.07
 0 -9 -11 79.63 3.02
 0 -9 11 78.93 2.88
 0 -9 11 75.75 2.88
 0 9 12 0.12 0.83
 0 -9 -12 0.06 0.79
 0 -9 -12 0.9 0.74
 0 9 12 1.75 1.02
 0 -9 12 1.27 0.89
 0 -9 12 1.51 0.87
 0 9 13 7.81 0.97
 0 -9 13 7.94 0.88
 0 9 13 6.46 0.9
 0 -9 13 6.69 1.06
 0 9 13 9.16 1.13
 0 9 13 7.26 0.99
 0 9 13 6.14 0.92
 0 -9 13 8.89 0.97
 0 -9 13 6.72 0.75
 0 -9 -13 7.42 0.95
 0 -9 -13 6.73 0.88
 0 -9 -13 8.79 0.98
 0 -9 -13 8.18 0.97
 0 9 14 7.25 0.84
 0 9 14 7.18 0.87
 0 -9 14 7.24 0.79
 0 -9 14 6.67 0.73
 0 -9 14 6.53 0.91
 0 9 14 6.93 0.91
 0 9 14 7.3 0.85
 0 -9 14 6.91 0.67
 0 9 14 7.74 0.84
 0 -9 -14 7.33 0.79
 0 -9 -14 6.06 0.75
 0 -9 -14 6.9 0.83
 0 -9 -14 7.49 0.8
 0 9 15 1.19 0.58
 0 9 15 1.1 0.52
 0 9 15 0.63 0.51
 0 -9 15 0.65 0.43
 0 -9 15 0.56 0.4
 0 9 15 1.24 0.56
 0 9 15 0.8 0.49
 0 -9 16 15.98 0.66
 0 -10 0 564.53 12.22
 0 10 0 574.39 12.64
 0 10 0 570.23 12.49
 0 10 -1 136.87 3.92
 0 10 1 137.02 4.01
 0 -10 1 135.45 3.67
 0 10 -1 135.99 3.93
 0 -10 1 133.27 3.67
 0 -10 -1 138.45 3.83
 0 10 1 135.94 4.09
 0 10 -1 129.11 4
 0 -10 1 133.42 3.51
 0 -10 2 187.89 4.58
 0 10 -2 175.93 4.8
 0 -10 2 189.48 4.71
 0 10 2 178.46 4.99
 0 10 2 168.06 4.8
 0 -10 -2 180.19 4.82
 0 10 -2 180.06 4.98
 0 10 2 196.04 5.2
 0 10 -2 184.3 4.87
 0 -10 3 443.21 9.55
 0 -10 3 411.15 9.62
 0 10 -3 426.33 9.7
 0 -10 3 452.61 10.13
 0 10 3 422.27 9.87
 0 -10 -3 439.27 9.86
 0 10 3 433.32 10.05
 0 10 -3 428.07 9.89
 0 10 3 453.17 10.17
 0 10 -3 434.17 9.74
 0 -10 4 6.79 0.9
 0 -10 4 4.95 1.07
 0 -10 4 5.76 0.9
 0 10 4 5.39 0.93
 0 10 4 5.92 1.01
 0 -10 -4 7.48 1
 0 10 -4 5.41 0.89
 0 10 4 4.91 0.99
 0 -10 4 5.62 0.75
 0 -10 5 94.81 3.05
 0 -10 5 89.59 2.87
 0 -10 5 97.92 3.42
 0 -10 5 95.91 3.15
 0 10 5 93.23 3.27
 0 -10 -5 95.91 3.25
 0 10 5 104.5 3.42
 0 10 5 96.7 3.35
 0 10 -5 88.42 3.04
 0 -10 5 99.49 2.91
 0 -10 6 261.39 6.31
 0 -10 6 255.52 6.44
 0 -10 6 259.46 6.82
 0 -10 6 259.96 6.57
 0 10 6 240.71 6.61
 0 -10 -6 264.53 6.66
 0 10 6 268.33 6.76
 0 -10 -6 255.15 6.73
 0 10 6 264.67 6.77
 0 -10 -6 264.47 6.78
 0 -10 6 248.73 6.13
 0 -10 7 13.84 1.09
 0 -10 7 14.11 1.34
 0 -10 7 11.74 1.38
 0 10 7 11.34 1.24
 0 -10 -7 12.81 1.27
 0 10 7 12.95 1.28
 0 -10 -7 11.47 1.27
 0 -10 -7 13.58 1.38
 0 -10 7 13.61 1.15
 0 -10 7 14.59 1.3
 0 -10 8 33.54 1.66
 0 -10 8 34.03 1.96
 0 -10 8 34.88 2.08
 0 -10 8 37.12 1.83
 0 10 8 38.73 1.99
 0 10 8 37.9 1.99
 0 -10 -8 39.69 2.04
 0 10 8 37.7 1.99
 0 -10 -8 37.95 2.08
 0 -10 -8 37.05 2.04
 0 -10 8 38.56 1.88
 0 -10 8 35.64 1.91
 0 -10 -9 36.1 2
 0 -10 9 31.84 1.98
 0 -10 9 33.06 1.97
 0 -10 9 32.74 1.72
 0 -10 9 32.29 1.56
 0 10 9 30.27 1.78
 0 10 9 33.4 1.79
 0 10 9 33.83 1.84
 0 -10 -9 35.49 1.99
 0 -10 -9 35.12 2.02
 0 -10 9 34.63 1.87
 0 -10 9 34.57 1.78
 0 -10 -10 13 1.3
 0 -10 10 10.79 1.37
 0 -10 10 11.24 0.97
 0 -10 10 10.03 1.03
 0 10 10 11.56 1.13
 0 10 10 10.86 1.1
 0 -10 -10 10.42 1.25
 0 -10 -10 12.22 1.29
 0 -10 10 10.63 1.1
 0 -10 10 11.45 1.21
 0 10 11 21.84 1.59
 0 -10 -11 22.81 1.55
 0 -10 -11 22.74 1.55
 0 10 11 23.28 1.7
 0 -10 11 22.56 1.64
 0 -10 11 21.59 1.63
 0 10 12 5.49 0.87
 0 10 12 4.06 0.89
 0 -10 12 5.2 0.78
 0 -10 12 4.81 0.91
 0 -10 12 3.26 0.92
 0 10 12 6.15 1.06
 0 -10 12 2.82 0.91
 0 10 12 3.65 0.92
 0 -10 12 4.1 0.65
 0 10 12 3.07 0.76
 0 -10 -12 3.39 0.84
 0 -10 -12 3.78 0.87
 0 -10 -12 5.39 0.92
 0 10 13 29.64 1.51
 0 -10 13 28.09 1.31
 0 10 13 29.6 1.46
 0 -10 13 26.36 1.52
 0 10 13 30.29 1.57
 0 10 13 27.21 1.48
 0 -10 13 29.67 1.41
 0 10 13 25.99 1.33
 0 -10 -13 26.25 1.43
 0 -10 -13 26.2 1.43
 0 -10 -13 25.7 1.42
 0 -10 -13 26.1 1.46
 0 10 14 6.56 0.78
 0 -10 14 7.28 0.67
 0 10 14 5.84 0.72
 0 -10 14 7.38 0.84
 0 10 14 6.26 0.79
 0 -10 14 6.39 0.68
 0 10 14 6.84 0.78
 0 -10 -14 5.89 0.69
 0 -10 -14 6.57 0.71
 0 -10 -14 6.47 0.73
 0 -10 15 5.15 0.51
 0 10 15 6.18 0.55
 0 -10 15 5.5 0.48
 0 10 15 5.34 0.59
 0 11 0 0.47 0.76
 0 -11 0 -0.5 0.68
 0 11 0 0.98 0.75
 0 -11 0 -0.34 0.6
 0 11 1 6.9 1.07
 0 11 -1 8.65 1.16
 0 11 -1 6.5 0.97
 0 11 1 6.25 0.98
 0 -11 -1 6.81 0.95
 0 -11 1 6.41 0.86
 0 -11 1 7.23 0.87
 0 -11 -2 1.18 0.77
 0 11 2 0.98 0.78
 0 11 -2 1.65 0.75
 0 11 2 0.07 0.81
 0 -11 2 -0.07 0.9
 0 -11 2 0.48 0.66
 0 11 -2 0.65 0.75
 0 11 2 -0.28 0.86
 0 -11 2 0.08 0.64
 0 11 3 65.18 2.7
 0 -11 -3 64.75 2.54
 0 -11 3 56.74 2.31
 0 -11 3 68.77 2.78
 0 11 -3 63.99 2.45
 0 11 -3 61.4 2.57
 0 11 3 67.55 2.76
 0 -11 3 63.9 2.31
 0 -11 4 15.09 1.11
 0 11 4 16.66 1.45
 0 -11 -4 18 1.43
 0 -11 4 16.53 1.29
 0 -11 4 19.56 1.61
 0 11 -4 17.08 1.33
 0 11 4 18.26 1.51
 0 -11 4 18.07 1.3
 0 -11 -5 557.79 12.37
 0 11 5 569.38 12.55
 0 -11 5 561.58 12.58
 0 -11 5 532.16 12.15
 0 11 5 560.44 12.57
 0 -11 -5 546.89 12.45
 0 -11 -5 554.03 12.48
 0 -11 5 584.23 12.16
 0 -11 6 3.62 0.78
 0 11 6 3.51 0.94
 0 -11 -6 3.51 0.99
 0 -11 6 3.18 1.13
 0 -11 6 5.35 1.06
 0 -11 -6 4.18 1.01
 0 11 6 3.27 0.98
 0 -11 -6 3.02 0.94
 0 -11 6 4.55 0.94
 0 -11 7 2.6 0.74
 0 -11 7 1.72 0.98
 0 -11 7 2.36 0.92
 0 11 7 1.59 0.86
 0 -11 -7 3.21 0.99
 0 11 7 1.68 0.9
 0 -11 -7 2.61 0.95
 0 -11 -7 2.08 0.87
 0 -11 7 1.36 0.68
 0 -11 7 1.97 0.91
 0 -11 8 37.39 2.05
 0 -11 8 37.75 1.87
 0 11 8 43.33 2.1
 0 11 8 40.96 2.09
 0 -11 8 40.63 1.79
 0 -11 8 40.61 2.01
 0 -11 8 39.09 1.83
 0 -11 -9 21.14 1.58
 0 -11 9 22.29 1.66
 0 -11 9 20.74 1.37
 0 -11 -9 24.14 1.66
 0 -11 -9 26.28 1.73
 0 -11 9 21.41 1.36
 0 -11 9 23.22 1.53
 0 11 9 22.99 1.52
 0 11 9 24.69 1.59
 0 11 9 21.37 1.52
 0 11 10 8.63 1.04
 0 11 10 9.95 1.05
 0 11 10 8.79 0.97
 0 -11 -10 10.71 1.16
 0 -11 -10 10.11 1.16
 0 -11 10 8.89 1.21
 0 -11 10 9.32 1.19
 0 -11 11 2.13 0.8
 0 -11 11 3.21 0.7
 0 11 11 2.51 0.99
 0 -11 11 1.66 0.89
 0 -11 11 2.43 0.89
 0 11 11 1.59 0.9
 0 11 11 1.81 0.71
 0 -11 11 2.3 0.66
 0 -11 -11 1.8 0.79
 0 -11 -11 2.6 0.82
 0 -11 -11 3.69 0.85
 0 -11 12 8.23 0.79
 0 11 12 10.04 0.95
 0 11 12 10.04 1.03
 0 11 12 8.82 1.08
 0 -11 12 7.94 1.03
 0 -11 12 8.44 1
 0 11 12 8.71 1
 0 -11 12 8.95 0.92
 0 -11 -12 8.47 0.97
 0 -11 -12 8.61 0.98
 0 -11 -12 8.73 0.99
 0 -11 -12 10.03 1.02
 0 11 13 137.96 3.58
 0 -11 13 131.9 3.31
 0 11 13 136.12 3.62
 0 11 13 134.09 3.6
 0 -11 13 138.95 3.68
 0 11 13 136.05 3.57
 0 -11 13 131.82 3.44
 0 -11 -13 132.17 3.6
 0 -11 -13 135.71 3.61
 0 -11 -13 129.25 3.62
 0 -11 -13 135.72 3.63
 0 11 14 4.8 0.61
 0 -11 14 4.46 0.6
 0 11 14 4.85 0.64
 0 11 14 3.71 0.55
 0 -11 14 3.27 0.4
 0 -11 14 2.6 0.49
 0 11 14 3.47 0.59
 0 12 0 314.03 7.78
 0 -12 0 288.36 7.11
 0 12 0 288.86 7.52
 0 12 0 291.64 7.44
 0 12 1 124.81 4.06
 0 12 -1 116.35 3.95
 0 12 -1 114.71 3.83
 0 -12 -1 113.98 3.61
 0 12 1 111.51 3.86
 0 -12 1 118.1 3.96
 0 12 -1 112.15 3.71
 0 -12 1 112.84 3.4
 0 12 -2 148.97 4.56
 0 12 2 146.65 4.63
 0 -12 -2 146.18 4.31
 0 12 2 141.92 4.54
 0 -12 2 143.97 4.1
 0 -12 2 147.02 4.61
 0 12 -2 143.2 4.31
 0 -12 3 114.08 3.35
 0 -12 -3 111.18 3.67
 0 12 3 114.25 3.93
 0 -12 3 109.19 3.52
 0 -12 3 117.73 3.95
 0 12 3 121.06 4.01
 0 -12 -3 114.76 3.74
 0 -12 -3 111.59 3.73
 0 12 -3 113.25 3.79
 0 -12 3 118.39 3.47
 0 -12 4 123.57 3.55
 0 12 4 122.85 4.1
 0 -12 -4 121.4 3.96
 0 -12 4 128.45 3.87
 0 -12 4 124.11 4.14
 0 -12 -4 123.12 4
 0 12 4 125.12 4.15
 0 -12 -4 121.48 4.01
 0 12 -4 123.96 3.99
 0 -12 4 123.3 3.71
 0 -12 5 36.87 1.69
 0 12 5 38.85 2.14
 0 -12 -5 39.11 2.05
 0 -12 5 36.16 2.12
 0 -12 5 35.28 1.89
 0 12 5 38.93 2.14
 0 -12 -5 37.65 2.08
 0 -12 -5 40.18 2.12
 0 -12 5 36.86 1.86
 0 -12 6 18.78 1.25
 0 -12 6 19.4 1.48
 0 -12 -6 19.56 1.54
 0 12 6 22.3 1.62
 0 12 6 21.96 1.61
 0 -12 -6 19.47 1.56
 0 -12 -6 19.34 1.52
 0 -12 6 17.05 1.34
 0 -12 7 86.23 2.96
 0 12 7 84.73 3.17
 0 12 7 91.11 3.26
 0 -12 7 80.43 2.69
 0 -12 7 85.27 3
 0 -12 -8 123.12 4.05
 0 -12 8 122.58 3.92
 0 -12 8 122.79 4.09
 0 -12 8 116.81 3.66
 0 -12 -8 124.68 4.03
 0 -12 -8 127.77 4.09
 0 -12 8 129.7 3.84
 0 12 8 130.57 4.04
 0 12 8 124.81 3.92
 0 12 8 124.97 3.96
 0 12 9 2 0.82
 0 12 9 1.32 0.72
 0 -12 -9 1.15 0.83
 0 12 9 0.46 0.67
 0 -12 -9 1.22 0.84
 0 -12 9 2.5 0.98
 0 -12 9 1.17 0.82
 0 -12 10 41.94 1.64
 0 -12 10 44.21 1.89
 0 12 10 43.59 2.08
 0 -12 10 42.82 2.07
 0 -12 10 43.66 2.03
 0 12 10 43.14 2.14
 0 -12 10 44.98 1.8
 0 12 10 42.61 1.87
 0 12 10 42.6 1.81
 0 12 10 42.66 1.88
 0 -12 -10 42.21 2.01
 0 -12 -10 44.34 2.07
 0 -12 -10 46.47 2.09
 0 -12 11 5.84 0.82
 0 -12 11 4.32 0.6
 0 -12 11 5.41 0.9
 0 -12 11 3.27 0.79
 0 12 11 6.2 0.99
 0 12 11 5.13 0.91
 0 -12 11 4.68 0.67
 0 -12 -11 4.75 0.85
 0 -12 -11 6.06 0.89
 0 -12 -11 4.18 0.84
 0 12 12 0.73 0.65
 0 12 12 0.3 0.56
 0 -12 12 0.07 0.37
 0 -12 12 0.13 0.54
 0 12 12 0.04 0.7
 0 -12 12 -0.08 0.62
 0 -12 12 -0.04 0.58
 0 12 12 0.7 0.65
 0 -12 -12 0.33 0.6
 0 -12 -12 -0.21 0.59
 0 -12 -12 0.6 0.61
 0 -12 -12 0.04 0.6
 0 12 13 10.72 0.78
 0 -12 13 8.98 0.78
 0 12 13 11.6 0.85
 0 -12 13 8.54 0.68
 0 -12 -13 11.56 0.81
 0 12 13 9.44 0.78
 0 12 13 11.42 0.78
 0 13 0 0.69 0.85
 0 13 0 1.19 0.92
 0 -13 0 0.67 1.02
 0 13 1 26.08 1.83
 0 13 -1 26.87 1.8
 0 -13 -1 27.35 1.63
 0 13 1 28.89 1.88
 0 13 -1 26.94 1.8
 0 -13 1 27.06 1.84
 0 13 -2 -0.07 0.78
 0 -13 -2 -0.49 0.73
 0 13 2 0.23 0.86
 0 -13 2 0.66 0.93
 0 -13 -2 -0.24 0.73
 0 13 2 0.39 0.86
 0 -13 -2 -0.25 0.72
 0 13 -2 -0.36 0.86
 0 -13 2 0.84 0.66
 0 -13 -3 6.89 1.06
 0 13 -3 7.07 1.08
 0 13 3 7.15 1.18
 0 -13 3 5 0.9
 0 13 3 7.01 1.15
 0 -13 3 7.55 0.9
 0 13 4 22.38 1.7
 0 13 -4 24.39 1.57
 0 -13 -4 22.33 1.58
 0 -13 4 24.46 1.36
 0 -13 4 22.63 1.43
 0 -13 5 9.74 0.95
 0 13 5 11.22 1.3
 0 -13 5 11.03 1.35
 0 -13 -5 11.46 1.21
 0 -13 -5 10.9 1.25
 0 13 5 9.89 1.26
 0 -13 5 11.48 1.11
 0 -13 -6 1 0.87
 0 -13 -6 1.29 0.86
 0 13 6 2.79 0.94
 0 -13 6 2.83 1.07
 0 -13 6 2.14 0.86
 0 13 6 2.22 0.91
 0 -13 7 66.92 2.73
 0 -13 7 59.85 2.49
 0 13 7 67.94 2.7
 0 -13 -7 64.48 2.67
 0 -13 -7 64.44 2.65
 0 -13 7 61.44 2.18
 0 -13 -8 67.31 2.61
 0 -13 8 61.94 2.58
 0 -13 8 56.56 2.4
 0 -13 8 60.58 2.25
 0 13 8 64.34 2.51
 0 13 8 61.58 2.48
 0 13 8 61.52 2.47
 0 -13 -8 61.71 2.54
 0 -13 -8 65.77 2.59
 0 -13 8 59.67 2.28
 0 -13 -9 8.39 1.03
 0 -13 9 7.43 0.98
 0 -13 9 9.1 1.08
 0 -13 9 8.58 0.86
 0 13 9 7.96 0.91
 0 13 9 9.87 1.03
 0 -13 -9 8.66 1.02
 0 13 9 8.48 0.98
 0 -13 -9 9.05 1.06
 0 -13 9 9.01 0.94
 0 -13 10 256.51 5.85
 0 13 10 239.31 5.98
 0 -13 10 239.66 6.04
 0 13 10 238.96 6.04
 0 -13 10 245.08 6
 0 -13 10 250.3 5.75
 0 13 10 243.77 5.87
 0 13 10 235.58 5.82
 0 -13 -10 256.69 6.16
 0 -13 -10 258.05 6.16
 0 -13 -10 257.3 6.16
 0 -13 11 5.64 0.69
 0 13 11 6.75 0.77
 0 13 11 4.25 0.77
 0 13 11 7.18 0.82
 0 -13 -11 6.89 0.82
 0 -13 -11 6.04 0.8
 0 -13 11 4.56 0.74
 0 13 11 6.33 0.85
 0 -13 11 5.87 0.8
 0 -13 -11 6.09 0.84
 0 -13 -11 6.2 0.8
 0 13 12 3.28 0.62
 0 -13 12 2.75 0.56
 0 13 12 3.53 0.58
 0 -13 -12 3.34 0.6
 0 13 12 3.24 0.58
 0 13 12 2.62 0.59
 0 -13 12 3.49 0.5
 0 14 0 24.74 1.72
 0 -14 0 26.45 1.8
 0 14 0 23.63 1.68
 0 -14 -1 55.56 2.61
 0 -14 1 60.34 2.61
 0 14 1 59.41 2.64
 0 14 -1 48.92 2.41
 0 -14 1 52.14 2.07
 0 14 -1 53.41 2.49
 0 14 1 57.57 2.58
 0 -14 2 21.87 1.65
 0 -14 -2 22.71 1.73
 0 14 -2 20.71 1.54
 0 14 2 20.89 1.63
 0 -14 2 23.59 1.33
 0 14 2 21.13 1.63
 0 14 -2 19.62 1.49
 0 -14 -3 215.13 5.77
 0 -14 -3 215.76 5.78
 0 14 3 232.29 6.24
 0 14 -3 219.36 5.89
 0 -14 3 221.53 6.06
 0 14 3 231.25 6.21
 0 -14 4 4.47 1.04
 0 -14 -4 4.85 0.94
 0 14 4 6.38 1.12
 0 -14 -4 5.86 0.96
 0 -14 5 110.09 3.75
 0 -14 5 107.67 3.4
 0 -14 -5 115.54 3.66
 0 -14 -5 117.94 3.69
 0 14 5 118.74 3.85
 0 -14 5 113.39 3.23
 0 -14 -5 110.52 3.61
 0 -14 -6 1.12 0.72
 0 -14 6 -0.22 0.56
 0 -14 6 0.15 0.73
 0 -14 6 1.06 0.89
 0 -14 6 0.66 0.63
 0 14 6 -0.69 0.74
 0 14 6 -0.19 0.79
 0 -14 -6 0.29 0.72
 0 14 6 0.32 0.76
 0 -14 -6 0.88 0.72
 0 -14 6 0.04 0.64
 0 -14 -7 73.25 2.71
 0 -14 7 73.29 2.59
 0 -14 7 73.54 2.76
 0 -14 7 80.5 2.54
 0 14 7 74.51 2.72
 0 14 7 73.6 2.7
 0 14 7 77.61 2.79
 0 -14 -7 72.54 2.7
 0 -14 -7 73.73 2.71
 0 -14 7 72.87 2.41
 0 -14 -8 53.93 2.18
 0 -14 8 49.23 1.99
 0 -14 8 53.87 2.18
 0 -14 8 50.44 1.89
 0 14 8 54.47 2.12
 0 14 8 51.67 2.07
 0 14 8 51.82 2.1
 0 -14 -8 53.14 2.14
 0 -14 -8 52.37 2.15
 0 -14 8 50.4 1.87
 0 -14 9 1.26 0.59
 0 14 9 2.79 0.74
 0 14 9 1.88 0.79
 0 -14 9 1.89 0.71
 0 -14 9 2.57 0.69
 0 -14 9 1.61 0.54
 0 14 9 1.67 0.67
 0 14 9 1.9 0.62
 0 -14 -9 1.3 0.68
 0 14 9 2.96 0.66
 0 -14 -9 0.67 0.66
 0 -14 -9 1.95 0.7
 0 14 10 36.37 1.54
 0 -14 10 36.42 1.54
 0 -14 10 35.27 1.48
 0 -14 10 40.26 1.4
 0 14 10 43.67 1.56
 0 -14 -10 40.5 1.64
 0 -14 -10 40.74 1.64
 0 -14 -10 42.89 1.67
 0 -14 -10 38.17 1.64
 0 -14 11 32.89 1.06
 0 -14 -11 35.14 1.29
 0 14 11 35.01 1.22
 0 -15 0 0.5 0.85
 0 15 0 0.26 0.77
 0 -15 0 -0.04 0.6
 0 15 0 0.76 0.77
 0 -15 1 0.93 0.87
 0 -15 -1 0.62 0.88
 0 15 1 1.64 0.84
 0 15 -1 1.53 0.8
 0 -15 1 1.54 0.62
 0 15 1 1.43 0.85
 0 15 -1 1.33 0.8
 0 -15 -2 22.29 1.57
 0 -15 2 21.16 1.52
 0 15 -2 17.29 1.37
 0 15 2 20.33 1.53
 0 -15 2 21.5 1.22
 0 15 -2 20.54 1.43
 0 15 2 22.26 1.55
 0 -15 -3 8.73 1.15
 0 -15 3 7.52 1.09
 0 15 -3 6.5 0.91
 0 15 3 7.71 1.1
 0 -15 3 7 0.78
 0 15 -3 7.38 0.95
 0 15 3 6.86 1.04
 0 -15 4 31.62 1.75
 0 -15 -4 31.04 1.77
 0 15 4 31.09 1.75
 0 15 4 30.12 1.74
 0 -15 -4 25.55 1.45
 0 15 4 31.19 1.77
 0 -15 -4 26.3 1.47
 0 -15 4 30.05 1.36
 0 -15 -4 25.21 1.45
 0 -15 5 25.01 1.55
 0 -15 -5 23.75 1.56
 0 -15 5 25.3 1.34
 0 15 5 26.68 1.59
 0 15 5 25.76 1.56
 0 15 5 26.39 1.58
 0 -15 -5 22.74 1.36
 0 -15 -5 26.16 1.42
 0 -15 5 22.58 1.16
 0 -15 -5 24.97 1.41
 0 -15 -6 47.09 2.12
 0 -15 6 51.72 2.19
 0 -15 6 56.99 1.99
 0 15 6 61.46 2.3
 0 15 6 57.21 2.23
 0 15 6 60.75 2.29
 0 -15 -6 56.02 2.11
 0 -15 -6 56.4 2.12
 0 -15 -6 54.93 2.1
 0 -15 -7 2.38 0.7
 0 -15 7 1.81 0.72
 0 -15 7 2.48 0.58
 0 15 7 2.06 0.66
 0 15 7 1.79 0.71
 0 15 7 3.01 0.72
 0 -15 -7 2.12 0.7
 0 -15 -7 2.37 0.67
 0 -15 7 1.55 0.52
 0 15 8 153.2 3.95
 0 -15 8 168.91 4.15
 0 15 8 178.14 4.16
 0 15 8 171.01 4.13
 0 15 8 172.22 4.08
 0 -15 8 164.25 3.72
 0 -15 8 183.45 3.96
 0 -15 -8 171.77 4.12
 0 -15 -8 177.05 4.15
 0 -15 -8 177.34 4.15
 0 -15 -9 9.41 0.76
 0 15 9 9.47 0.72
 0 -15 9 10.22 0.6
 0 -15 9 10.37 0.66
 0 15 10 7.38 0.55
 0 15 10 -0.15 0.52
 0 -16 0 23.69 1.46
 0 16 0 26.92 1.48
 0 -16 0 24.69 1.18
 0 16 0 22.3 1.39
 0 16 0 25.34 1.43
 0 -16 -1 25.95 1.51
 0 -16 1 25.77 1.51
 0 16 -1 27.25 1.46
 0 16 1 27.58 1.54
 0 -16 1 25.93 1.21
 0 -16 -1 26.27 1.23
 0 16 -1 24.21 1.4
 0 16 1 27.08 1.53
 0 16 -1 23.84 1.4
 0 16 1 24 1.47
 0 -16 -2 98.78 3.04
 0 -16 2 94.82 3.04
 0 16 -2 91.1 2.84
 0 16 -2 94 2.83
 0 16 2 96.1 3.09
 0 16 2 97.14 3.11
 0 16 2 94.05 3.09
 0 16 -2 90.01 2.81
 0 -16 -2 88.29 2.64
 0 -16 2 95.09 2.63
 0 16 3 54.42 2.21
 0 16 3 53.96 2.18
 0 16 3 58.52 2.23
 0 -16 3 54.83 1.93
 0 -16 3 57.41 2.19
 0 -16 -3 59.44 2.18
 0 -16 3 54.39 1.79
 0 16 4 1.28 0.68
 0 16 4 2.78 0.73
 0 -16 4 1.9 0.55
 0 16 4 3.14 0.77
 0 -16 -4 2.27 0.69
 0 -16 4 1.39 0.69
 0 -16 5 26.69 1.39
 0 -16 5 28.45 1.21
 0 16 5 25.57 1.39
 0 16 5 24.03 1.35
 0 16 5 24.85 1.36
 0 -16 6 24.42 1.27
 0 -16 6 25.89 1.11
 0 16 6 26.85 1.29
 0 16 6 25.79 1.29
 0 16 6 24.49 1.26
 0 -16 7 28.88 1.09
 0 16 7 26.31 1.18
 0 16 7 27.21 1.22
 0 -16 8 1.51 0.34
 0 17 0 -0.06 0.49
 0 17 0 0.43 0.51
 0 -17 0 0.02 0.38
 0 -17 0 0.43 0.6
 0 -17 0 0.52 0.44
 0 -17 1 1.43 0.62
 0 -17 -1 1.31 0.61
 0 -17 1 1.05 0.42
 0 -17 -1 0.76 0.37
 0 17 1 1.58 0.55
 0 17 -1 0.75 0.46
 0 17 1 1.75 0.6
 0 17 -1 0.75 0.44
 0 17 1 1.39 0.58
 0 -17 -1 0.69 0.42
 0 -17 1 1.5 0.43
 0 -17 2 -0.21 0.56
 0 -17 2 -0.02 0.37
 0 17 2 -0.1 0.54
 0 17 2 0.51 0.52
 0 17 2 0.21 0.49
 0 -17 -2 0.53 0.41
 0 -17 3 6.35 0.73
 0 -17 3 3.94 0.49
 0 17 3 5.02 0.67
 0 17 3 5.18 0.67
 0 17 3 5.62 0.7
 0 -17 -3 4 0.5
 0 17 4 33.64 1.31
 0 17 4 35.2 1.33
 0 -17 4 32.75 1.12
 0 17 5 20.85 0.96
 0 17 5 18.73 0.91
 0 -17 5 18.83 0.77
 -1 0 18 0.27 0.44
 -1 0 18 0.06 0.35
 -1 0 18 0.35 0.51
 -1 0 17 8.89 0.86
 -1 0 17 8.13 0.78
 -1 0 17 7.38 1.01
 -1 0 17 8.88 0.9
 -1 0 16 -0.19 0.73
 -1 0 16 -0.72 0.64
 -1 0 16 0.58 0.96
 -1 0 16 0.48 0.74
 -1 0 15 2.94 0.81
 -1 0 15 3.39 0.87
 -1 0 15 1.14 1.14
 -1 0 15 2.28 0.9
 -1 0 14 1.39 0.9
 -1 0 14 0.93 0.67
 -1 0 14 -0.36 0.82
 -1 0 14 0.24 0.74
 -1 0 14 -0.37 0.78
 -1 0 14 0.18 0.6
 -1 0 13 16.46 1.21
 -1 0 13 15.12 1.34
 -1 0 13 13.64 1.61
 -1 0 13 14.61 1.25
 -1 0 13 15.6 1.32
 -1 0 13 14 1.11
 -1 0 13 16.69 1.42
 -1 0 13 15.92 1.18
 -1 0 13 14.85 1.27
 -1 0 13 13.38 1.11
 -1 0 12 0.4 0.82
 -1 0 12 0.89 0.73
 -1 0 12 0.43 1.02
 -1 0 12 0.11 0.69
 -1 0 12 0.5 0.78
 -1 0 12 0.05 0.59
 -1 0 12 0.93 0.8
 -1 0 12 -0.06 0.73
 -1 0 12 1.03 0.63
 -1 0 12 0.44 0.64
 -1 0 11 391.69 8.82
 -1 0 11 402.97 8.76
 -1 0 11 387.63 8.59
 -1 0 11 382.89 8.97
 -1 0 11 378.84 9.44
 -1 0 11 389.12 9.3
 -1 0 11 383.56 8.85
 -1 0 11 388.89 8.8
 -1 0 11 384.21 8.65
 -1 0 11 387.85 8.7
 -1 0 11 387.76 8.82
 -1 0 11 384.88 8.86
 -1 0 11 364.72 8.53
 -1 0 10 0.25 0.56
 -1 0 10 0.55 0.65
 -1 0 10 0.78 0.69
 -1 0 10 -0.15 0.63
 -1 0 10 0.73 0.7
 -1 0 10 -0.88 0.92
 -1 0 10 1.31 0.9
 -1 0 10 0.04 0.5
 -1 0 10 0.3 0.58
 -1 0 10 0.3 0.48
 -1 0 10 -0.31 0.66
 1 0 -10 0.55 0.54
 -1 0 10 0.22 0.64
 -1 0 10 0.56 0.62
 -1 0 10 0.08 0.54
 -1 0 9 233.14 5.22
 -1 0 9 231.97 5.37
 -1 0 9 242.16 5.43
 -1 0 9 225.6 5.45
 -1 0 9 233.74 5.51
 -1 0 9 225.33 5.63
 -1 0 9 232.35 5.87
 -1 0 9 251.75 6.04
 -1 0 9 232.92 5.56
 -1 0 9 239.47 5.25
 1 0 -9 229.4 5.37
 1 0 -9 226.56 5.37
 1 0 -9 231.9 5.39
 1 0 -9 237.52 5.49
 -1 0 8 -0.22 0.75
 -1 0 8 0.69 0.64
 -1 0 8 0.83 0.56
 -1 0 8 0.27 0.3
 -1 0 8 0.92 0.65
 -1 0 8 -0.17 0.69
 -1 0 8 0.13 0.46
 -1 0 8 1.24 0.47
 1 0 -8 0.19 0.47
 -1 0 8 0.5 0.58
 -1 0 8 0.81 0.52
 -1 0 8 0.48 0.54
 -1 0 8 0.13 0.45
 -1 0 7 65.88 2.11
 -1 0 7 68.85 1.84
 -1 0 7 70.16 1.99
 -1 0 7 68.79 2.02
 -1 0 7 69.51 2.12
 -1 0 7 68.95 2.3
 -1 0 7 66.62 2.22
 -1 0 7 65.73 2.22
 -1 0 7 73.9 2
 -1 0 7 72.09 1.7
 -1 0 7 69.98 1.76
 -1 0 7 69.22 2.03
 -1 0 7 71.24 2.02
 -1 0 7 71.04 1.87
 -1 0 7 66.42 1.84
 1 0 -7 69.86 1.97
 1 0 -7 70.17 1.97
 1 0 -7 71.29 2.04
 1 0 -7 69.68 1.98
 -1 0 6 -0.17 0.41
 -1 0 6 0.21 0.43
 -1 0 6 -0.08 0.49
 -1 0 6 0.05 0.58
 -1 0 6 -0.08 0.61
 -1 0 6 0.47 0.55
 -1 0 6 -0.08 0.67
 -1 0 6 0.15 0.5
 -1 0 6 0.16 0.28
 -1 0 6 0.5 0.27
 -1 0 6 0.37 0.56
 -1 0 6 0.32 0.61
 -1 0 6 -0.04 0.48
 -1 0 6 0.33 0.41
 -1 0 6 0.1 0.38
 1 0 -6 0.69 0.46
 1 0 -6 0.13 0.45
 1 0 -6 0.39 0.45
 1 0 -6 0.13 0.46
 -1 0 5 2411.33 44.97
 -1 0 5 2418.61 45.12
 -1 0 5 2253.27 45.18
 -1 0 5 2373.47 45.09
 -1 0 5 2236.29 45.27
 -1 0 5 2218.07 45.16
 -1 0 5 2250.17 45.24
 -1 0 5 2319.89 44.92
 -1 0 5 2317.89 44.93
 -1 0 5 2415.66 45.08
 -1 0 5 2255.73 45.2
 -1 0 5 2346.75 44.99
 -1 0 5 2306.82 45.04
 1 0 -5 2264.92 45.09
 1 0 -5 2298.75 45.09
 1 0 -5 2250.17 45.09
 -1 0 4 0.49 0.46
 -1 0 4 0.4 0.55
 -1 0 4 0.47 0.53
 -1 0 4 0.31 0.48
 -1 0 4 0.22 0.23
 -1 0 4 0.36 0.36
 -1 0 4 -0.03 0.46
 -1 0 4 0.35 0.32
 -1 0 4 0.28 0.25
 -1 0 4 0.15 0.35
 1 0 -4 0.09 0.4
 1 0 -4 -0.31 0.4
 1 0 -4 0.04 0.39
 -1 0 3 9900.06 188.68
 -1 0 3 9487.06 188.66
 -1 0 3 9667.78 188.63
 -1 0 3 9979.3 188.5
 -1 0 3 9655.6 188.63
 -1 0 3 9954.5 188.57
 -1 0 3 9483.89 188.53
 -1 0 3 9681.05 188.5
 -1 0 3 9733.92 188.66
 -1 0 3 9841.97 188.64
 1 0 -3 9999 188.67
 1 0 -3 9810.5 188.67
 1 0 -3 9929.8 188.67
 -1 0 2 0.06 0.26
 -1 0 2 0.16 0.31
 -1 0 2 0.26 0.11
 -1 0 2 0.39 0.24
 1 0 -2 0.19 0.21
 -1 0 2 0.28 0.17
 -1 0 2 0.17 0.29
 -1 0 2 -0.15 0.28
 1 0 -2 0.31 0.31
 1 0 -2 0.27 0.28
 1 0 -2 0.25 0.3
 1 0 -2 0.14 0.3
 -1 0 2 0.28 0.29
 -1 0 1 19.73 0.58
 1 0 -1 20.41 0.58
 1 0 -1 20.58 0.58
 1 0 -1 20.46 0.58
 1 0 -1 21.17 0.59
 1 0 0 0.08 0.11
 -1 0 0 0.19 0.14
 1 0 0 0.28 0.14
 1 0 0 0.29 0.15
 -1 0 0 0.15 0.15
 -1 0 0 0.12 0.14
 1 0 0 0.21 0.14
 1 0 0 0.11 0.11
 -1 0 0 0.14 0.16
 1 0 0 0.41 0.2
 1 0 0 0.09 0.2
 1 0 0 0.22 0.2
 1 0 0 0.21 0.12
 1 0 0 0.05 0.19
 1 0 1 465.38 9.31
 1 0 1 492.09 9.28
 1 0 1 460.5 9.24
 1 0 1 485.08 9.27
 1 0 1 498.52 9.29
 1 0 1 464.68 9.3
 1 0 1 442.62 9.27
 1 0 1 467.12 9.27
 1 0 1 454.91 9.26
 1 0 1 480.45 9.36
 1 0 1 446.45 9.23
 1 0 1 500.05 9.29
 1 0 1 442.77 9.3
 1 0 1 502.73 9.32
 1 0 1 462.03 9.24
 1 0 1 465.15 9.25
 1 0 1 478.48 9.25
 -1 0 -1 466.8 9.23
 -1 0 -1 479.67 9.22
 1 0 1 487.65 9.18
 1 0 1 476.12 9.27
 1 0 2 0.28 0.45
 1 0 2 0.1 0.28
 1 0 2 -0.04 0.32
 1 0 2 0.55 0.44
 1 0 2 0.15 0.35
 1 0 2 -0.16 0.36
 1 0 2 0.28 0.38
 1 0 2 -0.02 0.37
 1 0 2 -0.09 0.41
 1 0 2 -0.16 0.61
 1 0 2 0.39 0.3
 1 0 2 0.43 0.46
 1 0 2 0.46 0.42
 1 0 2 0.13 0.37
 1 0 2 0.21 0.37
 1 0 2 0.18 0.31
 1 0 2 0.34 0.34
 1 0 2 -0.04 0.26
 1 0 2 0.14 0.25
 1 0 2 0.09 0.27
 -1 0 -2 0.14 0.18
 1 0 2 0.1 0.17
 1 0 2 0.4 0.12
 -1 0 -2 -0.06 0.21
 1 0 2 0.66 0.27
 -1 0 -2 0.13 0.17
 1 0 3 496.98 10.02
 1 0 3 506.22 10.21
 1 0 3 505.9 10.1
 1 0 3 521.54 10.12
 1 0 3 515.19 10.02
 1 0 3 519.14 10.13
 1 0 3 526.75 10.15
 1 0 3 545.31 10.18
 1 0 3 481.94 10.18
 1 0 3 451.44 10.1
 1 0 3 520.59 10.3
 1 0 3 490.55 10.04
 1 0 3 503.8 10.11
 1 0 3 471.27 10
 1 0 3 521.08 10.05
 1 0 3 518.57 10.14
 1 0 3 515.63 10.11
 1 0 3 474.87 10.19
 1 0 3 500.65 10.05
 1 0 3 500.91 10.02
 1 0 3 531.69 10.03
 1 0 3 521.17 10.1
 1 0 3 508.79 9.82
 1 0 3 495.31 9.82
 -1 0 -3 508.03 9.87
 1 0 3 497.08 10.03
 1 0 3 506.41 10.04
 1 0 4 0.22 0.53
 1 0 4 0.17 0.56
 1 0 4 -0.02 0.53
 1 0 4 0.36 0.61
 1 0 4 -0.07 0.52
 1 0 4 -0.24 0.55
 1 0 4 -0.21 0.34
 1 0 4 0.99 0.93
 1 0 4 1.74 0.52
 1 0 4 0.07 0.48
 1 0 4 -0.19 0.36
 1 0 4 -0.13 0.6
 1 0 4 0.06 0.59
 1 0 4 0.01 0.37
 1 0 4 0.96 0.54
 1 0 4 0.03 0.37
 1 0 4 0.16 0.37
 1 0 4 -0.03 0.43
 1 0 4 0.23 0.14
 -1 0 -4 0.12 0.27
 1 0 4 0.26 0.2
 1 0 4 -0.03 0.36
 1 0 4 0.21 0.47
 1 0 4 -0.53 0.6
 1 0 4 -0.16 0.4
 1 0 4 0.15 0.41
 1 0 4 0.49 0.51
 1 0 5 83.64 2.21
 1 0 5 86.4 2.38
 1 0 5 81.31 2.08
 1 0 5 82.32 2.26
 1 0 5 89.88 2.28
 1 0 5 84.03 2.1
 1 0 5 83.75 2.28
 1 0 5 79.49 2.3
 1 0 5 81.86 2.3
 1 0 5 87.14 2.4
 1 0 5 89.16 2.23
 1 0 5 92.06 2.14
 1 0 5 96.47 2.1
 1 0 5 86.08 2.38
 1 0 5 88.47 2.18
 1 0 5 90.49 2.3
 1 0 5 88.19 2.25
 1 0 5 83.99 2.24
 1 0 5 85 2.09
 1 0 5 83.56 2.13
 1 0 5 84.36 2.11
 1 0 5 78.71 1.74
 -1 0 -5 88.21 1.91
 -1 0 -5 85.6 2
 -1 0 -5 83.17 2
 1 0 5 89.14 2.14
 1 0 5 86.5 2.13
 1 0 6 0.95 0.68
 1 0 6 0.05 0.57
 1 0 6 0.43 0.53
 1 0 6 0.06 0.48
 1 0 6 0.22 0.46
 1 0 6 0.03 0.66
 1 0 6 -0.33 0.73
 1 0 6 -0.12 0.65
 1 0 6 0.17 0.65
 1 0 6 0.39 0.68
 1 0 6 0.33 0.6
 1 0 6 0.02 0.37
 1 0 6 0.05 0.37
 1 0 6 0.51 0.58
 1 0 6 -0.17 0.67
 1 0 6 -0.2 0.63
 1 0 6 -0.06 0.45
 1 0 6 -0.44 0.51
 1 0 6 0.04 0.43
 1 0 6 0.2 0.41
 1 0 6 0.4 0.59
 -1 0 -6 0.25 0.3
 -1 0 -6 0.08 0.36
 -1 0 -6 0.02 0.36
 1 0 6 0.23 0.43
 1 0 7 20.52 0.96
 1 0 7 18.37 1.08
 1 0 7 18.92 1.05
 1 0 7 18.22 1.12
 1 0 7 18.86 1.03
 1 0 7 19.54 1.12
 1 0 7 17.28 1.03
 1 0 7 19.27 1.2
 1 0 7 18.36 1.26
 1 0 7 16.88 1.22
 1 0 7 17.59 1.16
 1 0 7 19.33 1.1
 1 0 7 18.59 0.96
 1 0 7 20.58 0.93
 1 0 7 20.74 0.93
 1 0 7 18.13 0.95
 -1 0 -7 19.58 0.83
 -1 0 -7 19.79 0.84
 -1 0 -7 18.8 0.83
 1 0 7 18.97 0.95
 1 0 7 20.53 0.96
 1 0 8 0.33 0.36
 1 0 8 -0.26 0.62
 1 0 8 -0.29 0.7
 1 0 8 -0.37 0.69
 1 0 8 0.18 0.7
 1 0 8 0.15 0.79
 1 0 8 0.66 0.81
 1 0 8 0.55 0.69
 1 0 8 0.09 0.45
 1 0 8 -0.29 0.5
 1 0 8 0.29 0.49
 1 0 8 0.08 0.38
 1 0 8 -0.36 0.61
 1 0 9 305 6.95
 1 0 9 308.03 6.72
 1 0 9 303.62 6.58
 1 0 9 288.04 6.88
 1 0 9 310.89 6.97
 1 0 9 298.84 7.08
 1 0 9 302.71 7.5
 1 0 9 308.96 7.52
 1 0 9 294.39 7.27
 1 0 9 315.4 7.35
 1 0 9 303.73 6.94
 1 0 9 309.54 6.84
 1 0 9 297.95 7.04
 1 0 9 309.28 7.16
 1 0 9 312.34 7.14
 1 0 9 304.15 7.07
 1 0 9 308.29 6.87
 1 0 10 0.22 0.8
 1 0 10 0.03 0.39
 1 0 10 0.91 0.75
 1 0 10 0.09 0.74
 1 0 10 0.63 0.94
 1 0 10 0.48 0.86
 1 0 10 0.57 0.76
 1 0 10 0.55 0.82
 1 0 10 -0.71 0.98
 1 0 10 -0.05 0.74
 1 0 10 -0.19 0.51
 1 0 10 0.09 0.58
 1 0 10 1.07 0.61
 1 0 10 0.45 0.69
 1 0 10 0.47 0.56
 1 0 10 0.1 0.53
 1 0 10 -0.16 0.76
 1 0 10 -0.09 0.64
 1 0 10 0.07 0.45
 1 0 11 5.95 1.02
 1 0 11 6.06 0.97
 1 0 11 5.93 1.1
 1 0 11 4.33 1.22
 1 0 11 5.32 1.16
 1 0 11 4.87 0.97
 1 0 11 6.45 1.15
 1 0 11 5.63 0.86
 1 0 11 5.57 0.79
 1 0 11 5.81 1.03
 1 0 11 5.31 0.76
 1 0 11 5.98 1.06
 1 0 11 4.78 0.91
 1 0 11 6.06 0.93
 1 0 11 6.38 0.67
 1 0 12 -0.59 0.97
 1 0 12 -0.05 0.83
 1 0 12 -0.09 1.07
 1 0 12 0.25 0.93
 1 0 12 1.13 1.09
 1 0 12 -0.43 0.92
 1 0 12 -0.06 0.89
 1 0 12 -0.04 0.66
 1 0 12 0.22 0.69
 1 0 12 0.26 0.9
 1 0 12 -0.31 0.57
 1 0 12 0.76 0.82
 1 0 12 0.05 0.74
 1 0 12 0.78 0.48
 1 0 13 0.05 0.82
 1 0 13 0.33 0.87
 1 0 13 -0.22 0.98
 1 0 13 0.54 1.13
 1 0 13 -0.18 1.11
 1 0 13 0.32 0.65
 1 0 13 0.32 0.91
 1 0 13 0.17 0.7
 1 0 13 0.73 0.8
 1 0 13 -0.35 0.96
 1 0 13 1.46 0.89
 1 0 13 1.28 0.61
 1 0 14 0.41 0.86
 1 0 14 -0.38 0.83
 1 0 14 0.47 0.62
 1 0 14 0.63 0.71
 1 0 15 253.07 6.78
 1 0 15 252.43 6.26
 1 0 15 251.86 6.06
 1 0 15 243.57 6.02
 1 0 16 0.14 0.61
 1 0 16 0.44 0.79
 1 0 16 -0.4 0.87
 1 0 16 -0.14 0.7
 1 0 16 0.24 0.56
 1 0 16 0.24 0.7
 1 0 16 -0.1 0.55
 1 0 17 180.06 4.26
 1 0 17 160.82 3.99
 1 0 17 174.25 4.3
 1 0 17 163.23 4.19
 1 0 17 167.36 4.17
 1 0 18 0.72 0.41
 -1 1 18 102.16 2.51
 -1 -1 18 101.7 2.44
 -1 -1 18 95.49 2.42
 -1 1 17 19.99 1.18
 -1 -1 17 19.09 1.13
 -1 -1 17 20.87 1.42
 -1 1 17 19.97 1.34
 -1 -1 17 22.74 1.19
 -1 1 17 21.2 1.1
 -1 1 17 21.18 1.21
 -1 -1 17 21.02 1.16
 -1 -1 16 96.23 3.04
 -1 1 16 102.36 3.11
 -1 -1 16 103.86 3.71
 -1 1 16 100.51 3.63
 -1 -1 16 107.49 3.2
 -1 1 16 105.19 3.16
 -1 -1 16 104.2 3.21
 -1 1 16 108.93 3.26
 -1 1 15 25.87 1.58
 -1 -1 15 23.46 1.52
 -1 -1 15 24.42 1.53
 -1 1 15 26.96 2.01
 -1 -1 15 22.69 1.99
 -1 -1 15 23.62 1.48
 -1 1 15 24.04 1.5
 -1 1 15 24.01 1.3
 -1 -1 14 97.26 3.23
 -1 1 14 96.58 3.28
 -1 -1 14 93.05 3.23
 -1 1 14 93.94 3.17
 -1 1 14 93.03 3.17
 -1 1 14 89.73 3.22
 -1 -1 14 94.28 3.07
 -1 -1 14 94.65 3.24
 -1 -1 14 95.46 3.09
 -1 1 14 84.74 3.04
 -1 -1 13 157.15 4.33
 -1 -1 13 153.43 4.46
 -1 1 13 168.81 4.47
 -1 1 13 175.34 4.65
 -1 -1 13 166.99 5.47
 -1 1 13 168.87 5.38
 -1 -1 13 155.69 4.65
 -1 -1 13 163.62 4.69
 -1 -1 13 164.31 4.57
 -1 1 13 170.34 4.77
 -1 1 13 161.16 4.62
 -1 1 13 172.5 4.72
 -1 -1 13 170.76 4.65
 -1 -1 13 171.73 4.8
 -1 1 13 170.03 4.77
 -1 1 13 163.06 4.41
 -1 -1 13 155.94 4.29
 -1 1 12 1.76 0.78
 -1 1 12 1.47 0.87
 -1 -1 12 0.44 0.79
 -1 -1 12 0.93 0.79
 -1 -1 12 0.6 0.66
 -1 1 12 0.08 1.03
 -1 -1 12 0.99 1.15
 -1 1 12 1 0.8
 -1 1 12 1.38 0.7
 -1 -1 12 1 0.75
 -1 -1 12 0.94 0.62
 -1 -1 12 0.34 0.71
 -1 1 12 0.22 0.68
 -1 -1 12 0.12 0.75
 -1 -1 12 0.62 0.75
 -1 -1 12 1.33 0.74
 -1 1 12 1.31 0.77
 -1 -1 12 0.51 0.61
 -1 1 12 0.82 0.72
 -1 -1 11 19.06 1.15
 -1 1 11 18.79 1.21
 -1 1 11 19.12 1.32
 -1 -1 11 19.35 1.33
 -1 1 11 20.72 1.3
 -1 -1 11 20.17 1.21
 -1 -1 11 22.23 1.41
 -1 1 11 19.49 1.61
 -1 -1 11 18.49 1.67
 -1 1 11 18.02 1.22
 -1 -1 11 18.55 1.1
 -1 -1 11 17.97 1.21
 -1 1 11 20.4 1.35
 -1 -1 11 19.92 1.35
 -1 -1 11 19.92 1.31
 -1 1 11 21.21 1.16
 1 -1 -11 19.62 1.24
 -1 -1 11 21.62 1.4
 -1 1 11 18.24 1.25
 -1 1 11 18.93 1.32
 -1 1 11 19.53 1.16
 -1 -1 11 19.27 1.27
 -1 -1 11 21.67 1.36
 -1 -1 10 127.86 3.6
 -1 -1 10 126.68 3.49
 -1 1 10 119.72 3.44
 -1 -1 10 127.42 3.54
 -1 1 10 124.43 3.52
 -1 -1 10 126.6 3.29
 -1 1 10 123.26 3.33
 -1 1 10 120.87 3.37
 -1 -1 10 124.67 3.33
 -1 -1 10 130.71 3.36
 -1 1 10 128.17 3.43
 -1 1 10 115.75 3.41
 -1 -1 10 120.11 3.53
 -1 -1 10 116.57 3.38
 -1 1 10 130.03 3.98
 -1 1 10 125.14 3.59
 -1 -1 10 124.49 3.97
 -1 -1 10 125.57 3.74
 -1 1 10 116.77 3.71
 -1 -1 10 121.85 4.03
 -1 -1 10 124.19 3.54
 -1 1 10 123.82 3.3
 -1 -1 10 125.77 3.45
 -1 -1 10 127.52 3.26
 -1 -1 10 116.92 3.45
 -1 1 10 126.53 3.58
 1 -1 -10 122.88 3.38
 1 -1 -10 121.36 3.37
 1 -1 -10 122.18 3.4
 1 -1 -10 124.24 3.48
 -1 -1 9 256.27 5.9
 -1 -1 9 267.13 6.14
 -1 -1 9 271.56 6.35
 -1 -1 9 271.78 6.58
 -1 1 9 276.77 6.58
 -1 1 9 265.17 6.21
 -1 1 9 259.82 6.36
 -1 -1 9 255.99 6.6
 -1 -1 9 262.76 5.96
 -1 1 9 266.08 6.03
 -1 -1 9 258.02 5.67
 -1 1 9 272.31 6.08
 -1 -1 9 261.93 6.16
 -1 -1 9 275.63 6
 -1 1 9 265.22 6.04
 -1 1 9 265.15 6.11
 -1 -1 9 261.01 6.03
 -1 -1 9 265.5 6.17
 -1 -1 9 258.4 6.04
 -1 1 9 270.73 5.84
 1 -1 -9 258.14 6.03
 1 -1 -9 263.49 6.04
 1 -1 -9 268.43 6.15
 1 1 -9 256.4 6.01
 -1 -1 8 469.4 9.95
 -1 1 8 482.48 9.91
 -1 1 8 472.06 9.56
 -1 1 8 472.76 9.8
 -1 -1 8 450.87 10.13
 -1 1 8 453.67 9.92
 -1 -1 8 467.81 9.98
 -1 -1 8 464.58 9.93
 -1 1 8 490.32 9.96
 -1 -1 8 457.08 9.74
 -1 -1 8 480.8 10.42
 -1 1 8 501.18 10.34
 -1 1 8 471.2 9.57
 -1 1 8 463.81 9.54
 -1 -1 8 473.25 9.57
 -1 1 8 464.88 9.86
 -1 1 8 495.31 9.94
 -1 1 8 464.56 9.83
 -1 -1 8 471.13 10.17
 -1 -1 8 457.09 9.85
 -1 -1 8 471.43 9.89
 -1 -1 8 469.29 9.71
 -1 1 8 458.67 9.65
 -1 1 8 471.53 9.74
 -1 1 8 458.26 9.67
 1 1 -8 476.96 9.8
 1 -1 -8 463.97 9.89
 1 -1 -8 447.14 9.85
 1 1 -8 473.17 9.8
 1 -1 -8 471.22 9.91
 -1 -1 7 40.78 1.47
 -1 -1 7 45.54 1.55
 -1 -1 7 44.66 1.43
 -1 -1 7 40.55 1.64
 -1 1 7 43.54 1.25
 -1 1 7 43.14 1.5
 -1 -1 7 43.63 1.65
 -1 -1 7 45.5 1.81
 -1 1 7 45.55 1.57
 -1 1 7 44.45 1.65
 -1 -1 7 44.55 1.8
 -1 1 7 43.12 1.61
 -1 1 7 43.83 1.26
 -1 -1 7 45.22 1.25
 -1 1 7 44.75 1.26
 -1 -1 7 42.67 1.41
 -1 -1 7 40.87 1.09
 -1 1 7 43.55 1.43
 -1 -1 7 43.65 1.45
 -1 -1 7 42.29 1.65
 -1 -1 7 44.05 1.52
 -1 -1 7 46.72 1.36
 -1 1 7 45.41 1.38
 -1 -1 7 44.45 1.57
 -1 -1 7 43.15 1.37
 -1 1 7 43.58 1.34
 -1 -1 7 43.35 1.34
 -1 1 7 43.89 1.36
 1 1 -7 42.82 1.41
 1 1 -7 44.5 1.42
 1 1 -7 43.99 1.49
 1 -1 -7 42.11 1.48
 -1 1 6 -0.14 0.35
 -1 -1 6 -0.26 0.55
 -1 -1 6 -0.08 0.44
 -1 -1 6 0.12 0.47
 -1 1 6 -0.27 0.55
 -1 -1 6 0.56 0.62
 -1 1 6 0.68 0.51
 -1 -1 6 0.37 0.7
 -1 -1 6 0.51 0.68
 -1 1 6 0.25 0.49
 -1 -1 6 0.21 0.6
 -1 1 6 0.33 0.56
 -1 1 6 -0.04 0.3
 -1 1 6 0.08 0.29
 -1 -1 6 0.28 0.27
 -1 -1 6 0.44 0.23
 -1 -1 6 0.24 0.46
 -1 -1 6 -0.38 0.62
 -1 -1 6 0.43 0.6
 -1 1 6 0.38 0.22
 -1 -1 6 0.29 0.49
 -1 -1 6 0.22 0.51
 -1 1 6 0.19 0.43
 -1 1 6 0.33 0.38
 -1 -1 6 0.9 0.39
 -1 -1 6 0.38 0.43
 -1 -1 6 0.14 0.39
 -1 1 6 -0.02 0.45
 -1 1 6 0.17 0.4
 1 -1 -6 0.41 0.45
 1 1 -6 0.39 0.43
 1 1 -6 0.55 0.42
 -1 1 6 0.19 0.44
 1 -1 -6 0.93 0.48
 1 -1 -6 0.56 0.46
 1 1 -6 0.02 0.43
 -1 1 5 101.73 2.2
 -1 -1 5 99.61 2.56
 -1 -1 5 100.71 2.4
 -1 -1 5 98.06 2.42
 -1 1 5 101.27 2.38
 -1 -1 5 102.66 2.68
 -1 1 5 99.06 2.42
 -1 1 5 101.01 2.45
 -1 -1 5 98.15 2.54
 -1 1 5 101.47 2.39
 -1 -1 5 95.91 2.65
 -1 1 5 102.82 2.28
 -1 1 5 103.43 2.25
 -1 -1 5 103.95 2.22
 -1 -1 5 98.6 2.33
 -1 -1 5 105.16 2.38
 -1 -1 5 96.65 2.39
 -1 1 5 101.65 2.32
 -1 1 5 100.02 2.12
 -1 -1 5 101.73 2.52
 -1 1 5 97.57 2.26
 -1 -1 5 97.52 2.31
 -1 -1 5 101.01 2.3
 -1 1 5 103.65 2.42
 -1 1 5 95.42 2.35
 -1 -1 5 99.29 2.36
 -1 1 5 99.63 2.4
 1 1 -5 95.31 2.35
 1 -1 -5 96.01 2.43
 1 1 -5 97.22 2.36
 1 -1 -5 100.93 2.44
 1 1 -5 98.16 2.41
 1 -1 -5 98.25 2.43
 -1 1 4 35.89 1.02
 -1 -1 4 33.09 1.06
 -1 1 4 36.02 0.87
 -1 -1 4 33.66 1.03
 -1 1 4 33.87 1.03
 -1 1 4 34.65 1.07
 -1 -1 4 33.89 1.26
 -1 1 4 34.74 1.01
 -1 -1 4 34.38 1.17
 -1 -1 4 33.8 0.88
 -1 1 4 33.3 0.91
 -1 -1 4 34.69 0.99
 -1 1 4 35.74 0.97
 -1 -1 4 35.13 1.02
 -1 -1 4 34.4 1.12
 -1 1 4 33 0.8
 -1 -1 4 35.28 1.04
 -1 1 4 32.31 0.94
 -1 -1 4 33.58 0.97
 -1 1 4 33.81 0.91
 -1 1 4 33.38 1.05
 -1 1 4 35.87 1.04
 -1 1 4 35.12 1.07
 -1 -1 4 34.22 1.04
 1 -1 -4 34.97 1.09
 1 1 -4 34.54 1.03
 1 1 -4 33.13 1.02
 1 -1 -4 34.44 1.09
 1 1 -4 32.96 1.06
 1 -1 -4 34.32 1.1
 -1 -1 3 252.83 5.31
 -1 -1 3 256.26 5.27
 -1 1 3 261.45 5.21
 -1 -1 3 254.31 5.25
 -1 1 3 259.49 5.1
 -1 1 3 261.05 5.2
 -1 -1 3 248.34 5.45
 -1 -1 3 260.25 5.38
 -1 1 3 248.72 5.25
 -1 1 3 261.54 5.19
 -1 -1 3 261.02 5.15
 -1 -1 3 263.36 5.2
 -1 1 3 257.93 5.25
 -1 1 3 251.03 5.15
 -1 -1 3 272.14 5.22
 -1 -1 3 262.31 5.31
 -1 1 3 255.7 5.06
 -1 -1 3 254.05 5.22
 -1 1 3 269.51 5.15
 -1 1 3 260.68 5.31
 -1 1 3 259.41 5.33
 -1 1 3 262.78 5.33
 -1 -1 3 254.55 5.31
 1 -1 -3 257.19 5.34
 1 1 -3 259.63 5.3
 1 1 -3 258.89 5.3
 1 -1 -3 260.21 5.34
 -1 -1 3 258.54 5.2
 1 1 -3 254.29 5.33
 -1 -1 2 243.1 5
 -1 -1 2 245.27 5
 -1 -1 2 245.47 4.99
 -1 -1 2 253.82 4.93
 -1 1 2 247.65 4.88
 -1 -1 2 249.42 4.93
 -1 -1 2 267.1 5.05
 -1 -1 2 231.49 4.98
 -1 1 2 255.41 5.09
 -1 1 2 253.64 5.09
 -1 -1 2 254.3 5.1
 -1 1 2 248.96 5.08
 -1 -1 2 251.25 4.93
 1 1 -2 243.99 5.11
 1 1 -2 250.24 5.09
 1 -1 -2 252.42 5.09
 1 1 -2 259.04 5.1
 1 1 -2 255.92 5.1
 1 -1 -2 248.3 5.09
 -1 1 1 11.3 0.45
 -1 -1 1 12.4 0.5
 1 -1 -1 11.79 0.45
 1 1 -1 12.05 0.5
 -1 1 1 12.08 0.46
 1 -1 -1 12.37 0.45
 1 -1 -1 12.04 0.45
 1 1 -1 12.63 0.52
 1 -1 0 276.2 5.52
 1 -1 0 279.54 5.58
 1 -1 0 279.89 5.53
 1 -1 0 275.6 5.52
 1 -1 0 278.3 5.56
 1 -1 0 274.66 5.59
 1 -1 0 265.82 5.52
 1 -1 0 289.22 5.52
 1 -1 0 285.43 5.52
 1 -1 0 299.27 5.56
 1 -1 0 270.97 5.51
 1 -1 0 278.27 5.51
 -1 1 0 278.61 5.56
 -1 -1 0 282.67 5.62
 -1 1 0 289.93 5.56
 1 -1 0 285.33 5.54
 -1 -1 0 282.66 5.62
 1 1 0 284.44 5.62
 1 -1 0 283.44 5.54
 1 1 0 283.34 5.62
 1 -1 0 284.26 5.54
 1 1 1 16.16 0.53
 1 -1 1 15.48 0.51
 1 -1 1 16.73 0.59
 1 -1 1 15.31 0.51
 1 -1 1 16.14 0.6
 1 -1 1 15.75 0.64
 1 -1 1 13.53 0.54
 1 -1 1 15.16 0.6
 1 -1 1 15.13 0.55
 1 1 1 15.53 0.47
 1 -1 1 15.55 0.62
 -1 -1 -1 14.03 0.47
 1 -1 1 16.33 0.49
 1 -1 1 15.85 0.57
 1 -1 1 14.86 0.5
 1 1 1 16.19 0.57
 1 -1 1 16.34 0.86
 1 -1 1 16.46 0.55
 1 -1 1 15.66 0.58
 1 1 1 16.43 0.46
 1 -1 1 15.18 0.53
 1 -1 1 15.84 0.58
 1 -1 1 16.6 0.51
 1 1 1 15.68 0.41
 1 -1 1 16.22 0.52
 1 -1 1 16.92 0.56
 1 1 1 15.52 0.51
 -1 1 -1 16.82 0.41
 -1 -1 -1 15.61 0.52
 -1 1 -1 15.43 0.37
 -1 1 -1 17.28 0.41
 -1 -1 -1 15.98 0.53
 1 -1 1 17.19 0.52
 1 1 1 16.21 0.52
 1 -1 1 16.73 0.49
 1 1 1 15.89 0.43
 1 -1 2 458.63 9.12
 1 -1 2 451.9 9.06
 1 1 2 452.32 9.13
 1 -1 2 462.33 9.16
 1 -1 2 447.99 9.13
 1 1 2 439.95 8.94
 1 -1 2 429.46 9.03
 1 -1 2 445.83 9.19
 1 -1 2 432.61 9.12
 1 1 2 456.09 9.05
 1 -1 2 448.49 9.2
 1 -1 2 463.28 9.16
 1 -1 2 407.29 9.09
 1 -1 2 472.01 9.04
 1 -1 2 466.32 9.09
 1 -1 2 458.49 9.03
 1 1 2 506.57 9.2
 1 -1 2 461.64 9.26
 1 1 2 444.65 9.01
 1 1 2 470.35 9.02
 1 1 2 482.51 9.01
 1 -1 2 487.35 9.16
 1 -1 2 453.68 9.08
 1 -1 2 485.61 9.05
 1 -1 2 483.05 9.09
 1 -1 2 446.7 9.05
 1 -1 2 460.94 9.1
 1 1 2 457.49 8.99
 1 -1 2 444.31 9.03
 1 1 2 459.45 8.96
 1 -1 2 451.07 9.05
 1 -1 2 450.47 9.04
 -1 -1 -2 461.53 9
 -1 -1 -2 458.48 9.02
 1 -1 2 455.85 9.04
 1 1 2 460.37 9.02
 1 1 2 439.92 8.98
 1 -1 2 457.01 9.04
 1 -1 2 456.18 9.06
 1 1 2 447.75 8.98
 1 1 3 511.66 10.11
 1 -1 3 491.63 10.06
 1 1 3 482.39 9.86
 1 -1 3 502.76 10.07
 1 -1 3 502.6 10.12
 1 -1 3 517.62 9.96
 1 -1 3 487.06 9.96
 1 -1 3 491.37 10.04
 1 -1 3 508.46 10.12
 1 -1 3 476.55 10.14
 1 1 3 478.78 9.96
 1 1 3 513.41 10.03
 1 -1 3 473.34 10.07
 1 1 3 505.16 9.96
 1 -1 3 491.51 10.16
 1 1 3 545.71 9.96
 1 -1 3 518.24 9.93
 1 1 3 496.01 9.87
 1 -1 3 502.41 9.93
 1 -1 3 521.18 10.23
 1 -1 3 500.52 10
 1 1 3 453.9 10.02
 1 1 3 532.07 9.94
 1 -1 3 503.44 10.01
 1 -1 3 479.47 10.08
 1 -1 3 543.06 9.98
 1 1 3 497.12 9.9
 1 -1 3 499.04 10.01
 1 -1 3 503.5 10.03
 1 1 3 507.67 9.88
 1 1 3 491.84 9.86
 1 -1 3 485.96 9.94
 1 1 3 506.83 9.88
 1 -1 3 489.83 9.95
 1 -1 3 499.82 9.96
 1 -1 3 476.96 9.95
 -1 1 -3 489.72 9.72
 -1 -1 -3 505.46 9.87
 -1 1 -3 490.18 9.72
 1 1 3 517.51 9.84
 1 -1 3 511.34 10
 1 -1 3 497.89 9.96
 1 1 3 485.29 9.88
 1 1 3 490.35 9.9
 1 -1 3 509.34 9.96
 1 -1 4 787.51 15.85
 1 -1 4 765.3 15.7
 1 1 4 772.09 15.63
 1 -1 4 815.49 15.89
 1 -1 4 811.81 15.75
 1 1 4 810.34 15.95
 1 -1 4 783.88 15.82
 1 -1 4 788.15 15.94
 1 1 4 823.25 15.82
 1 -1 4 767.78 15.91
 1 -1 4 780.89 15.92
 1 1 4 798.35 15.76
 1 1 4 782.37 15.78
 1 1 4 799.35 15.86
 1 -1 4 774.58 15.98
 1 1 4 786.79 15.76
 1 -1 4 831.92 16.03
 1 1 4 791.13 15.67
 1 -1 4 798.95 15.78
 1 1 4 798.17 15.6
 1 -1 4 832.02 16.09
 1 -1 4 806.73 15.7
 1 -1 4 790.96 15.67
 1 1 4 787.24 15.79
 1 -1 4 814.22 15.74
 1 -1 4 809.49 15.93
 1 -1 4 844.79 15.84
 1 -1 4 813.42 15.8
 1 1 4 818.01 15.73
 1 1 4 794.63 15.63
 1 1 4 777.29 15.61
 1 -1 4 784.87 15.82
 1 1 4 809.46 15.67
 1 -1 4 861.31 15.75
 1 -1 4 806.31 15.75
 1 -1 4 794.84 15.73
 1 -1 4 803.26 15.74
 1 1 4 779.09 15.55
 -1 -1 -4 739.43 15.62
 -1 1 -4 768.17 15.48
 -1 -1 -4 816.53 15.61
 -1 1 -4 773.96 15.48
 1 1 4 783.93 15.55
 1 1 4 794.25 15.67
 1 1 4 789.51 15.69
 1 -1 4 810.81 15.74
 -1 1 -4 780.63 15.48
 1 -1 4 810.45 15.79
 1 -1 4 822.21 15.75
 1 -1 5 236.91 5.16
 1 1 5 232.25 4.9
 1 -1 5 235.31 5.25
 1 -1 5 228.07 5.1
 1 -1 5 228.33 4.97
 1 -1 5 228.68 5.01
 1 -1 5 235.29 5.19
 1 -1 5 229.46 5.34
 1 1 5 248.21 5.11
 1 -1 5 229.9 5.32
 1 1 5 242.43 5.2
 1 -1 5 234.85 5.26
 1 1 5 238.91 5.11
 1 -1 5 231.13 5.24
 1 1 5 243.29 5.13
 1 1 5 231.56 5.06
 1 1 5 238.42 4.9
 1 -1 5 227.17 4.91
 1 1 5 218.01 5.06
 1 1 5 229.41 4.81
 1 -1 5 239.72 4.96
 1 -1 5 233.58 5.46
 1 -1 5 231.14 5.05
 1 1 5 238.89 5.01
 1 1 5 243.24 5.02
 1 1 5 234.47 5.15
 1 -1 5 220.03 5.07
 1 -1 5 229.07 5.07
 1 -1 5 227.28 5.02
 1 -1 5 224.25 5.21
 1 1 5 222.92 5.07
 1 1 5 236.2 4.87
 1 -1 5 238.15 5.02
 1 1 5 244.88 4.95
 1 -1 5 235.52 5.03
 1 1 5 232.26 4.89
 1 -1 5 226.78 5.1
 1 -1 5 228.5 4.98
 1 -1 5 236.28 5.01
 1 1 5 239.91 5
 1 1 5 232.38 4.77
 -1 -1 -5 239.83 4.87
 1 1 5 227.25 4.72
 1 1 5 230.11 4.77
 -1 1 -5 230.3 4.73
 -1 1 -5 229.28 4.74
 1 -1 5 235.31 5.01
 1 -1 5 220.44 4.98
 1 1 5 237.55 4.96
 -1 1 -5 223.27 4.73
 1 1 5 231.67 4.94
 1 -1 6 9.58 0.91
 1 -1 6 10.19 0.73
 1 -1 6 11.25 0.75
 1 -1 6 9.61 0.82
 1 -1 6 10.96 0.89
 1 -1 6 9.33 0.87
 1 1 6 11.4 0.67
 1 1 6 11.29 0.85
 1 1 6 10.48 0.85
 1 1 6 11.59 0.9
 1 -1 6 9.54 0.94
 1 1 6 9.87 0.89
 1 1 6 10.75 0.84
 1 -1 6 11.35 0.64
 1 -1 6 12.48 0.86
 1 1 6 11.01 0.68
 1 1 6 11.89 0.64
 1 1 6 11.3 0.54
 1 -1 6 11.29 0.67
 1 1 6 10.87 0.83
 1 -1 6 11.17 0.86
 1 -1 6 10.7 0.84
 1 1 6 10.01 0.65
 1 -1 6 10.82 0.75
 1 1 6 10.67 0.64
 1 1 6 12.03 0.75
 1 -1 6 11.5 0.73
 1 -1 6 9.72 0.69
 1 -1 6 10.59 0.74
 1 -1 6 11.36 0.89
 1 1 6 10.49 0.67
 1 1 6 10.29 0.5
 1 1 6 10.3 0.45
 1 1 6 10.58 0.52
 -1 -1 -6 11.08 0.61
 -1 1 -6 10.51 0.52
 -1 1 -6 10.56 0.51
 1 -1 6 11.23 0.73
 1 1 6 10.8 0.66
 -1 1 -6 10.09 0.51
 1 -1 6 9.47 0.7
 -1 1 -6 10.73 0.56
 1 1 6 11.85 0.71
 1 -1 7 97.18 2.84
 1 -1 7 94.54 2.68
 1 -1 7 95.47 2.76
 1 -1 7 96.55 2.52
 1 1 7 91.71 2.64
 1 1 7 94.98 2.62
 1 1 7 96.1 2.44
 1 1 7 97.86 2.68
 1 -1 7 99.63 2.59
 1 -1 7 88.38 2.67
 1 -1 7 91.88 2.85
 1 1 7 90.37 2.77
 1 -1 7 90.37 2.98
 1 -1 7 92.92 2.86
 1 -1 7 93.72 2.95
 1 1 7 91.1 2.7
 1 1 7 94.52 2.73
 1 -1 7 95.33 2.61
 1 1 7 95.72 2.64
 1 1 7 98.31 2.36
 1 -1 7 92.76 2.84
 1 -1 7 97.07 2.6
 1 1 7 95.68 2.69
 1 -1 7 98.89 2.64
 1 1 7 91.99 2.57
 1 1 7 94.11 2.5
 1 1 7 95.95 2.37
 1 1 7 97.76 2.51
 1 -1 7 95.33 2.54
 1 1 7 94.99 2.43
 1 1 7 98.43 2.69
 1 -1 7 94.37 2.53
 1 -1 7 94.06 2.58
 1 -1 7 94.17 2.68
 -1 -1 -7 95.42 2.32
 -1 -1 -7 95.75 2.46
 -1 -1 -7 93.7 2.44
 1 1 7 101.54 2.51
 -1 1 -7 92.42 2.28
 1 -1 7 92.32 2.53
 1 -1 7 91.7 2.52
 1 1 8 500.76 11.02
 1 -1 8 524.24 10.77
 1 1 8 507.41 10.66
 1 1 8 530.3 10.86
 1 -1 8 526.88 11.02
 1 -1 8 531.78 10.83
 1 -1 8 524.82 11.45
 1 1 8 515.99 11.1
 1 -1 8 522.39 11.17
 1 1 8 501.49 10.98
 1 -1 8 508.32 11
 1 -1 8 531.83 11.04
 1 1 8 520.42 11.36
 1 1 8 524.05 11.25
 1 -1 8 529.76 11.43
 1 -1 8 514.2 11.54
 1 -1 8 522.59 11.39
 1 1 8 524.63 11.41
 1 -1 8 497.11 11.54
 1 1 8 527.68 10.83
 1 1 8 519.72 10.74
 1 1 8 533.71 10.85
 1 -1 8 520.05 10.89
 1 1 8 536.44 11.14
 1 1 8 534.19 10.9
 -1 -1 -8 532.78 10.85
 1 1 9 27.37 1.17
 1 1 9 26.13 1.32
 1 -1 9 27.27 1.15
 1 1 9 29.02 1.06
 1 -1 9 25.59 1.32
 1 -1 9 27.69 1.36
 1 -1 9 26.4 1.1
 1 -1 9 23.84 1.38
 1 1 9 28.59 1.42
 1 -1 9 27.75 1.42
 1 1 9 25.74 1.37
 1 1 9 23.03 1.53
 1 -1 9 24.17 1.59
 1 -1 9 23.65 1.7
 1 1 9 24.21 1.44
 1 -1 9 21.16 1.48
 1 1 9 25.83 1.5
 1 1 9 24.94 1.59
 1 -1 9 24.88 1.68
 1 1 9 23.23 1.32
 1 -1 9 25.39 1.23
 1 1 9 25.68 1.22
 1 -1 9 25.73 1.32
 1 -1 9 26.33 1.26
 1 -1 9 23.74 1.4
 1 -1 9 24.51 1.24
 1 1 9 26.09 1.25
 1 1 9 23.95 1.38
 1 -1 9 25.55 1.48
 1 -1 9 24.53 1.38
 1 1 9 23.63 1.31
 1 -1 9 25.11 1.44
 1 -1 9 23.65 1.24
 1 -1 9 26.51 1.28
 1 1 9 25.26 1.2
 1 1 10 528.41 11.45
 1 -1 10 527.21 11.42
 1 -1 10 542.96 11.12
 1 -1 10 495.77 11.4
 1 1 10 536.33 10.99
 1 -1 10 531.5 11.71
 1 1 10 533.97 11.52
 1 1 10 518.25 12.05
 1 -1 10 539.39 11.99
 1 -1 10 528.68 12.28
 1 1 10 529.59 12.09
 1 -1 10 552.48 12.1
 1 1 10 546.19 11.88
 1 1 10 527.94 11.85
 1 -1 10 537.58 12.27
 1 -1 10 525.86 11.32
 1 -1 10 529.48 11.55
 1 -1 10 539.16 11.28
 1 -1 10 531.57 11.67
 1 1 10 521.92 11.61
 1 -1 10 538.06 11.44
 1 1 10 532.29 11.44
 1 1 10 522.53 11.29
 1 1 10 513.71 11.58
 1 -1 10 539.73 11.46
 1 1 10 509.09 11.2
 1 -1 10 501.18 11.63
 1 -1 10 550.3 11.84
 1 1 10 543.95 11.67
 1 1 10 521.54 11.65
 1 -1 10 526.62 11.75
 1 -1 10 525.05 11.44
 1 -1 10 539.22 11.19
 1 1 10 528.01 11.47
 1 1 10 542.58 11.2
 1 -1 11 160.24 4.45
 1 -1 11 165.91 4.41
 1 1 11 163.03 4.45
 1 -1 11 170.33 4.72
 1 1 11 149.75 4.4
 1 1 11 169.77 5.11
 1 -1 11 175.62 5.11
 1 -1 11 155.15 5.1
 1 -1 11 172.18 5.27
 1 1 11 164.13 4.82
 1 1 11 169.5 4.85
 1 1 11 171.93 5.14
 1 -1 11 164.8 4.9
 1 1 11 161.23 4.59
 1 1 11 171.12 4.49
 1 -1 11 168.98 4.28
 1 -1 11 165.53 4.55
 1 -1 11 173.72 4.36
 1 1 11 166.12 4.3
 1 -1 11 164.94 4.63
 1 -1 11 165.39 4.75
 1 1 11 173.17 4.67
 1 1 11 158.08 4.6
 1 1 11 171.65 4.65
 1 -1 11 157.23 4.64
 1 -1 11 169.3 4.8
 1 -1 11 169.56 4.44
 1 1 11 163.24 4.18
 1 -1 11 164.3 4.42
 1 1 11 159.89 4.13
 1 1 11 166 4.46
 1 -1 11 157.65 4.08
 1 1 12 267.07 6.74
 1 -1 12 278.03 6.68
 1 -1 12 265.27 6.74
 1 1 12 265.29 6.74
 1 -1 12 286.95 7.35
 1 -1 12 276.42 7.6
 1 1 12 277.55 7.52
 1 1 12 271.31 7.17
 1 -1 12 275.26 7.65
 1 1 12 273.53 7.46
 1 -1 12 281.39 6.98
 1 1 12 272.8 6.96
 1 1 12 287.61 6.81
 1 -1 12 283.64 6.52
 1 -1 12 274.8 6.56
 1 1 12 279.34 6.54
 1 -1 12 280.45 6.9
 1 1 12 262.61 6.98
 1 -1 12 291.19 6.73
 1 -1 12 275.85 7.1
 1 -1 12 280.86 7.05
 1 1 12 288.9 7.01
 1 -1 12 290.77 7.23
 1 1 12 271.03 6.94
 1 1 12 271.26 6.35
 1 1 12 260.98 6.69
 1 -1 12 275.39 6.34
 1 -1 12 262.62 6.62
 1 1 13 243.51 6.03
 1 1 13 234.28 5.94
 1 -1 13 230.29 5.81
 1 -1 13 226.1 5.95
 1 1 13 224.61 6.61
 1 -1 13 241.86 6.9
 1 -1 13 222.82 6.66
 1 1 13 229.61 6.61
 1 -1 13 239.09 6.5
 1 1 13 228.44 6.31
 1 1 13 234.86 6.17
 1 1 13 219.51 5.61
 1 -1 13 243.11 5.76
 1 1 13 233.04 5.95
 1 -1 13 237.78 6.16
 1 -1 13 236.21 6.07
 1 -1 13 222.63 5.79
 1 1 13 231.56 5.9
 1 -1 13 227.97 6.26
 1 1 13 216.03 6.06
 1 -1 13 235.93 5.82
 1 1 13 227.22 6.23
 1 1 14 9.31 1.25
 1 -1 14 10.45 0.94
 1 1 14 8.75 1.17
 1 -1 14 8.95 1.19
 1 1 14 9.23 1.15
 1 -1 14 9.57 0.98
 1 -1 14 8.21 1.14
 1 -1 14 9.28 1.05
 1 1 14 9.93 1.07
 1 1 15 146.47 4.53
 1 -1 15 156.81 4.75
 1 1 15 144.9 3.98
 1 -1 15 142.38 3.89
 1 1 15 145.61 4.13
 1 -1 15 145.6 4.15
 1 1 15 146.82 3.99
 1 1 16 7.26 0.96
 1 1 16 5.73 0.8
 1 -1 16 7.3 0.98
 1 -1 16 7.11 1.07
 1 1 16 7.32 1.02
 1 1 16 6.09 0.75
 1 -1 16 5.81 0.9
 1 -1 16 6.85 0.79
 1 1 16 6.29 0.93
 1 1 16 5.05 0.87
 1 -1 16 6.82 0.91
 1 1 16 6 0.75
 1 1 17 28.76 1.3
 1 -1 17 28.07 1.29
 1 -1 17 27.04 1.18
 1 -1 17 27.79 1.38
 1 -1 17 25.54 1.29
 1 1 17 23.33 1.29
 1 1 17 26.89 1.29
 1 -1 17 25.55 1.22
 1 1 18 0.04 0.38
 1 -1 18 0.14 0.38
 -1 -2 18 0.18 0.39
 -1 -2 18 0.38 0.38
 -1 2 18 0.27 0.46
 -1 2 18 0.9 0.51
 -1 2 17 -0.12 0.45
 -1 2 17 -0.72 0.65
 -1 -2 17 0.69 0.55
 -1 -2 17 1.19 0.54
 -1 2 17 0.44 0.65
 -1 -2 17 0.82 0.72
 -1 -2 17 0.43 0.59
 -1 2 17 0.65 0.63
 -1 -2 16 8.18 0.93
 -1 2 16 8.86 0.88
 -1 2 16 7.69 0.97
 -1 -2 16 7.37 0.92
 -1 2 16 8.62 0.95
 -1 -2 16 7.45 0.79
 -1 -2 16 9.32 1.26
 -1 2 16 7.06 1.13
 -1 -2 16 5.89 0.89
 -1 2 16 6.78 0.93
 -1 2 15 12.49 1.51
 -1 -2 15 14.4 1.59
 -1 2 15 13.04 1.04
 -1 -2 15 12.97 1.17
 -1 2 15 12.99 1.24
 -1 2 15 11.77 1
 -1 -2 14 6.99 1.01
 -1 2 14 5.84 0.96
 -1 -2 14 6.12 0.95
 -1 2 14 8.28 1.11
 -1 2 14 6.21 0.94
 -1 -2 14 5.63 0.94
 -1 -2 14 7.01 1.01
 -1 2 14 5.86 1.03
 -1 2 13 114.81 3.55
 -1 -2 13 108.7 3.64
 -1 2 13 105.64 3.37
 -1 -2 13 110.72 3.39
 -1 -2 13 111.49 4.28
 -1 2 13 100.23 4
 -1 -2 13 109.05 3.59
 -1 -2 13 116.61 3.56
 -1 2 13 107.25 3.61
 -1 -2 13 107.19 3.51
 -1 2 13 110.34 3.48
 -1 -2 13 116.02 3.64
 -1 -2 13 108.6 3.52
 -1 2 13 107.18 3.54
 -1 2 13 109.53 3.51
 -1 2 13 106.97 3.33
 -1 -2 12 7.67 0.84
 -1 2 12 5.9 0.9
 -1 2 12 6.13 1.01
 -1 2 12 7.45 1
 -1 -2 12 6.6 0.85
 -1 -2 12 5.69 1.04
 -1 -2 12 6.22 0.95
 -1 -2 12 4.89 1.29
 -1 2 12 5.84 1.25
 -1 2 12 5.53 0.99
 -1 2 12 6.57 0.9
 -1 -2 12 6.5 1.01
 -1 -2 12 4.96 0.81
 -1 -2 12 4.15 0.89
 -1 -2 12 5.43 0.87
 1 -2 -12 5.6 0.87
 -1 2 12 5.07 0.88
 -1 -2 12 7.66 1
 -1 2 12 5.53 0.98
 -1 -2 12 6.2 1.02
 -1 2 11 14.03 1.16
 -1 -2 11 14.02 1.06
 -1 -2 11 15.1 1.17
 -1 2 11 14 1.12
 -1 -2 11 14.59 1.23
 -1 -2 11 15.03 1.03
 -1 2 11 14.5 1.13
 -1 -2 11 15.85 1.04
 -1 -2 11 13.49 1.14
 -1 2 11 14.57 1.28
 -1 2 11 14.05 1.15
 -1 -2 11 15.31 1.27
 -1 2 11 13.98 1.41
 -1 -2 11 15.85 1.61
 -1 -2 11 13.39 1.13
 -1 -2 11 12.93 1.16
 -1 2 11 12.27 1.02
 -1 -2 11 14.53 1.03
 -1 2 11 13.8 1.21
 -1 -2 11 15.04 1.13
 1 -2 -11 15.51 1.09
 1 -2 -11 13.37 1.06
 1 -2 -11 14.84 1.1
 1 -2 -11 13.66 1.11
 -1 -2 10 117.69 3.46
 -1 -2 10 122.52 3.55
 -1 -2 10 117.79 3.48
 -1 -2 10 118.59 3.31
 -1 2 10 124.77 3.42
 -1 2 10 129.33 3.5
 -1 2 10 116.44 3.34
 -1 -2 10 112.35 3.17
 -1 2 10 118.04 3.42
 -1 -2 10 124.7 3.25
 -1 2 10 124.22 3.45
 -1 -2 10 122.45 3.56
 -1 -2 10 120.59 3.35
 -1 2 10 124.15 3.86
 -1 -2 10 119.74 4.03
 -1 -2 10 118.52 3.23
 -1 -2 10 117.57 3.42
 -1 -2 10 120.4 3.48
 -1 -2 10 123.69 3.52
 1 -2 -10 119.72 3.4
 1 -2 -10 120.95 3.41
 1 -2 -10 122.32 3.5
 1 -2 -10 121.37 3.42
 -1 -2 9 0.06 0.91
 -1 2 9 -0.04 0.63
 -1 2 9 -0.36 0.78
 -1 2 9 -0.05 0.71
 -1 -2 9 0.39 0.5
 -1 2 9 -0.14 0.57
 -1 -2 9 -0.09 0.31
 -1 -2 9 0.18 0.55
 -1 -2 9 -0.12 0.64
 -1 2 9 0.15 0.69
 -1 -2 9 -0.07 0.67
 -1 -2 9 0.92 0.75
 -1 -2 9 0.04 0.49
 -1 -2 9 0.28 0.64
 -1 2 9 0.13 0.37
 -1 2 9 0.46 0.44
 -1 -2 9 0.08 0.55
 1 -2 -9 0.72 0.54
 1 -2 -9 0.72 0.55
 -1 2 9 0.97 0.44
 -1 2 9 0.52 0.61
 -1 2 9 0.33 0.54
 -1 -2 9 0.28 0.57
 -1 -2 8 1231.49 24.6
 -1 2 8 1263.86 24.37
 -1 -2 8 1226.78 24.56
 -1 2 8 1211.67 24.25
 -1 -2 8 1192.01 24.39
 -1 -2 8 1184.55 24.8
 -1 -2 8 1196.97 25.04
 -1 -2 8 1184.39 25.07
 -1 2 8 1360.27 24.95
 -1 2 8 1259.75 24.23
 -1 2 8 1201.91 24.15
 -1 -2 8 1221.17 24.42
 -1 -2 8 1207.28 24.57
 -1 -2 8 1234.73 24.8
 -1 2 8 1249.5 24.22
 -1 2 8 1185.58 24.2
 -1 -2 8 1205.25 24.34
 -1 -2 8 1283.18 24.38
 -1 2 8 1199.27 24.29
 -1 2 8 1205.14 24.39
 1 -2 -8 1214.71 24.54
 1 -2 -8 1211.92 24.52
 1 -2 -8 1223.96 24.55
 -1 2 7 87.18 2.22
 -1 -2 7 87.55 2.35
 -1 -2 7 88.59 2.49
 -1 2 7 92.18 2.31
 -1 -2 7 86.87 2.44
 -1 -2 7 87.26 2.76
 -1 2 7 87.88 2.38
 -1 2 7 86 2.43
 -1 2 7 83.45 2.35
 -1 2 7 90.1 2.23
 -1 -2 7 90.77 2.15
 -1 -2 7 94.09 2.32
 -1 2 7 92.84 2.2
 -1 -2 7 95.85 2.33
 -1 2 7 80.82 1.92
 -1 -2 7 90.33 2.47
 -1 2 7 87.04 2.18
 -1 -2 7 85.05 2.29
 -1 2 7 85.99 2.19
 -1 -2 7 88.82 2.42
 -1 -2 7 90.3 2.31
 -1 2 7 88.93 2.37
 -1 2 7 85.71 2.29
 -1 2 7 89.7 2.37
 1 2 -7 89.17 2.31
 1 2 -7 87.23 2.31
 1 2 -7 86.2 2.31
 1 -2 -7 85.56 2.43
 1 2 -7 89.93 2.4
 -1 -2 6 938.52 19.17
 -1 -2 6 1026.46 19.08
 -1 -2 6 998.39 19.38
 -1 2 6 964.08 18.96
 -1 -2 6 953.6 19.14
 -1 -2 6 926.89 19.52
 -1 -2 6 918.52 19.34
 -1 2 6 938.46 19.01
 -1 2 6 964.04 19.04
 -1 2 6 935.51 19.04
 -1 2 6 930.07 18.65
 -1 -2 6 980.42 18.86
 -1 2 6 981.56 18.96
 -1 -2 6 986.89 18.99
 -1 2 6 987.14 18.93
 -1 -2 6 945.03 19.04
 -1 -2 6 949.65 19.28
 -1 -2 6 951.3 19.13
 -1 -2 6 972.56 18.98
 -1 -2 6 955.48 19.14
 -1 2 6 955.23 18.69
 -1 -2 6 960.53 19
 -1 2 6 983.43 18.89
 -1 -2 6 999.6 19
 -1 -2 6 925.74 18.77
 -1 2 6 962.26 19.1
 -1 2 6 961.32 19.05
 -1 2 6 964.02 19.1
 1 -2 -6 958.55 19.17
 1 -2 -6 957.52 19.17
 1 2 -6 956.3 19.02
 1 2 -6 925.43 19.03
 1 2 -6 938.67 19.03
 1 -2 -6 949.14 19.17
 1 2 -6 958.98 19.1
 -1 -2 5 253.01 5.68
 -1 -2 5 262.71 5.51
 -1 -2 5 256.26 5.48
 -1 2 5 249.8 5.29
 -1 -2 5 258.81 5.52
 -1 2 5 249.78 5.35
 -1 -2 5 247.37 5.65
 -1 -2 5 243.31 5.75
 -1 2 5 256.98 5.35
 -1 2 5 262.93 5.34
 -1 -2 5 251.28 5.82
 -1 2 5 246.25 5.06
 -1 -2 5 258.72 5.33
 -1 -2 5 257.08 5.25
 -1 2 5 258.83 5.35
 -1 -2 5 252.32 5.58
 -1 -2 5 243.8 5.44
 -1 -2 5 267.25 5.42
 -1 -2 5 270.94 5.36
 -1 -2 5 245.59 5.37
 -1 2 5 270.6 5.27
 -1 -2 5 257.83 5.47
 -1 2 5 254.09 5.09
 -1 2 5 258.03 5.47
 1 -2 -5 254.18 5.43
 -1 2 5 260.39 5.48
 -1 2 5 257.95 5.44
 -1 -2 5 254.94 5.25
 1 2 -5 258.73 5.41
 1 -2 -5 251.38 5.51
 1 2 -5 256.29 5.41
 1 -2 -5 251.76 5.52
 1 2 -5 258.19 5.41
 1 2 -5 257.46 5.47
 -1 -2 4 11.35 0.67
 -1 -2 4 11.77 0.71
 -1 2 4 11.43 0.51
 -1 -2 4 12.15 0.67
 -1 2 4 13.3 0.57
 -1 2 4 12.99 0.56
 -1 -2 4 10.84 0.83
 -1 2 4 12.7 0.55
 -1 2 4 11.47 0.33
 -1 -2 4 11.37 0.49
 -1 2 4 11.75 0.58
 -1 -2 4 11.38 0.57
 -1 -2 4 10.42 0.76
 -1 -2 4 10.93 0.68
 -1 -2 4 11.98 0.59
 -1 -2 4 9.23 0.63
 -1 -2 4 11.83 0.63
 -1 2 4 12.26 0.34
 -1 -2 4 10.9 0.66
 -1 2 4 12.07 0.68
 -1 -2 4 11.11 0.56
 1 -2 -4 11.16 0.66
 -1 2 4 11.54 0.66
 -1 2 4 12.15 0.69
 1 2 -4 11.56 0.63
 1 2 -4 11.91 0.65
 1 -2 -4 11.3 0.69
 1 -2 -4 11.63 0.7
 1 2 -4 11.98 0.65
 1 2 -4 11.19 0.67
 -1 -2 4 11.7 0.59
 -1 2 3 292.59 5.76
 -1 -2 3 292.12 5.96
 -1 -2 3 289 6
 -1 -2 3 286.35 6.12
 -1 2 3 294.73 5.78
 -1 2 3 295.56 5.96
 -1 -2 3 309.67 6.18
 -1 -2 3 310.57 5.87
 -1 2 3 285.45 5.68
 -1 -2 3 289.2 6.07
 -1 -2 3 297.65 5.86
 -1 -2 3 286.49 5.89
 -1 -2 3 285.34 5.97
 -1 -2 3 296.53 5.97
 1 -2 -3 290.89 6.02
 -1 2 3 295.75 6.05
 -1 -2 3 288.35 5.94
 1 2 -3 291.75 6.01
 1 -2 -3 292.79 6.06
 1 2 -3 294.2 6.01
 -1 2 3 297.27 6.05
 1 -2 -3 292.1 6.06
 1 2 -3 293.16 6.05
 -1 -2 3 298.16 5.88
 -1 -2 2 1034.56 20.5
 -1 -2 2 1012.61 20.42
 -1 2 2 1056.25 20.51
 -1 -2 2 1072.93 20.38
 -1 -2 2 1054.46 20.56
 -1 2 2 1050.24 20.27
 -1 -2 2 1034.16 20.38
 -1 -2 2 1105.43 20.39
 1 -2 -2 1053.96 20.3
 -1 -2 2 1026.19 20.45
 1 -2 -2 1046.92 20.55
 -1 2 2 1050.44 20.58
 -1 -2 2 1024.5 20.51
 -1 2 2 1074.22 20.59
 -1 -2 2 1027.65 20.5
 1 2 -2 1027.82 20.56
 1 2 -2 1050.92 20.59
 1 -2 -1 1692.09 34
 -1 -2 1 1849.91 34.13
 -1 2 1 1784.44 34.02
 -1 2 1 1792.58 34.17
 -1 -2 1 1709.91 34.09
 -1 -2 1 1749.84 33.99
 -1 -2 1 1762.33 34.06
 -1 2 1 1749.19 34.22
 -1 -2 1 1766.23 34.21
 1 -2 -1 1792.18 34.2
 1 2 -1 1802.36 34.25
 -1 -2 1 1778.95 34.21
 -1 2 1 1841.93 34.25
 1 2 -1 1771.65 34.27
 1 -2 0 609.32 12.11
 1 -2 0 619 12.09
 1 -2 0 599.1 12.08
 1 -2 0 600.25 12.13
 -1 2 0 625.68 12.13
 1 -2 0 660.95 12.09
 1 -2 0 646.44 12.08
 -1 2 0 618.9 12.14
 1 -2 0 614.42 12.12
 1 -2 0 604.15 12.13
 1 2 0 610.78 12.22
 -1 -2 0 604.1 12.21
 -1 2 0 635.06 12.19
 -1 -2 0 609.56 12.21
 1 2 0 612.8 12.23
 1 -2 1 202.33 4.33
 1 -2 1 207.01 4.43
 1 -2 1 196.4 4.28
 1 -2 1 221.1 4.29
 1 -2 1 203.38 4.36
 1 -2 1 196.82 4.5
 1 -2 1 202.75 4.42
 1 -2 1 197.68 4.39
 1 -2 1 217.58 4.26
 -1 2 -1 211.88 4.19
 1 -2 1 213.38 4.27
 1 -2 1 215.09 4.34
 1 -2 1 223.42 4.65
 1 2 1 210.79 4.35
 1 -2 1 219.49 4.32
 1 -2 1 213.59 4.36
 -1 2 -1 213.11 4.2
 1 -2 1 206.86 4.28
 1 -2 1 214.51 4.39
 1 -2 1 213.48 4.34
 1 -2 1 207.16 4.29
 1 -2 1 208.96 4.28
 1 -2 1 206.79 4.28
 1 -2 1 209.09 4.19
 -1 -2 -1 211.64 4.35
 1 2 1 216.4 4.36
 1 -2 1 212.81 4.15
 1 -2 1 213.98 4.15
 -1 -2 -1 211.59 4.36
 -1 2 -1 207.09 4.25
 1 2 1 213.2 4.37
 -1 2 -1 213.88 4.2
 1 -2 1 208.03 4.25
 1 2 1 202.86 4.12
 1 -2 2 1678.37 37.01
 1 -2 2 1870.72 37.13
 1 -2 2 1919.44 37.2
 1 -2 2 1967.5 37.07
 1 -2 2 1961.16 37.23
 1 -2 2 1899.71 37.31
 1 -2 2 1904.48 37.23
 1 2 2 1935.12 36.95
 1 -2 2 1894.97 37.18
 1 -2 2 1895.7 37.08
 1 -2 2 1997.78 37.02
 1 -2 2 1922.78 37.34
 1 -2 2 1956.98 37.02
 -1 2 -2 1905.84 36.84
 1 2 2 1936.03 37.08
 1 -2 2 1867.64 37.06
 1 -2 2 1956.91 37.16
 1 -2 2 1921.51 37.09
 1 2 2 1922.17 37.09
 1 -2 2 1930.94 37.05
 1 -2 2 1866.28 37.06
 1 -2 2 1905.26 37.06
 1 -2 2 1901.18 37.11
 1 -2 2 1914.85 37.04
 -1 -2 -2 1943.57 37.07
 -1 2 -2 1879.78 36.86
 -1 -2 -2 1943.51 37.08
 -1 2 -2 1845.55 36.84
 1 2 2 1898.1 36.92
 1 2 2 1878.48 36.91
 1 -2 2 1990.84 37.07
 1 2 2 1894.29 37.09
 1 -2 2 1961.52 37.04
 -1 2 -2 1933.91 36.86
 1 -2 2 1956.55 37.03
 1 -2 3 358.31 7.53
 1 -2 3 370.05 7.53
 1 -2 3 345.87 7.36
 1 2 3 356.2 7.16
 1 -2 3 352.08 7.49
 1 -2 3 353.9 7.39
 1 -2 3 370.05 7.52
 1 -2 3 349.46 7.67
 1 -2 3 337.29 7.58
 1 -2 3 346.66 7.57
 1 2 3 367.05 7.33
 1 -2 3 347.8 7.54
 1 -2 3 376.18 7.41
 1 2 3 374.99 7.36
 1 -2 3 360.96 7.34
 1 -2 3 370.78 7.32
 1 -2 3 379.21 7.68
 1 2 3 367.98 7.38
 1 -2 3 347.24 7.5
 1 -2 3 375.21 7.41
 1 -2 3 365.52 7.41
 1 -2 3 388.21 7.39
 1 -2 3 357.14 7.45
 1 -2 3 367.41 7.4
 1 -2 3 353.11 7.37
 1 -2 3 354.83 7.38
 -1 2 -3 357.6 7.11
 -1 -2 -3 367.9 7.36
 1 2 3 369.11 7.34
 1 -2 3 373.56 7.41
 1 -2 3 369.28 7.36
 1 2 3 363.81 7.38
 1 2 3 359.81 7.23
 1 2 3 356.92 7.25
 1 -2 3 372.1 7.38
 -1 2 -3 365.62 7.12
 1 -2 4 430.97 9.08
 1 -2 4 424.53 9.04
 1 -2 4 450.74 8.96
 1 -2 4 428.88 9.09
 1 -2 4 435.62 9.08
 1 2 4 419.81 8.7
 1 -2 4 442.66 8.92
 1 -2 4 430.56 9.3
 1 -2 4 429.02 9.22
 1 2 4 446.81 8.88
 1 -2 4 448.23 9.2
 1 2 4 444.44 8.94
 1 2 4 451.89 8.88
 1 -2 4 436.9 9.16
 1 2 4 433.45 8.85
 1 -2 4 448.67 8.86
 1 2 4 460.73 8.87
 1 -2 4 454.45 8.86
 1 -2 4 451.1 9.28
 1 -2 4 443.05 8.95
 1 -2 4 430.73 8.97
 1 -2 4 460.14 8.93
 1 -2 4 451.08 8.96
 1 2 4 438.03 8.9
 1 -2 4 431.44 9.09
 1 -2 4 428.26 8.9
 1 -2 4 434.19 9.02
 1 -2 4 441.17 8.94
 1 -2 4 447.87 8.91
 1 -2 4 433.63 8.93
 1 2 4 439.73 8.82
 -1 -2 -4 412.07 8.87
 1 2 4 440.01 8.83
 -1 -2 -4 441.71 8.87
 1 -2 4 439.99 8.91
 -1 2 -4 432.66 8.63
 1 -2 4 421.63 8.9
 -1 2 -4 433.73 8.58
 1 2 4 437.41 8.82
 1 2 4 433.83 8.77
 1 -2 4 452.5 8.98
 1 -2 5 178.47 4.15
 1 2 5 174.24 3.73
 1 -2 5 183.44 4.15
 1 -2 5 180.42 4.18
 1 -2 5 180.34 3.96
 1 -2 5 183.99 4.12
 1 -2 5 174.34 3.98
 1 2 5 194.47 4.06
 1 2 5 185.91 4.06
 1 -2 5 177.74 4.24
 1 2 5 190.05 3.98
 1 2 5 178.24 3.93
 1 -2 5 171.66 4.29
 1 -2 5 181.13 4.4
 1 2 5 188 4.02
 1 -2 5 179.02 4.26
 1 2 5 179.36 3.84
 1 -2 5 187.41 3.87
 1 -2 5 182.88 4.38
 1 -2 5 180.45 3.88
 1 -2 5 184.54 3.99
 1 2 5 185.66 3.84
 1 -2 5 167.99 4.01
 1 -2 5 179.79 4.2
 1 -2 5 187.67 4
 1 -2 5 183.69 3.99
 1 2 5 192 3.97
 1 -2 5 182.59 4
 1 -2 5 180.36 3.95
 1 -2 5 179.44 3.97
 1 -2 5 186.21 3.97
 1 2 5 186.57 3.78
 1 -2 5 178.23 4.08
 1 2 5 178.31 3.8
 -1 -2 -5 177.91 3.89
 -1 2 -5 170.05 3.52
 -1 2 -5 168.91 3.52
 -1 2 -5 167.21 3.52
 1 2 5 180.66 3.81
 1 -2 5 187.13 4.05
 1 2 5 185.01 3.82
 1 -2 5 177.1 3.95
 -1 2 -5 182.94 3.63
 1 -2 5 181.93 3.95
 1 -2 6 363.28 8.03
 1 2 6 352.74 7.71
 1 2 6 359.56 7.69
 1 2 6 369.88 7.86
 1 2 6 373.95 7.52
 1 -2 6 365.55 7.57
 1 2 6 347.55 7.62
 1 2 6 367.9 7.49
 1 -2 6 360.18 7.65
 1 2 6 374.7 7.62
 1 2 6 375.53 7.55
 1 -2 6 371.12 7.67
 1 -2 6 374.18 7.71
 1 -2 6 362.15 7.81
 1 2 6 371.34 7.44
 1 -2 6 363.59 7.73
 1 2 6 346.03 7.39
 -1 -2 -6 363.84 7.55
 1 2 6 355.72 7.44
 1 2 6 359.74 7.45
 1 -2 6 351.68 7.66
 1 2 6 363.92 7.52
 1 -2 6 367.06 7.67
 -1 2 -6 355.28 7.31
 1 -2 6 366.82 7.67
 1 -2 6 367.78 7.91
 1 2 6 353.42 7.44
 1 -2 6 362.03 7.88
 1 -2 6 360.4 7.84
 1 -2 6 367.23 7.94
 1 -2 6 372.71 7.74
 1 -2 7 1.55 0.61
 1 2 7 1.59 0.41
 1 -2 7 1.5 0.72
 1 -2 7 1.25 0.67
 1 2 7 1.62 0.39
 1 -2 7 1.35 0.56
 1 -2 7 1.45 0.76
 1 -2 7 1.98 0.77
 1 2 7 0.85 0.65
 1 -2 7 2.74 0.83
 1 2 7 2.06 0.65
 1 -2 7 1.16 0.85
 1 2 7 1.71 0.65
 1 2 7 1.72 0.6
 1 -2 7 0.61 0.88
 1 2 7 2.11 0.41
 1 -2 7 1.13 0.62
 1 -2 7 1.67 1.1
 1 2 7 1.25 0.66
 1 -2 7 1.38 0.43
 1 2 7 1.11 0.71
 1 -2 7 2.17 0.74
 1 2 7 1.77 0.67
 1 -2 7 2.71 0.78
 1 -2 7 1.78 0.67
 1 -2 7 1.57 0.67
 1 -2 7 1.28 0.46
 1 2 7 1.51 0.38
 1 -2 7 2.83 0.58
 1 -2 7 1.88 0.69
 1 -2 7 1.71 0.59
 1 2 7 1.88 0.46
 1 -2 7 1.5 0.53
 1 2 7 1.56 0.48
 1 -2 7 1.85 0.57
 1 2 7 1.34 0.53
 1 -2 7 2.18 0.54
 -1 -2 -7 1.66 0.49
 1 2 7 1.85 0.38
 1 2 7 1.53 0.36
 1 -2 7 1.24 0.49
 1 2 8 4.28 0.5
 1 -2 8 4.72 0.95
 1 2 8 4.62 0.82
 1 2 8 5.22 0.76
 1 2 8 3.75 0.72
 1 2 8 3.71 0.83
 1 -2 8 3.73 0.92
 1 -2 8 6.92 1.11
 1 -2 8 4.67 1.09
 1 2 8 4.25 0.79
 1 2 8 4.09 0.57
 1 -2 8 3.66 0.73
 1 -2 8 3.95 0.52
 1 -2 8 4.81 0.57
 1 2 8 4.16 0.84
 1 -2 8 4.64 0.82
 1 -2 8 4.55 0.93
 1 2 8 3.68 0.77
 1 -2 8 5.07 0.85
 1 -2 8 4.67 0.78
 1 2 8 4.31 0.61
 1 -2 8 4.06 0.77
 -1 -2 -8 4.2 0.55
 -1 -2 -8 4.09 0.6
 -1 -2 -8 4.35 0.6
 1 -2 8 5.01 0.67
 1 2 8 5.15 0.57
 1 -2 9 26.45 1.3
 1 -2 9 27.45 1.48
 1 -2 9 25.1 1.54
 1 -2 9 27.71 1.53
 1 -2 9 26.19 1.34
 1 2 9 26.59 1.39
 1 2 9 27.95 1.39
 1 2 9 26.71 1.18
 1 2 9 25.38 1.01
 1 2 9 25.75 1.37
 1 -2 9 25.13 1.33
 1 -2 9 27.55 1.18
 1 2 9 28.46 1.5
 1 -2 9 29.45 1.71
 1 -2 9 26.23 1.39
 1 -2 9 28.15 1.36
 1 -2 9 23.61 1.4
 1 2 9 27.65 1.4
 1 -2 9 26.02 1.16
 1 -2 9 24.66 1.73
 1 2 9 29.26 1.61
 1 -2 9 25.89 1.6
 1 2 9 27.64 1.51
 1 -2 9 23.71 1.65
 1 -2 9 24.36 1.75
 1 2 9 27.43 1.58
 1 2 9 28.18 1.5
 1 -2 9 25.79 1.45
 1 2 9 28.31 1.28
 1 2 9 26.88 1.42
 1 2 9 25.49 1.22
 1 -2 9 27.24 1.34
 1 -2 9 26.06 1.26
 1 -2 9 26.34 1.38
 -1 -2 -9 26.94 1.24
 -1 -2 -9 24.37 1.19
 1 -2 9 26.2 1.29
 1 -2 10 143.69 3.9
 1 2 10 143.94 3.97
 1 2 10 136.71 3.86
 1 -2 10 144.39 3.82
 1 -2 10 139.43 4.09
 1 -2 10 143.41 4.46
 1 2 10 140.83 4.29
 1 2 10 138.05 4.12
 1 -2 10 137.43 4.5
 1 2 10 147.33 4.35
 1 2 10 140.04 4.09
 1 -2 10 143.5 4.35
 1 -2 10 144.09 4.65
 1 -2 10 136.73 3.94
 1 2 10 143.63 3.78
 1 -2 10 140.97 3.76
 1 2 10 132.32 3.68
 1 2 10 136.48 3.96
 1 -2 10 143.14 4.06
 1 -2 10 144.06 3.92
 1 -2 10 141.02 3.82
 1 -2 10 145.22 3.61
 1 2 10 138.58 3.89
 1 2 10 137.71 3.62
 1 2 10 139.2 3.94
 1 -2 10 142.61 3.93
 1 -2 10 140.65 3.77
 1 2 10 140.31 3.92
 1 2 10 144.63 4.03
 1 -2 10 146.41 4.26
 1 -2 10 140.44 4.15
 1 -2 10 137.94 4.08
 1 2 11 7.39 1.05
 1 -2 11 6.86 1.06
 1 -2 11 8.81 0.99
 1 -2 11 7.69 1.1
 1 2 11 9.28 1.15
 1 -2 11 7.3 1.22
 1 2 11 6.3 1.18
 1 2 11 5.24 1.04
 1 2 11 7.8 1.2
 1 -2 11 6.17 1.12
 1 -2 11 7.35 1.37
 1 -2 11 7.76 1.35
 1 -2 11 6.38 0.92
 1 2 11 7.23 1.05
 1 -2 11 8.06 0.92
 1 2 11 7.78 0.89
 1 -2 11 7.09 1.08
 1 2 11 7.64 0.85
 1 -2 11 6.61 0.87
 1 -2 11 7.87 0.75
 1 -2 11 7.97 0.96
 1 2 11 9 0.78
 1 2 11 8.01 1.01
 1 2 11 6.93 0.98
 1 -2 11 7.17 1.05
 1 -2 11 5.62 0.87
 1 -2 11 8.93 0.95
 1 2 11 7.76 1.06
 1 -2 11 7.51 1.09
 1 2 12 244.91 6.38
 1 -2 12 252.8 6.73
 1 -2 12 255.91 6.32
 1 -2 12 259.29 6.47
 1 2 12 253.25 6.46
 1 2 12 253.99 7.03
 1 -2 12 260.37 7.32
 1 -2 12 271.44 7.5
 1 2 12 250.08 7.07
 1 -2 12 268.77 7.07
 1 2 12 258.94 6.83
 1 -2 12 269.13 6.31
 1 2 12 262.32 6.39
 1 -2 12 258.64 6.64
 1 2 12 260.16 6.22
 1 2 12 259.31 6.66
 1 -2 12 265.25 6.28
 1 -2 12 259.47 6.59
 1 -2 12 259 6.02
 1 2 12 251.27 6.03
 1 -2 12 263.91 6.35
 1 2 12 255.03 6.45
 1 2 12 253.08 6.65
 1 -2 12 264.74 6.84
 1 -2 12 261.72 6.45
 1 2 12 265.99 6.64
 1 2 13 75.56 2.79
 1 2 13 73.46 2.77
 1 -2 13 71.29 2.61
 1 -2 13 80.94 2.86
 1 2 13 79.93 3.34
 1 2 13 72.76 2.99
 1 2 13 74.74 3.2
 1 -2 13 76.88 3.42
 1 -2 13 69.42 2.59
 1 2 13 74.29 2.76
 1 2 13 78.63 2.73
 1 -2 13 73.37 2.82
 1 -2 13 82.1 2.98
 1 -2 13 79.29 2.66
 1 2 13 80.44 2.99
 1 2 13 75.95 2.53
 1 -2 13 79.36 2.62
 1 -2 13 77.26 3.04
 1 -2 13 80.69 2.77
 1 2 13 73.56 2.89
 1 2 13 79.87 3.03
 1 2 14 33.19 1.65
 1 2 14 33.71 1.86
 1 -2 14 36.31 1.67
 1 -2 14 30 1.77
 1 -2 14 32.34 1.78
 1 -2 14 32.01 1.89
 1 -2 14 32.5 1.64
 1 2 14 30.67 1.79
 1 2 14 31.04 1.87
 1 2 14 31.53 2
 1 2 15 28.99 1.64
 1 2 15 30.02 1.59
 1 -2 15 28.99 1.65
 1 -2 15 29.16 1.46
 1 -2 15 29.08 1.91
 1 2 15 29.04 1.78
 1 2 15 32.14 1.52
 1 2 15 28.81 1.53
 1 -2 15 28.26 1.41
 1 -2 15 30.14 1.43
 1 -2 16 38.96 1.8
 1 2 16 43.37 1.85
 1 2 16 42.07 1.71
 1 -2 16 45.58 2.09
 1 2 16 46.44 1.91
 1 -2 16 46.47 1.87
 1 -2 16 45.22 1.79
 1 2 16 42.08 1.7
 1 -2 16 42.51 1.83
 1 2 16 43.94 1.94
 1 -2 17 0.28 0.55
 1 2 17 0.17 0.54
 1 -2 17 0.35 0.42
 1 -2 17 0.12 0.59
 1 2 17 0.94 0.62
 1 -2 17 -0.36 0.59
 1 2 17 0.44 0.56
 1 -2 17 0.55 0.49
 1 -2 18 28.77 1.04
 1 2 18 29.43 1.08
 -1 -3 18 5.68 0.52
 -1 -3 18 4.25 0.45
 -1 -3 17 2.72 0.59
 -1 3 17 3.23 0.69
 -1 -3 17 2.11 0.57
 -1 -3 17 2.11 0.75
 -1 3 17 3.88 0.73
 -1 -3 16 1.45 0.68
 -1 -3 16 3 0.74
 -1 3 16 1.29 0.59
 -1 3 16 1.94 0.79
 -1 -3 16 0.82 0.91
 -1 3 16 2.15 0.9
 -1 -3 16 1.82 0.59
 -1 3 16 1.41 0.67
 -1 3 16 2.52 0.82
 -1 -3 16 1.49 0.72
 -1 3 15 333.21 7.53
 -1 3 15 334.94 7.7
 -1 -3 15 348.75 8.61
 -1 3 15 335.05 8.34
 -1 3 15 331.61 7.64
 -1 3 15 331.63 7.81
 -1 3 15 336.4 7.75
 -1 3 15 322.34 7.47
 -1 3 14 17.07 1.3
 -1 3 14 16.06 1.36
 -1 -3 14 17.11 1.32
 -1 -3 14 16.92 1.3
 -1 3 14 15.41 1.33
 -1 -3 14 13.96 1.26
 -1 -3 14 15.25 1.28
 -1 -3 14 14.04 1.23
 -1 3 14 16.2 1.25
 -1 3 13 210.08 5.54
 -1 -3 13 216.88 5.89
 -1 3 13 215.33 5.63
 -1 -3 13 201.36 5.43
 -1 -3 13 215.59 6.55
 -1 3 13 219.1 6.37
 -1 -3 13 218.63 5.81
 -1 3 13 215.56 5.58
 -1 -3 13 225.5 5.8
 -1 3 13 212.65 5.78
 -1 -3 13 220.7 5.7
 -1 3 13 205.75 5.5
 -1 3 13 218.32 5.74
 -1 3 13 218.26 5.68
 -1 -3 13 223.55 5.74
 -1 -3 13 218.19 5.78
 -1 3 12 5 0.92
 -1 -3 12 4.65 0.9
 -1 -3 12 5.62 1.01
 -1 -3 12 4.56 0.87
 -1 3 12 5.15 0.88
 -1 3 12 4.04 0.88
 -1 -3 12 6.45 1.06
 -1 3 12 5.67 0.97
 -1 -3 12 5.19 0.96
 -1 3 12 4.81 0.99
 -1 3 12 4.42 1.13
 -1 -3 12 4.71 1.32
 -1 3 12 4.39 0.81
 -1 -3 12 4.43 0.85
 -1 3 12 3.93 0.97
 -1 -3 12 3.45 0.86
 -1 -3 12 6.51 1.03
 1 -3 -12 5.02 0.83
 1 -3 -12 4.91 0.81
 1 -3 -12 3.48 0.83
 1 -3 -12 4.6 0.79
 -1 -3 11 101.84 3.27
 -1 3 11 103.05 3.17
 -1 3 11 103.1 3.21
 -1 -3 11 104.45 3.31
 -1 -3 11 104.38 3.14
 -1 -3 11 94.33 2.84
 -1 3 11 97.85 3.13
 -1 -3 11 102.65 2.9
 -1 -3 11 93.08 3.01
 -1 3 11 103.49 3.23
 -1 3 11 96.25 3.19
 -1 -3 11 108.44 3.45
 -1 -3 11 96.06 3.8
 -1 3 11 103.53 3.62
 -1 3 11 107.2 3.12
 -1 -3 11 98.33 3.21
 -1 -3 11 101.65 3.22
 -1 -3 11 98.17 3.03
 -1 -3 11 102.94 3.28
 1 -3 -11 104.68 3.2
 1 -3 -11 104.39 3.2
 1 -3 -11 99.8 3.17
 1 -3 -11 98.77 3.22
 -1 -3 10 26.94 1.48
 -1 -3 10 23.95 1.39
 -1 3 10 26.96 1.37
 -1 3 10 28.18 1.44
 -1 -3 10 25.66 1.36
 -1 3 10 27.14 1.65
 -1 -3 10 24.99 1.81
 -1 3 10 23.84 1.36
 -1 -3 10 24.61 1.21
 -1 3 10 23.85 1.43
 -1 -3 10 25.68 1.5
 -1 3 10 21.21 1.4
 -1 -3 10 22.96 1.18
 -1 -3 10 24.46 1.57
 -1 -3 10 23.99 1.34
 -1 -3 10 25.28 1.41
 -1 -3 10 23.49 1.34
 -1 -3 10 22.35 1.25
 -1 -3 10 22.11 1.36
 1 -3 -10 24.33 1.37
 1 -3 -10 24.6 1.36
 1 -3 -10 24.05 1.36
 -1 -3 9 159.47 3.96
 -1 -3 9 162.02 4.12
 -1 -3 9 148.21 4.03
 -1 3 9 167.96 4.34
 -1 -3 9 160.32 4.63
 -1 3 9 148.99 3.6
 -1 3 9 145.87 3.7
 -1 -3 9 143.73 3.68
 -1 -3 9 152.22 4.11
 -1 -3 9 151.23 3.71
 -1 -3 9 145.46 3.84
 -1 -3 9 154.09 4.26
 -1 -3 9 147.33 3.83
 -1 -3 9 148.28 4
 -1 -3 9 153.26 4
 -1 -3 9 152.71 3.98
 -1 3 9 148.6 3.82
 1 -3 -9 154.68 4.04
 1 -3 -9 151.36 4.01
 1 -3 -9 151.25 4.02
 -1 -3 8 1.78 0.87
 -1 -3 8 1.97 0.54
 -1 -3 8 2.3 0.67
 -1 -3 8 1.37 0.74
 -1 -3 8 2.24 0.57
 -1 -3 8 2.28 0.64
 -1 -3 8 1.74 0.56
 -1 3 8 1.88 0.47
 -1 -3 8 1.09 0.52
 -1 3 8 1.37 0.54
 -1 3 8 2.04 0.51
 1 -3 -8 1.36 0.59
 -1 3 8 1.72 0.55
 1 -3 -8 2 0.61
 -1 -3 8 2.7 0.73
 -1 -3 8 2.08 0.63
 -1 3 7 184.17 4.03
 -1 -3 7 191.16 4.46
 -1 -3 7 177.99 4.31
 -1 -3 7 189.79 4.48
 -1 3 7 193.87 4.33
 -1 3 7 185.72 4.25
 -1 -3 7 187.38 4.85
 -1 -3 7 187.83 4.09
 -1 -3 7 187.01 4.18
 -1 3 7 180.42 4.13
 -1 -3 7 194.11 4.2
 -1 -3 7 176.88 4.56
 -1 -3 7 180.99 4.43
 -1 -3 7 184.18 4.4
 -1 -3 7 184.84 4.4
 -1 -3 7 180.18 4.27
 -1 -3 7 184.73 4.38
 -1 3 7 181.05 4
 -1 3 7 194.62 4.11
 -1 -3 7 183.21 4.28
 -1 3 7 184.66 4.34
 -1 3 7 184.75 4.29
 1 -3 -7 182.35 4.45
 1 -3 -7 185.22 4.44
 1 3 -7 179.99 4.17
 1 3 -7 186.06 4.29
 -1 -3 6 -0.08 0.53
 -1 3 6 0.18 0.29
 -1 -3 6 0.19 0.61
 -1 3 6 0.6 0.45
 -1 3 6 0.5 0.38
 -1 3 6 0.3 0.43
 -1 3 6 0.02 0.41
 -1 -3 6 0.37 0.44
 -1 3 6 0.76 0.41
 -1 3 6 0.2 0.15
 -1 -3 6 -0.02 0.54
 -1 -3 6 0.85 0.47
 -1 -3 6 0.19 0.68
 -1 3 6 0.65 0.38
 -1 -3 6 0.27 0.58
 -1 3 6 0.42 0.26
 -1 -3 6 0.7 0.49
 -1 -3 6 0.25 0.5
 -1 -3 6 0.03 0.29
 -1 3 6 0.05 0.48
 -1 3 6 0.19 0.46
 1 -3 -6 -0.02 0.5
 -1 3 6 0.25 0.47
 1 3 -6 0.22 0.41
 -1 -3 6 0.41 0.26
 1 3 -6 0.09 0.48
 -1 -3 6 0.17 0.45
 -1 -3 5 56.91 1.64
 -1 -3 5 53.75 1.67
 -1 3 5 56.85 1.34
 -1 3 5 59.39 1.49
 -1 -3 5 54.13 1.88
 -1 3 5 54.63 1.37
 -1 3 5 61.43 1.52
 -1 3 5 54.68 1.53
 -1 -3 5 54.04 1.46
 -1 -3 5 46.93 1.95
 -1 3 5 52.83 1.17
 -1 -3 5 50.05 1.73
 -1 -3 5 52.16 1.52
 -1 -3 5 53.54 1.46
 -1 -3 5 57.21 1.69
 -1 -3 5 52.4 1.58
 -1 -3 5 51.75 1.6
 -1 3 5 55.98 1.65
 -1 -3 5 54.19 1.4
 1 -3 -5 53.62 1.62
 1 -3 -5 54.41 1.68
 -1 3 5 56.31 1.66
 -1 -3 5 52.92 1.35
 1 -3 -5 53.54 1.68
 1 3 -5 54.05 1.53
 -1 -3 5 54.32 1.5
 1 3 -5 54.71 1.6
 -1 3 4 79.28 1.67
 -1 -3 4 76.18 1.97
 -1 -3 4 77.51 2.03
 -1 3 4 79.54 1.7
 -1 -3 4 80.04 2.21
 -1 -3 4 79.66 1.85
 -1 -3 4 75.95 2.26
 -1 3 4 76.49 1.61
 -1 3 4 77.28 1.95
 -1 -3 4 79.04 1.85
 -1 -3 4 76.29 2.13
 -1 -3 4 78.47 1.9
 -1 -3 4 74.28 2
 -1 -3 4 78.51 1.99
 1 -3 -4 78.73 2.04
 -1 3 4 77.61 2.06
 -1 -3 4 77.16 1.87
 -1 3 4 79.9 2.07
 -1 -3 4 77.56 1.83
 1 3 -4 78.39 2.01
 -1 -3 4 79.16 1.88
 -1 -3 3 87.2 2.14
 -1 -3 3 86.91 2.06
 -1 -3 3 88.15 2.24
 -1 3 3 89.97 2.1
 -1 -3 3 88.42 2.27
 -1 -3 3 85.86 1.97
 -1 -3 3 86.47 1.98
 -1 -3 3 89.29 1.99
 -1 -3 3 86.6 2.26
 -1 -3 3 85.32 2.08
 -1 3 3 85.9 2.19
 -1 -3 3 88.37 2.06
 1 -3 -3 87.19 2.16
 -1 -3 3 84.45 2.03
 -1 3 3 90.65 2.22
 1 3 -3 89.52 2.16
 -1 -3 3 87.59 1.99
 -1 -3 3 91.38 2
 -1 -3 2 1273.37 24.92
 -1 -3 2 1215.58 25.06
 -1 3 2 1290.34 25.04
 -1 -3 2 1283.28 25.04
 -1 -3 2 1301.22 24.86
 -1 -3 2 1253.3 24.95
 -1 -3 2 1278.39 24.93
 1 -3 -2 1282.2 25.09
 -1 -3 2 1295.46 25.05
 -1 3 2 1281.66 25.13
 1 3 -2 1292.41 25.09
 -1 -3 2 1274.95 25.01
 -1 3 2 1331.16 25.16
 1 3 -2 1272.18 25.14
 1 -3 -1 11.78 0.41
 -1 -3 1 11.56 0.56
 -1 3 1 12.84 0.57
 -1 -3 1 13.26 0.63
 -1 3 1 11.99 0.64
 -1 -3 1 12.91 0.43
 -1 -3 1 13.15 0.64
 1 -3 -1 11.86 0.61
 1 3 -1 11.56 0.65
 -1 3 1 12.28 0.67
 -1 -3 1 12.21 0.64
 1 3 -1 12.3 0.68
 1 -3 0 1281.2 25.11
 1 -3 0 1273.85 25.03
 1 -3 0 1314.25 25.04
 1 -3 0 1267.04 25.17
 1 3 0 1277.75 25.21
 -1 3 0 1271.72 25.1
 -1 3 0 1281.59 25.15
 -1 -3 0 1308.57 25.23
 1 -3 0 1298.91 25.13
 1 3 0 1299.87 25.24
 -1 -3 0 1314.47 25.22
 -1 3 0 1275.97 25.19
 -1 3 0 1266.55 25.15
 1 -3 0 1302.52 25
 1 3 0 1288.75 25.25
 1 -3 1 51.04 1.39
 1 -3 1 54.37 1.54
 1 -3 1 47.32 1.28
 1 -3 1 50.05 1.3
 1 -3 1 53.5 1.46
 1 -3 1 49.82 1.42
 1 -3 1 52.94 1.81
 1 3 1 53 1.43
 -1 3 -1 51.65 1.24
 1 -3 1 55.57 1.3
 1 -3 1 55.04 1.33
 -1 3 -1 53.58 1.29
 1 -3 1 55.13 1.37
 1 -3 1 51.98 1.31
 1 -3 1 51.4 1.29
 1 -3 1 54.22 1.39
 1 3 1 53 1.44
 -1 -3 -1 51.62 1.43
 1 -3 1 52.42 1.25
 -1 -3 -1 53.57 1.44
 -1 3 -1 54.64 1.35
 1 3 1 51.43 1.45
 -1 3 -1 50.7 1.28
 1 -3 1 53.45 1.26
 1 -3 2 26.04 0.92
 1 -3 2 27.26 0.92
 1 -3 2 28 1.1
 1 -3 2 26.69 1.02
 1 3 2 27.45 0.71
 1 -3 2 26.07 1.07
 1 -3 2 29.38 1.15
 1 -3 2 25.48 1.07
 1 -3 2 28.56 1.28
 -1 3 -2 28.47 0.74
 1 3 2 28.55 0.97
 1 -3 2 26.03 0.88
 1 -3 2 28.3 0.97
 1 -3 2 29.49 1.36
 1 -3 2 28.29 0.88
 1 3 2 29.11 1.01
 1 -3 2 29.2 0.96
 1 -3 2 29.45 1.09
 1 -3 2 30.36 1.01
 1 -3 2 28.57 0.97
 1 -3 2 28.19 0.93
 1 -3 2 26.95 1
 1 -3 2 28.45 0.91
 1 -3 2 26.1 0.9
 -1 3 -2 28.73 0.79
 1 -3 2 28.06 0.71
 -1 -3 -2 28.96 0.99
 -1 -3 -2 28.3 0.99
 1 -3 2 28.37 0.86
 1 -3 2 27.84 0.87
 1 3 2 27.05 0.68
 -1 3 -2 27.22 0.78
 1 3 2 28.38 1.01
 1 -3 3 281.7 5.81
 1 -3 3 286.28 5.84
 1 -3 3 272.9 5.94
 1 -3 3 291.79 5.95
 1 -3 3 282.13 6.01
 1 -3 3 271.95 6.21
 1 -3 3 271.6 6.02
 1 -3 3 273.84 6.06
 1 -3 3 270.09 6.05
 1 3 3 284.12 5.67
 1 -3 3 273.48 5.73
 1 3 3 281.38 5.83
 1 -3 3 275.34 5.82
 1 -3 3 285.16 6.18
 -1 3 -3 270.51 5.51
 1 -3 3 290.64 5.76
 1 -3 3 281.68 5.84
 1 -3 3 296.37 5.86
 1 -3 3 257.96 5.95
 1 3 3 286.56 5.89
 1 -3 3 286.17 5.81
 1 -3 3 277.45 5.79
 1 -3 3 274.48 5.82
 1 -3 3 284.39 5.83
 1 -3 3 273.35 5.89
 -1 3 -3 273 5.57
 1 3 3 284.19 5.86
 -1 -3 -3 286.19 5.86
 1 -3 3 284.15 5.77
 -1 3 -3 272.64 5.58
 1 3 3 281.56 5.89
 1 3 3 269.61 5.56
 1 -3 3 274.57 5.78
 1 -3 3 282.95 5.82
 1 -3 4 156.66 3.55
 1 -3 4 156.52 3.69
 1 3 4 153.03 3.15
 1 -3 4 161.37 3.69
 1 -3 4 149.37 3.5
 1 -3 4 162.88 3.74
 1 -3 4 149.83 3.8
 1 3 4 168.8 3.43
 1 3 4 156.83 3.42
 1 -3 4 150.81 3.82
 1 -3 4 153.71 3.97
 1 -3 4 156.28 3.78
 1 3 4 154.38 3.48
 1 -3 4 154.66 3.52
 1 -3 4 155.3 3.42
 1 -3 4 157.17 3.87
 1 -3 4 149.92 3.51
 1 -3 4 155.94 3.51
 1 -3 4 151.01 3.55
 1 -3 4 156.35 3.7
 1 -3 4 153.7 3.43
 1 3 4 148.97 3.53
 1 -3 4 153.24 3.49
 1 -3 4 150.06 3.52
 1 -3 4 151.52 3.61
 1 -3 4 157.02 3.52
 -1 -3 -4 154.7 3.54
 -1 3 -4 151.68 3.2
 1 3 4 153.02 3.49
 -1 -3 -4 155.82 3.51
 1 -3 4 157.24 3.47
 -1 3 -4 153.48 3.21
 1 3 4 153.5 3.26
 1 -3 4 152.03 3.52
 1 -3 4 158.34 3.49
 1 -3 5 1429.54 27.98
 1 3 5 1364.96 27.52
 1 -3 5 1437.02 28.15
 1 -3 5 1419.09 28.14
 1 -3 5 1469.13 27.94
 1 -3 5 1435.9 28.15
 1 3 5 1397.23 27.81
 1 -3 5 1433.88 28.29
 1 3 5 1408.24 27.89
 1 3 5 1486.34 27.83
 1 -3 5 1439.18 27.93
 1 -3 5 1427.88 27.81
 1 3 5 1376.2 27.75
 1 3 5 1449.79 27.88
 1 -3 5 1495.15 28.4
 1 -3 5 1392.7 27.91
 1 -3 5 1448.55 27.92
 1 -3 5 1432.49 28.01
 1 -3 5 1350.83 27.78
 1 -3 5 1410.09 27.94
 1 -3 5 1461.66 27.92
 1 -3 5 1452.22 27.92
 1 -3 5 1413.97 27.96
 1 -3 5 1408.57 28.05
 -1 3 -5 1351.02 27.52
 1 3 5 1428.67 27.83
 -1 -3 -5 1438.96 27.93
 1 3 5 1422.22 27.84
 1 -3 5 1441.93 27.9
 -1 3 -5 1389.66 27.53
 1 -3 5 1450.98 27.98
 1 -3 5 1433.3 27.92
 1 3 5 1435.56 27.67
 1 3 6 46.62 1.23
 1 -3 6 49.25 1.79
 1 -3 6 48.64 1.76
 1 -3 6 47.28 1.63
 1 -3 6 49.53 1.84
 1 -3 6 47.84 1.61
 1 -3 6 48.64 1.79
 1 3 6 49.21 1.53
 1 -3 6 46.87 2.1
 1 -3 6 46.64 1.92
 1 3 6 50.98 1.65
 1 -3 6 46.61 1.93
 1 -3 6 43.77 1.92
 1 3 6 50.49 1.57
 1 3 6 45.97 1.48
 1 3 6 44.77 1.36
 1 -3 6 46.38 1.46
 1 -3 6 41.66 1.78
 1 -3 6 48.66 1.58
 1 -3 6 49.8 1.65
 1 3 6 47.3 1.39
 1 -3 6 47.33 1.6
 1 -3 6 49.43 1.58
 1 -3 6 44.99 1.69
 -1 -3 -6 44.78 1.51
 1 3 6 46.21 1.43
 1 3 6 46.42 1.44
 1 -3 6 50.16 1.57
 1 3 6 48.39 1.36
 1 -3 6 48.36 1.65
 1 -3 6 46.17 1.56
 1 -3 7 1197.62 24.63
 1 3 7 1222.01 24.05
 1 3 7 1145.21 24.01
 1 -3 7 1176.85 24.48
 1 3 7 1212.66 24.09
 1 -3 7 1218.66 24.8
 1 -3 7 1179.58 23.82
 1 3 7 1180.33 23.67
 1 3 7 1168.82 23.84
 1 -3 7 1197.22 23.98
 1 -3 7 1167.06 24.76
 1 3 7 1149.46 23.91
 1 -3 7 1197.22 24.17
 1 -3 7 1223.48 23.98
 1 -3 7 1217.73 24.01
 1 -3 7 1164.94 23.84
 1 -3 7 1184.59 24.41
 1 3 7 1218.36 23.96
 1 -3 7 1166.82 23.98
 1 3 7 1250.79 23.81
 1 3 7 1341.84 23.99
 1 3 7 1164.48 23.71
 -1 -3 -7 1234.12 23.93
 1 3 7 1192.77 23.78
 1 3 7 1199.86 23.77
 1 3 7 1227.37 23.73
 1 -3 7 1176.68 24
 1 -3 7 1200.32 24.29
 1 3 7 1227.04 23.98
 1 -3 8 45.51 1.87
 1 -3 8 40.36 1.64
 1 -3 8 43.05 1.85
 1 3 8 44.71 1.65
 1 -3 8 43.03 1.71
 1 -3 8 40.46 1.9
 1 -3 8 43.95 2.13
 1 -3 8 43.91 2.12
 1 3 8 41.95 1.78
 1 -3 8 43 2
 1 3 8 42.95 1.72
 1 -3 8 40.42 2.15
 1 3 8 43.28 1.75
 1 3 8 44.93 1.73
 1 3 8 39.89 1.7
 1 -3 8 44.04 1.65
 1 3 8 39.18 1.5
 1 -3 8 41.71 1.46
 1 -3 8 40.71 1.49
 1 3 8 42.9 1.79
 1 -3 8 45.69 2.01
 1 -3 8 42.47 1.78
 1 -3 8 42.77 1.61
 1 -3 8 39.09 1.65
 1 3 8 37.16 1.6
 1 -3 8 44.43 1.74
 1 3 8 39.43 1.45
 1 -3 8 41.06 1.59
 1 -3 8 45.06 1.69
 1 -3 8 44.8 1.82
 -1 -3 -8 43.07 1.53
 -1 -3 -8 43.32 1.66
 -1 -3 -8 43.37 1.65
 1 -3 8 44.54 1.62
 1 -3 8 40.84 1.6
 1 -3 9 180 4.75
 1 -3 9 180.92 4.56
 1 -3 9 176.06 4.44
 1 -3 9 170.83 4.69
 1 -3 9 176.5 4.87
 1 3 9 166.74 4.23
 1 3 9 171.7 4.5
 1 -3 9 169.93 4.35
 1 -3 9 176.87 4.18
 1 -3 9 167.69 4.4
 1 3 9 179.25 4.6
 1 3 9 168.73 4.36
 1 -3 9 173.82 4.36
 1 -3 9 169.74 4.89
 1 -3 9 177.75 4.68
 1 -3 9 173.05 5.11
 1 3 9 169.7 4.57
 1 -3 9 174.18 5.24
 1 3 9 171.63 4.69
 1 3 9 168.24 4.64
 1 -3 9 173.33 4.95
 1 -3 9 179.88 5.1
 1 3 9 175.45 4.25
 1 -3 9 174.32 4.54
 1 -3 9 174.31 4.36
 1 -3 9 177.08 4.5
 1 -3 9 173.24 4.59
 1 3 9 169.97 4.25
 -1 -3 -9 165.36 4.35
 -1 -3 -9 170.71 4.38
 1 -3 9 181.56 4.46
 1 -3 10 23.53 1.39
 1 3 10 25.23 1.46
 1 -3 10 21.08 1.64
 1 -3 10 23 1.33
 1 3 10 24.27 1.42
 1 -3 10 25.73 1.59
 1 -3 10 19.87 1.24
 1 -3 10 20.47 1.09
 1 3 10 21.64 1.4
 1 3 10 21.7 1.14
 1 3 10 23.22 1.5
 1 3 10 22.02 1.36
 1 -3 10 21.66 1.3
 1 -3 10 22.92 1.68
 1 -3 10 24.43 1.55
 1 -3 10 20.68 1.36
 1 -3 10 24.8 1.95
 1 3 10 23.72 1.57
 1 -3 10 22.83 1.73
 1 3 10 21.73 1.44
 1 3 10 22.97 1.57
 1 -3 10 19.64 1.69
 1 -3 10 22.11 1.78
 1 3 10 22.8 1.44
 1 -3 10 22.51 1.39
 1 -3 10 23.79 1.32
 1 -3 10 22.95 1.46
 1 3 10 24.68 1.24
 1 -3 10 25.58 1.42
 1 3 10 23.09 1.24
 -1 -3 -10 22.56 1.25
 -1 -3 -10 22.35 1.26
 -1 -3 -10 23.14 1.28
 1 -3 11 91.66 2.9
 1 3 11 91.93 3.1
 1 -3 11 92.2 3.26
 1 3 11 90.92 2.96
 1 -3 11 88.49 2.99
 1 3 11 91.93 3.24
 1 -3 11 91.54 3.66
 1 3 11 88.52 3.37
 1 3 11 90.59 3.33
 1 -3 11 92.33 3.14
 1 -3 11 91.26 2.9
 1 3 11 91.49 3.12
 1 3 11 90.98 2.84
 1 3 11 90.45 2.79
 1 -3 11 91.99 2.95
 1 -3 11 88.02 3
 1 -3 11 86.96 3.06
 1 3 11 91.99 2.73
 1 -3 11 84.82 2.85
 1 -3 11 89.75 2.67
 1 3 11 91.46 3.04
 1 3 11 89.16 3.05
 1 -3 11 94.83 3.3
 1 -3 11 92.96 3.46
 1 3 11 91.18 3.11
 1 -3 11 92.79 3.07
 1 3 12 5 1
 1 -3 12 5.95 0.95
 1 3 12 3.84 1.06
 1 -3 12 3.95 1.07
 1 -3 12 4.63 1.02
 1 -3 12 5.88 1.35
 1 3 12 3.1 1.1
 1 3 12 4.75 1.1
 1 3 12 3.29 0.97
 1 -3 12 4.3 0.86
 1 3 12 5.32 1.03
 1 -3 12 2.9 0.87
 1 3 12 3.8 0.78
 1 3 12 5.25 0.79
 1 -3 12 4.84 0.97
 1 -3 12 5.77 0.92
 1 3 12 5.93 0.7
 1 -3 12 4.31 0.66
 1 3 12 4.98 1
 1 3 12 4.89 1.03
 1 3 12 5.09 0.95
 1 -3 12 4.03 1.04
 1 -3 12 5.13 0.91
 1 -3 12 4.89 0.91
 1 3 13 113.13 3.78
 1 3 13 124.92 3.9
 1 -3 13 119.7 3.81
 1 -3 13 130.28 3.72
 1 -3 13 131.52 4.21
 1 -3 13 125.38 4.56
 1 3 13 128.15 3.68
 1 3 13 129.82 4.03
 1 -3 13 123.91 3.94
 1 -3 13 130.73 3.75
 1 -3 13 130.18 3.99
 1 -3 13 137.04 3.79
 1 -3 13 114.43 3.57
 1 3 13 121.35 3.82
 1 -3 13 131.11 3.88
 1 3 13 125.38 4.05
 1 -3 13 137.32 4.19
 1 3 13 126.41 4
 1 -3 14 11.34 1.08
 1 -3 14 12.6 1.54
 1 3 14 10.24 1.21
 1 -3 14 12.5 1.22
 1 -3 14 10.76 1.14
 1 -3 14 9.07 0.96
 1 3 14 11.32 1.27
 1 -3 14 13.12 1.35
 1 -3 14 13.25 1.11
 1 3 14 11.75 1.23
 1 3 15 34.89 1.66
 1 -3 15 27.87 1.61
 1 3 15 30.74 1.68
 1 -3 15 33.25 2.03
 1 -3 15 32.13 1.66
 1 3 15 33.08 1.75
 1 3 15 30.79 1.6
 1 -3 15 36.67 1.81
 1 3 15 30.06 1.7
 1 3 15 31.35 1.8
 1 -3 15 34.61 1.58
 1 3 16 1.05 0.71
 1 3 16 1.74 0.68
 1 -3 16 0.38 0.72
 1 -3 16 2.52 0.84
 1 3 16 1.38 0.65
 1 -3 16 1.44 0.49
 1 3 16 1.24 0.71
 1 -3 16 1.35 0.67
 1 3 16 0.76 0.67
 1 -3 16 2.24 0.64
 1 -3 16 1.77 0.66
 1 -3 17 20.72 1.06
 1 3 17 23.37 1.02
 1 3 17 25.45 1.19
 1 -3 17 22.28 1.06
 1 -3 17 21.62 1.09
 1 3 17 26.16 1.21
 1 3 17 23.3 1.18
 1 3 17 19.41 0.95
 1 3 18 21.78 0.85
 1 -3 18 18.39 0.77
 -1 -4 18 8.05 0.53
 -1 4 18 10.47 0.66
 -1 -4 17 11.49 0.77
 -1 -4 17 12.39 0.84
 -1 4 17 12.49 0.92
 -1 -4 17 13.02 1.07
 -1 -4 17 11.67 0.73
 -1 4 17 11.43 0.9
 -1 -4 16 0.65 0.58
 -1 4 16 0.77 0.71
 -1 -4 16 0.56 0.58
 -1 -4 16 -0.06 0.87
 -1 4 16 0.66 0.6
 -1 4 16 0.16 0.63
 -1 -4 16 0.38 0.55
 -1 4 16 -0.36 0.69
 -1 -4 15 3.97 0.85
 -1 4 15 5.28 0.87
 -1 4 15 3.96 0.92
 -1 -4 15 4.79 1.18
 -1 -4 15 3.98 0.82
 -1 4 15 3.48 0.78
 -1 4 15 2.69 0.76
 -1 -4 15 3.31 0.79
 -1 4 15 2.82 0.82
 -1 -4 14 3.84 0.92
 -1 -4 14 2.99 0.85
 -1 4 14 2.5 0.84
 -1 4 14 2.87 1.05
 -1 -4 14 2.72 1.17
 -1 -4 14 1.64 0.81
 -1 -4 14 2.06 0.77
 -1 4 14 1.56 0.84
 -1 4 14 2.45 0.75
 -1 -4 14 2.1 0.82
 -1 4 14 2.92 0.81
 -1 -4 14 4.19 0.85
 -1 4 14 2.91 0.78
 -1 4 14 3.31 0.87
 -1 -4 13 20.23 1.43
 -1 4 13 23.37 1.47
 -1 4 13 22.89 1.51
 -1 -4 13 20.76 1.48
 -1 -4 13 19.7 1.37
 -1 4 13 20.72 1.42
 -1 -4 13 18.97 1.56
 -1 4 13 20.57 1.48
 -1 -4 13 14.82 1.31
 -1 4 13 19.48 1.51
 -1 4 13 22.71 1.8
 -1 -4 13 21.48 1.94
 -1 -4 13 23.79 1.54
 -1 -4 13 20.17 1.42
 -1 4 13 22.23 1.57
 -1 -4 13 21.45 1.48
 -1 4 13 20.5 1.34
 1 -4 -13 20.24 1.37
 1 -4 -13 19.43 1.36
 1 -4 -13 22.18 1.42
 1 -4 -13 20.62 1.45
 -1 4 12 2.34 0.83
 -1 4 12 3.97 0.87
 -1 -4 12 3.77 0.89
 -1 -4 12 2.94 0.86
 -1 -4 12 4.35 0.96
 -1 4 12 3.21 0.87
 -1 4 12 1.92 0.86
 -1 4 12 2.62 0.97
 -1 -4 12 3.09 1.01
 -1 -4 12 3.32 0.87
 -1 4 12 4.8 1.1
 -1 -4 12 2.19 1.17
 -1 -4 12 3.88 0.88
 -1 -4 12 2.48 0.83
 -1 4 12 3.08 0.94
 -1 -4 12 3.7 0.9
 -1 4 12 2.86 0.72
 1 -4 -12 1.91 0.75
 1 -4 -12 4.28 0.82
 1 -4 -12 2.94 0.81
 1 -4 -12 3.81 0.85
 -1 4 11 362.85 8.47
 -1 -4 11 364.45 8.69
 -1 4 11 379.52 8.58
 -1 -4 11 374.47 8.64
 -1 -4 11 367.92 8.53
 -1 -4 11 364.66 9.44
 -1 4 11 382.69 9.06
 -1 4 11 360.54 8.51
 -1 4 11 345.19 8.45
 -1 4 11 388.79 8.67
 -1 -4 11 385.9 8.9
 -1 -4 11 381.52 8.94
 -1 -4 11 344.22 8.27
 -1 4 11 382.53 8.4
 -1 -4 11 349.52 8.59
 -1 -4 11 366.66 8.55
 -1 -4 11 354.84 8.61
 1 -4 -11 363.27 8.57
 1 -4 -11 386 8.66
 1 -4 -11 370.87 8.62
 -1 -4 10 235.98 5.88
 -1 -4 10 227.34 5.89
 -1 -4 10 232.78 5.78
 -1 4 10 245.92 6.19
 -1 -4 10 228 6.49
 -1 -4 10 232.5 5.42
 -1 -4 10 231.61 5.45
 -1 -4 10 221.48 5.56
 -1 -4 10 230.78 6.01
 -1 -4 10 243.06 6.14
 -1 -4 10 228.71 5.83
 -1 -4 10 230.67 5.86
 -1 -4 10 238.21 5.81
 -1 -4 10 243.58 5.65
 -1 4 10 222.6 5.59
 1 -4 -10 247.43 5.93
 1 -4 -10 236.94 5.9
 1 -4 -10 244.19 5.94
 -1 -4 9 19.29 1.22
 -1 -4 9 16.74 1.21
 -1 -4 9 19.7 1.23
 -1 -4 9 19.07 1.58
 -1 4 9 19.81 1.32
 -1 4 9 20.08 1.07
 -1 -4 9 20.48 1.01
 -1 4 9 18.34 0.92
 -1 -4 9 19.13 1.28
 -1 -4 9 18.3 1
 -1 -4 9 20.17 1.39
 -1 -4 9 18.67 1.14
 -1 -4 9 18.36 1.18
 -1 -4 9 18.29 1.18
 -1 -4 9 19.98 1.22
 -1 -4 9 18.6 1.09
 -1 4 9 16.04 1.06
 -1 4 9 18.74 1.1
 1 -4 -9 19.27 1.24
 1 -4 -9 18.88 1.21
 1 -4 -9 19.59 1.25
 -1 -4 8 324.51 7.41
 -1 -4 8 335.82 7.33
 -1 -4 8 326.19 7.93
 -1 4 8 327.13 7.15
 -1 -4 8 320.21 6.99
 -1 4 8 323.76 7.02
 -1 -4 8 331.3 7.02
 -1 -4 8 325.84 7.44
 -1 -4 8 334.82 7.15
 -1 -4 8 328.25 7.61
 -1 -4 8 315.12 7.33
 -1 -4 8 327.98 7.35
 -1 4 8 312.13 7.17
 -1 4 8 327.83 7.26
 1 -4 -8 320.13 7.4
 1 -4 -8 326.46 7.44
 1 -4 -8 328.32 7.44
 -1 -4 7 17.61 1.03
 -1 -4 7 19.93 1.16
 -1 -4 7 17.71 1.36
 -1 4 7 19.12 0.94
 -1 4 7 19.51 0.93
 -1 4 7 19.8 0.98
 -1 -4 7 21.01 1.3
 -1 -4 7 18.73 1.14
 -1 -4 7 17.24 1.05
 -1 -4 7 16.56 1.06
 -1 4 7 19.36 0.85
 -1 4 7 20.11 1.07
 -1 4 7 20.36 1.04
 -1 4 7 20.28 1.07
 1 -4 -7 19.65 1.08
 1 -4 -7 19.97 1.14
 1 -4 -7 20.08 1.12
 -1 -4 7 19.23 0.97
 -1 -4 6 1313.94 25.66
 -1 -4 6 1251.78 25.72
 -1 4 6 1376.37 25.47
 -1 4 6 1403.05 25.5
 -1 -4 6 1289.01 26.12
 -1 -4 6 1198.18 25.38
 -1 -4 6 1253.43 25.42
 -1 -4 6 1278.56 25.47
 -1 -4 6 1202.13 25.68
 -1 -4 6 1233.03 25.63
 -1 -4 6 1299.17 25.68
 -1 -4 6 1305.57 25.65
 1 -4 -6 1272.16 25.66
 -1 4 6 1312.41 25.71
 -1 4 6 1278.91 25.67
 1 -4 -6 1267.2 25.78
 1 -4 -6 1308.11 25.79
 1 4 -6 1318.2 25.56
 1 4 -6 1301.59 25.7
 -1 -4 6 1315.21 25.49
 -1 -4 5 66.48 1.95
 -1 -4 5 65.59 1.87
 -1 -4 5 63.58 2.17
 -1 4 5 63.29 1.4
 -1 4 5 69.14 1.87
 -1 -4 5 68.04 1.73
 -1 -4 5 60.49 2.24
 -1 -4 5 64.83 2.06
 -1 -4 5 67.96 1.74
 -1 -4 5 64.72 1.75
 -1 -4 5 68.39 1.91
 -1 -4 5 64.16 1.86
 -1 4 5 68.73 1.98
 1 -4 -5 68.16 1.96
 -1 -4 5 63.34 1.67
 1 4 -5 66.69 1.86
 -1 -4 5 65.64 1.61
 -1 -4 5 66.38 1.77
 1 4 -5 66.5 1.96
 -1 -4 4 136.12 3.09
 -1 -4 4 124.67 3.16
 -1 -4 4 131.48 3.38
 -1 -4 4 133.44 3.37
 -1 4 4 140.94 3.14
 -1 -4 4 133.14 3.31
 -1 -4 4 137.42 2.98
 -1 -4 4 134.82 3.1
 -1 -4 4 133.99 3.09
 -1 4 4 124.61 2.64
 1 -4 -4 139.35 3.22
 -1 -4 4 136.22 3.01
 -1 4 4 138.75 3.25
 -1 4 4 143.43 3.28
 1 4 -4 136.32 3.13
 -1 -4 4 137.58 2.96
 1 4 -4 137.67 3.24
 -1 -4 4 138.45 3
 -1 -4 3 1619.85 31.78
 -1 -4 3 1585.37 32.02
 -1 4 3 1619.18 31.87
 -1 -4 3 1610.51 31.95
 -1 -4 3 1654.14 31.69
 -1 -4 3 1592.01 31.8
 -1 -4 3 1640.18 31.79
 1 4 -3 1612.62 31.96
 1 -4 -3 1627.27 31.95
 -1 -4 3 1587.88 31.82
 -1 4 3 1633.4 32
 -1 -4 3 1611.07 31.78
 -1 4 3 1679.32 32.04
 1 4 -3 1620.75 31.98
 -1 -4 3 1681.76 31.68
 1 -4 -2 1200.51 23.02
 -1 -4 2 1138.32 23.38
 -1 4 2 1209.84 23.36
 -1 -4 2 1196.02 23.36
 -1 -4 2 1153.05 23.12
 -1 4 2 1187.16 23.47
 -1 -4 2 1170.71 23.21
 -1 -4 2 1168.62 23.24
 1 4 -2 1200.54 23.46
 1 -4 -2 1201.77 23.42
 -1 4 2 1182.05 23.47
 -1 -4 2 1173.76 23.37
 -1 -4 2 1180.87 23.33
 -1 4 2 1239.31 23.53
 1 4 -2 1178.32 23.47
 -1 -4 2 1222.06 23.12
 -1 -4 1 1134.48 22.52
 -1 4 1 1139.54 22.62
 -1 -4 1 1159.27 22.61
 -1 4 1 1171.68 22.72
 -1 -4 1 1137.77 22.42
 1 4 -1 1156.2 22.75
 -1 -4 1 1157.64 22.71
 1 -4 -1 1176.12 22.68
 -1 -4 1 1159.21 22.69
 -1 4 1 1179.42 22.77
 1 4 -1 1151.95 22.76
 1 -4 -1 1152.23 22.32
 1 -4 0 980.36 19.54
 -1 4 0 995.12 19.66
 1 4 0 991.58 19.78
 -1 4 0 1004.47 19.72
 -1 -4 0 1008.75 19.81
 1 4 0 1036.96 19.84
 1 -4 0 1003.45 19.69
 -1 -4 0 1011.01 19.79
 -1 4 0 1002.34 19.79
 1 4 0 1030.97 19.85
 -1 4 0 1003.04 19.73
 1 -4 0 992.86 19.49
 1 -4 1 96.83 2.12
 1 -4 1 79.04 2.26
 1 -4 1 89.59 2.1
 -1 4 -1 89.91 2.08
 1 -4 1 86.51 2.64
 1 4 1 89.63 2.25
 1 -4 1 98.71 2.17
 -1 4 -1 92.15 2.14
 1 -4 1 89.65 2.09
 1 -4 1 88.17 2.1
 1 -4 1 90.57 2.08
 -1 -4 -1 93.28 2.29
 1 4 1 94.96 2.32
 -1 -4 -1 91.72 2.28
 -1 4 -1 90.04 2.2
 -1 4 -1 90.52 2.14
 1 -4 1 91.74 2.03
 1 4 1 95.61 2.34
 1 -4 2 901.33 16.49
 1 -4 2 840.92 16.48
 1 -4 2 874.9 16.74
 1 -4 2 806.2 16.64
 1 4 2 806.13 16.14
 1 -4 2 833.67 16.63
 1 -4 2 819.7 16.74
 -1 4 -2 865.34 16.35
 1 4 2 844.92 16.59
 1 -4 2 872.1 16.98
 1 4 2 865.67 16.66
 1 -4 2 879.96 16.73
 1 -4 2 822.26 16.49
 -1 4 -2 850.84 16.39
 1 -4 2 896.7 16.51
 1 -4 2 846.45 16.55
 1 -4 2 837.27 16.46
 1 -4 2 835.87 16.47
 1 -4 2 858.2 16.53
 1 -4 2 833.64 16.29
 -1 -4 -2 859.62 16.62
 1 4 2 773.18 16.11
 1 -4 2 835.45 16.41
 -1 4 -2 855.63 16.4
 1 -4 2 880.89 16.41
 1 4 2 863.07 16.67
 1 -4 3 745.55 13.16
 1 -4 3 733.09 13.12
 1 -4 3 736.05 12.9
 1 -4 3 722.49 12.93
 1 4 3 729.05 12.61
 1 -4 3 738.89 13.24
 1 -4 3 694.56 13.15
 1 -4 3 742.85 13.38
 1 4 3 709.74 12.98
 -1 4 -3 695.51 12.62
 1 -4 3 719.41 12.92
 1 -4 3 687.49 13.11
 1 -4 3 703.72 12.94
 1 -4 3 711.79 12.95
 1 4 3 719.67 13.05
 1 -4 3 738.81 12.91
 1 -4 3 709.12 12.9
 1 -4 3 707.24 12.9
 1 -4 3 715.08 12.99
 1 -4 3 700.26 12.9
 -1 4 -3 694.86 12.68
 1 4 3 737 13.05
 -1 -4 -3 732.4 13.02
 1 4 3 734.55 13.08
 1 -4 3 719.23 12.81
 1 4 3 698.16 12.47
 1 -4 3 737.01 12.91
 -1 4 -3 709.93 12.7
 1 -4 3 736.22 12.85
 1 -4 4 7.78 0.67
 1 -4 4 7.73 0.84
 1 -4 4 9.39 0.72
 1 -4 4 8.47 0.78
 1 -4 4 9.35 0.86
 1 -4 4 8.36 0.94
 1 4 4 9.02 0.54
 1 -4 4 8.93 0.96
 1 -4 4 8.28 0.61
 1 -4 4 8.41 1.07
 1 -4 4 9.11 0.7
 1 4 4 8.05 0.65
 1 -4 4 10.18 0.91
 1 -4 4 8.09 0.61
 1 -4 4 8.93 0.78
 1 -4 4 8.92 0.72
 1 4 4 8.33 0.72
 1 -4 4 9.01 0.74
 1 -4 4 8.08 0.65
 1 -4 4 8.47 0.76
 1 -4 4 9.25 0.72
 1 -4 4 8.88 0.69
 -1 4 -4 9.06 0.47
 -1 -4 -4 8.6 0.73
 1 4 4 8.86 0.7
 -1 -4 -4 9.02 0.73
 1 -4 4 10.9 0.75
 1 -4 4 9.93 0.62
 1 4 4 8.38 0.38
 -1 4 -4 9.37 0.48
 1 -4 4 8.75 0.62
 1 -4 5 18.61 1.2
 1 -4 5 20.61 1.06
 1 -4 5 20.83 1.02
 1 -4 5 19.85 1.16
 1 -4 5 20.31 1.11
 1 4 5 19.35 0.87
 1 4 5 19.57 0.85
 1 -4 5 16.22 1.26
 1 4 5 20.8 0.85
 1 4 5 19.08 0.95
 1 -4 5 20.03 1.08
 1 -4 5 20.36 0.98
 1 -4 5 19.56 0.99
 1 -4 5 18.4 1.08
 1 -4 5 19.93 1
 -1 -4 -5 18.97 1
 1 4 5 19.28 0.94
 1 4 5 20.36 0.98
 1 4 5 20.26 0.68
 1 -4 5 20.58 1.03
 1 -4 5 20.96 0.96
 1 -4 5 19.41 0.91
 -1 4 -5 19.52 0.68
 1 -4 6 53.12 2.16
 1 4 6 55.08 1.71
 1 4 6 51.72 1.61
 1 -4 6 52.61 2.16
 1 -4 6 53.44 2.34
 1 4 6 54.46 1.64
 1 -4 6 52.1 1.73
 1 -4 6 55.83 2.21
 1 4 6 54.41 1.54
 1 -4 6 53.28 1.62
 1 -4 6 53.55 1.85
 1 -4 6 49.67 1.78
 1 -4 6 53.26 2.05
 1 -4 6 48.75 1.72
 1 -4 6 54.55 1.66
 1 -4 6 52.36 1.81
 1 -4 6 55.78 1.81
 1 -4 6 56.92 1.77
 1 -4 6 53.56 1.88
 1 -4 6 54.95 1.76
 1 4 6 55.51 1.5
 1 4 6 51.22 1.67
 -1 -4 -6 54.99 1.78
 1 -4 6 55.21 2.04
 1 -4 6 53.64 1.82
 1 -4 6 51.95 1.93
 1 -4 6 56.84 1.83
 1 -4 6 53.95 1.97
 1 -4 6 53.31 1.7
 1 -4 6 55.64 1.82
 1 -4 6 52.3 1.73
 1 -4 7 1.13 0.66
 1 -4 7 0.71 0.6
 1 4 7 0.41 0.32
 1 -4 7 1.54 0.83
 1 4 7 0.92 0.62
 1 -4 7 1.17 0.67
 1 4 7 0.62 0.36
 1 4 7 0.77 0.44
 -1 -4 -7 1.16 0.56
 1 -4 7 0.36 0.86
 1 4 7 0.47 0.51
 1 4 7 0.88 0.57
 1 -4 7 1.11 1
 1 4 7 1.37 0.54
 1 -4 7 0.43 0.82
 1 4 7 0.72 0.58
 1 -4 7 0.11 0.88
 1 -4 7 0.98 0.59
 1 -4 7 1.2 1.14
 1 -4 7 0.9 0.44
 1 -4 8 16.89 1.14
 1 -4 8 18.41 1.15
 1 -4 8 17.62 1.29
 1 -4 8 17.2 1.38
 1 -4 8 17.43 1.23
 1 -4 8 18.62 1.51
 1 -4 8 16.54 1.62
 1 -4 8 15.59 1.46
 1 4 8 18.27 1.11
 1 4 8 17.85 1.12
 1 4 8 17.59 1.15
 1 -4 8 16.52 1.5
 1 4 8 17.89 1.03
 1 -4 8 15.95 1.6
 1 -4 8 20.18 0.98
 1 4 8 14.85 0.94
 1 -4 8 17.06 1.05
 1 4 8 16.1 1.09
 1 -4 8 19.3 1.26
 1 -4 8 18.45 1.11
 1 -4 8 17.13 1.15
 1 -4 8 17.52 1.37
 1 -4 8 17.44 1.14
 1 4 8 20.49 1.04
 1 4 8 18.92 0.91
 1 -4 8 19.11 1.12
 1 -4 8 16.52 1.1
 1 -4 8 18.95 1.24
 1 -4 8 18.8 1.11
 -1 -4 -8 19.37 1.17
 -1 -4 -8 16.95 1.1
 1 -4 8 18.89 1.06
 1 -4 8 17.31 1.06
 1 -4 9 12.45 1.19
 1 -4 9 10.53 0.99
 1 -4 9 11.44 1.03
 1 -4 9 10.19 1.09
 1 -4 9 10.61 1.26
 1 4 9 12.42 1.08
 1 4 9 12.11 1.09
 1 4 9 12.1 1.04
 1 -4 9 11.63 1.42
 1 -4 9 12.02 0.95
 1 -4 9 10.76 0.81
 1 4 9 11.65 0.85
 1 4 9 11.02 1.09
 1 -4 9 11.74 1.09
 1 -4 9 12.04 1.16
 1 4 9 10.73 1.05
 1 -4 9 10.64 0.96
 1 -4 9 12.37 1.3
 1 4 9 11.18 1.16
 1 -4 9 10.66 1.08
 1 -4 9 11.16 0.97
 1 4 9 10.87 0.86
 1 -4 9 11.68 0.98
 1 -4 9 11.53 0.99
 1 -4 9 11.25 1.02
 -1 -4 -9 11.15 0.89
 -1 -4 -9 13.88 1.04
 -1 -4 -9 12.1 1
 1 -4 9 12.84 1.03
 1 -4 9 13.49 0.96
 1 -4 10 6.46 0.89
 1 -4 10 7.56 1.09
 1 4 10 6.85 0.92
 1 4 10 8.31 1.02
 1 -4 10 7.96 0.97
 1 -4 10 5.04 0.81
 1 4 10 5.62 0.69
 1 4 10 6.99 1.02
 1 -4 10 7.46 0.75
 1 -4 10 6.12 0.88
 1 -4 10 6.15 0.97
 1 4 10 5.18 0.96
 1 -4 10 8.34 1.11
 1 4 10 7.72 1.14
 1 -4 10 7.18 1.24
 1 4 10 8.17 1.04
 1 -4 10 7.01 1.21
 1 4 10 7.4 1.07
 1 -4 10 8.45 1.38
 1 4 10 6.2 0.96
 1 -4 10 8.63 1.03
 1 -4 10 7.51 0.89
 1 4 10 6.41 0.78
 1 -4 10 7.05 1.01
 1 -4 10 7.87 0.95
 1 4 10 5.73 0.94
 -1 -4 -10 8 0.9
 -1 -4 -10 7.85 0.9
 -1 -4 -10 6.99 0.86
 1 -4 11 2.15 0.94
 1 4 11 2.77 0.91
 1 -4 11 2.31 0.81
 1 -4 11 2.22 0.8
 1 4 11 1.42 0.79
 1 4 11 1.79 0.57
 1 4 11 2.28 0.87
 1 -4 11 2.21 0.76
 1 -4 11 1.99 0.93
 1 -4 11 1.87 0.91
 1 4 11 2.03 0.97
 1 -4 11 2.8 1.05
 1 4 11 2.41 0.94
 1 -4 11 1 0.75
 1 4 11 1.39 0.87
 1 4 11 2 0.87
 1 -4 11 0.18 1.1
 1 4 11 2.07 0.65
 1 4 11 1.76 0.84
 1 -4 11 1.69 0.88
 1 -4 11 2.15 0.87
 1 -4 11 1.75 0.76
 1 -4 11 1.38 0.72
 -1 -4 -11 2.64 0.71
 -1 -4 -11 2.15 0.68
 -1 -4 -11 1.26 0.64
 1 -4 12 3.45 0.87
 1 4 12 2.76 0.97
 1 -4 12 3.61 1.04
 1 -4 12 1.54 0.97
 1 4 12 4.04 0.94
 1 -4 12 1.22 1.2
 1 4 12 1.28 0.92
 1 4 12 2.86 1.12
 1 -4 12 2.26 0.84
 1 4 12 3.23 0.94
 1 4 12 3.47 0.73
 1 -4 12 3.01 0.92
 1 -4 12 1.83 0.8
 1 4 12 2.47 0.9
 1 4 12 2.75 0.89
 1 -4 12 3.65 1.03
 1 -4 12 2.87 0.84
 1 -4 12 2.76 0.84
 1 4 12 3.71 0.97
 1 -4 12 2.71 0.79
 1 4 12 2.42 0.57
 1 -4 13 38.19 1.98
 1 -4 13 42.26 1.86
 1 -4 13 42.19 2.28
 1 4 13 42.48 2.05
 1 4 13 43.53 2.12
 1 -4 13 42.47 2.55
 1 -4 13 43.87 1.98
 1 4 13 44.13 2.14
 1 -4 13 42.28 2.06
 1 -4 13 43.9 2.07
 1 4 13 42.5 2.13
 1 4 13 43.79 2.11
 1 -4 13 43.9 2.04
 1 -4 13 44.33 2.21
 1 -4 13 38.67 1.77
 1 4 13 46.5 2.14
 1 -4 14 32.98 1.59
 1 4 14 34.63 1.82
 1 4 14 35.59 1.79
 1 -4 14 30.49 1.7
 1 -4 14 32.74 2.12
 1 -4 14 32.95 1.78
 1 4 14 33.15 1.83
 1 -4 14 32.18 1.75
 1 4 14 38.43 2
 1 4 14 31.87 1.81
 1 -4 14 36.27 1.9
 1 -4 14 34.1 1.7
 1 4 14 33.39 1.75
 1 -4 14 32.85 1.53
 1 4 15 70.91 2.48
 1 4 15 67.75 2.44
 1 -4 15 59.84 2.34
 1 -4 15 73.19 2.94
 1 -4 15 71.85 2.49
 1 4 15 73.75 2.61
 1 -4 15 69.97 2.49
 1 -4 15 77.96 2.63
 1 4 15 71.39 2.68
 1 -4 15 68.31 2.37
 1 4 15 67.06 2.57
 1 4 15 72.18 2.48
 1 4 16 5.41 0.79
 1 4 16 4.86 0.83
 1 -4 16 4.07 0.75
 1 -4 16 6.4 0.96
 1 4 16 5.31 0.81
 1 -4 16 3.97 0.61
 1 4 16 5.7 0.87
 1 4 16 4.56 0.73
 1 -4 16 4.33 0.7
 1 4 16 4.94 0.8
 1 -4 16 5.23 0.75
 1 4 17 -0.08 0.59
 1 4 17 0.81 0.47
 1 -4 17 1.13 0.46
 1 4 17 1.53 0.56
 1 -4 17 1.38 0.47
 1 4 17 0.98 0.55
 1 4 17 0.84 0.46
 -1 -5 17 0.53 0.45
 -1 5 17 0.15 0.55
 -1 -5 17 0.15 0.57
 -1 -5 17 0.71 0.39
 -1 5 17 0.05 0.57
 -1 5 16 75.7 2.44
 -1 -5 16 63.31 2.09
 -1 -5 16 69.66 2.29
 -1 -5 16 73.62 2.64
 -1 5 16 68.14 2.23
 -1 -5 16 73.22 2.26
 -1 5 16 69.01 2.29
 -1 5 16 69.28 2.28
 -1 5 15 14.65 1.13
 -1 5 15 13.18 1.16
 -1 -5 15 15.83 1.46
 -1 5 15 13.48 1.2
 -1 -5 15 14.34 1.11
 -1 -5 15 13.45 1.06
 -1 5 15 13.07 1.1
 -1 5 15 15.11 1.18
 -1 -5 15 14.01 1.12
 -1 5 15 13.95 1.1
 -1 5 14 187.9 4.88
 -1 5 14 192.69 4.96
 -1 5 14 188.02 4.94
 -1 -5 14 187.45 5.19
 -1 -5 14 195.01 5.71
 -1 5 14 187.2 5.13
 -1 -5 14 191.15 5.06
 -1 -5 14 185.22 5.06
 1 -5 -14 184.8 5
 -1 5 13 73.09 2.71
 -1 5 13 75.99 2.83
 -1 -5 13 61.33 2.47
 -1 -5 13 72.47 2.97
 -1 5 13 72.79 2.8
 -1 -5 13 77.93 2.73
 -1 5 13 74.86 2.85
 -1 -5 13 79.24 2.9
 -1 -5 13 73.96 2.8
 1 -5 -13 74.2 2.74
 -1 -5 13 83.91 2.82
 -1 -5 13 81.43 2.78
 -1 5 13 80.07 2.85
 -1 -5 13 77.98 2.9
 -1 5 13 71.12 2.7
 -1 -5 12 1.41 0.8
 -1 -5 12 0.72 0.74
 -1 5 12 0.69 0.75
 -1 -5 12 0.51 0.78
 -1 5 12 0.72 0.7
 -1 5 12 1.28 0.84
 -1 -5 12 0.23 0.74
 -1 5 12 0.7 0.87
 -1 5 12 0.98 0.93
 -1 -5 12 2.18 0.95
 -1 -5 12 0.56 1.11
 -1 -5 12 0.06 0.7
 -1 5 12 0.37 0.58
 -1 -5 12 0.8 0.78
 -1 -5 12 0.67 0.74
 1 -5 -12 0.06 0.73
 1 -5 -12 -0.12 0.72
 1 -5 -12 0.06 0.75
 1 -5 -12 0.66 0.73
 -1 -5 11 403.55 9.69
 -1 -5 11 431.73 9.63
 -1 5 11 431.28 9.57
 -1 -5 11 441.46 9.66
 -1 5 11 449.48 9.66
 -1 -5 11 418.22 10.48
 -1 5 11 411.82 9.88
 -1 5 11 413.3 9.58
 -1 5 11 413.5 9.5
 -1 -5 11 425 9.9
 -1 -5 11 426.38 9.97
 -1 5 11 441.13 9.75
 -1 -5 11 409.94 9.67
 -1 -5 11 424.15 9.7
 -1 -5 11 418.63 9.48
 -1 5 11 423.51 9.28
 1 -5 -11 426.42 9.7
 1 -5 -11 414.32 9.67
 1 -5 -11 427.36 9.73
 -1 -5 10 150.82 4.25
 -1 -5 10 162.48 4.32
 -1 -5 10 152.43 4.35
 -1 -5 10 154.64 4.94
 -1 5 10 154.34 4.44
 -1 5 10 148.02 4.06
 -1 -5 10 159.01 4.52
 -1 -5 10 147.31 4.49
 -1 -5 10 142.48 3.96
 -1 -5 10 151.14 4.29
 -1 -5 10 152.72 4.31
 -1 -5 10 155.52 4.1
 -1 -5 10 154.77 4.19
 -1 5 10 147.68 4.08
 -1 5 10 149.11 4.09
 1 -5 -10 157.1 4.38
 1 -5 -10 156.34 4.35
 1 -5 -10 156.15 4.38
 -1 -5 9 3.89 0.82
 -1 -5 9 1.49 0.7
 -1 -5 9 1.51 0.7
 -1 -5 9 0.83 0.99
 -1 5 9 2.39 0.74
 -1 -5 9 1.91 0.53
 -1 5 9 1.47 0.58
 -1 5 9 1.29 0.43
 -1 -5 9 2.69 0.85
 -1 -5 9 2.49 0.88
 -1 -5 9 2.58 0.7
 -1 -5 9 1.41 0.53
 -1 -5 9 2.11 0.67
 -1 -5 9 2.05 0.73
 -1 -5 9 2.38 0.7
 -1 -5 9 1.87 0.61
 -1 5 9 2.56 0.6
 -1 5 9 1.93 0.63
 1 -5 -9 1.71 0.69
 -1 5 9 2.4 0.67
 1 -5 -9 1.84 0.76
 1 -5 -9 2.31 0.76
 -1 -5 8 470.21 10.88
 -1 5 8 478.72 10.13
 -1 -5 8 463.19 9.82
 -1 -5 8 489.5 9.87
 -1 -5 8 469.59 10.52
 -1 -5 8 452.93 9.93
 -1 -5 8 460.83 10.33
 -1 -5 8 451.96 10.2
 -1 -5 8 443.56 10.19
 -1 -5 8 468.75 10.13
 -1 -5 8 489.14 10.13
 -1 5 8 461.14 10.11
 -1 5 8 468.75 10.19
 -1 5 8 477.83 10.22
 1 -5 -8 484.01 10.37
 1 -5 -8 480.13 10.38
 -1 -5 8 474.37 10.33
 -1 -5 8 474.82 10.22
 -1 -5 8 469.25 10.28
 -1 -5 7 22.31 1.21
 -1 -5 7 22.15 1.23
 -1 -5 7 25.03 1.22
 -1 -5 7 23.39 1.58
 -1 5 7 26.47 1.19
 -1 -5 7 24.13 1.29
 -1 -5 7 23.67 1.41
 -1 -5 7 25.36 1.13
 -1 -5 7 24.42 1.23
 1 5 -7 24.77 1.18
 -1 5 7 27.97 1.3
 1 -5 -7 26.26 1.35
 1 -5 -7 24.07 1.31
 -1 -5 7 24.14 1.11
 -1 -5 6 0.69 0.62
 -1 -5 6 0.4 0.51
 -1 -5 6 0.29 0.79
 -1 5 6 0.21 0.5
 -1 -5 6 0.09 0.52
 -1 -5 6 0.55 0.7
 -1 -5 6 0.07 0.6
 -1 -5 6 -0.46 0.55
 -1 -5 6 0.08 0.54
 -1 5 6 -0.07 0.56
 1 5 -6 -0.03 0.53
 -1 5 6 0.41 0.53
 1 -5 -6 0.18 0.58
 1 -5 -6 0.11 0.57
 -1 -5 6 0.05 0.49
 -1 -5 5 30.07 1.18
 -1 -5 5 27.91 1.26
 -1 -5 5 24.23 1.5
 -1 -5 5 31.2 1.11
 -1 -5 5 26.81 1.35
 -1 -5 5 27.78 1.27
 -1 -5 5 28.26 1.18
 -1 -5 5 30.3 1.21
 -1 -5 5 31.83 1.21
 1 5 -5 29.88 1.25
 -1 5 5 29.88 1.3
 -1 -5 5 29.52 1.04
 1 -5 -5 28.49 1.26
 -1 5 5 29.61 1.31
 -1 -5 5 28.17 0.94
 1 5 -5 28.72 1.25
 -1 -5 5 29.87 1.09
 -1 -5 4 0.24 0.44
 -1 -5 4 0.4 0.69
 -1 -5 4 0.06 0.76
 -1 -5 4 0.27 0.46
 -1 -5 4 0.49 0.48
 -1 -5 4 0.4 0.43
 -1 -5 4 0.66 0.43
 1 5 -4 0.21 0.52
 -1 5 4 0.43 0.55
 1 -5 -4 0.27 0.55
 -1 -5 4 0.48 0.39
 -1 -5 4 0.36 0.43
 1 5 -4 0.03 0.56
 -1 -5 3 114.48 2.66
 -1 -5 3 110.64 2.9
 -1 -5 3 118.53 2.89
 -1 5 3 110.22 2.77
 -1 -5 3 116.09 2.55
 -1 -5 3 112.63 2.66
 -1 -5 3 113.65 2.68
 1 5 -3 117.72 2.88
 1 -5 -3 113.44 2.86
 -1 -5 3 110.18 2.74
 -1 5 3 113.21 2.91
 -1 5 3 111.37 2.92
 -1 -5 3 112.14 2.69
 1 5 -3 116.73 2.89
 -1 -5 3 112.48 2.51
 1 -5 -2 47.88 1.13
 -1 -5 2 46.34 1.44
 -1 5 2 47.57 1.44
 -1 -5 2 51.49 1.52
 -1 5 2 49.97 1.57
 -1 -5 2 47.94 1.28
 -1 -5 2 48.21 1.49
 1 5 -2 48.17 1.54
 1 -5 -2 47.51 1.51
 -1 5 2 49.21 1.6
 -1 -5 2 48.38 1.45
 1 5 -2 47.41 1.54
 -1 -5 1 40.53 1.06
 -1 -5 1 36.94 1.27
 -1 5 1 34.44 1.16
 -1 5 1 35.91 1.28
 -1 -5 1 38.73 0.96
 1 5 -1 35.28 1.3
 1 -5 -1 36.98 1.24
 -1 -5 1 37.65 1.3
 -1 5 1 35.32 1.3
 -1 -5 1 34.98 1.24
 1 5 -1 38.32 1.34
 1 -5 0 504.93 10.09
 -1 5 0 508.8 10.28
 1 5 0 513.75 10.42
 -1 5 0 527.3 10.38
 -1 -5 0 515.66 10.45
 1 -5 0 519.2 10.31
 1 5 0 520 10.48
 -1 5 0 526.04 10.47
 -1 -5 0 524.66 10.43
 -1 5 0 520.94 10.38
 1 -5 0 511.67 10.01
 1 5 0 527.21 10.51
 -1 -5 -1 41.92 0.95
 1 -5 1 41.06 1.19
 1 -5 1 42.82 1.23
 1 -5 1 36.2 1.77
 -1 5 -1 39.62 1.2
 1 5 1 42.84 1.39
 1 -5 1 42.69 1.27
 -1 5 -1 39.89 1.27
 -1 -5 -1 41.22 0.94
 1 -5 1 42.77 1.19
 1 5 1 42.5 1.45
 -1 -5 -1 42.48 1.42
 1 -5 1 40.52 1.21
 -1 5 -1 42.44 1.38
 -1 -5 -1 43.78 1.43
 1 -5 1 40.53 1.1
 -1 5 -1 42.85 1.3
 1 5 1 43.79 1.47
 1 -5 2 241.09 5.29
 1 -5 2 236.25 5.29
 1 -5 2 256.82 5.49
 -1 5 -2 245.88 5.22
 1 5 2 244.32 5.47
 1 -5 2 254.29 5.87
 1 5 2 258.66 5.56
 1 -5 2 244.6 5.37
 -1 5 -2 255.04 5.3
 1 -5 2 250.31 5.3
 1 -5 2 244.8 5.28
 1 -5 2 251.85 5.17
 -1 -5 -2 251.36 5.51
 1 5 2 254.34 5.57
 1 -5 2 250.46 5.21
 -1 5 -2 254.14 5.31
 1 -5 2 255.43 5.22
 1 -5 3 115.08 2.95
 1 -5 3 104.77 2.68
 1 -5 3 108.36 2.7
 1 5 3 105.86 2.31
 1 -5 3 112.16 2.93
 -1 5 -3 103.31 2.48
 1 -5 3 112.69 3.16
 1 5 3 111.47 2.83
 1 -5 3 104.29 2.74
 1 5 3 113.47 2.89
 1 -5 3 113.63 2.73
 -1 5 -3 112.13 2.57
 1 -5 3 113.99 2.71
 1 -5 3 111.17 2.69
 1 -5 3 110.57 2.78
 1 -5 3 109.89 2.38
 1 5 3 114.43 2.89
 -1 5 -3 113.36 2.59
 1 -5 3 115.79 2.63
 1 -5 3 111.86 2.6
 1 -5 4 324.38 6.66
 1 -5 4 313.35 6.69
 -1 5 -4 311.91 6.51
 1 -5 4 315.28 6.76
 1 5 4 321.54 6.94
 1 -5 4 313.21 6.76
 1 -5 4 313.68 6.81
 1 -5 4 316.66 6.85
 1 -5 4 317.38 6.77
 1 -5 4 325.75 6.79
 -1 5 -4 319.6 6.51
 -1 -5 -4 313.28 6.9
 1 -5 4 294.61 6.75
 1 -5 4 315.67 6.99
 1 -5 4 316.11 6.79
 1 -5 4 316.01 7.03
 1 -5 4 328.79 6.93
 1 5 4 305.29 6.42
 1 -5 4 314.93 7.23
 1 5 5 12.32 0.69
 1 5 5 13.02 0.68
 1 5 5 11.39 0.65
 1 -5 5 13.13 1.12
 1 -5 5 12.05 1.27
 1 5 5 13.57 0.95
 1 -5 5 12.5 0.91
 1 -5 5 13.08 1.08
 1 -5 5 11.76 0.93
 1 -5 5 12.05 0.84
 1 -5 5 11.96 0.89
 1 -5 5 12 0.84
 -1 -5 -5 11.23 0.88
 1 5 5 11.87 0.85
 1 -5 5 11.64 0.74
 1 -5 5 12.6 0.8
 1 -5 5 12.13 0.86
 1 -5 5 10.38 1.06
 1 -5 5 11.4 0.85
 1 -5 5 11.64 0.96
 1 -5 5 12.87 1.03
 1 -5 5 11.67 0.92
 1 -5 6 1.4 0.7
 1 -5 6 0.15 0.79
 1 -5 6 0.92 0.88
 1 5 6 0.69 0.55
 1 -5 6 0.36 0.58
 1 -5 6 0.81 1.07
 1 -5 6 0.03 0.69
 1 5 6 0.47 0.35
 1 -5 6 1.01 0.82
 1 -5 6 -0.3 0.62
 1 -5 6 -0.4 0.64
 1 5 6 1.06 0.52
 1 5 6 1.09 0.52
 1 -5 6 0.3 0.46
 1 -5 7 201.57 5.17
 1 -5 7 203.3 5.04
 1 -5 7 197.78 5.33
 1 -5 7 195.44 4.97
 1 5 7 220.69 5.02
 1 -5 7 198.63 5.45
 1 5 7 220.81 4.98
 1 -5 7 216.33 5.61
 1 5 7 197.32 4.91
 1 -5 7 212.76 4.87
 1 -5 7 205.97 4.94
 1 -5 7 186.1 5.02
 1 -5 7 205.78 4.88
 1 -5 7 200.29 5.34
 1 5 7 215.82 4.85
 1 -5 7 204.44 5.05
 1 -5 7 198.35 4.99
 1 -5 7 205.84 4.97
 1 -5 7 205.52 4.95
 1 -5 7 198.52 4.99
 1 5 7 199.04 4.84
 1 5 7 204.1 4.86
 1 -5 7 211.79 4.86
 1 -5 7 207.04 4.92
 1 -5 7 209.99 4.98
 1 5 8 350.01 7.77
 1 -5 8 333.66 8.4
 1 5 8 362 7.85
 1 -5 8 340.35 8.56
 1 5 8 327.34 7.68
 1 -5 8 332.02 7.57
 1 -5 8 336.14 8.24
 1 5 8 341.69 7.62
 1 -5 8 339.32 7.66
 1 -5 8 342.58 7.74
 1 -5 8 353.25 8.04
 1 -5 8 323.88 7.8
 1 -5 8 355.83 7.78
 1 -5 8 333.47 7.83
 1 -5 8 338.9 7.85
 1 -5 8 351.73 7.83
 -1 -5 -8 341.75 7.73
 1 5 8 339.3 7.59
 1 -5 8 350.98 7.79
 1 -5 8 343.77 7.74
 1 -5 8 346.65 7.66
 1 -5 8 346.36 8.02
 1 -5 8 343.75 7.88
 1 -5 8 353.46 8.3
 1 -5 8 346.36 7.85
 1 -5 8 346.93 8.04
 1 5 9 12.76 1.13
 1 5 9 11.64 1.05
 1 -5 9 14.31 1.5
 1 -5 9 13.26 1.02
 1 5 9 12.57 0.94
 1 -5 9 12.26 1.06
 1 -5 9 13.9 1.15
 1 -5 9 12.36 1.23
 1 -5 9 14.36 1.43
 1 5 9 13.74 1.11
 1 -5 9 12.23 1.12
 1 -5 9 13.67 1.09
 1 5 9 14.02 0.97
 1 -5 9 12.51 1.11
 1 -5 9 12.66 1.08
 1 -5 9 13.79 1.09
 -1 -5 -9 13.1 1.02
 -1 -5 -9 13.33 1.11
 -1 -5 -9 12.74 1.09
 1 -5 9 14.87 1.24
 1 -5 9 13.65 1.26
 1 -5 9 12.44 1.14
 1 -5 9 10.51 1.05
 1 5 10 356.08 8.29
 1 5 10 365.08 8.67
 1 -5 10 369.34 8.35
 1 -5 10 363.54 8.5
 1 -5 10 384.73 9.21
 1 5 10 381.64 8.8
 1 -5 10 392.95 9.02
 1 -5 10 349.17 8.4
 1 5 10 366 8.4
 1 5 10 361.93 8.74
 1 -5 10 370.6 9.43
 1 5 10 361.92 8.63
 1 -5 10 363.85 8.63
 1 5 10 377.37 8.29
 1 -5 10 367.51 8.71
 1 -5 10 360.2 8.54
 1 -5 10 360 8.64
 1 -5 10 396.62 8.68
 -1 -5 -10 381.67 8.67
 -1 -5 -10 362.72 8.59
 1 -5 10 399.62 8.94
 1 -5 10 375.82 8.89
 1 -5 10 378.7 8.66
 1 -5 10 374.01 8.72
 1 5 11 4.58 0.91
 1 -5 11 5.62 1.07
 1 5 11 4 0.94
 1 -5 11 5.27 0.97
 1 -5 11 5.19 0.96
 1 5 11 4.34 0.69
 1 5 11 4.82 0.99
 1 -5 11 5.11 0.86
 1 -5 11 4.82 1.09
 1 5 11 3.98 1.06
 1 5 11 5.83 1.02
 1 -5 11 6.34 1.06
 1 -5 11 3.64 0.84
 1 -5 11 3.19 1.14
 1 -5 11 2.79 1.19
 1 5 11 4.26 1.06
 1 5 11 4.79 0.97
 1 -5 11 4.87 0.97
 1 5 11 5.17 0.98
 1 5 11 5.19 0.78
 1 -5 11 4.98 0.94
 1 -5 11 4.91 0.97
 -1 -5 -11 4.97 0.86
 -1 -5 -11 5.73 0.89
 -1 -5 -11 4.83 0.88
 1 -5 12 258.73 6.55
 1 5 12 236.51 6.3
 1 -5 12 248.03 6.31
 1 5 12 244.36 6.4
 1 -5 12 237.13 5.94
 1 5 12 238.17 6.27
 1 5 12 243.57 5.83
 1 -5 12 229.37 6.13
 1 5 12 252.53 6.43
 1 -5 12 252.73 6.04
 1 -5 12 253.78 6.72
 1 5 12 236.61 6.11
 1 -5 12 253.95 6.31
 1 5 12 242.24 6.33
 1 -5 12 260.58 6.32
 1 -5 12 242.16 6.34
 1 -5 12 253.73 7.06
 -1 -5 -12 233.89 6.09
 -1 -5 -12 232.05 6.08
 -1 -5 -12 234.88 6.1
 1 5 13 7.71 1.11
 1 5 13 7.81 1.08
 1 -5 13 6.74 1
 1 -5 13 8.55 1.14
 1 -5 13 6.85 1
 1 -5 13 6.75 1.03
 1 -5 13 8.6 1.08
 1 5 13 6.52 1.05
 1 -5 14 33.52 2.09
 1 5 14 32.02 1.72
 1 5 14 32.16 1.75
 1 -5 14 34.19 1.93
 1 -5 14 30.92 1.65
 1 5 14 34.39 1.75
 1 5 15 7.3 0.95
 1 -5 15 6.61 0.9
 1 5 15 9.42 1
 1 -5 15 8.88 1.15
 1 5 15 9.53 0.96
 1 5 15 8.09 1.04
 1 5 15 7.66 0.95
 1 -5 15 8.01 0.84
 1 5 15 8.27 0.99
 1 -5 15 5.95 0.84
 1 -5 15 7.3 0.81
 1 -5 15 8.12 0.92
 1 5 16 12.27 0.95
 1 5 16 12.8 0.94
 1 -5 16 11.54 0.87
 1 5 16 12.09 0.98
 1 -5 16 10.59 0.85
 1 -5 16 10.54 0.79
 1 5 16 10.57 0.98
 1 5 16 13.61 1
 1 5 16 12.33 0.91
 1 5 17 15.95 0.92
 1 -5 17 16.34 0.83
 -1 -6 17 8.48 0.57
 -1 -6 17 9.47 0.64
 -1 -6 16 16.23 0.98
 -1 6 16 16.22 1.09
 -1 -6 16 18.12 1.2
 -1 -6 16 16.98 0.99
 -1 6 16 15.27 1.01
 -1 6 16 14.52 0.94
 -1 6 16 16.49 1.04
 -1 -6 15 5.83 0.94
 -1 6 15 6.15 0.86
 -1 6 15 7.85 0.95
 -1 -6 15 6.66 1.03
 -1 6 15 5.99 0.94
 -1 -6 15 5.28 0.72
 -1 -6 15 6.26 0.82
 -1 6 15 6.43 0.8
 -1 6 15 5.16 0.86
 -1 -6 15 6.38 0.83
 -1 6 15 4.47 0.78
 -1 -6 15 6.07 0.76
 -1 6 14 6.22 0.92
 -1 -6 14 5.23 0.98
 -1 6 14 6.32 1.02
 -1 6 14 6.07 1.01
 -1 -6 14 4.98 0.81
 -1 -6 14 6.75 1.23
 1 -6 -14 5.47 0.85
 1 -6 -14 6.99 0.91
 1 -6 -14 5.42 0.89
 1 -6 -13 46.2 2.14
 1 -6 -13 48.69 2.22
 -1 -6 13 47.64 2.2
 -1 -6 13 46.62 2.13
 -1 6 13 51.38 2.27
 -1 -6 13 47.64 2.01
 1 -6 -13 46.68 2.15
 1 -6 -13 46.63 2.14
 -1 6 13 48.18 2.12
 -1 -6 13 50.39 2.16
 -1 6 13 54.3 2.26
 -1 -6 13 48.83 2.22
 -1 6 12 29.35 1.68
 -1 6 12 28.86 1.63
 -1 -6 12 29.05 1.75
 -1 -6 12 30.16 1.73
 -1 6 12 25.95 1.64
 -1 -6 12 26.7 1.87
 -1 6 12 29.81 1.8
 -1 -6 12 26.69 1.81
 -1 6 12 22.47 1.59
 -1 -6 12 31.24 2.17
 -1 -6 12 29.02 1.74
 -1 -6 12 32.6 1.75
 -1 -6 12 28.08 1.56
 1 -6 -12 30.1 1.73
 1 -6 -12 28.63 1.71
 1 -6 -12 28.97 1.76
 1 -6 -12 29.75 1.74
 -1 -6 11 111.68 3.65
 -1 -6 11 113.72 3.56
 -1 -6 11 108.93 4.11
 -1 6 11 115.06 3.61
 -1 6 11 103.85 3.46
 -1 6 11 116.22 3.7
 -1 -6 11 107.94 3.72
 -1 -6 11 111.86 3.8
 -1 -6 11 113.1 3.39
 -1 -6 11 109.32 3.53
 -1 -6 11 111.41 3.32
 -1 -6 11 111.05 3.61
 1 -6 -11 116.63 3.67
 1 -6 -11 115.62 3.67
 1 -6 -11 115.56 3.69
 -1 -6 10 21.77 1.46
 -1 -6 10 22.47 1.49
 -1 -6 10 23.98 1.46
 -1 -6 10 20.23 1.79
 -1 6 10 20.52 1.29
 -1 -6 10 20.39 1.54
 -1 -6 10 16.94 1.43
 -1 -6 10 19.01 1.21
 -1 -6 10 21.66 1.44
 -1 -6 10 19.13 1.27
 -1 -6 10 20.24 1.37
 -1 -6 10 22.13 1.3
 -1 6 10 19.93 1.29
 -1 6 10 19.6 1.29
 1 -6 -10 19.22 1.44
 1 -6 -10 21.1 1.46
 1 -6 -10 20.18 1.44
 -1 -6 9 182.61 4.99
 -1 -6 9 203.91 5.01
 -1 -6 9 199.86 5
 -1 -6 9 180.43 5.5
 -1 6 9 189.41 4.85
 -1 6 9 181.12 4.54
 -1 -6 9 181.57 4.58
 -1 -6 9 182.64 5.18
 -1 -6 9 168.59 4.96
 -1 -6 9 185.92 4.76
 -1 -6 9 183.96 4.95
 -1 -6 9 185.81 4.92
 -1 -6 9 204.4 4.86
 -1 6 9 187.99 4.87
 -1 6 9 178.65 4.76
 -1 6 9 187.03 4.88
 1 -6 -9 189.58 5.07
 1 -6 -9 195.94 5.13
 1 -6 -9 194.66 5.12
 -1 -6 8 93.05 2.81
 -1 -6 8 83.99 2.77
 -1 -6 8 88.24 2.77
 -1 -6 8 83.32 3.17
 -1 6 8 84.7 2.67
 -1 -6 8 79.7 2.44
 -1 -6 8 82.6 2.83
 -1 -6 8 85.98 2.97
 -1 -6 8 85.46 2.72
 -1 -6 8 89.21 2.63
 -1 -6 8 85.82 2.74
 -1 -6 8 76.07 2.55
 -1 6 8 86.5 2.74
 -1 6 8 82.91 2.68
 -1 6 8 87.64 2.75
 1 -6 -8 81.76 2.71
 1 -6 -8 85.4 2.85
 1 -6 -8 86.64 2.86
 -1 -6 8 83.12 2.47
 -1 -6 7 72.57 2.76
 -1 6 7 70.68 2.29
 -1 -6 7 69.61 2.06
 -1 -6 7 65.41 2.33
 -1 -6 7 69.35 2.5
 -1 -6 7 71.06 2.29
 -1 -6 7 69.58 2.3
 -1 6 7 68.87 2.33
 -1 6 7 67.5 2.31
 -1 6 7 70.87 2.36
 1 -6 -7 67.01 2.3
 1 -6 -7 66.32 2.39
 1 -6 -7 63.69 2.34
 -1 -6 7 70.17 2.2
 -1 -6 7 67.91 2.35
 -1 -6 7 70.91 2.31
 -1 -6 6 167.8 4.1
 -1 -6 6 165.32 4.59
 -1 -6 6 166.37 4.57
 -1 6 6 171.7 4.23
 -1 -6 6 167.73 4.29
 -1 -6 6 167.8 4.44
 -1 -6 6 173.8 4.09
 1 6 -6 168.04 4.18
 1 -6 -6 173.38 4.32
 -1 6 6 173.96 4.35
 1 -6 -6 170.81 4.39
 1 -6 -6 168.01 4.37
 -1 -6 6 167.59 4
 1 6 -6 167.02 4.19
 -1 -6 5 2507.84 47.35
 -1 -6 5 2375.07 47.14
 -1 6 5 2396.57 47.32
 -1 -6 5 2340.75 47.35
 -1 -6 5 2292.2 46.94
 -1 -6 5 2393.76 47.52
 -1 -6 5 2398.7 47.2
 -1 -6 5 2456.11 47.25
 -1 -6 5 2482 47.13
 1 6 -5 2438.39 47.32
 -1 6 5 2455.15 47.49
 -1 -6 5 2408.38 47.04
 -1 -6 4 1.01 0.48
 -1 -6 4 0.71 0.53
 -1 -6 4 1.22 0.71
 -1 -6 4 0.34 0.77
 -1 6 4 0.29 0.49
 -1 -6 4 0.94 0.73
 -1 -6 4 0.81 0.46
 -1 -6 4 1.49 0.47
 -1 -6 4 0.45 0.46
 -1 -6 4 1.16 0.47
 1 -6 -4 0.6 0.6
 1 6 -4 0.97 0.6
 -1 6 4 0.27 0.6
 -1 -6 4 0.82 0.44
 -1 6 4 0.84 0.61
 -1 -6 4 0.71 0.45
 -1 -6 3 1095.21 22.34
 -1 -6 3 1107.4 22.35
 -1 -6 3 1155.96 22.19
 -1 -6 3 1104.68 22.09
 -1 6 3 1136.45 22.49
 1 -6 -3 1135.81 22.41
 1 6 -3 1117.08 22.41
 -1 -6 3 1088.46 22.26
 -1 -6 3 1101.67 22.19
 -1 6 3 1145.1 22.54
 -1 -6 3 1139.23 22.12
 -1 -6 3 1101.5 22.21
 -1 -6 2 532.1 10.49
 -1 -6 2 511.82 10.57
 -1 6 2 515.26 10.76
 -1 -6 2 522.96 10.43
 -1 -6 2 512.73 10.32
 -1 -6 2 496.51 10.63
 1 -6 -2 511.35 10.67
 1 6 -2 520.46 10.73
 -1 -6 2 500.04 10.58
 -1 -6 2 506.16 10.46
 1 -6 -2 518.99 10.19
 -1 -6 1 257.83 5.65
 -1 6 1 254.95 5.67
 -1 6 1 265.37 5.8
 -1 -6 1 258.88 5.44
 1 6 -1 261.09 5.83
 -1 -6 1 262.19 5.79
 1 -6 -1 266.65 5.73
 -1 -6 1 265.8 5.76
 1 -6 -1 266.01 5.41
 -1 -6 1 258.45 5.47
 1 -6 0 8.62 0.56
 1 -6 0 8.19 0.45
 -1 -6 0 8.54 0.44
 1 6 0 9.41 0.74
 -1 6 0 8.88 0.64
 -1 -6 0 8.64 0.84
 -1 6 0 8.57 0.71
 -1 -6 0 7.79 0.41
 1 6 0 8.75 0.78
 1 -6 0 8.33 0.67
 -1 6 0 7.51 0.75
 -1 6 0 7.84 0.71
 1 -6 1 124.27 2.94
 1 -6 1 122.98 2.88
 1 -6 1 121.61 3.58
 -1 6 -1 125.9 3
 -1 6 -1 126.07 3.08
 1 6 1 124.17 3.23
 1 -6 1 133 3.04
 1 -6 1 123.35 2.97
 -1 6 -1 133.05 3.21
 1 -6 1 130.47 2.83
 -1 6 -1 126.08 3.09
 1 -6 1 127.91 2.78
 1 -6 2 28.62 1.07
 1 -6 2 31.9 1.14
 1 -6 2 28.22 1.64
 -1 6 -2 29.45 1.07
 1 -6 2 26.28 1.14
 1 6 2 27.86 1.29
 -1 6 -2 27.88 1.09
 1 -6 2 30.97 1.07
 1 -6 2 28.98 1.06
 1 -6 2 27.84 0.99
 -1 6 -2 28.33 1.18
 1 -6 2 30.62 0.97
 1 -6 2 28.94 0.97
 -1 6 -2 30.89 1.13
 1 -6 3 602.28 12.65
 1 -6 3 626.92 12.67
 -1 6 -3 596.17 12.5
 1 6 3 589.34 12.82
 1 6 3 636.35 12.96
 1 -6 3 576.19 12.95
 -1 6 -3 625.33 12.57
 1 -6 3 616.63 12.66
 1 -6 3 626.88 12.64
 -1 -6 -3 637.84 12.92
 1 -6 3 617.96 12.34
 -1 -6 -3 632.3 12.9
 1 6 3 647.29 12.99
 1 6 3 623.38 12.96
 1 -6 3 632.83 12.54
 1 -6 3 640.57 12.53
 -1 6 -3 633.88 12.59
 1 -6 4 81.5 2.36
 1 -6 4 75.35 2.21
 1 -6 4 72.94 2.21
 1 -6 4 74.13 2.44
 1 6 4 72.63 2.3
 1 -6 4 74 2.47
 -1 6 -4 73.78 2
 1 6 4 78.57 2.41
 1 -6 4 77.2 2.28
 1 -6 4 79.11 2.29
 1 -6 4 79.25 2.22
 1 -6 4 78.12 2.2
 -1 -6 -4 78.98 2.39
 1 6 4 80.2 2.41
 -1 -6 -4 78.15 2.36
 1 -6 4 81.33 2.23
 -1 6 -4 76.49 2.02
 1 -6 4 77.12 2.1
 1 -6 4 77.05 2.06
 1 -6 5 209.41 5.08
 1 -6 5 204.46 5.25
 1 6 5 204.31 5
 1 -6 5 214.1 5.41
 1 -6 5 213.51 4.89
 1 -6 5 198.26 5.2
 1 -6 5 216.76 5.06
 1 -6 5 208.09 4.91
 1 6 5 207.13 5.02
 1 6 5 220.75 5.14
 1 -6 5 212.23 4.83
 1 -6 5 209.41 4.76
 1 -6 6 39.75 1.65
 1 -6 6 42.57 1.82
 1 -6 6 38.44 1.61
 1 -6 6 39.95 1.9
 1 6 6 40.54 1.65
 1 -6 6 40.28 2.02
 1 -6 6 39.14 1.58
 1 -6 6 41.26 1.89
 1 -6 6 41.11 1.72
 1 -6 6 42.76 1.65
 1 -6 6 41.07 1.65
 1 -6 6 40.22 1.61
 -1 -6 -6 41.08 1.67
 1 6 6 40.46 1.63
 1 -6 6 41.18 1.6
 1 -6 7 4.23 0.81
 1 -6 7 4.68 0.84
 1 -6 7 4.93 0.88
 1 -6 7 5.17 0.78
 1 -6 7 6.37 1.09
 1 6 7 4.43 0.75
 1 -6 7 4.36 1.24
 1 6 7 4.51 0.76
 1 -6 7 4.58 0.99
 1 -6 7 4.89 0.83
 1 -6 7 5.24 0.88
 1 -6 7 4.2 0.75
 1 -6 7 5.72 0.77
 1 -6 7 5.03 0.76
 1 -6 7 3.99 0.78
 1 -6 7 4.5 0.68
 1 6 7 4.65 0.7
 -1 -6 -7 5.27 0.77
 1 6 7 4.17 0.7
 1 -6 7 6.1 0.78
 1 -6 7 4.73 0.61
 1 -6 8 1.24 0.7
 1 -6 8 0.05 0.76
 1 -6 8 0.86 0.73
 1 -6 8 0.62 0.77
 1 -6 8 1.21 0.97
 1 6 8 1.98 0.69
 1 6 8 1.31 0.64
 1 6 8 0.6 0.6
 1 -6 8 0.14 1.19
 1 6 8 1.82 0.69
 1 -6 8 1.07 0.78
 1 -6 8 1.03 0.89
 1 -6 8 0.5 0.81
 1 -6 8 1.25 0.66
 1 -6 8 0.37 0.7
 1 -6 8 0.29 0.64
 1 -6 8 1.26 0.65
 -1 -6 -8 0.83 0.62
 1 6 8 1.16 0.55
 1 6 8 1.58 0.61
 1 -6 8 1.32 0.55
 1 -6 8 1.72 0.71
 1 -6 9 0.56 0.99
 1 6 9 0.55 0.65
 1 6 9 0.1 0.67
 1 6 9 0.13 0.55
 1 6 9 0.49 0.7
 1 -6 9 1.36 0.97
 1 -6 9 0.44 0.81
 1 -6 9 0.27 0.78
 1 6 9 1.07 0.59
 1 -6 9 0.61 0.73
 1 -6 9 0.6 0.67
 1 -6 9 0.48 0.67
 1 -6 9 0.77 0.63
 -1 -6 -9 0.29 0.66
 -1 -6 -9 0.73 0.72
 -1 -6 -9 1.08 0.74
 1 -6 9 1.27 0.84
 1 -6 9 1.16 0.8
 1 -6 9 -0.06 0.72
 1 -6 9 0.05 0.64
 1 -6 10 4.31 1.17
 1 6 10 3.76 0.88
 1 6 10 5.2 1
 1 6 10 4.1 0.99
 1 6 10 3.97 0.72
 1 -6 10 3.74 1.04
 1 -6 10 3.42 0.9
 1 6 10 3.86 1.07
 1 -6 10 1.31 1.08
 1 6 10 3.56 0.89
 1 -6 10 3.88 0.91
 1 -6 10 2.81 0.87
 1 -6 10 3.84 0.87
 1 -6 10 2.99 0.78
 1 6 10 4.51 0.74
 -1 -6 -10 3.39 0.79
 -1 -6 -10 3.32 0.85
 -1 -6 -10 3.87 0.86
 1 -6 10 3.26 0.93
 1 -6 10 3.52 0.94
 1 -6 10 3.14 0.87
 1 -6 10 4.28 0.96
 1 6 11 2.73 0.84
 1 -6 11 3.08 0.86
 1 6 11 3.24 0.93
 1 -6 11 2.74 0.96
 1 -6 11 1.54 0.89
 1 6 11 1.96 0.59
 1 6 11 1.85 0.95
 1 6 11 3.62 0.95
 1 -6 11 3.16 0.96
 1 6 11 2.82 1.08
 1 -6 11 2.84 1.17
 1 -6 11 3.28 1.07
 1 -6 11 1.61 1.17
 1 -6 11 2.7 0.91
 1 -6 11 1.96 0.8
 1 6 11 1.47 0.64
 1 6 11 2.27 0.88
 -1 -6 -11 2.81 0.83
 -1 -6 -11 2.13 0.78
 -1 -6 -11 1.98 0.74
 1 6 12 25.27 1.67
 1 -6 12 25.06 1.59
 1 -6 12 24.62 1.67
 1 -6 12 27.7 1.64
 1 6 12 25.65 1.62
 1 6 12 24.46 1.64
 1 -6 12 18.85 1.51
 1 6 12 27.98 1.58
 1 -6 12 24.55 1.9
 1 6 12 25.61 1.71
 1 -6 12 23.98 1.8
 1 -6 12 25.29 1.93
 1 -6 12 23.9 1.55
 1 6 12 24.82 1.61
 1 -6 12 26.32 1.61
 -1 -6 -12 19.89 1.41
 -1 -6 -12 24.23 1.52
 -1 -6 -12 25.16 1.54
 1 6 13 74.51 2.84
 1 -6 13 81.95 3.13
 1 6 13 80.18 2.72
 1 -6 13 83.2 3.29
 1 6 13 79.22 2.84
 1 -6 13 75.48 2.72
 1 -6 13 74.33 2.72
 1 -6 13 76.2 2.77
 1 6 13 81.28 2.95
 1 6 13 81.8 2.92
 1 -6 13 76.84 2.8
 1 6 13 75.93 2.81
 1 -6 14 -0.13 0.85
 1 6 14 1.46 0.77
 1 -6 14 0.99 0.73
 1 6 14 0.1 0.83
 1 -6 14 0.48 0.86
 1 6 14 0.74 0.74
 1 -6 14 0.91 0.68
 1 6 14 1.85 0.78
 1 6 14 1.39 0.81
 1 -6 14 0.46 0.68
 1 -6 14 0.3 0.66
 1 6 14 1.12 0.78
 1 6 15 126.63 3.5
 1 6 15 132.89 3.66
 1 -6 15 143.04 4.02
 1 6 15 127.82 3.78
 1 -6 15 128.59 3.53
 1 6 15 125.23 3.7
 1 6 15 133.55 3.63
 1 6 15 133 3.67
 1 -6 15 134.74 3.46
 1 -6 15 129.87 3.58
 1 -6 15 123.82 3.46
 1 6 16 2.48 0.62
 1 6 16 3.3 0.67
 1 6 16 3.95 0.65
 1 -6 16 3.64 0.55
 1 6 16 2.84 0.67
 1 6 16 2.98 0.61
 1 6 16 3.86 0.67
 1 -6 16 3.8 0.57
 -1 -7 17 0.61 0.28
 -1 7 17 0.9 0.38
 -1 -7 17 0.47 0.28
 -1 7 16 108.87 2.83
 -1 7 16 110.38 2.89
 -1 7 16 121.98 3.09
 -1 -7 16 113.65 2.85
 -1 -7 16 120.14 2.94
 -1 7 16 102.19 2.85
 -1 7 16 102.25 2.82
 -1 7 16 111.79 2.83
 -1 7 15 31.54 1.43
 -1 7 15 30.28 1.46
 -1 7 15 30.89 1.47
 -1 -7 15 27.75 1.52
 -1 -7 15 32.49 1.65
 -1 -7 15 27.9 1.29
 -1 7 15 32.63 1.57
 -1 -7 15 30.23 1.38
 1 -7 -15 29.56 1.46
 -1 -7 15 33.31 1.5
 -1 7 15 30.31 1.43
 -1 7 15 30.49 1.48
 -1 -7 14 9.3 1.01
 -1 7 14 9.35 0.97
 -1 7 14 8.63 1.02
 -1 7 14 7.51 0.95
 -1 -7 14 7.47 1.09
 -1 7 14 7.73 0.99
 -1 7 14 9.86 1.08
 -1 -7 14 8.99 1.22
 -1 -7 14 9.36 1
 -1 7 14 9.07 1.09
 -1 -7 14 8.05 0.89
 -1 -7 14 8.69 0.87
 1 -7 -14 7.64 0.95
 1 -7 -14 7.78 0.93
 1 -7 -14 6.87 0.87
 1 -7 -14 9.21 1.01
 -1 7 13 71.51 2.62
 -1 -7 13 66.71 2.55
 -1 -7 13 68.48 2.67
 -1 7 13 77.4 2.72
 -1 7 13 66.48 2.57
 -1 7 13 63.4 2.51
 -1 7 13 75.71 2.73
 -1 -7 13 65.93 2.76
 -1 -7 13 72.36 2.98
 -1 7 13 73.4 2.74
 -1 -7 13 70.15 2.58
 1 -7 -13 70.47 2.68
 1 -7 -13 71.22 2.69
 1 -7 -13 74.43 2.77
 1 -7 -13 72.04 2.71
 -1 7 12 52.17 2.37
 -1 7 12 55.83 2.43
 -1 -7 12 51.05 2.46
 -1 -7 12 57.52 2.32
 -1 -7 12 49.25 2.04
 -1 -7 12 54.96 2.39
 1 -7 -12 54.83 2.4
 -1 7 12 57.92 2.32
 -1 7 12 53.72 2.31
 -1 -7 12 52.47 2.29
 -1 -7 12 54.83 2.4
 -1 -7 11 45.61 2.46
 1 -7 -11 40.83 2.09
 -1 7 11 41.55 1.98
 -1 -7 11 39.19 2.11
 -1 -7 11 39.67 2.19
 -1 -7 11 37.6 1.76
 -1 -7 11 38.17 1.78
 -1 -7 11 41.74 1.96
 -1 -7 11 35.31 1.93
 -1 7 11 41.22 1.9
 1 -7 -11 42.45 2.12
 1 -7 -11 42.69 2.1
 -1 -7 11 39.52 2.04
 -1 -7 11 45.6 2.08
 -1 -7 10 15.06 1.32
 -1 -7 10 14.62 1.31
 -1 -7 10 15.54 1.59
 -1 7 10 16.56 1.26
 -1 -7 10 17.54 1.53
 -1 -7 10 18.1 1.44
 -1 -7 10 16.15 1.29
 -1 -7 10 16.81 1.2
 -1 -7 10 16.49 1.19
 -1 -7 10 16.23 1.27
 -1 7 10 16.04 1.2
 -1 7 10 16.06 1.24
 -1 7 10 16.54 1.25
 1 -7 -10 16.5 1.35
 1 -7 -10 17.55 1.4
 1 -7 -10 16.57 1.4
 -1 -7 9 29.81 1.68
 -1 -7 9 32.49 1.74
 -1 -7 9 29.73 1.95
 -1 7 9 30.73 1.63
 -1 -7 9 33.71 1.89
 -1 -7 9 30.06 1.75
 -1 -7 9 31.89 1.53
 -1 -7 9 30.25 1.65
 -1 -7 9 30.6 1.54
 -1 -7 9 28.02 1.57
 -1 7 9 30.2 1.58
 -1 7 9 30.54 1.63
 -1 7 9 34.12 1.69
 1 -7 -9 30.5 1.75
 1 -7 -9 32.15 1.78
 1 -7 -9 28.86 1.7
 -1 -7 8 1.79 0.77
 -1 -7 8 2.11 0.76
 -1 -7 8 1.06 0.93
 -1 7 8 1.43 0.65
 -1 -7 8 2.14 0.82
 -1 -7 8 1.52 0.92
 -1 -7 8 2.07 0.65
 -1 -7 8 2.86 0.69
 -1 -7 8 1.73 0.71
 1 -7 -8 1.99 0.74
 -1 7 8 2.01 0.72
 -1 7 8 2.24 0.69
 1 -7 -8 1.75 0.76
 1 -7 -8 1.66 0.74
 -1 7 8 1.88 0.71
 -1 -7 8 1.59 0.56
 -1 -7 7 0.04 0.66
 -1 -7 7 0.56 0.66
 -1 -7 7 -0.06 0.82
 -1 7 7 -0.09 0.59
 -1 -7 7 0.66 0.82
 -1 -7 7 -0.05 0.71
 -1 -7 7 -0.04 0.56
 -1 -7 7 0.18 0.57
 -1 -7 7 0.41 0.55
 -1 7 7 0.1 0.61
 1 -7 -7 0.62 0.69
 -1 7 7 0.64 0.66
 1 -7 -7 0.84 0.69
 1 -7 -7 0.52 0.66
 -1 -7 7 -0.3 0.55
 -1 -7 6 116.27 3.32
 -1 -7 6 126.33 3.34
 -1 -7 6 116.2 3.58
 -1 7 6 120.77 3.35
 -1 -7 6 109.89 3.62
 -1 -7 6 116.26 3.51
 -1 -7 6 108.88 3.32
 -1 -7 6 122.95 3.31
 1 -7 -6 119.01 3.41
 -1 7 6 121.1 3.45
 1 -7 -6 113.88 3.44
 -1 7 6 119.88 3.46
 1 -7 -6 120.51 3.49
 1 7 -6 116.37 3.26
 -1 -7 5 30.1 1.54
 -1 -7 5 31.95 1.6
 -1 7 5 32.54 1.45
 -1 -7 5 30.27 1.55
 -1 -7 5 27.54 1.39
 -1 -7 5 30.65 1.28
 -1 -7 5 30.79 1.23
 1 -7 -5 30.76 1.47
 -1 7 5 29.65 1.47
 1 7 -5 29.26 1.37
 -1 7 5 31.38 1.51
 1 7 -5 29.79 1.39
 -1 -7 4 322.56 7.11
 -1 7 4 315.96 7.2
 -1 -7 4 318.05 7.24
 -1 -7 4 332.82 7.43
 -1 -7 4 319.62 7.04
 -1 -7 4 324.19 6.96
 1 7 -4 321.01 7.23
 -1 7 4 330.72 7.41
 1 7 -4 330.76 7.29
 -1 -7 3 35.11 1.22
 -1 -7 3 35.4 1.3
 -1 -7 3 35.44 1.35
 -1 7 3 33.13 1.41
 -1 -7 3 34.21 1.43
 -1 -7 3 34.66 1.26
 -1 -7 3 33.53 1.15
 1 7 -3 33.21 1.44
 -1 7 3 31.92 1.5
 1 7 -3 34.25 1.46
 -1 -7 2 53.75 1.63
 -1 7 2 57.63 1.85
 -1 -7 2 56.51 1.81
 -1 7 2 58.63 1.97
 -1 -7 2 55.57 1.61
 1 7 -2 57.48 1.93
 1 -7 -2 59.63 1.91
 -1 7 2 58.49 2.02
 1 7 -2 55.05 1.92
 1 -7 -1 63.78 1.61
 -1 -7 1 60.02 1.63
 -1 7 1 58.55 1.88
 -1 -7 1 63.81 1.88
 -1 7 1 62.96 2.01
 -1 -7 1 60.73 1.61
 1 7 -1 61.21 2.02
 1 -7 -1 60.56 1.91
 -1 7 1 59.31 2.03
 1 7 -1 59.75 2.02
 1 -7 0 105.79 2.59
 1 7 0 110.55 3.01
 -1 7 0 109.9 2.91
 1 -7 0 108.43 2.79
 -1 -7 0 103.63 2.83
 1 -7 0 103.2 3.31
 -1 7 0 104.36 2.97
 -1 -7 0 111.1 2.95
 1 7 0 112.12 3.03
 1 -7 0 110.05 2.46
 1 -7 1 2.4 0.5
 1 -7 1 2.37 0.4
 -1 -7 -1 0.74 0.72
 1 7 1 1.19 0.61
 1 -7 1 1.96 0.53
 1 7 1 1.14 0.63
 -1 7 -1 1 0.51
 -1 7 -1 2.27 0.61
 -1 -7 -1 1.7 0.68
 1 -7 1 1.54 0.32
 1 7 1 1.2 0.66
 1 -7 2 447.45 9.21
 1 -7 2 435.65 9.12
 1 7 2 423.25 9.45
 -1 7 -2 438.61 9.21
 1 7 2 434.96 9.55
 -1 7 -2 441.71 9.27
 1 -7 2 455.69 9.13
 -1 -7 -2 452.73 9.53
 1 -7 2 433.42 9.07
 1 7 2 438.98 9.61
 -1 -7 -2 436.43 9.5
 1 -7 2 440.25 8.99
 1 7 2 444.18 9.59
 1 -7 3 87.37 2.48
 1 -7 3 89.38 2.44
 1 7 3 85.3 2.63
 1 -7 3 94.82 2.98
 1 -7 3 84.46 2.76
 1 -7 3 91.46 2.54
 -1 7 -3 89.11 2.41
 1 -7 3 93.79 2.46
 1 -7 3 90.83 2.4
 1 7 3 96.13 2.81
 -1 -7 -3 88.41 2.68
 -1 7 -3 90.27 2.44
 1 -7 3 88.97 2.29
 1 -7 3 89.39 2.28
 1 7 3 89.35 2.75
 1 -7 4 367.3 8.16
 1 -7 4 394.71 8.35
 1 -7 4 389.33 8.44
 1 -7 4 383.64 8.67
 1 7 4 368.47 8.39
 1 -7 4 360.53 8.51
 1 -7 4 379.88 8.28
 1 -7 4 375.43 8.13
 1 -7 4 377.87 8.18
 -1 -7 -4 359.84 8.38
 1 7 4 393.48 8.53
 1 -7 4 389.21 8.03
 1 -7 4 377.72 7.97
 1 -7 5 358.13 7.93
 1 -7 5 360.91 7.96
 1 -7 5 370.27 8.25
 1 7 5 340.1 8.03
 1 -7 5 361.24 8.38
 1 -7 5 329.75 8.19
 1 7 5 357.37 8.18
 1 -7 5 358.39 8.02
 1 -7 5 350.6 7.89
 1 -7 5 365.76 7.93
 -1 -7 -5 350.81 8.07
 1 7 5 357.77 8.09
 1 7 5 385.42 8.26
 1 -7 5 363.15 7.87
 1 -7 6 54.92 2.13
 1 -7 6 56.34 2.05
 1 -7 6 56.03 2.06
 1 -7 6 61.43 2.36
 1 7 6 51.47 2.05
 1 -7 6 56.9 2.46
 1 -7 6 51.46 2.09
 1 -7 6 50.16 2.24
 1 -7 6 57.34 2.02
 1 -7 6 53.81 2
 1 -7 6 52.02 1.93
 -1 -7 -6 56.66 2.13
 1 7 6 55.46 2.08
 1 7 6 58.28 2.14
 1 -7 6 57.37 1.83
 1 -7 6 54.05 1.94
 1 -7 7 156.68 4.39
 1 -7 7 169.44 4.55
 1 -7 7 163.89 4.41
 1 -7 7 171.59 4.82
 1 7 7 161.06 4.44
 1 -7 7 168.49 5.01
 1 -7 7 167.83 4.57
 1 -7 7 166.69 4.23
 1 -7 7 156.97 4.69
 1 7 7 163.76 4.11
 1 -7 7 171.93 4.38
 1 -7 7 172.71 4.45
 1 -7 7 154.59 4.32
 1 -7 7 167.19 4.38
 1 7 7 165.7 4.41
 -1 -7 -7 166.33 4.46
 1 7 7 175.14 4.47
 1 -7 7 162.29 4.3
 1 -7 7 166.9 4.14
 1 -7 8 99.99 3.27
 1 -7 8 103.1 3.25
 1 -7 8 96.98 3.19
 1 7 8 114.19 3.2
 1 -7 8 100.28 3.6
 1 7 8 108.99 3.2
 1 -7 8 90.92 3.76
 1 -7 8 94.37 3.29
 1 -7 8 101.95 3.54
 1 7 8 100.84 2.94
 1 -7 8 95.42 2.98
 1 -7 8 101.55 3.12
 1 -7 8 99.47 3.14
 1 -7 8 96.85 3.16
 1 -7 8 109.89 3.24
 -1 -7 -8 102.4 3.21
 1 7 8 101.51 3.12
 1 7 8 99.07 3.11
 1 -7 8 97.88 2.91
 1 -7 8 97.3 3.06
 1 7 9 51.62 2.11
 1 7 9 51.86 2.15
 1 -7 9 53.88 2.61
 1 7 9 48.65 1.99
 1 -7 9 52.2 2.38
 1 -7 9 48.29 2.02
 1 -7 9 54.99 2.56
 1 7 9 48.58 1.97
 1 -7 9 51.08 2.19
 1 7 9 52.36 1.95
 1 -7 9 52.61 2.17
 1 -7 9 48.34 2.13
 1 -7 9 51.36 2.13
 1 7 9 46.18 1.97
 -1 -7 -9 48.79 2.12
 1 7 9 49.59 2.02
 -1 -7 -9 51.9 2.29
 -1 -7 -9 56.67 2.35
 1 -7 9 50.8 2.2
 1 -7 9 52.93 2.24
 1 -7 9 49.7 2.22
 1 -7 10 779.41 17.11
 1 7 10 747.48 16.36
 1 7 10 789.55 16.55
 1 7 10 739.49 16.53
 1 7 10 778.54 16.19
 1 -7 10 733.39 16.1
 1 7 10 787.85 16.1
 1 7 10 785.64 16.7
 1 -7 10 762 16.82
 1 -7 10 764.44 16.98
 1 -7 10 778.4 16.34
 1 7 10 778.49 16.02
 1 -7 10 788.13 16.43
 1 -7 10 763.35 16.44
 -1 -7 -10 749.08 16.3
 -1 -7 -10 771.2 16.58
 -1 -7 -10 772.52 16.6
 1 -7 10 744.22 16.47
 1 -7 10 780.47 16.56
 1 -7 10 737.23 16.43
 1 -7 11 3.11 0.95
 1 -7 11 1.61 0.83
 1 7 11 1.06 0.55
 1 7 11 0.76 0.94
 1 -7 11 1.79 0.89
 1 7 11 1.51 0.84
 1 -7 11 2.19 1.06
 1 7 11 1.79 0.97
 1 -7 11 1.66 0.97
 1 -7 11 1.12 0.78
 1 -7 11 2.21 0.78
 1 -7 11 1.63 0.8
 1 7 11 2.55 0.92
 1 -7 11 1.52 1.03
 -1 -7 -11 1.39 0.81
 -1 -7 -11 2.13 0.8
 -1 -7 -11 2.09 0.81
 1 -7 12 32.52 1.71
 1 -7 12 33.76 1.8
 1 7 12 34.99 1.84
 -1 -7 -12 30.12 1.72
 1 7 12 35.28 1.88
 1 -7 12 33.02 1.79
 1 -7 12 36.06 1.86
 1 7 12 34.54 1.89
 1 7 13 127.49 3.94
 1 7 13 146.41 4.13
 1 -7 13 124.66 4.13
 1 7 13 134.44 3.71
 1 -7 13 144.75 4.4
 -1 -7 -13 126.73 3.79
 -1 -7 -13 125.22 3.78
 -1 -7 -13 131.39 3.93
 1 7 14 1.71 0.71
 1 -7 14 1.54 0.86
 1 7 14 2.14 0.86
 1 -7 14 3.48 0.97
 1 7 14 2.46 0.78
 1 -7 14 2.09 0.69
 1 -7 14 2.32 0.7
 1 7 14 2.69 0.82
 1 7 14 1.95 0.84
 1 -7 14 1.84 0.65
 1 7 14 1.68 0.76
 1 -7 14 2.11 0.75
 1 7 15 30.72 1.45
 1 -7 15 30.24 1.31
 1 -7 15 31.27 1.38
 1 7 15 32.13 1.47
 1 7 15 32.78 1.53
 1 7 15 26.4 1.28
 1 7 15 34.74 1.57
 1 -7 15 35.46 1.44
 1 7 15 33.86 1.62
 1 -7 16 13.1 0.76
 1 7 16 14.17 0.82
 1 7 16 14.12 0.86
 1 -7 16 14.65 0.78
 1 7 16 11.7 0.89
 1 7 16 12.82 0.87
 1 7 16 12.23 0.85
 -1 8 16 15.93 0.9
 -1 -8 16 15.45 0.73
 -1 -8 16 17.51 0.84
 -1 8 15 28.94 1.33
 -1 8 15 28.25 1.36
 -1 -8 15 31.29 1.36
 -1 8 15 33.74 1.39
 -1 -8 15 31.49 1.48
 -1 8 15 33.54 1.41
 -1 8 15 29.62 1.31
 -1 8 15 33.89 1.48
 -1 -8 15 26.39 1.21
 -1 -8 15 31.26 1.26
 1 -8 -15 27.25 1.3
 1 -8 -15 29.26 1.32
 1 -8 -15 31.14 1.4
 -1 8 14 31.14 1.5
 -1 8 14 34.15 1.61
 -1 -8 14 31.96 1.54
 -1 8 14 33.29 1.58
 -1 -8 14 30.5 1.65
 -1 8 14 35.11 1.66
 -1 8 14 30.78 1.5
 -1 -8 14 30.35 1.64
 -1 8 14 28.47 1.53
 -1 -8 14 28.19 1.37
 -1 -8 14 27.87 1.44
 1 -8 -14 30.4 1.55
 1 -8 -14 28.64 1.51
 1 -8 -14 28.41 1.51
 1 -8 -14 28.87 1.56
 -1 8 13 15.18 1.26
 -1 8 13 15.9 1.23
 -1 8 13 15.25 1.25
 -1 8 13 17.07 1.37
 -1 -8 13 14.49 1.35
 -1 8 13 17.77 1.29
 1 -8 -13 14.54 1.28
 -1 -8 13 15.84 1.15
 1 -8 -13 17.07 1.31
 1 -8 -13 16.46 1.31
 -1 -8 13 17.68 1.44
 -1 -8 12 14.6 1.41
 1 -8 -12 13.32 1.27
 -1 -8 12 11.73 1.32
 -1 8 12 11.5 1.2
 -1 -8 12 12.41 1.1
 -1 -8 12 13.37 1.23
 1 -8 -12 12.63 1.24
 1 -8 -12 12.11 1.22
 -1 8 12 12.54 1.2
 -1 -8 12 12.73 1.22
 -1 8 12 14.04 1.17
 -1 -8 12 13.36 1.25
 -1 -8 11 7.12 1.25
 1 -8 -11 8.28 1.13
 -1 8 11 8.23 1.11
 -1 -8 11 7.64 1.24
 -1 -8 11 6.82 1.2
 -1 -8 11 5.39 0.84
 -1 -8 11 7.24 0.95
 -1 -8 11 9.04 1.06
 -1 8 11 10.07 1.06
 -1 8 11 8.24 0.98
 1 -8 -11 7.92 1.09
 1 -8 -11 7.74 1.14
 -1 -8 11 8.22 1.09
 -1 -8 11 8.73 1.14
 -1 -8 10 303.51 7.44
 -1 -8 10 293.72 7.46
 -1 -8 10 310.78 7.86
 -1 8 10 292.35 7.4
 -1 -8 10 296.72 7.61
 -1 8 10 283.38 7.19
 -1 -8 10 308.71 7.72
 -1 -8 10 297.31 6.98
 -1 -8 10 289.89 7.41
 -1 -8 10 308.87 7.22
 -1 -8 10 307.43 7.27
 -1 8 10 295.45 7.34
 -1 8 10 301.26 7.37
 -1 8 10 304.17 7.3
 1 -8 -10 309.84 7.66
 1 -8 -10 302.36 7.6
 1 -8 -10 302.98 7.63
 -1 -8 9 0.11 0.8
 -1 -8 9 -0.79 0.8
 -1 -8 9 0.07 0.89
 -1 8 9 0.18 0.69
 -1 -8 9 0.06 0.82
 -1 -8 9 0.07 0.94
 -1 -8 9 0.04 0.61
 -1 -8 9 0.1 0.64
 -1 -8 9 -0.18 0.67
 -1 -8 9 -0.15 0.61
 -1 8 9 -0.4 0.69
 -1 8 9 -0.24 0.7
 1 -8 -9 -0.66 0.77
 -1 8 9 0.18 0.72
 1 -8 -9 0.07 0.83
 1 -8 -9 1.33 0.84
 -1 -8 8 189.13 5.22
 -1 -8 8 212.97 5.29
 -1 -8 8 199.5 5.55
 -1 8 8 197.47 5.27
 -1 -8 8 200.78 5.48
 -1 -8 8 182.33 5.24
 -1 -8 8 193.71 5.21
 -1 -8 8 198.17 4.86
 -1 -8 8 199.8 5.06
 -1 8 8 195.13 5.3
 -1 8 8 202.32 5.29
 -1 8 8 197.08 5.3
 1 -8 -8 193.39 5.39
 1 -8 -8 198.33 5.43
 -1 -8 8 195.15 4.85
 -1 -8 7 224.75 5.58
 -1 -8 7 220.43 5.61
 -1 -8 7 226.71 5.89
 -1 8 7 220.51 5.64
 -1 -8 7 210.39 5.61
 -1 -8 7 213.97 5.8
 -1 -8 7 216.11 5.53
 -1 -8 7 218.67 5.38
 -1 8 7 224.07 5.73
 1 -8 -7 227.72 5.7
 -1 8 7 226.56 5.76
 1 -8 -7 217.54 5.78
 1 -8 -7 215.86 5.75
 -1 -8 7 220.65 5.25
 -1 -8 6 589.68 12.79
 -1 -8 6 601.37 12.78
 -1 -8 6 594.58 13.01
 -1 8 6 606.51 12.93
 -1 -8 6 573.43 13.09
 -1 -8 6 616.87 13.12
 -1 -8 6 564.45 12.83
 -1 -8 6 606.3 12.77
 -1 -8 6 590.06 12.56
 1 -8 -6 609.46 12.96
 -1 8 6 614.28 13.05
 1 -8 -6 603.87 13.05
 1 -8 -6 603.28 13.06
 -1 8 6 623.38 13.09
 1 8 -6 574.92 12.72
 -1 -8 6 599.81 12.48
 -1 -8 5 84.77 2.59
 -1 -8 5 85.76 2.72
 -1 8 5 81.71 2.7
 -1 -8 5 78.81 2.66
 -1 -8 5 84.21 2.84
 -1 -8 5 80.48 2.52
 -1 8 5 82.94 2.8
 1 -8 -5 83.69 2.73
 -1 8 5 88.08 2.87
 -1 -8 5 86.22 2.42
 1 8 -5 80.81 2.63
 -1 8 4 22.21 1.27
 -1 -8 4 21.71 1.42
 -1 -8 4 22.03 1.25
 1 -8 -4 24.37 1.34
 -1 8 4 22.89 1.38
 -1 8 4 22.45 1.38
 1 8 -4 22.43 1.28
 -1 -8 3 0.41 0.45
 -1 8 3 -0.08 0.57
 -1 8 3 0.05 0.61
 -1 -8 3 0.71 0.5
 1 -8 -3 0.04 0.58
 -1 -8 3 0.81 0.45
 -1 -8 3 0.29 0.53
 -1 8 3 0.23 0.65
 1 8 -3 1.05 0.63
 -1 8 2 163.54 4.12
 -1 8 2 171.53 4.38
 -1 -8 2 153.89 4.02
 1 8 -2 164.16 4.24
 -1 -8 2 170.27 4.05
 -1 8 2 154 4.23
 -1 8 1 11.26 0.86
 -1 -8 1 11.61 0.91
 -1 -8 1 9.95 0.91
 -1 8 1 12.87 1.01
 1 8 -1 11.36 0.97
 1 -8 0 888.94 17.31
 -1 8 0 836.91 17.7
 1 -8 0 823.42 18.15
 -1 8 0 848.97 17.6
 1 -8 0 849.82 17.56
 -1 8 0 873.33 17.87
 -1 -8 0 896.84 17.79
 1 8 0 878.85 17.91
 1 -8 1 103.78 2.66
 -1 8 -1 103.2 2.88
 1 -8 1 103.58 2.73
 -1 8 -1 99.56 2.79
 1 -8 1 98.39 3.26
 1 -8 1 102.25 2.73
 -1 -8 -1 103.36 3
 1 8 1 102.64 3.11
 -1 8 -1 102.8 3
 -1 8 -1 105.61 2.91
 1 8 1 99.39 3.05
 1 -8 2 593.07 11.84
 1 8 2 542.79 12.26
 1 -8 2 575.81 12.59
 -1 8 -2 544.94 11.99
 1 8 2 580.85 12.42
 1 -8 2 589.77 12.08
 -1 8 -2 606.86 12.14
 -1 -8 -2 565.73 12.31
 1 -8 2 563.22 11.86
 -1 8 -2 597.69 12.3
 1 8 2 586.17 12.49
 -1 -8 -2 585.48 12.37
 1 8 2 578.85 12.44
 -1 8 -2 588.21 12.14
 1 -8 3 0.58 0.47
 1 8 3 1.1 0.67
 1 -8 3 1.69 0.98
 1 -8 3 -0.04 0.55
 1 -8 3 0.1 0.76
 1 -8 3 0.74 0.46
 1 8 3 1.09 0.72
 -1 -8 -3 0.91 0.65
 -1 8 -3 0.57 0.49
 -1 8 -3 0.69 0.54
 1 8 3 0.58 0.7
 1 8 3 0.48 0.65
 -1 8 -3 1.29 0.51
 1 -8 4 24.42 1.27
 1 8 4 23.65 1.36
 1 -8 4 23.59 1.56
 1 -8 4 26.74 1.35
 1 -8 4 24.85 1.54
 1 8 4 24.2 1.43
 -1 -8 -4 26.17 1.42
 1 8 4 26.25 1.48
 -1 8 -4 24.38 1.24
 1 -8 4 23.85 1.2
 1 -8 5 106.01 3.05
 1 -8 5 103.68 3.11
 1 -8 5 106.48 3.2
 1 8 5 106.13 3.27
 1 -8 5 112.54 3.54
 1 8 5 109.38 3.4
 1 -8 5 102.47 3.14
 1 -8 5 101.32 3.39
 1 -8 5 101.83 3.02
 1 -8 5 104.42 2.98
 -1 -8 -5 106.02 3.25
 1 8 5 104.58 3.26
 1 8 5 112.3 3.37
 1 -8 5 113.28 3.07
 1 -8 6 103.59 3.1
 1 -8 6 103.57 3.18
 1 -8 6 99.73 3.04
 1 -8 6 101.1 3.29
 1 8 6 93.65 3.13
 1 -8 6 102.66 3.52
 1 -8 6 94.44 3.33
 1 -8 6 98.22 3.16
 1 -8 6 98.07 2.94
 1 -8 6 97.68 3.01
 -1 -8 -6 97.6 3.16
 1 8 6 97.09 3.15
 1 8 6 103.01 3.23
 1 -8 6 97.52 2.93
 1 -8 6 103.24 2.77
 1 -8 7 79.32 2.74
 1 -8 7 78.79 2.77
 1 -8 7 74.53 2.64
 1 -8 7 79.17 2.97
 1 -8 7 77.4 3.14
 1 -8 7 73.83 2.95
 1 -8 7 69.19 2.71
 1 -8 7 82.21 2.64
 1 -8 7 78.82 2.62
 1 -8 7 76.01 2.65
 1 -8 7 76.24 2.64
 -1 -8 -7 74.94 2.73
 1 8 7 79.46 2.75
 1 8 7 78.25 2.76
 1 -8 7 77.97 2.58
 1 -8 7 81.81 2.41
 1 -8 8 2.84 0.83
 1 -8 8 2.07 0.86
 1 -8 8 1.84 0.78
 1 -8 8 2.79 0.96
 1 8 8 1.75 0.72
 1 8 8 2.15 0.78
 1 -8 8 0.54 1.18
 1 8 8 1.11 0.69
 1 -8 8 2.48 1.04
 1 -8 8 2.34 0.96
 1 -8 8 3.03 0.78
 1 -8 8 1.12 0.68
 1 -8 8 1.83 0.74
 1 8 8 1.14 0.72
 -1 -8 -8 1.78 0.79
 -1 -8 -8 1.68 0.86
 1 8 8 1.86 0.74
 -1 -8 -8 1.66 0.81
 1 -8 8 3.16 0.81
 1 -8 9 68.56 2.67
 1 -8 9 62.83 2.63
 1 -8 9 69.81 2.68
 1 -8 9 73.46 3.09
 1 8 9 71.22 2.4
 1 -8 9 69.16 2.87
 1 8 9 79.03 2.53
 1 -8 9 72.93 2.65
 1 -8 9 73.28 2.68
 1 -8 9 73 2.58
 1 8 9 70.42 2.58
 -1 -8 -9 71.7 2.7
 1 8 9 70.71 2.6
 -1 -8 -9 72.34 2.88
 -1 -8 -9 71.79 2.87
 1 8 9 73.7 2.62
 1 -8 9 74.01 3.02
 1 8 9 78.64 2.72
 1 8 10 98.8 3.51
 1 8 10 99.67 3.19
 1 8 10 110.64 3.69
 1 8 10 100.48 3.09
 1 -8 10 101.94 3.68
 1 -8 10 101.86 3.81
 1 -8 10 107.21 3.8
 1 -8 10 104.2 3.36
 1 -8 10 97.1 3.33
 1 -8 10 108.76 3.3
 -1 -8 -10 110.36 3.62
 -1 -8 -10 103.64 3.57
 1 -8 10 107.6 3.45
 1 -8 10 106.84 3.51
 1 -8 10 107.24 3.48
 1 8 11 1.41 0.95
 1 8 11 2.26 1.08
 1 -8 11 0.22 0.89
 1 -8 11 0.56 0.68
 1 -8 11 1.47 0.77
 1 -8 11 1.23 0.72
 1 8 11 -0.28 0.82
 -1 -8 -11 -0.13 0.75
 1 -8 11 0.91 0.88
 1 -8 11 0.67 0.74
 1 -8 12 23.93 1.5
 1 8 12 22.52 1.53
 1 -8 12 26.91 1.59
 1 8 12 25.38 1.62
 1 8 12 21.08 1.56
 1 8 12 22.5 1.64
 1 -8 12 23.31 1.76
 1 -8 12 20.59 1.66
 1 -8 12 27.88 1.81
 1 8 12 21.83 1.48
 1 -8 12 22.05 1.41
 1 -8 12 25.19 1.44
 -1 -8 -12 23.08 1.49
 -1 -8 -12 22.74 1.49
 -1 -8 -12 21.36 1.47
 1 8 13 94.37 3.1
 1 -8 13 90.78 2.95
 1 8 13 94.11 3.15
 1 -8 13 84.07 3.16
 1 8 13 93.48 3.11
 1 8 13 87.7 3.02
 1 -8 13 92.31 2.88
 1 8 13 94.26 2.99
 1 -8 13 91.6 2.95
 -1 -8 -13 86.78 2.9
 -1 -8 -13 87.16 2.9
 -1 -8 -13 88.69 2.94
 -1 -8 -13 89.83 2.99
 1 -8 14 23.8 1.27
 1 8 14 23.98 1.44
 1 8 14 22.63 1.36
 1 8 14 26.04 1.45
 1 -8 14 23.11 1.48
 1 8 14 24.99 1.38
 1 8 14 24.69 1.32
 1 -8 14 23.81 1.22
 1 -8 14 25.82 1.32
 -1 -8 -14 22.68 1.22
 -1 -8 -14 20.57 1.2
 -1 -8 -14 22.51 1.21
 -1 -8 -14 21.37 1.26
 1 8 15 8.79 0.76
 1 -8 15 6.74 0.68
 1 -8 15 8.88 0.7
 1 8 15 8.68 0.81
 1 8 15 9.47 0.88
 1 8 15 9.72 0.9
 1 -8 15 8.62 0.72
 1 8 15 8.38 0.85
 1 8 16 61.22 1.84
 1 8 16 59.5 1.87
 -1 -9 16 28.03 0.94
 -1 -9 15 8.44 0.59
 -1 -9 15 8.99 0.67
 -1 9 15 8.95 0.79
 -1 9 15 9.85 0.76
 -1 9 15 8.35 0.72
 -1 9 15 8.25 0.75
 -1 -9 15 9.9 0.71
 -1 9 15 9.26 0.8
 -1 -9 15 9.01 0.81
 -1 9 14 0.16 0.61
 -1 9 14 0.31 0.58
 -1 -9 14 0.64 0.55
 -1 -9 14 0.04 0.55
 -1 -9 14 0.87 0.69
 -1 9 14 0.12 0.59
 -1 9 14 0.2 0.69
 -1 9 14 0.35 0.63
 -1 9 14 -0.08 0.64
 -1 -9 14 0.23 0.44
 1 -9 -14 -0.38 0.58
 1 -9 -14 -0.04 0.59
 1 -9 -14 -0.4 0.62
 -1 9 13 245.78 6.08
 -1 -9 13 250.13 6.11
 -1 9 13 252.75 6.15
 -1 -9 13 246.35 6.06
 -1 9 13 236.65 5.82
 -1 -9 13 244.44 6.33
 -1 9 13 272.33 6.31
 -1 9 13 247.17 6.18
 -1 9 13 252.57 6.16
 -1 -9 13 246.4 5.84
 1 -9 -13 251.53 6.26
 1 -9 -13 259.37 6.29
 1 -9 -13 250.32 6.31
 1 -9 -13 248.21 6.26
 -1 -9 12 0.77 0.78
 -1 9 12 1.15 0.87
 -1 9 12 0.13 0.74
 -1 9 12 2.21 1
 -1 -9 12 0.19 0.85
 -1 -9 12 0.39 0.88
 1 -9 -12 1.05 0.74
 1 -9 -12 0.86 0.75
 1 -9 -12 1.11 0.79
 1 -9 -11 351.8 8.3
 -1 -9 11 332.23 8.23
 -1 -9 11 330.9 7.72
 -1 -9 11 323.97 7.96
 -1 -9 11 329.55 7.68
 -1 9 11 310.56 7.82
 -1 9 11 321.55 7.87
 -1 -9 11 323.87 7.97
 -1 -9 11 333.35 8.01
 -1 -9 11 350.94 8.21
 -1 -9 10 14.54 1.34
 -1 -9 10 14.63 1.29
 -1 -9 10 14.07 1.37
 -1 9 10 13.64 1.27
 -1 9 10 11.69 1.22
 -1 -9 10 13.07 1.35
 -1 -9 10 13.95 1.41
 -1 -9 10 13.6 1.1
 -1 -9 10 13.24 1.25
 -1 -9 10 15.58 1.18
 -1 9 10 16 1.32
 -1 9 10 15.18 1.26
 -1 9 10 14.02 1.24
 1 -9 -10 15.81 1.42
 1 -9 -10 16.44 1.41
 1 -9 -10 16 1.41
 -1 -9 9 6.61 1.06
 -1 -9 9 6.57 1
 -1 -9 9 6.22 1.03
 -1 9 9 5.86 0.98
 -1 -9 9 4.97 1.07
 -1 -9 9 6.22 1.13
 -1 -9 9 7.42 0.99
 -1 -9 9 5.85 0.81
 -1 -9 9 5.15 0.83
 -1 9 9 6.31 1
 -1 9 9 7.37 1.01
 -1 9 9 5.91 1.02
 1 -9 -9 7.54 1.08
 1 -9 -9 7.13 1.13
 1 -9 -9 7.37 1.13
 -1 -9 8 3.67 0.98
 -1 9 8 1.95 0.81
 -1 -9 8 2.61 0.95
 -1 -9 8 2.59 0.94
 -1 -9 8 2.31 0.67
 -1 -9 8 3.2 0.82
 -1 9 8 2.41 0.83
 -1 9 8 2.98 0.89
 1 -9 -8 3.11 0.97
 -1 9 8 2.57 0.82
 1 -9 -8 1.94 0.88
 -1 -9 8 2.53 0.92
 -1 -9 8 2.68 0.85
 -1 -9 7 29.5 1.62
 -1 -9 7 27.38 1.56
 -1 9 7 28.21 1.65
 -1 -9 7 30.85 1.7
 -1 -9 7 27.4 1.75
 -1 -9 7 29.04 1.57
 1 -9 -7 28.62 1.69
 -1 9 7 28.95 1.69
 1 -9 -7 28.12 1.7
 -1 9 7 29.14 1.72
 1 -9 -7 27.97 1.72
 -1 -9 7 27.3 1.36
 -1 -9 6 10 0.98
 -1 -9 6 9.22 1.03
 -1 9 6 10.32 1.11
 -1 -9 6 9.33 1.06
 -1 -9 6 9.8 1.2
 -1 -9 6 8.09 0.9
 1 -9 -6 9.6 1.1
 -1 9 6 12.24 1.17
 1 -9 -6 9.82 1.11
 -1 9 6 10.12 1.11
 1 -9 -6 9.55 1.12
 -1 -9 6 10.27 0.87
 -1 -9 5 0.13 0.65
 -1 -9 5 0.65 0.59
 -1 9 5 1.33 0.69
 -1 -9 5 1.09 0.84
 -1 -9 5 1.09 0.77
 -1 -9 5 0.55 0.52
 -1 9 5 1.39 0.79
 1 9 -5 1.62 0.66
 1 -9 -5 1.11 0.75
 1 -9 -5 0.44 0.7
 -1 9 5 1.18 0.76
 1 -9 -5 0.67 0.71
 -1 -9 5 1.35 0.55
 1 9 -5 1.17 0.66
 -1 -9 4 56.85 2.02
 -1 9 4 57.17 2.24
 -1 -9 4 61.65 2.4
 -1 -9 4 61.08 2.22
 -1 -9 4 57.07 2
 1 9 -4 58.24 2.21
 1 -9 -4 62.52 2.3
 -1 9 4 61.07 2.38
 -1 9 4 65.15 2.47
 1 9 -4 56.42 2.21
 -1 -9 4 60.48 1.95
 1 9 -3 46.18 1.93
 -1 9 3 44.53 1.86
 -1 9 3 42.38 1.97
 1 -9 -3 47.96 1.94
 -1 9 3 47.54 2.07
 -1 -9 3 49.77 1.83
 1 9 -3 45.75 1.94
 1 9 -2 137.3 3.85
 -1 9 2 132.58 3.72
 -1 9 2 140.86 3.98
 -1 -9 2 136.46 3.7
 1 9 -2 138.6 3.88
 1 -9 -2 136.42 3.75
 -1 9 2 131.98 3.87
 1 -9 -1 0.66 1.04
 -1 9 1 0.5 0.57
 -1 -9 1 0.6 0.59
 1 -9 -1 0.4 0.61
 -1 9 1 0.88 0.61
 1 9 -1 1.11 0.64
 -1 -9 1 0.82 0.65
 -1 9 1 0.56 0.7
 1 9 -1 1.18 0.68
 1 -9 0 0.94 0.46
 -1 9 0 1.08 0.59
 1 -9 0 1.66 1.04
 -1 -9 0 1.6 0.68
 -1 9 0 1.01 0.61
 1 9 0 1.57 0.69
 1 9 0 1.01 0.72
 -1 -9 0 0.99 0.67
 -1 9 0 1.48 0.68
 1 9 0 1.05 0.67
 1 -9 1 0.33 0.53
 -1 9 -1 0.35 0.52
 1 -9 1 -0.5 1
 1 9 1 0.25 0.65
 -1 9 -1 -0.08 0.58
 -1 -9 -1 -0.09 0.63
 -1 9 -1 0.29 0.64
 1 9 1 0.11 0.72
 -1 -9 -1 0.47 0.7
 1 9 1 0.1 0.67
 1 -9 2 4.44 0.67
 1 -9 2 3.32 0.9
 1 -9 2 2.77 0.61
 1 -9 2 3.75 1.07
 1 9 2 3.32 0.83
 -1 -9 -2 4.79 0.81
 -1 9 -2 4.28 0.76
 1 9 2 4.57 0.9
 1 9 2 3.31 0.83
 1 9 3 190.15 5.11
 1 -9 3 180.9 5.1
 1 -9 3 192.77 4.77
 1 -9 3 189.37 5.17
 -1 -9 -3 191.83 5
 1 9 3 194.91 5.15
 -1 9 -3 192.82 4.88
 1 -9 3 190.41 4.7
 1 -9 4 125.3 3.56
 1 -9 4 129.61 3.54
 1 -9 4 124.16 3.35
 1 -9 4 127.36 3.89
 1 -9 4 119.62 3.82
 1 -9 4 119.75 3.52
 1 9 4 129.55 3.87
 -1 -9 -4 125.01 3.72
 1 9 4 131.62 3.91
 -1 9 -4 123.58 3.5
 1 -9 4 122.82 3.39
 1 -9 5 140.07 3.85
 1 -9 5 146.26 4.01
 1 -9 5 144.38 4.05
 1 -9 5 148.43 4.42
 1 -9 5 140.94 4.05
 1 -9 5 133.48 4.3
 1 -9 5 146.35 3.8
 1 9 5 151.15 4.3
 -1 -9 -5 147.11 4.21
 1 9 5 148.76 4.33
 1 -9 5 147.21 3.88
 1 -9 6 0.21 0.72
 1 -9 6 0.56 0.74
 1 -9 6 -0.05 0.63
 1 -9 6 -0.47 1.05
 1 -9 6 0.47 0.88
 1 -9 6 0.28 0.73
 1 -9 6 -0.04 0.57
 1 9 6 0.59 0.74
 -1 -9 -6 -0.69 0.79
 1 9 6 0.24 0.67
 1 -9 6 0.04 0.62
 1 -9 7 976.61 20.98
 1 -9 7 1026.71 20.95
 1 -9 7 1013.24 21.04
 1 -9 7 984.11 21.69
 1 -9 7 993.87 21.18
 1 -9 7 1005.42 21.51
 1 -9 7 971.42 20.94
 1 -9 7 1002.48 20.77
 -1 -9 -7 1019.93 21.2
 1 9 7 1033.92 21.19
 1 9 7 1050.87 21.25
 1 -9 7 1020.63 20.84
 1 -9 8 16.84 1.32
 1 -9 8 23.12 1.5
 1 -9 8 19.05 1.35
 1 9 8 20.96 1.37
 1 9 8 20.66 1.4
 1 -9 8 17.68 1.79
 1 -9 8 18.38 1.64
 1 -9 8 21.03 1.58
 1 -9 8 17.29 1.31
 1 -9 8 20.76 1.29
 -1 -9 -8 20.93 1.5
 1 9 8 20.1 1.42
 -1 -9 -8 18.31 1.49
 1 9 8 19.27 1.41
 -1 -9 -8 19.31 1.49
 1 -9 8 18.09 1.29
 1 -9 9 4.44 1.2
 1 -9 9 8.39 1.21
 1 -9 9 8.22 0.96
 1 9 9 5.57 0.86
 1 -9 9 7.67 0.99
 1 9 9 8.06 1.03
 -1 -9 -9 6.59 1.03
 1 9 9 6.42 0.9
 -1 -9 -9 8.42 1.17
 1 9 9 6.96 0.98
 -1 -9 -9 8.06 1.14
 1 -9 9 9.26 1.13
 1 -9 9 9.04 1.05
 1 -9 10 8.54 0.97
 1 -9 10 8.29 1
 1 9 10 7.15 1.19
 1 9 10 9.92 0.96
 1 -9 10 10.57 1.2
 1 -9 10 8.89 1.05
 1 9 10 7.2 1.28
 1 -9 10 8.03 1.24
 1 -9 11 25.42 1.59
 1 -9 11 24.61 1.52
 1 -9 11 23.36 1.77
 1 9 11 26.87 1.76
 1 -9 11 23.24 1.7
 1 9 11 20.54 1.56
 1 9 11 23.24 1.27
 1 -9 11 21.51 1.43
 1 -9 11 22.76 1.38
 1 9 11 21.29 1.43
 -1 -9 -11 23.45 1.57
 -1 -9 -11 22.34 1.55
 -1 -9 -11 24.15 1.6
 1 -9 12 8.46 1.18
 1 9 12 8.33 1.15
 1 -9 12 9.31 1.21
 1 9 12 9.41 1.14
 1 9 12 6.6 0.94
 1 -9 12 8.66 0.92
 -1 -9 -12 7.09 0.97
 -1 -9 -12 9.27 1.04
 -1 -9 -12 9.63 1.09
 1 9 13 41.09 1.87
 1 9 13 43.34 1.92
 1 -9 13 40.19 1.7
 1 -9 13 42.52 2.02
 1 9 13 40.85 1.88
 1 9 13 37.16 1.79
 1 -9 13 40.17 1.62
 1 -9 13 41.57 1.77
 1 9 13 36.92 1.66
 -1 -9 -13 35.47 1.68
 -1 -9 -13 39.77 1.76
 -1 -9 -13 36.77 1.72
 -1 -9 -13 37.23 1.75
 1 9 14 15.37 1.12
 1 -9 14 16.89 0.98
 1 9 14 16.58 1.18
 1 9 14 18.85 1.17
 1 -9 14 15.89 1.17
 1 9 14 16.9 1.11
 1 -9 14 15.89 0.9
 1 -9 14 15.89 0.98
 -1 -9 -14 14.13 0.95
 -1 -9 -14 14.14 0.95
 -1 -9 -14 13.44 0.97
 -1 -9 -14 15.65 0.98
 1 9 15 28.34 1.18
 1 9 15 24.68 1.16
 1 9 15 24.98 1.2
 1 -9 15 27.5 1.05
 1 9 15 26 1.18
 -1 -10 15 1.86 0.36
 -1 -10 15 1.42 0.38
 -1 10 14 0.91 0.56
 -1 -10 14 0.69 0.45
 -1 10 14 0.57 0.5
 -1 -10 14 0.35 0.51
 -1 -10 14 0.61 0.58
 -1 10 14 0.61 0.64
 -1 10 14 1.26 0.61
 -1 10 14 0.06 0.55
 1 -10 -14 0.62 0.51
 1 -10 -14 0.4 0.52
 1 -10 -14 0.8 0.57
 -1 10 13 2.48 0.71
 -1 10 13 2.36 0.68
 -1 -10 13 2.47 0.68
 -1 -10 13 2.22 0.6
 -1 10 13 2 0.79
 -1 -10 13 1.34 0.74
 -1 10 13 1.96 0.73
 -1 10 13 1.35 0.7
 1 -10 -13 1.62 0.67
 1 -10 -13 2.14 0.73
 1 -10 -13 1.7 0.74
 1 -10 -13 1.73 0.7
 -1 -10 12 0.94 0.65
 -1 -10 12 0.84 0.7
 -1 10 12 0.61 0.73
 -1 10 12 1.28 0.7
 -1 10 12 0.8 0.83
 -1 10 12 -0.44 0.89
 -1 -10 12 0.72 0.76
 -1 -10 12 0.35 0.76
 -1 10 12 0.49 0.73
 1 -10 -12 0.8 0.75
 1 -10 -12 1.03 0.72
 1 -10 -12 1.09 0.75
 1 -10 -12 1.02 0.77
 -1 10 11 15.52 1.23
 1 -10 -11 14.46 1.34
 1 -10 -11 14.05 1.3
 -1 -10 11 14.5 1.36
 -1 -10 11 14.44 1.37
 -1 -10 10 27.43 1.78
 -1 -10 10 26.63 1.5
 -1 10 10 26.07 1.59
 -1 10 10 27.44 1.66
 -1 10 10 28.07 1.69
 1 -10 -10 28.51 1.8
 -1 -10 10 26.6 1.59
 -1 -10 10 28.42 1.71
 -1 -10 9 256.43 6.79
 -1 -10 9 269.1 6.79
 -1 10 9 259.57 6.95
 -1 -10 9 274.33 7.15
 -1 -10 9 278.01 7.06
 -1 -10 9 264.14 6.76
 -1 -10 9 285.2 6.72
 -1 10 9 269.28 6.96
 -1 10 9 268.48 6.89
 -1 10 9 276.22 6.99
 1 -10 -9 279.86 7.14
 1 -10 -9 273.87 7.14
 1 -10 -9 273.49 7.13
 -1 -10 8 373.65 8.71
 -1 -10 8 354.99 8.57
 -1 10 8 354.68 8.83
 -1 -10 8 359.19 8.79
 -1 -10 8 363.24 8.96
 -1 -10 8 347.93 8.52
 -1 10 8 379.78 8.94
 -1 10 8 366.75 8.85
 -1 10 8 361.9 8.8
 1 -10 -8 375.88 9
 1 -10 -8 373.52 8.97
 1 -10 -8 370.66 8.97
 -1 -10 7 29.9 1.73
 -1 -10 7 28.75 1.62
 -1 10 7 29.78 1.8
 -1 -10 7 30.01 1.89
 -1 -10 7 29.22 1.73
 -1 -10 7 28.23 1.58
 -1 10 7 30.21 1.81
 -1 10 7 30.34 1.83
 1 -10 -7 32.06 1.88
 1 -10 -7 30.52 1.83
 -1 10 7 26.88 1.75
 -1 -10 7 30 1.46
 -1 -10 6 46.36 2.06
 -1 -10 6 44.03 1.93
 -1 10 6 45.79 2.17
 -1 -10 6 41.09 2.03
 -1 -10 6 43.77 2.21
 -1 -10 6 42.27 1.88
 1 -10 -6 46.64 2.17
 -1 10 6 47.29 2.23
 1 10 -6 45.42 2.11
 1 -10 -6 47.8 2.24
 -1 10 6 46.64 2.24
 1 -10 -6 46.71 2.21
 -1 -10 6 45.62 1.8
 -1 -10 5 329.91 7.36
 1 10 -5 290.75 7.29
 -1 -10 5 297.01 7.62
 -1 -10 5 283.15 7.3
 -1 10 5 315.25 7.61
 1 -10 -5 315.08 7.54
 -1 10 5 310.04 7.67
 1 -10 -5 316.41 7.62
 1 -10 -5 316.94 7.63
 -1 10 5 318.83 7.74
 1 10 -5 311.27 7.41
 -1 -10 5 294.5 6.95
 -1 -10 4 148.3 4.07
 -1 -10 4 157.84 4.54
 1 10 -4 146.43 4.22
 -1 -10 4 150.51 4.21
 -1 10 4 145.47 4.28
 -1 10 4 147.39 4.42
 1 -10 -4 146.27 4.27
 1 -10 -4 150.76 4.34
 1 -10 -4 147.59 4.3
 -1 10 4 151.02 4.48
 -1 -10 4 149.68 3.87
 1 10 -4 146 4.25
 -1 -10 3 443.62 9.81
 1 10 -3 417.33 9.55
 -1 10 3 413.44 9.54
 1 -10 -3 426.97 9.52
 -1 10 3 420.57 9.71
 1 -10 -3 419.66 9.53
 1 -10 -3 422.43 9.55
 -1 10 3 427.68 9.76
 1 10 -3 413.01 9.57
 1 10 -2 132.2 3.92
 -1 10 2 130.49 3.81
 -1 -10 2 128.64 3.6
 -1 10 2 132.67 3.98
 1 -10 -2 134.08 3.79
 1 10 -2 131.38 4.05
 -1 10 2 134.78 4.03
 1 10 -2 129.44 3.93
 1 10 -1 38.31 1.87
 -1 10 1 37.77 1.76
 -1 -10 1 40.41 1.76
 1 -10 -1 42.22 1.79
 -1 10 1 38.84 1.9
 1 10 -1 40.79 2.01
 -1 10 1 41.57 1.97
 1 10 -1 41.34 1.94
 1 10 0 575.42 12.55
 -1 10 0 567.86 12.37
 -1 10 0 551.62 12.23
 -1 -10 0 541.7 12.24
 -1 10 0 560.69 12.46
 1 -10 0 561.14 12.13
 -1 10 0 603.24 12.66
 1 10 0 593.42 12.74
 1 10 0 563.21 12.54
 1 -10 1 15.84 1.04
 1 10 1 15.15 1.29
 -1 10 -1 17.98 1.2
 1 -10 1 17.28 1.5
 -1 -10 -1 16.34 1.23
 -1 10 -1 18.46 1.32
 1 10 1 15.31 1.36
 1 10 1 16.26 1.32
 1 -10 2 13.1 1.32
 -1 10 -2 11.58 1.02
 1 10 2 10.08 1.16
 1 -10 2 11.64 0.95
 1 -10 2 10.95 1.29
 -1 -10 -2 11.79 1.11
 -1 10 -2 11.27 1.07
 1 10 2 12.51 1.21
 1 -10 2 11.16 0.93
 1 -10 3 120.37 3.48
 1 -10 3 125.13 3.57
 1 10 3 131.61 3.99
 1 -10 3 116.26 3.51
 1 -10 3 125.24 3.96
 1 -10 3 131.61 3.96
 -1 -10 -3 130.11 3.85
 -1 10 -3 125.44 3.71
 1 10 3 128.39 4.02
 1 -10 3 124.98 3.48
 1 -10 4 28.01 1.5
 1 -10 4 27.21 1.48
 1 -10 4 26.28 1.51
 1 10 4 27.7 1.71
 1 -10 4 24.71 1.71
 1 -10 4 27.82 1.78
 -1 -10 -4 30.02 1.71
 1 10 4 27.79 1.71
 1 10 4 33.21 1.88
 -1 10 -4 29.33 1.53
 1 -10 4 27.81 1.42
 1 -10 5 49.1 1.9
 1 -10 5 49.7 2.09
 1 -10 5 52.79 2.45
 1 -10 5 52.8 2.19
 1 -10 5 49.92 2.38
 1 10 5 50.06 2.29
 -1 -10 -5 45.24 2.19
 1 10 5 54.51 2.38
 1 -10 5 44.59 1.92
 1 -10 6 144.41 3.94
 1 -10 6 147.58 4.16
 1 -10 6 133.3 4.46
 1 -10 6 140.98 4.22
 1 -10 6 140.67 4.5
 -1 -10 -6 140.4 4.27
 1 10 6 145.23 4.34
 1 10 6 134.95 4.27
 1 -10 6 133.68 3.88
 1 -10 7 3.21 0.93
 1 -10 7 1.6 0.68
 1 -10 7 0.74 1.2
 1 -10 7 2.74 1.04
 1 -10 7 2.22 0.87
 1 -10 7 1.3 0.62
 1 -10 7 1.48 0.72
 1 10 7 2.46 0.84
 -1 -10 -7 1.96 0.87
 1 10 7 3.16 0.93
 1 -10 7 1.68 0.75
 1 10 8 10.24 1.08
 1 10 8 10 1.11
 1 -10 8 9.25 1.06
 1 -10 8 13.2 1.46
 1 -10 8 11.23 1.29
 1 -10 8 12.06 1.03
 1 -10 8 11.46 1.11
 1 10 8 11.36 1.18
 -1 -10 -8 10.85 1.23
 -1 -10 -8 10.63 1.25
 1 10 8 10.54 1.18
 -1 -10 -8 12.1 1.28
 1 -10 8 13.39 1.28
 1 -10 8 11.97 1.12
 1 10 9 1.31 0.72
 1 10 9 -0.12 0.68
 -1 -10 -9 1.72 0.89
 1 -10 9 0.47 0.61
 1 -10 9 0.81 0.73
 1 -10 9 1.28 0.85
 1 -10 9 0.62 0.7
 1 -10 9 0.43 0.88
 1 -10 10 50.94 2.14
 1 -10 10 49.46 2.22
 1 10 10 52.73 2.43
 1 -10 10 47.97 2.44
 1 10 10 51.66 2.06
 1 10 10 50.7 2.33
 1 -10 10 52.18 2.18
 1 -10 10 50.18 2
 -1 -10 -10 47.8 2.35
 -1 -10 -10 50.35 2.35
 -1 -10 -10 51.32 2.39
 1 -10 11 20.79 1.22
 -1 -10 -11 20.01 1.47
 -1 -10 -11 22.5 1.49
 1 10 11 21.23 1.53
 1 10 11 23.3 1.64
 1 -10 11 20.03 1.61
 1 -10 11 20.23 1.54
 1 10 12 0.81 0.75
 1 10 12 0.78 0.7
 1 -10 12 1.13 0.7
 1 -10 12 0.3 0.56
 1 -10 12 1.12 0.81
 1 -10 12 0.77 0.83
 1 10 12 1.16 0.9
 1 10 12 0.96 0.78
 -1 -10 -12 0.42 0.7
 -1 -10 -12 0.58 0.66
 -1 -10 -12 0.48 0.71
 1 10 13 89.87 2.84
 1 -10 13 89.53 2.61
 1 10 13 96.99 2.94
 1 10 13 92.94 2.85
 1 -10 13 87.98 2.91
 1 10 13 92.4 2.82
 1 -10 13 88.66 2.68
 -1 -10 -13 88.15 2.76
 -1 -10 -13 89.51 2.76
 -1 -10 -13 87.18 2.75
 -1 -10 -13 87.63 2.8
 1 10 14 2.38 0.62
 1 10 14 2.78 0.65
 1 10 14 2.35 0.65
 1 -10 14 2.22 0.47
 1 10 14 2.98 0.69
 1 -10 14 3.07 0.57
 1 10 15 4.39 0.51
 1 10 15 5.11 0.56
 -1 -11 14 20.14 0.94
 -1 11 14 25.58 1.07
 -1 11 14 19.95 0.93
 -1 -11 14 23.06 0.88
 -1 11 14 15.3 0.9
 -1 11 14 25.33 1.1
 -1 -11 14 21.25 1.08
 -1 11 13 2.42 0.64
 -1 -11 13 2.42 0.51
 -1 -11 13 1.84 0.6
 -1 11 13 2.56 0.62
 -1 11 13 2.08 0.75
 -1 -11 13 1.5 0.65
 -1 11 13 2.69 0.68
 -1 11 13 1.47 0.59
 1 -11 -13 2.27 0.64
 1 -11 -13 1.94 0.63
 1 -11 -13 2.89 0.7
 1 -11 -13 1.74 0.62
 -1 11 12 1.43 0.65
 -1 11 12 0.45 0.69
 -1 -11 12 1.39 0.59
 -1 -11 12 1.98 0.65
 -1 11 12 1.12 0.73
 -1 11 12 2.19 0.88
 -1 -11 12 0.92 0.71
 -1 -11 12 1.88 0.76
 -1 11 12 0.99 0.63
 1 -11 -12 2.42 0.76
 1 -11 -12 1.86 0.71
 1 -11 -12 2.08 0.74
 1 -11 -12 1.06 0.74
 -1 -11 11 60.45 2.17
 -1 -11 11 57.86 2.27
 -1 11 11 56.22 2.42
 -1 11 11 59.06 2.52
 -1 -11 11 59.23 2.46
 -1 -11 11 57.25 2.41
 -1 -11 11 61.84 2.11
 1 -11 -11 64.83 2.49
 1 -11 -11 58.03 2.41
 1 -11 -11 61.86 2.47
 -1 11 11 57.48 2.23
 -1 11 11 61.29 2.28
 -1 11 10 22.09 1.46
 1 -11 -10 23.99 1.6
 1 -11 -10 22.27 1.58
 -1 -11 10 21.13 1.56
 -1 -11 10 22.63 1.6
 1 -11 -9 6.75 1.07
 -1 -11 9 5.25 1.1
 -1 -11 9 5.69 0.84
 -1 11 9 5.59 0.96
 -1 11 9 5.98 1
 1 -11 -9 5.85 1.02
 1 -11 -9 5.8 1.04
 -1 11 9 6.18 1
 -1 -11 9 5.94 0.89
 -1 -11 9 5.85 1.01
 -1 -11 8 164.96 5.09
 -1 -11 8 184.31 4.95
 -1 11 8 197.2 5.37
 -1 11 8 188.95 5.27
 1 -11 -8 187.03 5.36
 -1 -11 8 194.62 5.17
 -1 -11 8 175.5 4.88
 -1 -11 7 6.02 1.06
 -1 -11 7 6.75 0.9
 -1 -11 7 5.25 1.11
 -1 -11 7 5.1 1.03
 -1 11 7 4.7 1.03
 -1 11 7 5.73 1.06
 -1 11 7 5.57 1.05
 -1 11 7 6.43 1.11
 1 -11 -7 5.46 1.05
 1 -11 -7 6.37 1.06
 1 -11 -7 6.26 1.07
 -1 -11 6 44.52 2.05
 -1 -11 6 40.96 2.2
 -1 -11 6 42.64 2.08
 -1 11 6 45.96 2.25
 -1 11 6 47.85 2.31
 -1 11 6 47.14 2.31
 1 -11 -6 46.53 2.25
 1 -11 -6 46.27 2.25
 -1 -11 6 41.35 1.77
 -1 -11 5 4.18 0.91
 -1 -11 5 5.26 1.15
 -1 -11 5 2.81 0.84
 -1 11 5 5.88 1.01
 1 -11 -5 5.06 0.97
 -1 11 5 3.15 0.94
 1 -11 -5 4 0.92
 -1 11 5 5.6 1.05
 1 11 -5 4.88 0.96
 1 -11 -5 4.44 0.94
 -1 -11 5 5.17 0.79
 -1 -11 4 4.31 0.88
 -1 -11 4 5.35 1.13
 -1 -11 4 5.33 0.93
 -1 11 4 4.78 0.99
 1 -11 -4 4.96 0.98
 -1 11 4 5.22 1.03
 1 11 -4 5.25 0.95
 1 -11 -4 6.14 0.97
 1 -11 -4 3.79 0.89
 1 11 -4 5.75 1.02
 -1 11 4 4.49 1
 1 11 -4 5.85 0.96
 -1 -11 4 5.7 0.78
 -1 -11 3 6.27 0.88
 -1 -11 3 7.61 1.19
 -1 -11 3 4.57 0.88
 -1 11 3 5.16 0.96
 -1 11 3 5.9 1.04
 1 11 -3 5.07 0.93
 1 -11 -3 5.35 0.94
 -1 11 3 5.53 1.03
 1 11 -3 6.09 1.04
 1 -11 -3 5.81 0.93
 1 -11 -3 7.15 1
 1 11 -3 4.93 0.94
 -1 -11 2 24.45 1.4
 1 11 -2 26.14 1.64
 -1 -11 2 24.79 1.49
 -1 11 2 28.46 1.73
 1 -11 -2 27.85 1.57
 -1 11 2 26.56 1.59
 1 -11 -2 27.2 1.56
 -1 11 2 26.1 1.71
 1 -11 -2 26.37 1.53
 1 11 -2 31 1.85
 1 11 -2 29.01 1.72
 -1 -11 1 -0.04 0.64
 -1 11 1 1.07 0.72
 -1 11 1 0.25 0.76
 1 11 -1 -0.58 0.79
 -1 -11 1 0.55 0.69
 1 -11 -1 0.15 0.66
 1 -11 -1 0.99 0.65
 -1 11 1 0.52 0.78
 1 -11 -1 0.05 0.64
 1 11 -1 0.49 0.82
 1 11 -1 1.05 0.79
 -1 -11 0 148.66 4.3
 -1 11 0 153.09 4.51
 1 -11 0 151.8 4.19
 1 11 0 157.6 4.62
 1 11 0 155.97 4.73
 -1 11 0 158.37 4.59
 1 11 0 162.47 4.67
 -1 11 -1 7.21 1.05
 1 11 1 5.35 1.02
 -1 -11 -1 7.16 0.99
 1 11 1 5.41 0.99
 -1 11 -1 6.21 0.98
 1 -11 1 7.37 1.19
 -1 11 -2 573.22 12.31
 1 11 2 577.02 12.6
 -1 11 -2 549.04 12.14
 -1 -11 -2 552.47 12.17
 -1 11 -2 535.19 11.94
 1 11 2 548.02 12.41
 1 -11 2 513.71 11.73
 1 -11 2 526.82 12.35
 1 -11 3 -0.14 0.66
 1 11 3 1.05 0.85
 -1 -11 -3 0.43 0.82
 -1 11 -3 0.28 0.67
 1 11 3 1.46 0.91
 1 -11 3 1.18 0.93
 1 -11 3 -0.05 0.65
 -1 11 -3 1.19 0.74
 1 11 3 0.3 0.87
 1 -11 3 0.82 0.71
 1 -11 4 1.2 0.71
 1 11 4 0.63 0.87
 -1 -11 -4 0.65 0.88
 1 -11 4 -0.17 0.76
 1 -11 4 0.07 0.99
 1 11 4 1.23 0.85
 1 -11 4 0.15 0.71
 1 -11 5 70.61 2.55
 -1 -11 -5 79.91 2.98
 1 11 5 79.22 3.03
 1 -11 5 73.26 3.07
 1 -11 5 73.33 2.78
 1 11 5 79.65 3.08
 1 -11 5 76.41 2.73
 1 -11 6 8.55 0.98
 1 -11 6 8.41 1.31
 1 -11 6 8.62 1.14
 1 11 6 7.96 1.13
 -1 -11 -6 9.97 1.24
 1 11 6 9.07 1.2
 1 -11 6 8.9 1.09
 1 -11 7 1.95 0.75
 1 -11 7 1.74 0.88
 1 -11 7 0.85 0.95
 1 11 7 1.35 0.85
 -1 -11 -7 2.51 0.93
 1 -11 7 1.51 0.73
 -1 -11 -7 -0.07 0.85
 -1 -11 -7 0.44 0.85
 1 11 7 0.76 0.81
 1 -11 7 1.59 0.83
 1 -11 7 0.82 0.65
 1 -11 8 30.95 1.72
 1 11 8 39.34 1.98
 -1 -11 -8 35.9 1.97
 1 11 8 39.3 1.98
 1 -11 8 31.39 1.66
 1 -11 8 35.66 1.69
 1 -11 8 37.04 1.88
 1 -11 9 2.22 1.01
 1 -11 9 0.88 0.87
 1 -11 9 2.6 0.77
 1 11 9 2.23 0.75
 1 11 9 2.73 0.8
 -1 -11 -9 2.48 0.9
 -1 -11 -9 3.28 0.94
 1 11 9 1.86 0.78
 1 -11 9 1.97 0.86
 1 -11 9 1.48 0.68
 1 11 10 198.92 5.41
 1 11 10 203.91 5.09
 -1 -11 -10 201.77 5.53
 -1 -11 -10 203.7 5.53
 1 -11 10 192.03 5.03
 1 -11 10 200.51 5.6
 1 11 10 210.74 5.54
 1 -11 10 185.94 5.42
 1 -11 11 1.66 0.77
 1 -11 11 2.16 0.61
 1 -11 11 1.68 0.85
 1 11 11 2.84 0.97
 1 -11 11 4.05 0.92
 1 11 11 2.47 0.88
 -1 -11 -11 1.76 0.75
 -1 -11 -11 1.97 0.77
 -1 -11 -11 2 0.77
 1 -11 12 112.81 3.03
 1 11 12 121.1 3.38
 1 11 12 108.06 3.32
 1 -11 12 111.01 3.41
 1 11 12 119.71 3.37
 1 -11 12 102.35 3.32
 1 11 12 110.43 3.27
 1 -11 12 108.15 3.14
 -1 -11 -12 111.09 3.33
 -1 -11 -12 110 3.33
 -1 -11 -12 115.09 3.37
 1 11 13 1.82 0.66
 1 -11 13 1.63 0.57
 1 11 13 1.53 0.61
 1 -11 13 1.43 0.43
 1 -11 13 2.44 0.66
 1 11 13 0.85 0.65
 1 11 13 1.38 0.62
 -1 -11 -13 1.09 0.56
 -1 -11 -13 1.2 0.54
 -1 -11 -13 1.84 0.57
 -1 -11 -13 1.03 0.56
 1 11 14 13.22 0.79
 1 11 14 11.77 0.78
 -1 12 13 18.52 0.93
 -1 -12 13 19.49 0.76
 -1 12 13 20.09 1.06
 -1 -12 13 17.97 1.02
 -1 12 13 20.77 1.02
 -1 -12 13 18.9 0.92
 1 -12 -13 18.74 1.04
 1 -12 -13 21.57 1.09
 1 -12 -13 20.86 1.1
 -1 -12 12 19.38 1.08
 -1 12 12 13.92 1.04
 -1 12 12 18.51 1.08
 -1 -12 12 18.31 0.89
 -1 12 12 19.61 1.17
 -1 -12 12 18.39 1.16
 -1 12 12 18.18 1.21
 -1 -12 12 17.02 1.08
 1 -12 -12 19.4 1.21
 1 -12 -12 18.33 1.17
 1 -12 -12 19.57 1.22
 1 -12 -12 18.92 1.19
 -1 -12 11 26.49 1.2
 -1 -12 11 31.37 1.47
 -1 12 11 28.31 1.57
 -1 12 11 25.92 1.59
 -1 -12 11 28.8 1.57
 -1 -12 11 24.7 1.49
 -1 12 11 22.43 1.3
 -1 -12 11 28.51 1.29
 -1 12 11 26.95 1.38
 1 -12 -11 28.11 1.55
 1 -12 -11 28.75 1.56
 1 -12 -11 29.17 1.57
 1 -12 -11 29.54 1.6
 1 -12 -10 1.69 0.8
 -1 -12 10 0.67 0.8
 -1 -12 10 0.06 0.8
 -1 -12 10 0.46 0.58
 1 -12 -10 1.51 0.73
 -1 12 10 0.77 0.7
 1 -12 -10 1.91 0.77
 -1 -12 10 1.69 0.78
 -1 -12 10 0.8 0.52
 -1 12 10 1.35 0.67
 -1 12 10 1.39 0.7
 -1 12 9 4.54 0.9
 -1 12 9 5.38 0.95
 1 -12 -9 5.4 0.96
 1 -12 -9 5.49 0.98
 -1 -12 9 4.56 0.95
 -1 -12 9 7.65 1.1
 1 -12 -8 27.04 1.73
 -1 -12 8 25.97 1.68
 -1 -12 8 26.76 1.78
 -1 12 8 28.35 1.71
 -1 12 8 25.06 1.64
 -1 12 8 29.08 1.77
 -1 -12 8 27.02 1.5
 1 -12 -8 28.96 1.78
 1 -12 -8 29.6 1.79
 -1 -12 8 29.99 1.67
 -1 12 7 56.45 2.52
 -1 12 7 57.71 2.56
 1 -12 -7 58.52 2.58
 -1 -12 7 61.15 2.43
 1 -12 -6 58.57 2.57
 -1 12 6 58.17 2.59
 -1 12 6 56.79 2.56
 -1 -12 6 56.53 2.44
 -1 12 6 55.25 2.56
 1 -12 -6 56.62 2.53
 1 -12 -6 57.96 2.55
 -1 -12 6 59.12 2.38
 -1 -12 5 190.75 4.84
 -1 12 5 195.64 5.56
 -1 -12 5 182.7 5.5
 -1 -12 5 193.97 5.28
 -1 12 5 192.29 5.56
 1 -12 -5 189.39 5.41
 1 12 -5 193.19 5.45
 1 -12 -5 194.79 5.43
 -1 -12 5 197.28 5.2
 -1 -12 4 22.74 1.29
 -1 12 4 23.9 1.71
 -1 -12 4 23.26 1.7
 -1 -12 4 22.42 1.49
 1 -12 -4 21.28 1.53
 1 12 -4 21.57 1.63
 -1 12 4 25.55 1.75
 1 -12 -4 20.22 1.49
 -1 -12 4 24.26 1.47
 -1 -12 3 271.77 6.4
 1 12 -3 264.94 6.94
 1 -12 -3 280.35 6.88
 -1 12 3 268.72 7.08
 -1 -12 3 269.66 6.73
 1 12 -3 265.51 6.9
 -1 12 3 265.78 7.09
 1 -12 -3 275.33 6.87
 1 12 -3 266.17 7.13
 1 -12 -3 274.23 6.88
 -1 -12 3 253.84 6.52
 -1 12 2 123.5 4.08
 1 -12 -2 123.01 3.83
 1 12 -2 126.12 4.06
 -1 -12 2 123.68 4.16
 -1 -12 2 124.33 3.75
 -1 12 2 134.8 4.2
 1 12 -2 134.31 4.29
 1 -12 -2 121.32 3.81
 1 -12 -2 127.69 3.84
 -1 -12 2 123.63 3.6
 1 12 -1 323.85 7.99
 -1 12 1 312.48 7.78
 -1 -12 1 295.88 7.26
 -1 12 1 314.21 7.76
 1 -12 -1 297.03 7.32
 -1 -12 1 296.56 7.25
 1 12 -1 301.22 7.71
 1 12 0 146.95 4.63
 -1 12 0 139.43 4.37
 -1 12 0 141.36 4.37
 -1 -12 0 142 4.16
 1 -12 0 146.68 4.56
 1 12 0 141.2 4.45
 -1 -12 0 134.68 3.95
 -1 12 -1 3.99 0.96
 1 12 1 4.76 1.1
 -1 -12 -1 4 0.93
 1 12 1 7.4 1.17
 -1 12 -1 4.66 0.99
 1 -12 1 3.82 1.07
 -1 12 -2 10.04 1.14
 1 12 2 12.67 1.48
 1 12 2 11.14 1.39
 -1 -12 -2 10.56 1.29
 1 12 2 11.17 1.37
 -1 12 -2 11.07 1.2
 1 -12 2 10.8 1.31
 1 12 3 23.73 1.71
 -1 12 -3 23.05 1.48
 -1 -12 -3 22.82 1.6
 1 -12 3 20.56 1.69
 1 -12 3 23.08 1.43
 -1 12 -3 19.8 1.45
 1 12 3 25.44 1.78
 1 -12 3 20.93 1.34
 1 -12 4 63.5 2.38
 1 12 4 67.15 2.85
 -1 -12 -4 67.18 2.77
 1 -12 4 66.53 2.55
 1 -12 4 65.12 2.84
 1 12 4 66.17 2.85
 1 -12 4 63.36 2.42
 1 -12 5 129.98 3.72
 1 -12 5 116.02 3.85
 1 -12 5 120.02 4.2
 -1 -12 -5 131.65 4.18
 1 12 5 131.99 4.25
 1 12 5 136.34 4.31
 1 -12 5 130.19 3.84
 1 -12 6 0.58 0.67
 1 12 6 0.85 0.86
 -1 -12 -6 1.58 0.91
 1 -12 6 1.04 0.7
 1 -12 6 0.84 0.79
 1 -12 7 8.83 0.98
 1 -12 7 10.41 1.33
 1 -12 7 12.43 1.13
 1 12 7 9.58 1.15
 -1 -12 -7 12.5 1.31
 1 12 7 9.27 1.19
 -1 -12 -7 9.07 1.26
 -1 -12 -7 10.21 1.28
 1 -12 7 12.01 1.19
 1 -12 8 4.09 0.85
 -1 -12 -8 4.88 0.99
 -1 -12 -8 4.87 1.06
 1 12 8 5.6 0.96
 1 -12 8 7.65 1.21
 1 -12 8 4.68 0.97
 1 12 9 21.37 1.33
 1 -12 9 22.64 1.54
 1 -12 9 21.46 1.6
 1 -12 9 23.13 1.39
 1 12 9 22.33 1.42
 1 12 9 25.13 1.49
 1 12 9 23.5 1.41
 -1 -12 -9 24.81 1.65
 -1 -12 -9 24.33 1.6
 1 -12 9 23.06 1.44
 1 -12 9 22.66 1.21
 1 -12 10 4.04 0.62
 1 -12 10 5 0.87
 1 12 10 2.55 0.86
 1 -12 10 3.31 0.88
 1 12 10 4.22 1
 1 -12 10 2.43 0.89
 1 -12 10 3.5 0.73
 1 12 10 3.76 0.73
 1 12 10 4.08 0.71
 -1 -12 -10 4.44 0.9
 -1 -12 -10 4.06 0.88
 -1 -12 -10 3.89 0.91
 1 12 11 6.81 0.94
 1 12 11 11.7 1.03
 1 -12 11 9.48 0.73
 1 12 11 11.61 1.1
 1 -12 11 9.84 1.02
 1 -12 11 11.24 1.09
 1 12 11 10.91 1.01
 1 -12 11 11.06 0.95
 -1 -12 -11 12.15 1.07
 -1 -12 -11 9.48 0.99
 -1 -12 -11 11.63 1.06
 1 -12 12 13.63 0.74
 1 12 12 14.5 0.98
 1 12 12 12.32 1
 1 12 12 15.41 1.06
 1 -12 12 13.13 0.98
 1 -12 12 13.25 0.87
 1 12 12 13.96 0.96
 -1 -12 -12 12.2 0.97
 -1 -12 -12 15.91 1.05
 -1 -12 -12 16.05 1.07
 -1 -12 -12 12.52 0.99
 1 -12 13 13.9 0.77
 -1 -12 -13 16.23 0.88
 1 12 13 16.68 0.91
 1 12 13 14.54 0.9
 -1 13 12 1.12 0.5
 -1 13 12 2.3 0.49
 -1 -13 12 1.92 0.46
 -1 13 12 2.17 0.58
 1 -13 -12 1.19 0.55
 1 -13 -12 1.73 0.56
 1 -13 -12 1.5 0.55
 1 -13 -12 2.08 0.56
 -1 -13 12 1.79 0.54
 -1 13 12 2.97 0.65
 -1 -13 11 37.68 1.45
 -1 13 11 38.14 1.53
 -1 13 11 37.36 1.59
 -1 -13 11 35.67 1.51
 -1 13 11 38.27 1.64
 -1 -13 11 36.67 1.57
 1 -13 -11 39.08 1.63
 1 -13 -11 40.04 1.65
 1 -13 -11 38.19 1.63
 1 -13 -11 38.59 1.67
 -1 -13 10 -0.27 0.63
 -1 13 10 -0.23 0.71
 -1 13 10 -0.43 0.86
 -1 -13 10 -0.05 0.64
 -1 -13 10 -0.46 0.7
 -1 -13 10 0.81 0.5
 -1 13 10 -0.13 0.61
 -1 13 10 0.16 0.55
 1 -13 -10 0.68 0.71
 -1 13 10 -0.26 0.57
 1 -13 -10 0.1 0.67
 1 -13 -10 0.25 0.65
 1 -13 -9 2.28 0.77
 -1 -13 9 0.92 0.78
 -1 -13 9 1.24 0.74
 -1 -13 9 1.78 0.61
 -1 13 9 2.08 0.74
 -1 13 9 2.49 0.72
 1 -13 -9 3.14 0.81
 1 -13 -9 3.09 0.87
 -1 13 9 1.51 0.73
 -1 -13 9 2.57 0.74
 1 -13 -8 40.06 1.99
 -1 -13 8 40.73 1.94
 -1 -13 8 38.91 1.99
 -1 -13 8 35.34 1.68
 -1 13 8 38.74 1.94
 -1 13 8 39.42 1.92
 -1 13 8 39.25 1.97
 1 -13 -8 37.22 1.92
 1 -13 -8 38.98 1.96
 -1 -13 8 41.35 1.84
 1 -13 -7 19.93 1.46
 1 -13 -7 19.02 1.46
 -1 13 7 18.83 1.47
 -1 -13 7 18.69 1.36
 -1 -13 7 15.96 1.39
 1 -13 -6 3.4 0.9
 -1 13 6 3.81 0.98
 -1 13 6 4.98 0.99
 -1 -13 6 4.38 1.06
 -1 -13 6 3.28 0.89
 1 -13 -6 3.05 0.92
 -1 13 6 5.17 1.03
 1 -13 -6 3.14 0.9
 -1 -13 6 3.67 0.89
 1 -13 -5 8.39 1.1
 -1 -13 5 6.66 0.83
 -1 13 5 8.03 1.15
 -1 -13 5 9.05 1.26
 1 -13 -5 8.34 1.14
 1 -13 -5 9.85 1.14
 -1 13 5 9.61 1.21
 -1 -13 5 7.31 0.99
 -1 13 4 10.72 1.27
 -1 -13 4 12.17 0.99
 1 -13 -4 12.81 1.22
 -1 -13 4 11.42 1.12
 -1 13 3 26.32 1.77
 1 13 -3 23.25 1.63
 -1 -13 3 28.32 1.64
 -1 -13 3 31.86 1.48
 1 -13 -3 27.74 1.66
 1 13 -2 6.27 1.06
 -1 13 2 8.37 1.17
 -1 -13 2 6.6 1.18
 -1 -13 2 6.77 0.92
 -1 13 2 7.33 1.16
 1 13 -2 6.85 1.19
 -1 -13 2 5.98 0.83
 1 13 -1 16.6 1.56
 -1 13 1 16.15 1.46
 1 13 -1 18.52 1.58
 -1 13 1 14.93 1.4
 1 -13 -1 13.99 1.46
 1 13 -1 14.84 1.41
 -1 -13 1 12.98 1.46
 -1 13 0 30.88 1.88
 1 13 0 29.57 2.02
 1 13 0 30.73 1.96
 -1 13 0 28.78 1.8
 -1 -13 0 31.09 1.7
 1 13 0 32.55 1.99
 1 -13 0 29.12 1.93
 1 13 1 0.25 0.93
 -1 13 -1 0.62 0.79
 -1 13 -1 0.07 0.76
 1 13 1 0.63 0.91
 -1 -13 -1 0.49 0.78
 1 -13 1 -0.07 0.89
 -1 13 -2 52.01 2.33
 -1 -13 -2 55.18 2.4
 1 13 2 60.18 2.7
 1 -13 2 52.36 2.54
 1 -13 2 50.84 2.09
 -1 13 -2 50.74 2.35
 1 13 2 55.35 2.63
 -1 13 -3 7.42 1
 1 13 3 7.26 1.18
 -1 -13 -3 6.29 1.1
 1 -13 3 7.65 0.95
 -1 -13 -4 65.18 2.77
 1 13 4 71.38 2.98
 1 -13 4 74.76 2.54
 1 -13 5 179.96 4.79
 1 -13 5 183.08 5.38
 1 -13 5 173.74 4.98
 1 13 5 188.52 5.39
 -1 -13 -5 186.16 5.27
 1 13 5 197.42 5.49
 -1 -13 -5 186.12 5.34
 -1 -13 -5 186.97 5.37
 1 -13 5 179.85 4.85
 1 13 6 10.37 1.24
 -1 -13 -6 11.74 1.27
 1 -13 6 10.31 1.04
 1 13 6 10.03 1.19
 -1 -13 -6 11.67 1.29
 -1 -13 -6 11.13 1.24
 1 -13 6 12.63 1.37
 1 -13 6 9.61 1.12
 1 -13 7 277.79 6.79
 1 -13 7 293.18 7.46
 1 -13 7 284.73 7.15
 1 13 7 305.55 7.41
 -1 -13 -7 293.81 7.42
 -1 -13 -7 306.94 7.54
 1 -13 7 292.78 6.98
 -1 -13 -8 94.88 3.28
 1 -13 8 88.2 2.73
 1 -13 8 91.18 3.08
 1 -13 8 93.53 3.29
 1 -13 8 91.56 2.93
 1 13 8 96.26 3.15
 1 13 8 90.75 3.06
 1 13 8 92.31 3.11
 -1 -13 -8 98.89 3.32
 -1 -13 -8 95.72 3.26
 1 -13 8 93.11 2.95
 1 -13 9 0.04 0.67
 1 13 9 0.36 0.72
 1 -13 9 0.7 0.71
 1 -13 9 0.79 0.8
 1 13 9 1.23 0.84
 1 -13 9 0.17 0.55
 1 13 9 0.83 0.61
 1 13 9 0.55 0.66
 -1 -13 -9 0.17 0.72
 1 13 9 0.32 0.64
 -1 -13 -9 0.51 0.74
 -1 -13 -9 0.85 0.71
 1 -13 10 33.25 1.68
 1 -13 10 33.31 1.6
 1 13 10 38.35 1.66
 1 13 10 35.07 1.58
 1 -13 10 36.17 1.49
 1 -13 10 34.03 1.45
 -1 -13 -10 36.61 1.71
 -1 -13 -10 37.12 1.72
 -1 -13 -10 37.75 1.74
 1 13 11 54.85 1.87
 1 -13 11 50.06 1.89
 1 13 11 56.45 1.84
 1 -13 11 53.53 1.71
 1 13 11 53.77 1.79
 -1 -13 -11 52.88 1.92
 -1 -13 -11 52.49 1.93
 -1 -13 -11 55.19 1.97
 1 -13 12 24.54 0.95
 -1 -13 -12 25.37 1.13
 1 13 12 27.25 1.12
 1 -14 -11 1.65 0.52
 -1 14 11 0.19 0.46
 -1 14 11 1.26 0.44
 -1 -14 11 0.92 0.4
 -1 14 10 63.6 2.13
 -1 -14 10 67.48 2.14
 -1 -14 10 63.31 2.11
 -1 -14 10 65.05 1.91
 -1 -14 10 72.04 2.02
 -1 14 10 69.16 2.09
 1 -14 -10 69.69 2.22
 1 -14 -10 69.46 2.22
 1 -14 -10 66.64 2.24
 1 -14 -10 69.91 2.22
 1 -14 -9 9.75 0.98
 1 -14 -9 11.24 1.01
 -1 -14 9 9.75 0.97
 -1 -14 9 12.13 0.98
 -1 -14 9 11.87 0.84
 -1 14 9 10.29 0.9
 -1 14 9 10.72 0.95
 -1 14 9 12.08 0.98
 1 -14 -9 11.28 1
 1 -14 -9 9.32 0.95
 -1 -14 9 11.97 0.9
 1 -14 -8 132.79 3.85
 -1 -14 8 134.36 3.74
 -1 -14 8 125.17 3.79
 -1 -14 8 124.46 3.51
 -1 14 8 131.93 3.84
 -1 14 8 141.06 3.86
 -1 14 8 141.35 3.9
 1 -14 -8 130.35 3.8
 1 -14 -8 133.24 3.83
 -1 -14 8 136.14 3.59
 1 -14 -7 5.92 0.93
 -1 -14 7 6.08 0.97
 -1 -14 7 6.66 0.92
 -1 -14 7 6.84 0.8
 -1 14 7 5.84 0.93
 -1 14 7 6.49 0.94
 1 -14 -7 6.06 0.92
 1 -14 -7 7.31 0.96
 -1 14 7 6.1 0.97
 -1 -14 7 6.04 0.83
 1 -14 -6 48.51 2.12
 -1 14 6 46.97 2.19
 -1 14 6 48.53 2.22
 -1 14 6 50.52 2.24
 1 -14 -6 47.43 2.1
 1 -14 -6 50.97 2.16
 -1 -14 6 45.42 1.9
 -1 -14 6 47.81 2.22
 -1 -14 6 46.7 2.02
 1 -14 -5 3.98 0.88
 -1 -14 5 4.93 1.01
 -1 -14 5 3.59 0.82
 -1 -14 5 3.6 0.78
 -1 14 5 5.93 1.05
 1 -14 -5 4.69 0.9
 1 -14 -5 5.11 0.91
 1 -14 -4 53.09 2.24
 1 14 -4 52.54 2.32
 1 -14 -4 55.36 2.26
 -1 14 4 58.37 2.54
 1 -14 -4 58.29 2.56
 -1 -14 4 56.04 2.49
 -1 -14 4 51.87 2.2
 1 14 -3 20.99 1.56
 -1 14 3 22.25 1.62
 1 -14 -3 22.16 1.67
 -1 -14 3 25.47 1.7
 -1 -14 3 18.5 1.31
 -1 14 3 20.98 1.6
 1 -14 -2 84 3.22
 -1 -14 2 89.12 3.25
 -1 14 2 84.31 3.21
 1 14 -2 85.87 3.29
 -1 -14 2 84.21 2.66
 -1 14 2 82.85 3.17
 1 14 -2 80.08 3.15
 -1 14 1 0.84 0.82
 1 14 -1 2.35 0.95
 -1 -14 1 2.72 1.01
 1 -14 -1 0.84 0.92
 1 14 -1 2.22 0.95
 -1 14 1 1.95 0.92
 1 14 0 229.21 6.37
 -1 14 0 216 6.06
 -1 -14 0 226.28 6.26
 1 -14 0 241.57 6.29
 1 14 0 219.06 6.22
 -1 14 0 220.55 6.07
 1 -14 1 17.85 1.56
 -1 14 -1 18.66 1.46
 1 14 1 16.8 1.58
 1 -14 1 20.17 1.29
 -1 14 -1 17.49 1.42
 1 14 1 20.72 1.63
 -1 -14 -1 19.26 1.37
 1 -14 2 135.75 4.28
 -1 14 -2 129.82 4.02
 1 14 2 139.36 4.45
 -1 -14 -2 124.84 3.94
 -1 -14 -2 132.59 4.02
 1 -14 2 134.29 3.74
 1 14 2 131.78 4.32
 -1 -14 -2 124.15 3.94
 -1 -14 -3 35.28 1.87
 1 14 3 32.63 2.01
 -1 -14 -3 31.7 1.81
 1 -14 3 32.35 1.96
 1 14 3 34.16 2.01
 1 -14 4 1.1 0.92
 -1 -14 -4 0.56 0.77
 1 14 4 -0.07 0.82
 -1 -14 -4 0.44 0.77
 1 -14 5 4.7 1.06
 -1 -14 -5 4.44 0.95
 1 14 5 4.7 1.01
 -1 -14 -5 4.63 0.95
 1 -14 5 4.53 0.76
 -1 -14 -6 2.55 0.89
 1 -14 6 2.66 0.69
 1 -14 6 4.69 1.03
 1 -14 6 4.31 0.78
 1 14 6 4.58 0.96
 1 14 6 3.24 0.88
 -1 -14 -6 3.69 0.93
 -1 -14 -6 3.46 0.84
 1 14 6 4.94 0.94
 1 -14 6 3.35 0.71
 1 -14 7 29.54 1.72
 1 -14 7 28.12 1.4
 1 -14 7 29.58 1.47
 1 14 7 30.19 1.65
 1 14 7 30.49 1.67
 1 14 7 30.79 1.62
 -1 -14 -7 30.79 1.69
 -1 -14 -7 28.89 1.64
 1 -14 7 27.08 1.3
 -1 -14 -7 28.94 1.66
 1 -14 8 1.68 0.61
 1 14 8 1.4 0.68
 1 14 8 1.19 0.57
 1 14 8 -0.12 0.77
 1 -14 8 0.93 0.77
 1 -14 8 1.12 0.56
 1 14 8 2.07 0.68
 1 14 8 0.46 0.62
 1 14 8 1.84 0.66
 -1 -14 -8 -0.1 0.71
 -1 -14 -8 0.66 0.73
 -1 -14 -8 1.49 0.73
 1 14 9 16.63 1.02
 1 14 9 13.88 1.05
 1 -14 9 17.06 1.17
 1 -14 9 15.12 0.97
 1 -14 9 17.31 0.99
 1 14 9 15.84 1
 1 14 9 17 1.02
 -1 -14 -9 15.74 1.13
 -1 -14 -9 15.75 1.12
 -1 -14 -9 16.79 1.16
 1 -14 10 2.6 0.5
 1 14 10 1.26 0.58
 1 14 10 3.01 0.62
 1 14 10 2.15 0.54
 -1 -14 -10 2.32 0.59
 -1 -14 -10 2.36 0.6
 -1 -14 -10 2.19 0.62
 1 14 10 3.13 0.61
 1 -14 10 1.32 0.57
 1 14 11 4.44 0.52
 -1 -14 -11 3.8 0.52
 -1 15 9 -0.03 0.48
 -1 15 9 0.57 0.59
 -1 -15 9 0.77 0.37
 -1 15 9 -0.12 0.47
 -1 15 9 0.08 0.43
 1 -15 -9 0.27 0.45
 -1 -15 9 0.13 0.37
 1 -15 -8 12.23 0.96
 1 -15 -8 14.62 0.97
 -1 -15 8 14.23 0.95
 -1 -15 8 15.21 1.02
 -1 -15 8 15.26 0.88
 -1 15 8 14.75 1.01
 -1 15 8 16 1.05
 -1 15 8 15.22 0.99
 1 -15 -8 12.82 0.95
 1 -15 -8 14.51 0.97
 -1 -15 8 14.96 0.85
 1 -15 -7 7.18 0.81
 -1 -15 7 5.92 0.86
 -1 -15 7 6.99 0.72
 -1 15 7 6.55 0.85
 -1 15 7 7.57 0.89
 1 -15 -7 6.93 0.82
 1 -15 -7 6.88 0.8
 -1 15 7 6.34 0.87
 -1 -15 7 4.99 0.66
 1 -15 -6 3.54 0.71
 -1 -15 6 4.53 0.87
 -1 -15 6 3.56 0.64
 -1 15 6 5.8 0.9
 -1 15 6 4.85 0.84
 1 -15 -6 3.14 0.7
 1 -15 -6 4.61 0.74
 -1 15 6 4.08 0.87
 -1 -15 6 3.92 0.67
 -1 -15 5 0.59 0.75
 1 -15 -5 0.04 0.6
 1 -15 -5 -0.21 0.59
 -1 15 5 0.68 0.74
 1 -15 -5 0.17 0.6
 -1 15 5 0.11 0.68
 -1 15 5 0.28 0.68
 -1 15 4 1.92 0.81
 1 -15 -4 1.59 0.82
 -1 -15 4 2.73 0.87
 1 15 -4 1.68 0.7
 -1 15 4 2.51 0.82
 -1 15 4 1.19 0.71
 1 -15 -3 -0.34 0.78
 -1 -15 3 0.77 0.81
 1 15 -3 -0.22 0.71
 -1 15 3 0.44 0.78
 -1 -15 3 0.44 0.52
 1 15 -3 0.59 0.68
 -1 15 3 -0.5 0.83
 -1 15 3 0.49 0.75
 1 -15 -2 2.91 0.91
 -1 -15 2 3.15 0.91
 1 15 -2 1.39 0.77
 -1 15 2 3.39 0.91
 -1 -15 2 2.03 0.63
 -1 15 2 2.74 0.89
 1 15 -2 3.03 0.87
 -1 15 2 1.99 0.85
 -1 -15 1 35.78 1.9
 1 -15 -1 32.71 1.86
 -1 15 1 32.21 1.82
 1 15 -1 35.74 1.94
 1 -15 -1 35.46 1.61
 -1 -15 1 33.18 1.47
 -1 15 1 31.31 1.81
 1 15 -1 33.25 1.88
 -1 15 1 30.19 1.79
 1 -15 0 72.74 2.75
 -1 -15 0 67.96 2.7
 1 15 0 68.06 2.79
 -1 15 0 61.68 2.55
 -1 -15 0 66.82 2.25
 1 -15 0 67.23 2.31
 -1 15 0 66.13 2.61
 1 15 0 67.55 2.74
 1 -15 1 5.64 1.08
 -1 -15 -1 5.04 1.05
 -1 15 -1 6.33 0.95
 1 15 1 5.46 1.04
 1 -15 1 5.58 0.8
 -1 15 -1 4.55 0.87
 1 15 1 5.36 1.07
 -1 -15 -2 132.36 4.08
 1 -15 2 124.09 3.95
 -1 15 -2 123.18 3.75
 -1 15 -2 119.53 3.68
 1 15 2 133.25 4.12
 -1 15 -2 121.58 3.71
 1 15 2 137.86 4.17
 1 -15 2 133.85 3.58
 -1 -15 -3 120.64 3.82
 1 -15 3 120.84 3.73
 1 -15 3 109.65 3.31
 1 15 3 118.78 3.79
 1 15 3 121.72 3.81
 -1 -15 -3 111.88 3.41
 -1 -15 -3 111.08 3.38
 1 -15 3 114.96 3.24
 -1 -15 -3 105.93 3.36
 1 -15 4 6.36 0.99
 1 -15 4 5.49 0.76
 1 15 4 4.34 0.89
 -1 -15 -4 4.72 0.84
 -1 -15 -4 5.82 0.87
 1 15 4 4.88 0.96
 1 -15 4 5.6 0.75
 -1 -15 -4 4.44 0.82
 1 -15 5 91.52 3.04
 1 -15 5 89.97 2.74
 1 15 5 91.18 3.06
 1 15 5 93.23 3.07
 1 15 5 88.82 3.03
 -1 -15 -5 84.72 2.85
 -1 -15 -5 87.32 2.88
 -1 -15 -5 79.14 2.8
 1 -15 5 86.45 2.56
 1 -15 6 0.25 0.74
 1 -15 6 0.6 0.55
 1 15 6 0.88 0.67
 1 15 6 0.69 0.66
 -1 -15 -6 -0.6 0.66
 1 15 6 0.8 0.67
 -1 -15 -6 0.18 0.61
 1 -15 6 -0.15 0.51
 -1 -15 -6 -0.05 0.63
 1 15 7 16.09 1.03
 1 -15 7 20.12 1.27
 1 -15 7 19.14 1.04
 1 15 7 19.57 1.18
 1 15 7 20.47 1.21
 1 15 7 20.16 1.21
 -1 -15 -7 19.65 1.2
 -1 -15 -7 19.4 1.19
 -1 -15 -7 19.5 1.21
 1 15 8 17 0.9
 1 -15 8 13.67 1.03
 1 15 8 17.13 0.96
 1 15 8 17.45 1.01
 1 15 8 17.14 1
 -1 -15 -8 17.77 1.05
 -1 -15 -8 18.25 1.07
 1 -15 8 14.79 0.73
 1 -15 8 16.83 0.92
 -1 -15 -8 17.35 1.06
 -1 -15 -9 49.51 1.52
 1 15 9 53.85 1.47
 -1 16 8 27.12 1.03
 -1 -16 8 27.63 0.9
 -1 16 7 4.67 0.64
 -1 16 7 3.6 0.62
 -1 -16 7 4.71 0.52
 -1 16 6 29.35 1.38
 -1 16 6 29.49 1.38
 -1 16 6 30.62 1.38
 -1 -16 6 27.7 1.17
 -1 -16 6 28 1.35
 -1 16 5 77.18 2.53
 -1 16 5 77.78 2.52
 -1 16 5 73.51 2.48
 -1 -16 5 75.04 2.24
 -1 -16 5 75.84 2.47
 -1 16 4 26.63 1.45
 -1 16 4 26.84 1.44
 -1 16 4 26.62 1.45
 -1 -16 4 25.09 1.21
 -1 -16 4 26.56 1.42
 1 -16 -3 55.04 2.05
 -1 -16 3 60.31 2.18
 1 16 -3 50.53 1.88
 1 -16 -3 51.07 1.84
 -1 16 3 57.68 2.19
 -1 16 3 56.72 2.17
 -1 16 3 56.01 2.16
 1 16 -3 47.24 1.84
 -1 -16 2 1.95 0.77
 1 -16 -2 2.89 0.77
 1 16 -2 1.84 0.68
 -1 16 2 3.12 0.76
 1 -16 -2 3.11 0.62
 -1 16 2 3.77 0.78
 -1 16 2 2.3 0.74
 1 16 -2 1.95 0.67
 1 -16 -1 37.27 1.76
 -1 -16 1 40.82 1.85
 -1 16 1 35.99 1.73
 -1 16 1 39.28 1.8
 1 16 -1 36.74 1.73
 -1 16 1 40.86 1.8
 1 16 -1 38.76 1.77
 -1 -16 1 33.45 1.36
 1 -16 -1 41.33 1.56
 -1 -16 0 18.53 1.31
 1 -16 0 17.71 1.3
 1 -16 0 16.57 0.99
 1 16 0 17.97 1.28
 -1 16 0 18.15 1.21
 -1 16 0 17.33 1.2
 -1 16 0 16.34 1.17
 1 16 0 18.43 1.3
 -1 -16 0 17.5 0.97
 1 -16 0 19.49 1.08
 -1 -16 -1 8.99 1.02
 1 -16 1 9.71 1.06
 1 -16 1 8.64 0.78
 -1 16 -1 7.76 0.83
 -1 16 -1 6.12 0.83
 1 16 1 8.81 1.01
 -1 16 -1 7.37 0.85
 1 16 1 8.65 1
 1 -16 1 9.42 0.82
 -1 -16 -1 7.56 0.72
 -1 -16 -2 19.06 1.31
 1 -16 2 18.74 1.29
 1 -16 2 18.56 1.06
 1 16 2 18.43 1.31
 1 16 2 19.81 1.35
 1 -16 2 18.58 1.04
 -1 -16 -2 16.9 0.99
 1 -16 3 2.72 0.79
 -1 -16 -3 2.5 0.8
 1 -16 3 2.32 0.56
 1 16 3 2.49 0.77
 1 16 3 3.03 0.81
 1 16 3 4.13 0.85
 1 -16 3 3.84 0.62
 1 16 4 64.96 2.36
 1 16 4 65.49 2.34
 1 16 4 70.05 2.4
 1 -16 4 62.93 2.05
 -1 -16 -4 63.6 2.31
 1 -16 4 67.37 2.33
 1 -16 4 64.79 1.97
 1 16 5 6.59 0.83
 1 16 5 8.17 0.85
 1 -16 5 7.05 0.66
 1 16 5 7.54 0.85
 -1 -16 -5 5.83 0.79
 1 -16 5 5.9 0.81
 1 16 6 6.02 0.71
 1 16 6 6.07 0.72
 1 16 6 6.06 0.73
 1 -16 6 7.3 0.63
 1 -16 6 6.49 0.78
 -1 -16 -6 5.36 0.63
 1 16 7 27.53 1.14
 1 16 7 27.13 1.11
 1 -16 7 28.07 1.05
 -1 17 5 1.03 0.45
 -1 17 5 1.55 0.44
 1 -17 -5 1.22 0.39
 -1 -17 5 1.61 0.37
 -1 17 4 -0.09 0.48
 -1 17 4 1.06 0.5
 -1 -17 4 0.15 0.36
 1 -17 -4 0.24 0.39
 -1 17 3 0.39 0.49
 -1 17 3 -0.03 0.51
 -1 -17 3 0.28 0.39
 -1 -17 3 0.1 0.52
 1 -17 -3 0.29 0.41
 -1 17 2 0.62 0.5
 -1 17 2 0.13 0.49
 1 17 -2 0.87 0.4
 1 17 -2 0.25 0.4
 -1 -17 2 0.95 0.42
 -1 -17 2 -0.14 0.57
 1 -17 -2 0.35 0.43
 -1 17 1 20.25 1.06
 1 17 -1 21.19 1.04
 -1 17 1 21.77 1.06
 1 17 -1 19.66 1.01
 -1 -17 1 20.03 0.94
 -1 -17 1 22.43 1.18
 1 -17 -1 18.94 0.94
 1 17 0 24.82 1.19
 1 17 0 23.94 1.17
 1 17 0 25.51 1.21
 -1 17 0 22.26 1.03
 -1 17 0 22.72 1.07
 1 -17 0 26.47 1.24
 -1 -17 0 26.26 1.26
 1 -17 0 24.13 1.03
 -1 -17 -1 2.58 0.64
 1 -17 1 2.76 0.62
 1 -17 1 1.57 0.41
 1 17 1 2.71 0.6
 1 17 1 2.78 0.62
 1 17 1 2.34 0.62
 1 -17 1 2.24 0.46
 -1 -17 -1 1.6 0.4
 1 17 2 13.42 0.91
 1 17 2 11.33 0.88
 1 17 2 13.14 0.93
 1 -17 2 11.34 0.67
 1 -17 2 12.45 0.89
 -1 -17 -2 12.75 0.91
 1 -17 2 11.97 0.69
 1 -17 3 4.25 0.48
 1 17 3 4.41 0.64
 1 17 3 4.72 0.63
 1 17 3 5.6 0.67
 1 -17 3 4.14 0.47
 -1 -17 -3 2.87 0.44
 1 17 4 32.2 1.24
 1 17 4 32.22 1.24
 1 -17 4 31.07 1.03
 1 17 5 0.12 0.38
 1 17 5 0.14 0.38
 -2 0 18 -0.02 0.39
 -2 0 18 0.32 0.43
 -2 0 18 0.18 0.46
 -2 0 17 0.6 0.51
 -2 0 17 0.47 0.57
 -2 0 17 0.62 0.77
 -2 0 17 1.38 0.66
 -2 0 16 34.02 1.65
 -2 0 16 34.26 1.66
 -2 0 16 36.06 2.11
 -2 0 16 31.5 1.54
 -2 0 15 -0.23 0.66
 -2 0 15 0.33 0.75
 -2 0 15 1.25 1.1
 -2 0 15 0.05 0.8
 -2 0 14 213.29 5.57
 -2 0 14 205.63 5.56
 -2 0 14 204.23 5.38
 -2 0 13 1.22 0.77
 -2 0 13 1.14 0.66
 -2 0 13 0.51 0.75
 -2 0 13 0.56 1.05
 -2 0 13 0.05 0.72
 -2 0 13 0.1 0.83
 -2 0 12 21.89 1.28
 -2 0 12 22.13 1.45
 -2 0 12 25.65 1.94
 -2 0 12 20.1 1.29
 -2 0 12 20.9 1.4
 -2 0 12 21.21 1.42
 -2 0 12 22.03 1.22
 -2 0 12 20.71 1.34
 -2 0 12 22.8 1.45
 -2 0 12 22.52 1.39
 -2 0 11 0.32 0.61
 -2 0 11 -0.09 0.6
 -2 0 11 0.33 0.65
 -2 0 11 -0.04 0.57
 -2 0 11 0.26 0.75
 -2 0 11 -0.19 0.61
 -2 0 11 1.27 0.97
 -2 0 11 0.53 0.68
 -2 0 11 0.27 0.54
 2 0 -11 -0.14 0.65
 2 0 -11 -0.23 0.62
 2 0 -11 0.45 0.66
 -2 0 10 319.17 7.24
 -2 0 10 313.88 7.18
 -2 0 10 317.63 7.24
 -2 0 10 319.71 7.82
 -2 0 10 306.54 7.03
 -2 0 10 342.87 7.26
 -2 0 10 299.44 6.98
 -2 0 10 304.81 7.11
 -2 0 10 313.64 7.28
 2 0 -10 320.83 7.25
 2 0 -10 319.61 7.25
 2 0 -10 316.83 7.34
 -2 0 9 -0.85 0.77
 -2 0 9 0.32 0.49
 -2 0 9 0.1 0.65
 -2 0 9 0.69 0.54
 -2 0 9 -0.03 0.57
 2 0 -9 0.18 0.54
 2 0 -9 0.07 0.53
 2 0 -9 0.16 0.56
 -2 0 8 1135.69 21.74
 -2 0 8 1076.43 21.47
 -2 0 8 1099.15 21.68
 -2 0 8 1081.88 21.94
 -2 0 8 1073.05 21.74
 -2 0 8 1072.66 21.39
 -2 0 8 1097.79 21.68
 -2 0 8 1073.09 21.4
 -2 0 8 1080.79 21.67
 2 0 -8 1068.52 21.77
 2 0 -8 1060.64 21.76
 2 0 -8 1083.53 21.88
 -2 0 7 0.03 0.63
 -2 0 7 -0.65 0.55
 -2 0 7 0.6 0.23
 -2 0 7 0.14 0.32
 -2 0 7 0.2 0.45
 -2 0 7 0.2 0.49
 -2 0 7 -0.19 0.53
 -2 0 7 0.06 0.36
 -2 0 7 0.37 0.48
 2 0 -7 -0.05 0.48
 -2 0 7 0.73 0.5
 -2 0 7 0.33 0.46
 -2 0 7 0.29 0.4
 -2 0 6 505.67 10.15
 -2 0 6 515.19 10.2
 -2 0 6 521.88 10.05
 -2 0 6 485.68 10.21
 -2 0 6 497.2 10.33
 -2 0 6 524.61 10.16
 -2 0 6 503.68 9.88
 -2 0 6 465.86 10.22
 -2 0 6 486.3 10.13
 -2 0 6 488.28 9.99
 -2 0 6 508.05 10.28
 2 0 -6 503.66 10.31
 2 0 -6 498.44 10.3
 2 0 -6 495.61 10.31
 2 0 -6 498.58 10.37
 -2 0 5 -0.17 0.38
 -2 0 5 0.05 0.35
 -2 0 5 0.25 0.43
 -2 0 5 0.13 0.52
 -2 0 5 0.05 0.16
 -2 0 5 0.17 0.36
 -2 0 5 0.12 0.29
 -2 0 5 -0.54 0.46
 2 0 -5 0.22 0.48
 2 0 -5 0.35 0.47
 2 0 -5 -0.06 0.45
 2 0 -5 -0.08 0.48
 -2 0 4 969.75 18.72
 -2 0 4 1024.52 18.94
 -2 0 4 951.58 18.9
 -2 0 4 935.5 18.75
 -2 0 4 963.87 18.82
 2 0 -4 962.11 19.11
 2 0 -4 968.38 19.12
 2 0 -4 976.68 19.16
 2 0 -4 985.29 19.13
 -2 0 4 983.43 19.11
 -2 0 3 0.03 0.27
 2 0 -3 0.2 0.45
 2 0 -3 0.98 0.45
 2 0 -3 0.76 0.45
 2 0 -3 0.09 0.46
 -2 0 3 -0.22 0.43
 2 0 -2 104.52 2.2
 2 0 -2 101.48 2.23
 -2 0 2 108.51 2.42
 2 0 -2 111.41 2.45
 2 0 -2 114.77 2.46
 2 0 -2 108.72 2.45
 -2 0 1 0.2 0.16
 2 0 -1 0.11 0.14
 -2 0 1 -0.22 0.38
 2 0 -1 0.09 0.44
 2 0 -1 0.13 0.43
 2 0 -1 0.41 0.38
 2 0 -1 0.17 0.41
 2 0 -1 0.01 0.15
 2 0 0 103.69 2.16
 2 0 0 103.32 2.15
 2 0 0 100.76 2.17
 2 0 0 104.73 2.17
 2 0 0 106.3 2.18
 -2 0 0 102.03 2.27
 2 0 0 103.63 2.33
 2 0 0 104.26 2.31
 2 0 0 102.12 2.15
 2 0 1 -0.03 0.37
 2 0 1 0.09 0.35
 2 0 1 0.67 0.41
 2 0 1 0.82 0.71
 2 0 1 0.57 0.32
 2 0 1 0.45 0.4
 2 0 1 1.63 0.44
 2 0 1 -0.07 0.43
 2 0 1 0.54 0.27
 2 0 1 0.92 0.34
 -2 0 -1 0.58 0.34
 2 0 1 1.22 0.3
 2 0 1 0.14 0.33
 2 0 1 0.94 0.33
 2 0 1 -0.04 0.28
 2 0 1 0.25 0.33
 2 0 1 0.03 0.32
 2 0 1 0.41 0.37
 2 0 2 16.49 0.69
 2 0 2 16.31 0.81
 2 0 2 16.15 0.6
 2 0 2 17.79 0.73
 2 0 2 14.65 0.74
 2 0 2 13.96 0.71
 2 0 2 13.88 0.73
 2 0 2 15.87 0.96
 2 0 2 14.64 0.65
 2 0 2 14.85 0.71
 2 0 2 16.27 0.7
 2 0 2 15.97 0.77
 2 0 2 14.37 0.76
 2 0 2 13.56 0.75
 2 0 2 16.81 0.68
 2 0 2 16.09 0.67
 2 0 2 12.3 0.64
 2 0 2 15.92 0.6
 -2 0 -2 17.19 0.6
 2 0 2 16.22 0.47
 -2 0 -2 16.45 0.62
 2 0 2 17.26 0.62
 2 0 2 16.05 0.48
 2 0 3 0.38 0.58
 2 0 3 0.33 0.36
 2 0 3 0.23 0.47
 2 0 3 -0.29 0.49
 2 0 3 0.09 0.43
 2 0 3 0.21 0.53
 2 0 3 0.15 0.58
 2 0 3 0.12 0.5
 2 0 3 0.57 0.49
 2 0 3 0.29 0.47
 2 0 3 -0.11 0.51
 2 0 3 0.53 0.81
 2 0 3 0.49 0.37
 2 0 3 0.28 0.48
 2 0 3 0.12 0.5
 2 0 3 0.22 0.58
 2 0 3 0.06 0.43
 2 0 3 -0.03 0.56
 2 0 3 0.4 0.37
 2 0 3 -0.09 0.34
 2 0 3 0.25 0.44
 2 0 3 0.08 0.49
 -2 0 -3 0.38 0.27
 2 0 3 0.07 0.21
 -2 0 -3 0.22 0.31
 2 0 3 0.51 0.11
 2 0 3 -0.1 0.35
 2 0 4 49.53 1.52
 2 0 4 50.1 1.49
 2 0 4 51.27 1.37
 2 0 4 49.36 1.62
 2 0 4 46.52 1.52
 2 0 4 47.55 1.49
 2 0 4 50.2 1.63
 2 0 4 48.02 1.57
 2 0 4 50.5 1.52
 2 0 4 45.68 1.46
 2 0 4 46.78 1.79
 2 0 4 50.88 1.4
 2 0 4 46.37 1.38
 2 0 4 41.45 1.57
 2 0 4 46.92 1.4
 2 0 4 45.33 1.49
 2 0 4 44.33 1.5
 2 0 4 48.34 1.37
 2 0 4 49.12 1.47
 2 0 4 48.86 1.39
 2 0 4 50.56 1.42
 -2 0 -4 46.92 1.12
 -2 0 -4 50.7 1.19
 2 0 4 49.5 1.39
 2 0 4 47.85 1.37
 2 0 5 0.21 0.66
 2 0 5 0.29 0.54
 2 0 5 0.3 0.59
 2 0 5 0.3 0.44
 2 0 5 0.34 0.47
 2 0 5 -0.03 0.69
 2 0 5 -0.03 0.66
 2 0 5 0.37 0.63
 2 0 5 0.27 0.59
 2 0 5 0.05 0.59
 2 0 5 0.08 0.43
 2 0 5 0.76 0.6
 2 0 5 0.59 0.97
 2 0 5 0.03 0.7
 2 0 5 -0.1 0.59
 2 0 5 0.45 0.57
 2 0 5 -0.02 0.44
 2 0 5 0.33 0.64
 -2 0 -5 0.4 0.31
 2 0 5 0.14 0.4
 -2 0 -5 -0.05 0.26
 2 0 5 0.66 0.43
 2 0 5 0.08 0.43
 2 0 5 -0.06 0.5
 2 0 5 0.16 0.56
 2 0 6 383.08 7.97
 2 0 6 368.67 7.94
 2 0 6 379.21 8.09
 2 0 6 380.83 7.91
 2 0 6 375.71 7.95
 2 0 6 402.54 8.02
 -2 0 -6 374.94 7.6
 2 0 6 378.15 8.12
 2 0 6 379.74 7.91
 2 0 6 363.12 8.12
 2 0 6 362.84 8.12
 2 0 6 387.83 8.33
 2 0 6 369.65 8.19
 2 0 7 0.06 0.66
 2 0 7 0.13 0.46
 2 0 7 0.43 0.66
 2 0 7 0.07 0.42
 2 0 7 0.39 0.7
 2 0 7 -0.14 0.7
 2 0 7 0.87 0.86
 2 0 7 0.25 0.73
 2 0 7 0.89 0.8
 2 0 7 -0.07 0.7
 2 0 7 -0.37 0.57
 2 0 7 -0.03 0.46
 2 0 7 0.68 0.52
 2 0 7 0.27 0.66
 2 0 7 -0.04 0.75
 2 0 7 0.11 0.69
 2 0 7 0.02 0.5
 2 0 7 0.07 0.6
 2 0 7 -0.21 0.48
 2 0 7 0.53 0.45
 2 0 8 0.26 0.67
 2 0 8 0.6 0.47
 2 0 8 0.46 0.66
 2 0 8 -0.24 0.66
 2 0 8 0.63 0.42
 2 0 8 0.19 0.74
 2 0 8 0.05 0.75
 2 0 8 0.49 0.84
 2 0 8 0.84 0.81
 2 0 8 0.53 0.76
 2 0 8 0.08 0.67
 2 0 8 -0.07 0.56
 2 0 8 0.47 0.68
 2 0 8 0.29 0.62
 2 0 8 0.16 0.48
 2 0 9 0.8 0.71
 2 0 9 0.44 0.72
 2 0 9 0.32 0.43
 2 0 9 -0.15 0.71
 2 0 9 -0.64 0.85
 2 0 9 -0.33 0.95
 2 0 9 0.43 0.83
 2 0 9 -0.34 0.8
 2 0 9 0.08 0.53
 2 0 9 0.05 0.71
 2 0 9 0.38 0.6
 2 0 9 0.08 0.53
 2 0 9 -0.44 0.68
 2 0 9 0.05 0.68
 2 0 9 -0.03 0.55
 2 0 9 -0.03 0.46
 2 0 9 0.07 0.46
 2 0 9 0.04 0.65
 2 0 10 193.7 4.81
 2 0 10 202.37 5.09
 2 0 10 210.67 4.74
 2 0 10 209.09 5.13
 2 0 10 200.87 5.07
 2 0 10 201.68 5.55
 2 0 10 201.3 5.79
 2 0 10 203.61 5.64
 2 0 10 191.94 5.43
 2 0 10 192.55 5.01
 2 0 10 201.58 4.84
 2 0 10 196.89 5.22
 2 0 10 198.88 4.97
 2 0 10 184.94 5.18
 2 0 10 185.64 5.22
 2 0 10 193.98 4.83
 2 0 10 192.14 5.27
 2 0 10 201.51 4.99
 2 0 11 -0.05 0.84
 2 0 11 -0.1 0.45
 2 0 11 0.1 0.86
 2 0 11 -0.12 0.81
 2 0 11 -0.15 0.91
 2 0 11 -0.17 1.09
 2 0 11 -0.08 1
 2 0 11 0.58 0.91
 2 0 11 -0.12 0.77
 2 0 11 -0.2 0.63
 2 0 11 0.09 0.68
 2 0 11 0.13 0.86
 2 0 11 0.59 0.58
 2 0 11 0.31 0.73
 2 0 11 0.79 0.59
 2 0 11 0.46 0.77
 2 0 11 -0.04 0.47
 2 0 12 326.28 7.9
 2 0 12 317.58 7.89
 2 0 12 321.33 8.81
 2 0 12 354.88 8.65
 2 0 12 340.79 8.62
 2 0 12 331.63 8.49
 2 0 12 333.73 8.14
 2 0 12 330.75 7.75
 2 0 12 338.79 7.93
 2 0 12 339.3 7.62
 2 0 12 347.07 8.28
 2 0 12 330.4 8.29
 2 0 12 326.74 8.2
 2 0 12 328.88 7.56
 2 0 12 325.21 7.89
 2 0 13 0.29 0.94
 2 0 13 -0.05 0.83
 2 0 13 0.08 0.95
 2 0 13 0.66 1.2
 2 0 13 0.41 0.93
 2 0 13 0.27 0.92
 2 0 13 0.55 0.92
 2 0 13 -0.22 0.96
 2 0 13 -0.24 0.51
 2 0 13 -0.16 0.77
 2 0 13 0.39 0.67
 2 0 13 0.52 0.89
 2 0 13 0.28 0.7
 2 0 14 554.44 12.59
 2 0 14 559.59 13.01
 2 0 14 564.13 12.61
 2 0 14 547.15 11.79
 2 0 14 555.97 12.25
 2 0 14 533.08 11.95
 2 0 14 553.46 12.45
 2 0 14 517.5 11.47
 2 0 15 0.41 0.85
 2 0 15 1.09 0.75
 2 0 15 0.25 0.79
 2 0 15 -0.09 0.56
 2 0 15 -0.7 0.64
 2 0 15 0.61 0.88
 2 0 15 0.18 0.67
 2 0 16 16.02 1.23
 2 0 16 18.22 1.1
 2 0 16 19.2 1.26
 2 0 16 21.4 1.34
 2 0 16 17.54 1.07
 2 0 16 18.91 1.21
 2 0 16 18.11 1.04
 2 0 17 0.31 0.53
 2 0 17 0.72 0.59
 2 0 17 -0.29 0.56
 2 0 18 74.97 1.94
 -2 -1 18 25.73 1.03
 -2 1 18 28.9 1.12
 -2 -1 18 28.14 1.1
 -2 1 18 27.73 1.04
 -2 -1 18 26.48 1.31
 -2 1 18 25.76 1.08
 -2 1 17 11.42 0.93
 -2 -1 17 11.76 0.92
 -2 1 17 12.65 0.92
 -2 -1 17 12.78 0.93
 -2 -1 17 10.46 1.16
 -2 1 17 10.74 1.15
 -2 1 17 10.39 0.93
 -2 -1 17 10.68 0.88
 -2 -1 16 100.06 3.06
 -2 1 16 106.17 3.16
 -2 1 16 105.37 3.15
 -2 -1 16 103.68 3.17
 -2 -1 16 104.96 3.73
 -2 1 16 96.67 3.6
 -2 1 16 99.75 3.02
 -2 -1 16 91.59 2.92
 -2 1 15 0.06 0.69
 -2 1 15 0.06 0.78
 -2 -1 15 0.06 0.69
 -2 -1 15 0.18 1.06
 -2 1 15 0.09 1.06
 -2 1 15 0.39 0.79
 -2 -1 15 1.24 0.74
 -2 -1 14 61.3 2.48
 -2 1 14 61.38 2.45
 -2 -1 14 57.12 2.31
 -2 -1 14 58.57 2.38
 -2 1 14 64.27 2.5
 -2 -1 14 61.34 2.39
 -2 1 14 57.57 2.37
 -2 -1 14 53.92 2.24
 -2 1 13 1.15 0.9
 -2 -1 13 1.54 0.84
 -2 1 13 1.11 0.71
 -2 1 13 1.99 1.18
 -2 -1 13 0.38 1.1
 -2 1 13 1.53 0.77
 -2 1 13 2.3 0.88
 -2 -1 13 2.15 0.86
 -2 -1 13 1.3 0.79
 -2 -1 13 0.89 0.7
 -2 1 13 1.45 0.71
 -2 -1 13 1.31 0.74
 -2 1 13 1.07 0.75
 -2 1 13 1.01 0.64
 -2 1 12 27.51 1.41
 -2 -1 12 28.87 1.56
 -2 1 12 24.65 1.42
 -2 1 12 28.37 1.62
 -2 -1 12 29.22 2.07
 -2 1 12 29.71 2.01
 -2 1 12 30.37 1.47
 -2 -1 12 28.85 1.62
 -2 -1 12 29.71 1.56
 -2 -1 12 30.44 1.65
 -2 1 12 26.29 1.53
 -2 1 12 25.06 1.57
 2 -1 -12 25.19 1.52
 -2 1 12 29.01 1.56
 -2 1 12 29.03 1.6
 -2 1 12 28.17 1.47
 -2 -1 12 30.49 1.62
 -2 -1 12 28.13 1.59
 -2 1 11 194.89 4.95
 -2 -1 11 190.68 4.96
 -2 -1 11 191.14 5.02
 -2 -1 11 198.12 5.07
 -2 1 11 193.04 4.86
 -2 1 11 193.8 5
 -2 1 11 195.27 4.81
 -2 -1 11 196.29 4.72
 -2 -1 11 194.11 4.7
 -2 1 11 193.96 4.99
 -2 1 11 198.53 4.85
 -2 -1 11 193.3 4.89
 -2 1 11 202.99 5.62
 -2 -1 11 194.02 5.67
 -2 1 11 186.53 4.79
 -2 -1 11 191.58 5.03
 -2 -1 11 196.31 4.98
 -2 1 11 188.39 5.03
 -2 -1 11 193.82 5.02
 2 -1 -11 197.45 5.03
 2 -1 -11 191.97 4.99
 2 -1 -11 193.15 5.09
 2 1 -11 189.28 4.97
 -2 1 10 0.94 0.65
 -2 -1 10 0.2 0.56
 -2 1 10 0.16 0.56
 -2 1 10 0.04 0.51
 -2 -1 10 0.4 0.59
 -2 -1 10 0.34 0.63
 -2 1 10 1.24 0.86
 -2 -1 10 -0.26 0.86
 -2 1 10 1.37 0.58
 -2 -1 10 0.38 0.49
 -2 1 10 0.44 0.74
 -2 -1 10 0.34 0.69
 -2 1 10 0.55 0.62
 -2 -1 10 0.38 0.53
 -2 -1 10 -0.3 0.66
 -2 1 10 0.36 0.47
 -2 -1 10 0.16 0.52
 -2 -1 10 0.25 0.65
 2 -1 -10 0.13 0.57
 2 -1 -10 0.96 0.61
 2 1 -10 0.32 0.57
 2 1 -10 -0.04 0.58
 2 1 -10 -0.54 0.6
 2 -1 -10 -0.05 0.59
 -2 -1 9 22.51 1.07
 -2 1 9 21.12 1.44
 -2 -1 9 19.55 1.44
 -2 1 9 19.08 1.06
 -2 -1 9 20.32 1
 -2 1 9 20.26 1.13
 -2 -1 9 21.07 1.04
 -2 -1 9 19.1 1.14
 -2 -1 9 20.53 1.15
 -2 -1 9 20.92 1.12
 -2 -1 9 20.5 1.17
 -2 -1 9 20.55 0.97
 -2 1 9 18.24 1.01
 2 -1 -9 20.48 1.15
 2 -1 -9 21.87 1.2
 2 1 -9 20.4 1.14
 2 1 -9 22.62 1.18
 2 1 -9 19.88 1.12
 2 -1 -9 21.58 1.23
 2 1 -9 22.62 1.22
 -2 -1 8 2.24 0.58
 -2 1 8 2.12 0.56
 -2 -1 8 2.14 0.57
 -2 1 8 2.23 0.53
 -2 -1 8 1.97 0.53
 -2 -1 8 2.64 0.85
 -2 1 8 2.79 0.41
 -2 1 8 2.22 0.54
 -2 -1 8 2.2 0.68
 -2 1 8 1.04 0.61
 -2 -1 8 2.27 0.48
 -2 -1 8 3 0.65
 -2 -1 8 2.11 0.5
 -2 1 8 2.09 0.55
 2 -1 -8 2.3 0.58
 2 -1 -8 2.79 0.61
 2 1 -8 2.47 0.64
 2 -1 -8 1.86 0.6
 2 -1 -8 2.22 0.63
 -2 -1 7 7.2 0.64
 -2 -1 7 7.36 0.69
 -2 -1 7 6.19 0.61
 -2 1 7 7.46 0.49
 -2 1 7 7.12 0.74
 -2 1 7 7.85 0.67
 -2 1 7 7.42 0.4
 -2 -1 7 5.42 0.46
 -2 1 7 6.45 0.51
 -2 -1 7 7.36 0.4
 -2 -1 7 6.4 0.56
 -2 -1 7 6.71 0.78
 -2 -1 7 6.97 0.68
 -2 -1 7 6.85 0.63
 -2 1 7 6.37 0.57
 -2 1 7 6.79 0.48
 -2 -1 7 6.03 0.53
 -2 -1 7 6.92 0.48
 -2 1 7 6.76 0.66
 -2 -1 7 6.36 0.64
 2 1 -7 6.3 0.69
 2 1 -7 6.85 0.7
 2 -1 -7 7.58 0.71
 2 -1 -7 6.95 0.75
 -2 -1 6 39.81 1.28
 -2 -1 6 40 1.31
 -2 1 6 38.74 1.09
 -2 1 6 41.17 1.27
 -2 1 6 37.76 1.32
 -2 1 6 41.84 1.04
 -2 -1 6 40.63 1.2
 -2 -1 6 42.1 1.04
 -2 1 6 40.84 1.24
 -2 -1 6 42.23 1.24
 -2 -1 6 41.57 1.39
 -2 1 6 40.54 1.19
 -2 -1 6 41.87 1.32
 -2 -1 6 40.82 1.19
 -2 1 6 40.22 1.1
 -2 -1 6 39.47 1.14
 -2 1 6 40.72 1.35
 -2 -1 6 40.07 1.37
 -2 1 6 41.19 1.41
 2 -1 -6 39.47 1.4
 2 1 -6 40.49 1.38
 2 -1 -6 38.93 1.4
 2 1 -6 41.08 1.39
 2 1 -6 40.16 1.44
 2 -1 -6 40.63 1.41
 -2 -1 5 165.1 3.6
 -2 -1 5 162.55 3.63
 -2 1 5 175.63 3.44
 -2 1 5 158.91 3.62
 -2 1 5 158.24 3.55
 -2 -1 5 171.28 3.54
 -2 -1 5 173 3.4
 -2 1 5 167.21 3.39
 -2 -1 5 163.75 3.68
 -2 -1 5 158.81 3.64
 -2 -1 5 165.63 3.55
 -2 1 5 163.64 3.5
 -2 -1 5 165.13 3.55
 -2 1 5 162.25 3.42
 -2 -1 5 168.46 3.5
 -2 -1 5 162.8 3.76
 -2 1 5 165.75 3.74
 -2 1 5 163.7 3.78
 -2 1 5 165.03 3.78
 2 -1 -5 162.64 3.78
 2 -1 -5 163.97 3.78
 2 1 -5 162.24 3.77
 2 1 -5 170.33 3.79
 2 1 -5 164.61 3.82
 2 -1 -5 162.82 3.79
 -2 -1 4 136.55 2.95
 -2 -1 4 134.4 2.96
 -2 1 4 130.54 2.91
 -2 1 4 131.88 2.87
 -2 1 4 141.44 2.78
 -2 -1 4 144.79 2.89
 2 -1 -4 139.2 2.75
 -2 -1 4 135.32 2.89
 -2 -1 4 139.75 3.03
 -2 1 4 138.85 2.85
 -2 1 4 134.24 2.79
 -2 -1 4 138.48 3.16
 -2 1 4 135.04 3.15
 -2 1 4 138.7 3.14
 -2 1 4 136.38 3.15
 2 -1 -4 133.18 3.15
 2 1 -4 139.39 3.18
 2 -1 -4 137.72 3.16
 2 1 -4 137.9 3.18
 2 1 -4 137.04 3.2
 2 -1 -4 135.49 3.15
 -2 -1 3 1061.01 20.93
 -2 -1 3 1049.99 20.94
 -2 -1 3 1094.63 20.87
 2 -1 -3 1054.97 20.79
 -2 -1 3 1094.32 21.21
 -2 1 3 1100.22 21.19
 -2 1 3 1108.77 21.19
 -2 1 3 1093.64 21.17
 -2 1 3 1118.99 20.86
 -2 -1 3 1099.84 21
 -2 -1 3 1011.6 20.87
 2 1 -3 1100.39 21.22
 2 1 -3 1100.97 21.22
 2 -1 -3 1096.64 21.18
 2 -1 -3 1098.43 21.18
 2 1 -3 1085.62 21.21
 2 1 -3 1089.87 21.24
 2 -1 -3 1091.11 21.19
 -2 1 2 300.25 6.2
 2 -1 -2 321.93 6.21
 -2 1 2 324.72 6.52
 -2 -1 2 321.56 6.57
 -2 1 2 334.44 6.53
 -2 1 2 330.64 6.53
 2 -1 -2 330.53 6.53
 2 1 -2 330.05 6.6
 2 1 -2 336.78 6.61
 2 1 -2 330.18 6.6
 2 -1 -2 330.91 6.53
 2 -1 -2 329.36 6.53
 2 1 -2 330.73 6.61
 2 -1 -1 257.96 5.15
 2 -1 -1 257.74 5.17
 2 -1 -1 261.5 5.21
 2 -1 -1 265.09 5.16
 2 -1 -1 268.9 5.14
 2 -1 -1 255.86 5.15
 -2 1 1 261.14 5.36
 -2 1 1 267.3 5.35
 -2 -1 1 260.56 5.44
 -2 1 1 263.48 5.35
 2 1 -1 254.78 5.46
 2 -1 -1 265.8 5.35
 2 -1 -1 261.5 5.35
 2 -1 -1 260.54 5.36
 2 -1 -1 267.59 5.36
 2 1 -1 259.18 5.46
 2 -1 0 1089.44 21.21
 2 1 0 1069.01 21.12
 2 -1 0 1081.52 21.2
 2 -1 0 1083.59 21.18
 2 -1 0 1101.41 21.19
 2 1 0 1081.29 21.1
 2 -1 0 1127.54 21.2
 2 -1 0 1108.96 21.14
 2 1 0 1107.48 21.11
 2 -1 0 1107.57 21.21
 2 -1 0 1117.83 21.16
 2 -1 0 1076.49 21.12
 2 -1 0 1059.05 21.17
 2 -1 0 1075.7 21.14
 -2 1 0 1050.83 21.2
 -2 1 0 1092.15 21.22
 -2 -1 0 1083.95 21.33
 -2 -1 0 1070.56 21.31
 -2 1 0 1069.7 21.2
 2 -1 0 1087.33 21.23
 2 -1 0 1094.08 21.23
 2 1 0 1081.51 21.32
 2 -1 0 1094.31 21.21
 2 -1 0 1091.31 21.15
 2 -1 1 153.99 3.36
 2 -1 1 157.93 3.27
 2 1 1 150.7 3.3
 2 -1 1 157.79 3.35
 2 -1 1 160.86 3.35
 2 -1 1 153.28 3.37
 2 -1 1 148.71 3.3
 2 1 1 154.56 3.29
 2 -1 1 154.21 3.25
 2 -1 1 155.72 3.31
 2 -1 1 151.21 3.64
 2 -1 1 154.72 3.28
 2 1 1 161.3 3.27
 2 -1 1 152.91 3.29
 2 1 1 158.1 3.19
 2 -1 1 170.59 3.34
 2 -1 1 157.79 3.32
 2 1 1 161.88 3.29
 2 -1 1 153.21 3.3
 2 -1 1 162.08 3.29
 2 -1 1 153.21 3.25
 2 1 1 153.69 3.17
 2 1 1 156.46 3.16
 2 -1 1 158.62 3.25
 2 -1 1 151.01 3.26
 2 -1 1 157.72 3.27
 -2 1 -1 150.31 3.2
 -2 -1 -1 154.36 3.34
 -2 1 -1 151.7 3.17
 2 1 1 155.88 3.28
 2 -1 1 155.93 3.24
 -2 -1 -1 152 3.35
 2 1 1 160.25 3.29
 2 -1 1 150.78 3.26
 2 -1 1 158.3 3.19
 2 1 2 531.64 10.21
 2 -1 2 495.03 10.27
 2 1 2 516.67 10.39
 2 -1 2 524.49 10.39
 2 -1 2 521.9 10.4
 2 -1 2 535.85 10.45
 2 -1 2 525.93 10.29
 2 -1 2 513.97 10.43
 2 -1 2 508.69 10.36
 2 -1 2 484.98 10.39
 2 1 2 510.01 10.29
 2 -1 2 484.12 10.43
 2 -1 2 473.53 10.35
 2 -1 2 527.21 10.28
 2 -1 2 539.03 10.61
 2 1 2 553.34 10.42
 2 -1 2 510.64 10.3
 2 1 2 529.2 10.33
 2 -1 2 520.58 10.35
 2 -1 2 523.85 10.35
 2 -1 2 513.18 10.39
 2 1 2 537.43 10.36
 2 -1 2 494.62 10.35
 2 1 2 528.52 10.22
 2 -1 2 538.62 10.31
 2 -1 2 523.43 10.33
 2 -1 2 516.83 10.29
 2 -1 2 529.31 10.3
 2 1 2 524.6 10.24
 2 1 2 511.8 10.18
 2 -1 2 520 10.29
 -2 1 -2 510.14 10.11
 -2 -1 -2 523.11 10.27
 2 1 2 538.71 10.23
 2 -1 2 499 10.04
 -2 -1 -2 529.59 10.29
 2 1 2 524.39 10.22
 2 -1 2 536.46 10.29
 -2 1 -2 510.4 10.1
 2 1 2 529.85 10.24
 2 -1 2 480.75 10.3
 2 -1 3 0.25 0.5
 2 -1 3 0.26 0.47
 2 -1 3 0.35 0.4
 2 1 3 0.25 0.57
 2 -1 3 -0.42 0.56
 2 1 3 -0.02 0.4
 2 -1 3 0.33 0.59
 2 1 3 0.67 0.32
 2 1 3 0.23 0.51
 2 -1 3 0.39 0.57
 2 -1 3 0.08 0.61
 2 -1 3 -0.03 0.53
 2 -1 3 -0.23 0.63
 2 -1 3 -0.04 0.53
 2 -1 3 0.36 0.84
 2 -1 3 0.02 0.51
 2 1 3 0.25 0.51
 2 -1 3 0.69 0.39
 2 1 3 -0.02 0.79
 2 -1 3 0.46 0.51
 2 1 3 -0.02 0.58
 2 1 3 0.49 0.47
 2 -1 3 0.26 0.52
 2 -1 3 0.34 0.56
 2 -1 3 0.69 0.39
 2 -1 3 0.45 0.55
 2 -1 3 0.16 0.5
 2 -1 3 0.27 0.36
 2 -1 3 0.04 0.41
 2 1 3 0.4 0.44
 2 -1 3 0.6 0.39
 2 1 3 0.63 0.35
 2 -1 3 -0.01 0.45
 2 1 3 0.21 0.34
 2 1 3 0.23 0.3
 -2 -1 -3 0.31 0.34
 -2 1 -3 0.59 0.21
 -2 -1 -3 0.19 0.38
 -2 1 -3 0.47 0.23
 -2 1 -3 0.3 0.21
 2 1 3 0.73 0.35
 2 -1 3 0.57 0.5
 2 1 3 0.16 0.3
 2 -1 3 0.36 0.38
 2 1 4 359.87 7.53
 2 -1 4 354.77 7.43
 2 1 4 345.21 7.16
 2 -1 4 358.76 7.3
 2 -1 4 339.45 7.28
 2 -1 4 352.8 7.46
 2 -1 4 350.85 7.56
 2 -1 4 327.24 7.46
 2 1 4 358.3 7.37
 2 1 4 348.68 7.35
 2 -1 4 347.5 7.57
 2 1 4 343.92 7.42
 2 1 4 371.96 7.43
 2 -1 4 338.19 7.42
 2 1 4 348.37 7.38
 2 -1 4 343.77 7.46
 2 -1 4 341.72 7.56
 2 -1 4 365.1 7.28
 2 1 4 345.93 7.37
 2 -1 4 361.24 7.39
 2 1 4 359.41 7.33
 2 1 4 362.76 7.32
 2 1 4 371.66 7.68
 2 -1 4 363.41 7.28
 2 -1 4 374.29 7.71
 2 1 4 343.64 7.13
 2 -1 4 362.26 7.4
 2 -1 4 359.9 7.53
 2 1 4 369 7.44
 2 -1 4 341.96 7.42
 2 1 4 351.23 7.25
 2 -1 4 322.69 7.26
 2 1 4 357.04 7.21
 2 -1 4 359.97 7.4
 2 -1 4 348.86 7.31
 2 -1 4 337.1 7.29
 2 1 4 355.58 7.32
 2 -1 4 362.74 7.32
 2 1 4 352.39 7.23
 2 1 4 348.7 7.01
 -2 -1 -4 364.43 7.12
 -2 1 -4 342.75 6.91
 -2 -1 -4 371.19 7.17
 2 1 4 355.64 7.03
 2 1 4 358.29 7.25
 2 -1 4 359.53 7.39
 2 -1 4 354.9 7.3
 2 1 4 356.82 7.24
 2 -1 4 365.12 7.32
 2 1 5 1069.08 20.83
 2 -1 5 1044.12 20.68
 2 -1 5 1073.03 20.53
 2 -1 5 1045.21 20.84
 2 -1 5 1054.11 20.53
 2 -1 5 1029.53 20.72
 2 -1 5 1043.92 20.72
 2 1 5 1042.03 20.38
 2 -1 5 977.73 20.84
 2 1 5 1051.09 20.67
 2 -1 5 1035.44 20.77
 2 -1 5 1044.54 20.88
 2 -1 5 1003.17 20.77
 2 1 5 1101.27 20.73
 2 1 5 1041.93 20.62
 2 1 5 1060.31 20.74
 2 1 5 1058.65 20.61
 2 -1 5 1080.54 20.48
 2 1 5 1005.21 20.52
 2 -1 5 1069.99 20.5
 2 -1 5 1021.86 20.6
 2 -1 5 1075.24 21.01
 2 1 5 1060.9 20.63
 2 1 5 1036.27 20.48
 2 -1 5 1061.17 20.63
 2 -1 5 1050.67 20.82
 2 1 5 1040.47 20.67
 2 -1 5 1041.32 20.69
 2 1 5 1075.44 20.5
 2 -1 5 1074.25 20.55
 2 -1 5 1046.73 20.55
 2 1 5 1036.75 20.44
 2 -1 5 1053.84 20.64
 2 1 5 1003.39 20.41
 2 1 5 1062.26 20.58
 2 -1 5 1009.92 20.52
 2 1 5 1055.33 20.54
 2 -1 5 1048.04 20.53
 2 1 5 1016.09 20.13
 -2 1 -5 979.33 20.05
 2 1 5 1004.69 20.13
 -2 1 -5 1010.48 20.14
 -2 -1 -5 1029.33 20.3
 -2 1 -5 1025.64 20.14
 2 1 5 1054.57 20.48
 2 -1 5 1061.9 20.54
 2 -1 5 1028.26 20.53
 2 1 5 1048.63 20.47
 2 1 6 274.81 5.86
 2 -1 6 280.8 5.93
 2 1 6 270.68 5.85
 2 -1 6 270.38 5.91
 2 -1 6 267.09 6.21
 2 -1 6 273.26 5.93
 2 1 6 269.84 5.82
 2 -1 6 272.4 6.05
 2 1 6 273.19 5.98
 2 -1 6 261.74 5.87
 2 -1 6 268.94 5.91
 2 1 6 257.06 5.86
 2 1 6 274.13 5.77
 -2 -1 -6 283.89 5.7
 2 1 6 263.86 5.74
 2 1 6 274.59 6.01
 2 -1 6 276.91 6.13
 2 -1 6 261.56 6.05
 2 -1 6 271.99 5.9
 2 -1 6 264.27 6.11
 2 -1 6 270.93 5.9
 2 1 6 280.46 6.25
 2 -1 6 273.15 6.25
 2 1 6 276.69 6.05
 2 1 6 256.5 6.11
 2 -1 6 265.12 6.19
 2 -1 6 240.33 6.23
 2 -1 6 265.34 6.21
 2 1 6 257.51 6.02
 2 1 6 268.08 6.02
 2 -1 7 505.98 10.53
 2 -1 7 538.24 11.43
 2 -1 7 519.35 10.49
 2 -1 7 490.73 10.68
 2 1 7 496.76 10.55
 2 1 7 487.01 10.67
 2 1 7 500.78 10.44
 2 -1 7 508.68 11.03
 2 1 7 511.07 10.77
 2 -1 7 509.9 10.71
 2 -1 7 518.84 10.85
 2 1 7 472.23 10.53
 2 -1 7 506.92 10.62
 2 1 7 514.26 10.97
 2 1 7 500.57 10.86
 2 -1 7 479.77 11.12
 2 1 7 513.96 10.97
 2 -1 7 509.34 11.11
 2 -1 7 501.54 11.02
 2 -1 7 489.25 10.58
 2 -1 7 514.92 10.67
 2 -1 7 523.94 10.58
 2 1 7 503.51 10.54
 2 1 7 520.81 10.74
 2 1 7 544.32 10.65
 2 1 7 507.6 10.46
 2 1 7 502.22 10.76
 2 -1 7 491.14 10.58
 2 -1 7 506.15 10.89
 2 1 7 503.02 10.43
 2 1 7 515.41 10.57
 2 1 7 533.56 10.57
 2 -1 7 506.64 10.63
 2 -1 7 491.64 10.59
 2 -1 8 2.32 0.67
 2 -1 8 1.81 0.5
 2 1 8 2.26 0.51
 2 1 8 2.06 0.7
 2 1 8 2.16 0.71
 2 -1 8 1.82 0.75
 2 -1 8 2.99 0.52
 2 1 8 3.05 0.51
 2 -1 8 3.19 0.73
 2 1 8 1.67 0.8
 2 -1 8 2.19 0.75
 2 1 8 1.9 0.81
 2 -1 8 1.14 0.75
 2 1 8 1.17 0.76
 2 1 8 1.94 0.74
 2 -1 8 1.74 0.99
 2 -1 8 2.07 0.87
 2 -1 8 1.57 0.83
 2 1 8 1.95 0.87
 2 -1 8 1.81 0.83
 2 -1 8 2 0.57
 2 1 8 1.63 0.71
 2 -1 8 1.51 0.57
 2 -1 8 1.15 0.7
 2 -1 8 1.7 0.61
 2 1 8 2.49 0.64
 2 -1 8 1.88 0.75
 2 -1 8 2.02 0.79
 2 1 8 2.08 0.65
 2 -1 8 1.77 0.69
 2 1 8 2.4 0.65
 2 1 8 1.82 0.55
 2 1 8 2.56 0.51
 2 -1 8 2.82 0.59
 2 -1 9 283.29 6.82
 2 1 9 303.99 6.68
 2 1 9 290.68 6.88
 2 1 9 291.99 6.49
 2 -1 9 293.66 6.56
 2 -1 9 294.2 6.66
 2 -1 9 299.6 7.12
 2 1 9 295.33 6.93
 2 -1 9 305.85 6.89
 2 1 9 285.21 6.77
 2 -1 9 298.13 6.86
 2 -1 9 291.32 7.29
 2 1 9 280.37 7.15
 2 1 9 314.73 7.48
 2 -1 9 278.79 7.27
 2 1 9 304.07 7.2
 2 -1 9 274.9 7.47
 2 1 9 295.77 7.28
 2 -1 9 287.53 7.39
 2 -1 9 300.48 6.71
 2 1 9 303.1 6.77
 2 -1 9 296.81 7.01
 2 1 9 302.18 6.6
 2 -1 9 297.54 6.79
 2 -1 9 306.07 6.89
 2 1 9 299.35 6.78
 2 1 9 294.11 6.96
 2 -1 9 290.05 7.04
 2 1 9 295.31 7.03
 2 -1 9 293.51 7.1
 2 -1 9 297.7 7.13
 2 1 9 294.72 6.58
 2 -1 9 293.91 6.74
 2 1 9 295.4 7.02
 2 1 9 286.78 6.95
 2 -1 9 306.49 6.84
 2 -1 9 302.99 6.8
 2 1 9 299.27 6.73
 2 -1 10 312.46 6.93
 2 1 10 302.35 6.94
 2 1 10 308.24 6.74
 2 -1 10 310.14 7.19
 2 1 10 298.77 7.2
 2 -1 10 308.29 6.83
 2 -1 10 302.24 7.15
 2 1 10 308.21 7.24
 2 -1 10 313.85 7.22
 2 -1 10 310.13 7.45
 2 1 10 292.15 7.1
 2 1 10 298.6 7.63
 2 -1 10 302.1 8.03
 2 1 10 298.73 7.53
 2 1 10 305.3 7.83
 2 -1 10 303.94 7.8
 2 1 10 307.9 7.62
 2 -1 10 301.47 7.72
 2 -1 10 299.1 7.69
 2 1 10 300.65 7.06
 2 -1 10 306.78 7.35
 2 1 10 315.92 7.1
 2 -1 10 303.83 6.96
 2 1 10 307.04 7.31
 2 -1 10 305.25 7.08
 2 -1 10 298.8 7.17
 2 1 10 301.18 7.35
 2 1 10 288.44 7.25
 2 1 10 297.93 6.82
 2 -1 10 311.8 7.07
 2 1 10 303.06 7.36
 2 -1 10 306.72 7.49
 2 -1 10 297.03 7.45
 2 -1 10 307.99 7.45
 2 -1 10 313.46 7.13
 2 1 10 311.13 7.04
 2 1 11 4.85 0.93
 2 -1 11 3.72 0.61
 2 1 11 2.79 0.54
 2 1 11 2.65 0.88
 2 -1 11 2.98 0.88
 2 -1 11 3.53 0.98
 2 -1 11 1.96 1.07
 2 1 11 2.86 1.19
 2 1 11 1.59 0.96
 2 1 11 2.22 0.87
 2 -1 11 2.98 1.23
 2 -1 11 2.21 1.03
 2 1 11 2.08 0.92
 2 -1 11 2.35 0.93
 2 -1 11 4.03 1.12
 2 1 11 2.46 1
 2 -1 11 3.2 0.79
 2 -1 11 3.75 0.96
 2 1 11 2.21 0.9
 2 -1 11 3.23 0.78
 2 1 11 1.8 0.66
 2 1 11 2.4 0.74
 2 -1 11 3.35 0.69
 2 1 11 3 0.93
 2 -1 11 3.66 0.94
 2 1 11 2.41 0.85
 2 -1 11 2.78 0.71
 2 -1 11 2.38 0.96
 2 -1 11 3.01 0.59
 2 -1 11 2.08 0.75
 2 1 11 2.58 0.82
 2 1 11 3.63 0.64
 2 1 12 29.73 1.74
 2 -1 12 31.58 1.73
 2 1 12 29.77 1.75
 2 -1 12 30.7 1.8
 2 -1 12 33.78 2.2
 2 1 12 33.43 2.25
 2 1 12 36.45 2.1
 2 -1 12 34.03 2.18
 2 1 12 32.22 2.08
 2 1 12 35.08 2.11
 2 -1 12 34.42 2.13
 2 -1 12 35.94 2.4
 2 -1 12 33.82 1.9
 2 1 12 33.06 1.89
 2 -1 12 31.77 1.65
 2 1 12 36.61 1.69
 2 -1 12 35.17 1.62
 2 -1 12 33.11 1.77
 2 1 12 34.53 1.7
 2 1 12 29.78 1.83
 2 -1 12 32.59 1.94
 2 -1 12 35.52 1.65
 2 -1 12 33.89 1.99
 2 1 12 33.12 1.97
 2 1 12 35.77 1.93
 2 -1 12 35.99 2.06
 2 1 12 31.53 1.47
 2 -1 12 32.58 1.47
 2 1 12 32.35 1.77
 2 -1 12 28.35 1.66
 2 1 13 0.8 0.94
 2 1 13 0.67 0.88
 2 -1 13 1.79 0.81
 2 -1 13 0.06 0.9
 2 -1 13 0.16 0.99
 2 1 13 0.51 0.85
 2 1 13 -0.39 0.97
 2 1 13 0.39 0.97
 2 1 13 -0.19 1.15
 2 -1 13 0.21 0.93
 2 -1 13 0.88 1.2
 2 -1 13 0.77 1.04
 2 -1 13 0.52 0.7
 2 1 13 1.09 0.89
 2 -1 13 0.44 0.66
 2 1 13 0.66 0.68
 2 -1 13 -0.39 0.93
 2 1 13 -0.21 0.65
 2 1 13 0.81 0.87
 2 -1 13 0.74 0.57
 2 -1 13 1.23 0.93
 2 1 13 0.71 0.93
 2 -1 13 0.2 0.45
 2 1 13 0.69 0.5
 2 -1 13 -0.37 0.75
 2 1 13 0.73 0.78
 2 -1 14 0.93 0.8
 2 1 14 0.26 1.11
 2 1 14 -0.07 0.87
 2 1 14 -0.5 0.98
 2 -1 14 0.16 0.93
 2 -1 14 -0.27 0.71
 2 1 14 0.1 0.62
 2 -1 14 -0.43 0.89
 2 1 14 0.06 0.82
 2 -1 14 0.37 0.66
 2 1 14 0.09 0.66
 2 1 14 0.53 0.83
 2 1 14 -0.55 0.95
 2 -1 14 0.55 0.92
 2 -1 14 0.57 0.49
 2 -1 14 0.3 0.78
 2 1 15 -0.15 0.86
 2 -1 15 1.26 0.88
 2 -1 15 -0.72 0.73
 2 1 15 1.04 0.78
 2 -1 15 0.06 0.84
 2 1 15 0.92 0.77
 2 1 15 0.49 0.53
 2 -1 15 0.56 0.61
 2 1 15 0.82 0.81
 2 1 15 0.07 0.58
 2 -1 15 0.44 0.62
 2 -1 15 -0.05 0.78
 2 -1 15 -0.41 0.83
 2 1 15 -0.31 0.86
 2 1 15 0.23 0.67
 2 -1 15 0.25 0.67
 2 1 16 0.33 0.73
 2 -1 16 1.15 0.77
 2 -1 16 0.27 0.6
 2 1 16 0.32 0.61
 2 -1 16 0.74 0.73
 2 -1 16 1.56 0.73
 2 1 16 1.26 0.73
 2 1 16 0.46 0.55
 2 -1 16 0.49 0.54
 2 -1 16 0.61 0.51
 2 1 16 -0.22 0.7
 2 -1 16 1.03 0.66
 2 1 17 1.81 0.64
 2 -1 17 2.32 0.64
 2 1 17 2.29 0.54
 2 -1 17 2.99 0.61
 2 -1 17 2.67 0.45
 2 1 17 2.38 0.59
 2 1 17 1.69 0.51
 2 -1 17 2.4 0.57
 2 1 17 2.57 0.61
 2 -1 18 1.08 0.34
 -2 2 18 23.24 0.99
 -2 -2 18 23.35 0.96
 -2 -2 18 21.63 1.16
 -2 2 18 20.35 0.96
 -2 2 17 -0.04 0.57
 -2 -2 17 0.11 0.52
 -2 2 17 0.39 0.52
 -2 -2 17 1.55 0.55
 -2 2 17 0.05 0.73
 -2 -2 17 -0.71 0.77
 -2 2 17 1.16 0.64
 -2 2 16 21.41 1.28
 -2 -2 16 21.81 1.29
 -2 2 16 23.56 1.39
 -2 -2 16 22.91 1.35
 -2 2 16 22.06 1.69
 -2 -2 16 20.71 1.67
 -2 -2 16 16.32 1.16
 -2 2 16 22.49 1.34
 -2 -2 16 19.77 1.15
 -2 2 15 8.3 1.36
 -2 -2 15 8.52 1.36
 -2 2 15 10.06 1.09
 -2 -2 15 6.88 0.97
 -2 -2 14 0.81 0.72
 -2 -2 14 0.55 0.81
 -2 -2 14 1.46 0.8
 -2 2 14 0.89 0.76
 -2 -2 14 0.23 0.67
 -2 2 14 1.29 0.69
 -2 2 13 57.81 2.15
 -2 2 13 50.8 2.1
 -2 2 13 53.92 2.25
 -2 -2 13 47.33 2.08
 -2 2 13 55.7 2.81
 -2 -2 13 54.5 2.91
 -2 -2 13 55.06 2.34
 -2 -2 13 55.93 2.29
 -2 2 13 54.62 2.24
 -2 2 13 56.4 2.37
 -2 -2 13 54.97 2.29
 2 -2 -13 50.97 2.25
 -2 2 13 52.99 2.19
 -2 2 13 53.79 2.28
 -2 -2 13 55.01 2.34
 -2 2 12 22.98 1.43
 -2 2 12 24.06 1.49
 -2 -2 12 26.41 1.59
 -2 2 12 26.69 1.44
 -2 2 12 29.65 1.68
 -2 2 12 26.73 1.48
 -2 -2 12 27.27 1.62
 -2 -2 12 26.78 1.5
 -2 2 12 26.43 1.91
 -2 -2 12 25.84 2.01
 -2 -2 12 27.72 1.56
 -2 -2 12 25.26 1.53
 -2 2 12 25.7 1.6
 -2 2 12 25.1 1.49
 -2 -2 12 27.6 1.59
 2 -2 -12 27.48 1.56
 2 -2 -12 24.13 1.48
 2 -2 -12 25.93 1.58
 -2 2 11 541.53 11.75
 -2 -2 11 543.23 11.87
 -2 2 11 572.58 11.87
 -2 -2 11 536.44 11.64
 -2 -2 11 535.73 11.94
 -2 2 11 525.33 11.63
 -2 2 11 558.5 11.74
 -2 -2 11 550.69 12.02
 -2 2 11 539.71 11.82
 -2 -2 11 512.64 11.62
 -2 -2 11 534.59 12.66
 -2 2 11 559.06 12.49
 -2 -2 11 539.53 11.92
 -2 -2 11 548.37 11.89
 -2 -2 11 541.57 11.88
 2 -2 -11 545.76 11.92
 2 -2 -11 548.69 11.93
 2 -2 -11 548.87 11.94
 2 -2 -11 552.7 12.03
 -2 2 10 10.04 0.88
 -2 -2 10 9.94 0.87
 -2 -2 10 10.07 0.97
 -2 -2 10 9.96 0.96
 -2 2 10 10.65 0.95
 -2 -2 10 10.83 1.28
 -2 2 10 10.89 1.18
 -2 2 10 9.03 0.87
 -2 2 10 10.58 0.97
 -2 -2 10 10.78 1.04
 -2 -2 10 9.37 0.92
 -2 -2 10 9.04 0.95
 -2 -2 10 8.97 0.87
 -2 -2 10 9.81 0.95
 2 -2 -10 10.55 0.96
 2 -2 -10 9.93 0.95
 2 -2 -10 11.24 1.02
 2 2 -10 9.21 0.9
 2 -2 -10 10.18 0.96
 -2 2 9 920.28 18.43
 -2 -2 9 921.18 19.24
 -2 2 9 907.19 18.55
 -2 2 9 919.63 18.35
 -2 -2 9 873.62 18.29
 -2 -2 9 926.26 18.84
 -2 -2 9 894.49 18.31
 -2 2 9 909.99 18.66
 -2 -2 9 871.06 18.66
 -2 -2 9 979.83 18.56
 -2 -2 9 916.99 18.65
 -2 -2 9 958.73 18.72
 -2 2 9 915.73 18.37
 -2 2 9 900.09 18.51
 2 -2 -9 929.9 18.76
 2 -2 -9 902.65 18.73
 2 2 -9 881.86 18.55
 2 2 -9 881.03 18.56
 2 2 -9 906.04 18.7
 2 -2 -9 934.06 18.85
 2 -2 -9 923.11 18.76
 -2 -2 8 188.53 4.97
 2 2 -8 193.25 4.65
 -2 -2 8 192.1 4.59
 -2 -2 8 176.37 4.42
 -2 -2 8 184.12 4.35
 -2 -2 8 186.8 4.53
 -2 -2 8 198.17 4.33
 -2 2 8 192.85 4.51
 2 2 -8 191.68 4.55
 2 -2 -8 184.2 4.6
 2 -2 -8 191.84 4.63
 -2 -2 8 198.74 4.58
 -2 -2 8 189.37 4.44
 -2 -2 8 194.44 4.53
 -2 -2 7 3.74 0.6
 -2 -2 7 4.35 0.65
 -2 2 7 4.75 0.63
 -2 -2 7 4.21 0.86
 -2 2 7 4.06 0.55
 -2 -2 7 4.18 0.49
 -2 2 7 3.97 0.35
 -2 2 7 3.47 0.48
 -2 -2 7 3.67 0.7
 -2 -2 7 4.71 0.53
 -2 -2 7 3.31 0.52
 -2 2 7 4.91 0.43
 -2 -2 7 4.22 0.48
 -2 -2 7 4.1 0.63
 -2 2 7 4.49 0.64
 -2 2 7 4.2 0.6
 -2 -2 7 4.34 0.49
 2 -2 -7 3.52 0.62
 2 -2 -7 4.27 0.66
 2 2 -7 3.41 0.62
 2 2 -7 2.99 0.62
 2 2 -7 2.49 0.59
 2 -2 -7 4.69 0.67
 -2 -2 6 430.78 8.68
 -2 -2 6 417.86 8.64
 -2 2 6 415.51 8.5
 -2 2 6 409.13 8.55
 -2 -2 6 414.28 8.45
 -2 2 6 420.29 8.36
 -2 2 6 417.19 8.61
 -2 -2 6 420.83 8.46
 -2 -2 6 413.05 8.69
 -2 -2 6 423.35 8.61
 -2 -2 6 413.2 8.78
 -2 -2 6 441.1 8.53
 -2 -2 6 398.47 8.56
 -2 2 6 423.5 8.36
 -2 -2 6 415.93 8.66
 -2 2 6 414.77 8.72
 -2 2 6 418.95 8.77
 -2 -2 6 416.57 8.57
 -2 -2 6 415.55 8.72
 -2 2 6 393.32 8.73
 2 2 -6 413.6 8.76
 2 2 -6 415.07 8.76
 2 2 -6 412.45 8.76
 2 -2 -6 415.99 8.81
 2 2 -6 420.31 8.83
 -2 -2 5 954.62 19
 -2 2 5 887.35 18.58
 -2 2 5 958.71 18.83
 -2 2 5 970.88 18.87
 -2 -2 5 978.64 18.8
 -2 2 5 1000.47 19.03
 -2 -2 5 985.66 19.1
 -2 -2 5 993.65 18.81
 -2 -2 5 992.65 19.08
 -2 2 5 987.66 18.73
 -2 -2 5 983.05 19.01
 -2 -2 5 976.35 19.13
 -2 2 5 980.41 19.16
 -2 2 5 977.91 19.15
 -2 2 5 991.25 19.13
 2 -2 -5 988.37 19.18
 2 2 -5 976.69 19.15
 2 2 -5 975.33 19.14
 2 -2 -5 962.59 19.16
 2 2 -5 972.17 19.14
 2 2 -5 972.37 19.2
 2 -2 -5 987.47 19.18
 -2 -2 4 179.64 3.95
 -2 2 4 184.93 3.78
 -2 2 4 185.53 3.79
 -2 2 4 184.15 4.04
 -2 -2 4 193.6 3.8
 -2 -2 4 183.78 4.05
 -2 -2 4 181.78 3.79
 -2 -2 4 187.55 3.97
 -2 2 4 187.24 3.73
 -2 -2 4 186.09 4.15
 -2 2 4 189.3 4.14
 -2 2 4 189.93 4.15
 -2 2 4 186.83 4.14
 2 2 -4 183.99 4.15
 2 2 -4 180.97 4.14
 2 -2 -4 186.57 4.15
 2 2 -4 181.54 4.14
 2 -2 -4 186.49 4.14
 2 -2 -4 183.87 4.15
 2 2 -4 183.53 4.18
 -2 -2 3 1317.27 25.12
 -2 2 3 1300.46 24.95
 -2 2 3 1314.3 24.95
 -2 -2 3 1280.33 24.96
 -2 -2 3 1243.49 25.23
 -2 2 3 1370.55 25.37
 -2 2 3 1364.01 25.36
 -2 2 3 1338.04 25.35
 -2 -2 3 1342.82 25.4
 -2 -2 3 1320.55 25.32
 -2 -2 3 1336.64 25.12
 2 -2 -3 1356.98 25.35
 2 -2 -3 1361.45 25.36
 2 2 -3 1317.71 25.39
 -2 -2 3 1278.41 24.99
 2 -2 -3 1331.42 25.36
 2 2 -3 1330.93 25.42
 2 -2 -2 188.68 3.95
 2 2 -2 184.02 4.05
 -2 -2 2 182.32 3.69
 -2 -2 2 187.67 4
 -2 2 2 186.29 3.96
 -2 2 2 190.35 3.98
 -2 2 2 187.61 3.97
 2 2 -2 184.66 4.03
 2 -2 -2 188.4 3.94
 2 -2 -2 194.78 3.96
 -2 2 2 176.37 3.64
 -2 2 2 178.81 3.67
 2 -2 -1 1815.13 32.32
 2 -2 -1 1823.02 32.32
 2 -2 -1 1772.15 32.3
 -2 -2 1 1450.61 32.22
 2 -2 -1 1801 32.29
 2 -2 -1 1784.59 32.32
 -2 -2 1 1722.61 32.61
 -2 2 1 1715.75 32.53
 -2 2 1 1777.9 32.54
 -2 2 1 1737.39 32.55
 2 2 -1 1747.48 32.65
 2 -2 -1 1778.19 32.51
 2 -2 -1 1768.7 32.51
 2 -2 -1 1759.71 32.51
 2 -2 0 13.63 0.54
 2 -2 0 15.01 0.57
 2 -2 0 13.97 0.66
 2 -2 0 14.98 0.76
 2 -2 0 13.89 0.56
 2 -2 0 14.91 0.55
 2 -2 0 15.26 0.53
 2 -2 0 15.62 0.63
 2 -2 0 14.67 0.54
 2 -2 0 14.25 0.56
 2 -2 0 15.52 0.53
 -2 2 0 15.84 0.62
 -2 -2 0 16.82 0.76
 -2 2 0 16.13 0.63
 -2 2 0 16.37 0.62
 2 -2 0 14.75 0.57
 -2 -2 0 15.62 0.76
 2 -2 0 15.94 0.58
 2 -2 0 15.2 0.57
 2 2 0 14.56 0.72
 2 -2 1 259.92 5.5
 2 -2 1 250.95 5.33
 2 -2 1 256.82 5.34
 2 -2 1 259.59 5.4
 2 -2 1 251.1 5.54
 2 -2 1 261.52 5.41
 2 -2 1 259.29 5.48
 2 -2 1 262.62 5.33
 2 -2 1 245.62 5.75
 2 -2 1 268.92 5.33
 2 -2 1 271.97 5.43
 2 -2 1 279.51 5.42
 2 -2 1 261.17 5.42
 2 -2 1 277.68 5.44
 2 -2 1 262.34 5.37
 2 2 1 262.67 5.19
 2 -2 1 263.82 5.39
 2 -2 1 257.84 5.32
 2 -2 1 260.99 5.36
 2 2 1 262.24 5.42
 -2 2 -1 259.55 5.28
 -2 2 -1 255.71 5.3
 -2 -2 -1 262.77 5.46
 2 -2 1 261.54 5.24
 2 -2 1 261.76 5.24
 -2 2 -1 262.59 5.28
 -2 -2 -1 262.13 5.47
 2 2 1 262.76 5.43
 2 2 1 254.33 5.2
 2 -2 1 273.36 5.37
 2 -2 1 263.21 5.21
 2 -2 2 23.29 0.86
 2 -2 2 23.25 0.82
 2 -2 2 22.32 1
 2 -2 2 23.11 1.02
 2 -2 2 22.66 0.93
 2 -2 2 23.33 0.93
 2 -2 2 23.95 1.1
 2 -2 2 22.38 0.99
 2 2 2 22.75 0.7
 2 -2 2 24.97 1.38
 2 -2 2 21.53 0.92
 2 -2 2 23.28 0.8
 2 -2 2 23.73 0.79
 2 -2 2 22.54 0.94
 2 -2 2 23.35 0.88
 2 -2 2 22.94 0.96
 2 -2 2 23.57 0.92
 2 2 2 22.7 0.74
 2 -2 2 22.52 0.9
 2 -2 2 22.47 0.83
 2 -2 2 24.13 0.84
 2 -2 2 25.16 0.83
 2 2 2 22.12 0.62
 -2 2 -2 22.86 0.66
 -2 -2 -2 22.2 0.85
 2 2 2 23.38 0.83
 -2 2 -2 23.66 0.62
 -2 2 -2 23.13 0.62
 -2 -2 -2 22.09 0.88
 2 2 2 23.6 0.84
 2 -2 2 23.58 0.87
 2 2 2 22.18 0.68
 2 -2 2 22.73 0.79
 2 -2 3 1.4 0.61
 2 -2 3 2.14 0.66
 2 2 3 1.82 0.29
 2 -2 3 2.21 0.51
 2 -2 3 1.88 0.47
 2 -2 3 1.84 0.69
 2 -2 3 1.82 0.62
 2 -2 3 1.3 0.67
 2 -2 3 1.78 0.76
 2 2 3 2.11 0.46
 2 -2 3 1.8 0.63
 2 -2 3 1.91 0.71
 2 -2 3 2.27 0.62
 2 -2 3 2.45 1.01
 -2 2 -3 1.79 0.17
 2 -2 3 1.87 0.44
 2 -2 3 2.67 0.59
 2 -2 3 2.12 0.43
 2 -2 3 2.3 0.65
 2 -2 3 2.41 0.56
 2 -2 3 2.95 0.67
 2 2 3 2.39 0.46
 2 -2 3 2.31 0.43
 2 -2 3 2.26 0.5
 2 2 3 1.56 0.3
 2 2 3 1.84 0.33
 2 -2 3 1.57 0.52
 2 -2 3 2.27 0.62
 2 -2 3 1.3 0.44
 -2 -2 -3 2.1 0.45
 -2 2 -3 2.26 0.19
 2 2 3 2 0.42
 -2 -2 -3 1.56 0.47
 2 -2 3 2.31 0.45
 2 2 3 1.9 0.34
 2 -2 3 3.82 0.59
 2 2 3 1.62 0.43
 2 -2 4 118.69 2.98
 2 -2 4 119.35 2.78
 2 2 4 112.88 2.53
 2 -2 4 107.2 2.89
 2 -2 4 118.68 2.79
 2 -2 4 114.09 2.99
 2 -2 4 112.42 2.92
 2 -2 4 111.97 3.02
 2 -2 4 117.11 3.16
 2 2 4 127.75 2.81
 2 -2 4 113.69 2.97
 2 -2 4 111.54 3.05
 2 2 4 114.23 2.78
 2 -2 4 113.43 2.71
 2 -2 4 124.28 2.74
 2 -2 4 112.42 2.83
 2 -2 4 118.07 3.2
 2 -2 4 119.64 2.87
 2 2 4 116.46 2.69
 2 -2 4 112.73 2.95
 2 2 4 113.03 2.67
 2 -2 4 114.28 2.79
 2 -2 4 118.12 2.85
 2 2 4 115.52 2.59
 2 -2 4 116.73 2.87
 2 -2 4 121.32 2.8
 2 -2 4 114.36 2.76
 2 -2 4 105.29 2.73
 2 -2 4 112.99 2.78
 -2 -2 -4 116.97 2.67
 2 2 4 115.89 2.61
 -2 -2 -4 118.89 2.7
 2 -2 4 115.99 2.75
 2 -2 4 117.02 2.76
 2 -2 4 119.74 2.85
 2 2 4 117.04 2.64
 2 2 4 115.43 2.64
 2 -2 5 169.67 4.2
 2 -2 5 172.59 3.94
 2 -2 5 168.15 4.09
 2 -2 5 172.79 4.14
 2 2 5 167.22 3.65
 2 -2 5 175.71 3.93
 2 -2 5 164.27 4.1
 2 2 5 171.39 4
 2 -2 5 172.05 4.21
 2 2 5 173.1 3.92
 2 2 5 164.57 3.91
 2 2 5 170.38 4
 2 -2 5 170.98 3.85
 2 2 5 165.15 3.84
 2 -2 5 177.28 4.39
 2 -2 5 168.23 3.97
 2 2 5 173.88 4.06
 2 -2 5 167.65 3.97
 2 -2 5 170.65 4.04
 2 2 5 168.13 3.82
 2 -2 5 171.68 3.94
 2 2 5 176.65 3.75
 2 -2 5 169.78 4.04
 2 -2 5 172.71 3.93
 2 -2 5 165.22 3.89
 2 -2 5 173.89 3.94
 2 -2 5 168.58 3.93
 2 2 5 165.08 3.64
 -2 -2 -5 176 3.8
 2 2 5 163.41 3.65
 2 2 5 170.53 3.8
 2 -2 5 174.94 4.01
 2 -2 5 172.56 3.92
 2 2 5 167.39 3.78
 2 -2 5 169.41 3.91
 2 -2 6 11.4 1.01
 2 2 6 10.75 0.59
 2 -2 6 12.12 0.83
 2 -2 6 10.3 1
 2 -2 6 11.59 0.85
 2 -2 6 10.94 0.99
 2 -2 6 11.3 0.93
 2 2 6 10.37 0.87
 2 2 6 11.83 0.89
 2 -2 6 11.07 1.22
 2 -2 6 9.15 1.03
 2 2 6 11.14 0.84
 2 2 6 11.98 0.92
 2 2 6 10.16 0.81
 2 -2 6 10.31 1.11
 2 -2 6 10.12 1.04
 2 2 6 11.08 0.89
 2 -2 6 10.38 0.71
 2 -2 6 10.49 1.27
 2 2 6 10.46 0.95
 2 -2 6 10.52 0.91
 2 -2 6 9.64 0.9
 2 -2 6 10.73 1.01
 2 2 6 11.63 0.85
 2 2 6 11.44 0.69
 2 -2 6 11.23 0.95
 2 -2 6 10.94 0.78
 2 -2 6 11.01 0.82
 2 -2 6 10.84 0.83
 2 -2 6 11.62 0.8
 2 2 6 11.11 0.54
 -2 -2 -6 12.44 0.75
 2 2 6 10.76 0.54
 2 2 6 12.65 0.71
 2 -2 6 11.1 0.79
 2 -2 6 10.84 0.77
 2 2 6 12.03 0.71
 2 2 7 454.35 9.89
 2 -2 7 462.84 10.46
 2 2 7 469.72 9.86
 2 -2 7 472.12 10.32
 2 2 7 438.68 9.9
 2 -2 7 442.36 10.17
 2 -2 7 447.01 10.19
 2 2 7 448.67 9.85
 2 -2 7 463.4 9.61
 2 -2 7 460.15 9.82
 2 -2 7 463.06 10.51
 2 -2 7 459.14 9.64
 2 2 7 469.78 9.6
 2 2 7 434.28 9.68
 2 -2 7 462.84 9.81
 2 2 7 460.38 9.92
 2 -2 7 469.27 10
 2 2 7 446.54 9.67
 2 -2 7 483.9 9.82
 2 -2 7 468.97 10.19
 2 2 7 468.67 9.61
 2 2 7 464.6 9.83
 -2 -2 -7 470.03 9.56
 2 2 7 474.87 9.64
 2 2 7 455.41 9.45
 2 2 8 191.45 4.68
 2 -2 8 178.67 4.79
 2 -2 8 187.32 4.86
 2 2 8 181.34 4.19
 2 2 8 184.22 4.61
 2 -2 8 179.18 4.51
 2 -2 8 179.7 4.85
 2 -2 8 181.82 4.76
 2 -2 8 182.3 4.51
 2 2 8 176.36 4.58
 2 -2 8 188.61 4.58
 2 -2 8 188.04 4.35
 2 2 8 187.38 4.28
 2 2 8 187.16 4.44
 2 -2 8 191.81 4.41
 2 -2 8 198.17 5.39
 2 -2 8 184.17 4.95
 2 2 8 183.86 4.7
 2 -2 8 188.79 4.58
 2 -2 8 187.15 4.74
 2 2 8 176.08 4.46
 2 -2 8 180.53 4.55
 2 2 8 180.28 4.77
 2 2 8 185.28 4.75
 2 -2 8 180.67 5.03
 2 -2 8 189.69 5.27
 2 2 8 179 4.7
 2 -2 8 195.1 5.05
 2 2 8 180.23 4.81
 2 -2 8 175.86 4.94
 2 -2 8 181.94 4.57
 2 -2 8 185.6 4.71
 2 -2 8 185.03 4.51
 2 2 8 182.37 4.59
 2 2 8 176.82 4.43
 -2 -2 -8 180.74 4.37
 -2 -2 -8 181.76 4.39
 2 -2 8 183.56 4.52
 2 -2 8 192.61 4.56
 2 2 9 472.02 10.84
 2 -2 9 506.15 10.62
 2 2 9 520.63 10.73
 2 -2 9 495.26 10.85
 2 2 9 500 10.46
 2 -2 9 490.81 11.38
 2 -2 9 500.93 10.59
 2 -2 9 526.78 10.89
 2 2 9 500.49 10.98
 2 -2 9 516.49 11.15
 2 2 9 462.04 10.7
 2 -2 9 498.08 10.86
 2 2 9 491.9 11.1
 2 2 9 499.94 11.16
 2 2 9 471.97 11.21
 2 -2 9 486.48 11.67
 2 -2 9 496.66 11.51
 2 -2 9 510.27 11.45
 2 2 9 499.41 11.21
 2 -2 9 502.76 11.42
 2 2 9 498.36 10.67
 2 -2 9 498.38 11.03
 2 -2 9 496.56 10.74
 2 2 9 494.98 10.95
 2 2 9 489.98 10.72
 2 -2 9 501.1 10.77
 2 -2 9 501.79 10.92
 2 2 9 485.37 10.92
 2 -2 9 531.67 11.33
 2 -2 9 519.87 11.26
 2 -2 9 496.39 11.17
 2 -2 9 518.55 10.86
 2 2 9 494.06 11
 2 2 9 501.95 10.98
 2 -2 9 503.12 11.14
 2 2 9 520.2 10.66
 2 -2 9 509.67 10.82
 2 -2 9 504.92 10.82
 2 2 10 43.15 1.97
 2 2 10 43.44 1.54
 2 -2 10 45.74 1.74
 2 -2 10 45.59 1.94
 2 2 10 44.51 1.74
 2 2 10 45.99 2.06
 2 -2 10 43.51 1.69
 2 -2 10 44.26 2.1
 2 -2 10 45.14 1.93
 2 2 10 44.61 1.92
 2 -2 10 39.03 1.89
 2 -2 10 47.78 2.38
 2 -2 10 48.78 2.41
 2 2 10 46.98 2.31
 2 -2 10 41.23 2.25
 2 -2 10 46.92 2.61
 2 2 10 46.08 2.17
 2 2 10 45.45 2.17
 2 2 10 46.12 2.14
 2 2 10 46.02 1.81
 2 -2 10 48.98 2.12
 2 -2 10 45.65 1.84
 2 -2 10 50.93 1.93
 2 2 10 44.12 1.82
 2 2 10 45.45 2
 2 -2 10 45.27 1.95
 2 2 10 46.24 2.01
 2 2 10 43.93 1.99
 2 -2 10 47.14 2.21
 2 -2 10 45.44 1.88
 2 2 10 52.07 2.14
 2 -2 10 42.28 2.11
 2 -2 10 49.26 2.19
 2 2 10 48.68 1.78
 2 -2 10 47.52 1.9
 2 -2 11 1.63 0.87
 2 2 11 1.95 0.9
 2 -2 11 1.93 0.88
 2 2 11 1.42 0.94
 2 -2 11 1.49 0.84
 2 2 11 1.41 0.94
 2 2 11 1.27 0.94
 2 2 11 2.18 0.82
 2 2 11 1.59 0.9
 2 -2 11 2.78 1.07
 2 -2 11 2.07 1.08
 2 -2 11 2.24 1.11
 2 -2 11 1.84 0.98
 2 2 11 2.57 1.11
 2 -2 11 2.24 1.27
 2 -2 11 2.84 0.83
 2 -2 11 1.05 0.73
 2 -2 11 2.3 0.95
 2 2 11 2.01 0.87
 2 2 11 1.65 0.66
 2 2 11 1.85 0.71
 2 -2 11 3.2 0.84
 2 2 11 1.37 0.55
 2 2 11 1.68 0.84
 2 -2 11 2.23 0.59
 2 2 11 2.9 0.91
 2 2 11 1.49 0.77
 2 -2 11 1.5 0.69
 2 -2 11 1.77 0.93
 2 -2 11 1.95 0.7
 2 2 12 73.27 2.72
 2 -2 12 77.79 2.73
 2 2 12 72.1 2.79
 2 -2 12 77.44 2.81
 2 2 12 73.53 3.3
 2 -2 12 75.98 3.53
 2 -2 12 75.27 3.26
 2 -2 12 73.73 3.21
 2 2 12 74.65 3.03
 2 2 12 73.99 3.09
 2 -2 12 80.92 2.64
 2 2 12 75.9 2.61
 2 -2 12 77 2.92
 2 2 12 72.28 2.84
 2 -2 12 76.02 2.8
 2 -2 12 74.33 2.64
 2 2 12 79.05 2.63
 2 -2 12 75.67 2.44
 2 -2 12 72.21 2.67
 2 2 12 72.37 2.43
 2 2 12 77.17 2.81
 2 2 12 68.89 2.81
 2 2 12 71.28 2.94
 2 -2 12 75.67 2.64
 2 -2 12 76.02 3.02
 2 -2 12 77.84 3.1
 2 2 13 148.98 4.35
 2 -2 13 146.67 4.2
 2 2 13 149.05 4.29
 2 -2 13 142.95 4.32
 2 2 13 155.93 4.78
 2 2 13 145.96 4.97
 2 2 13 145.35 4.61
 2 -2 13 152.37 4.93
 2 -2 13 151.22 4.17
 2 2 13 144 4.41
 2 -2 13 149.89 4.12
 2 -2 13 154.16 4.48
 2 2 13 150.91 4.09
 2 2 13 151.08 4.13
 2 -2 13 149.72 4.36
 2 -2 13 138.16 4.14
 2 2 13 145.2 4.31
 2 2 13 138.94 3.88
 2 -2 13 145.95 3.89
 2 2 13 147.75 4.52
 2 -2 13 154.81 4.68
 2 -2 13 155.3 4.2
 2 2 13 146.16 4.58
 2 -2 14 6.98 0.99
 2 2 14 5.4 1.09
 2 -2 14 6.82 1.14
 2 2 14 4.91 1
 2 2 14 4.77 1.28
 2 -2 14 7.08 1.26
 2 2 14 5.61 1.14
 2 -2 14 6.38 0.93
 2 2 14 6.06 1.02
 2 2 14 5.43 0.79
 2 -2 14 5.84 0.86
 2 -2 14 6.15 1.04
 2 2 14 6.59 1.01
 2 -2 14 5.61 0.91
 2 2 14 5.88 1.05
 2 -2 14 5.78 0.79
 2 -2 14 3.72 1
 2 2 14 4.72 1.07
 2 -2 15 50.2 2.15
 2 2 15 54.98 2.11
 2 -2 15 48.16 1.96
 2 2 15 50.82 2.13
 2 -2 15 52.87 2.42
 2 -2 15 56.36 2.22
 2 -2 15 54.37 2.08
 2 2 15 55.03 2.23
 2 2 15 50.9 2.03
 2 -2 15 50.6 1.93
 2 -2 15 54.4 2.29
 2 -2 15 51.23 1.87
 2 2 15 54.65 2.3
 2 2 15 52.88 2.34
 2 2 16 9.86 1.03
 2 -2 16 9.52 0.99
 2 2 16 11.16 0.94
 2 -2 16 9.89 0.84
 2 -2 16 11.7 1.09
 2 -2 16 10.41 0.81
 2 2 16 9.8 0.88
 2 2 16 9.3 1
 2 -2 16 11.85 1.03
 2 -2 16 10.51 0.87
 2 -2 16 9.83 0.94
 2 2 16 10.7 1.01
 2 -2 17 126.84 3.21
 2 2 17 121.74 3.08
 2 2 17 129.7 3.24
 2 -2 17 128.01 3.21
 2 2 17 133.89 3.24
 2 -2 17 120.61 3.05
 2 -2 17 133.3 3.24
 2 2 17 121.6 3.28
 2 2 17 112.16 3.05
 -2 3 18 106.83 2.61
 -2 -3 18 97.84 2.55
 -2 3 17 3.46 0.71
 -2 -3 17 4.64 0.9
 -2 -3 17 3.07 0.56
 -2 -3 17 4.84 0.67
 -2 3 17 5.35 0.72
 -2 3 16 104 3.08
 -2 3 16 112.42 3.28
 -2 -3 16 107.34 3.07
 -2 -3 16 113.72 3.29
 -2 3 16 103.75 3.58
 -2 -3 16 108.2 3.73
 -2 -3 16 102.98 3.05
 -2 3 16 107.56 3.15
 -2 3 15 0.58 0.82
 -2 -3 15 -0.79 0.77
 -2 3 15 -0.16 0.96
 -2 -3 15 -0.25 1.04
 -2 -3 14 89.08 3.09
 -2 -3 14 85.57 2.94
 -2 3 14 83.13 2.9
 -2 3 14 85.37 3.09
 -2 -3 14 87.39 3.03
 -2 -3 14 88.41 3.07
 -2 3 13 5.61 0.94
 -2 3 13 5.93 0.89
 -2 -3 13 6.29 0.99
 -2 3 13 5.02 0.9
 -2 3 13 4.79 1
 -2 -3 13 5.64 0.9
 -2 3 13 3.97 0.9
 -2 3 13 4.09 1.16
 -2 -3 13 4.25 1.28
 -2 3 13 6.02 0.91
 -2 -3 13 5.5 0.96
 -2 3 13 5.78 1.02
 -2 -3 13 5.55 0.94
 -2 -3 13 6.84 0.97
 2 -3 -13 5.84 0.94
 2 -3 -13 5.54 0.92
 2 -3 -13 5.53 0.96
 -2 -3 12 44.32 1.9
 -2 3 12 43.51 1.9
 -2 -3 12 41.27 2
 -2 3 12 41.96 1.91
 -2 3 12 36.88 1.77
 -2 3 12 43.47 1.92
 -2 -3 12 40.62 2.07
 -2 3 12 39.09 2.02
 -2 -3 12 33.5 1.69
 -2 -3 12 41.46 2.47
 -2 3 12 43.55 2.33
 -2 -3 12 41.85 1.97
 -2 -3 12 42.67 1.98
 -2 -3 12 39.93 1.91
 2 -3 -12 41.39 1.96
 2 -3 -12 40.28 1.94
 2 -3 -12 41.26 1.96
 2 -3 -12 42.73 2.04
 -2 -3 11 1.9 0.75
 -2 3 11 2.57 0.74
 -2 3 11 1.61 0.68
 -2 -3 11 2.13 0.75
 -2 -3 11 2.44 0.8
 -2 3 11 1.89 0.73
 -2 3 11 3.1 0.86
 -2 3 11 1.32 0.87
 -2 -3 11 1.54 0.74
 -2 -3 11 1.85 0.85
 -2 -3 11 1.92 1.06
 -2 3 11 3.52 1
 -2 -3 11 1.95 0.72
 -2 -3 11 1.46 0.73
 -2 -3 11 2.01 0.75
 2 -3 -11 1.78 0.8
 2 -3 -11 1.5 0.75
 2 -3 -11 2.19 0.8
 2 -3 -11 2.12 0.73
 -2 3 10 1.79 0.61
 -2 3 10 2.61 0.71
 -2 -3 10 2.93 0.75
 -2 -3 10 3.49 0.76
 -2 -3 10 2.33 0.73
 -2 -3 10 3.24 1.04
 -2 3 10 1.9 0.84
 -2 3 10 2.07 0.69
 -2 -3 10 1.28 0.67
 -2 -3 10 2.52 0.78
 -2 3 10 2.12 0.76
 -2 -3 10 2.65 0.79
 -2 -3 10 2.25 0.66
 -2 -3 10 3.14 0.75
 -2 -3 10 1.72 0.63
 2 -3 -10 2.05 0.68
 2 -3 -10 2.3 0.73
 2 -3 -10 2.21 0.73
 2 -3 -10 2.92 0.72
 -2 -3 9 27.11 1.32
 -2 -3 9 25.41 1.66
 -2 3 9 29.34 1.21
 -2 -3 9 27.58 1.42
 -2 -3 9 27.72 1.28
 -2 -3 9 26.29 1.44
 -2 -3 9 27.02 1.33
 -2 -3 9 25.81 1.32
 -2 -3 9 27.91 1.37
 -2 3 9 27.07 1.33
 2 -3 -9 28.08 1.41
 2 -3 -9 25.97 1.39
 2 3 -9 26.49 1.3
 2 -3 -9 24.43 1.35
 -2 -3 8 1.36 0.56
 -2 -3 8 1.75 0.85
 -2 3 8 2.06 0.46
 -2 -3 8 2.59 0.62
 -2 -3 8 2.02 0.73
 -2 -3 8 1.56 0.65
 -2 -3 8 1.89 0.46
 -2 3 8 2.75 0.58
 2 -3 -8 1.91 0.63
 2 3 -8 3.11 0.58
 2 -3 -8 1.76 0.62
 -2 3 8 3.05 0.63
 2 3 -8 2.64 0.63
 -2 -3 7 29.26 1.22
 -2 -3 7 25.85 1.46
 -2 -3 7 26.36 0.97
 -2 3 7 25.81 0.91
 -2 -3 7 27.28 0.98
 -2 -3 7 27.05 1.24
 -2 -3 7 27.71 1.19
 -2 -3 7 29.88 1.11
 -2 3 7 26.65 1.22
 -2 3 7 27.38 1.2
 -2 3 7 26.99 1.24
 2 -3 -7 26.1 1.27
 2 3 -7 26.72 1.18
 2 -3 -7 26.81 1.29
 2 -3 -7 26.75 1.27
 -2 -3 6 13.26 0.83
 -2 3 6 12.41 0.63
 -2 3 6 12.44 0.65
 -2 -3 6 10.07 0.56
 -2 -3 6 10.24 0.86
 -2 -3 6 10.67 0.59
 -2 -3 6 10.42 0.72
 -2 -3 6 12.45 0.79
 -2 3 6 12.36 0.54
 -2 3 6 11.92 0.84
 -2 3 6 10.62 0.8
 -2 -3 6 11.62 0.68
 2 3 -6 11.92 0.81
 2 -3 -6 11.4 0.85
 -2 -3 6 12.28 0.68
 2 -3 -6 10.9 0.86
 2 3 -6 12.5 0.89
 2 -3 -6 11.69 0.85
 -2 -3 5 0.52 0.48
 -2 -3 5 0.35 0.64
 -2 3 5 0.07 0.32
 -2 3 5 -0.14 0.29
 -2 3 5 -0.22 0.41
 -2 -3 5 -0.06 0.29
 -2 -3 5 0.07 0.43
 -2 -3 5 0.05 0.53
 -2 -3 5 0.31 0.33
 -2 -3 5 -0.27 0.47
 -2 3 5 0.03 0.27
 -2 -3 5 0.61 0.45
 -2 3 5 -0.08 0.51
 -2 3 5 -0.12 0.49
 2 3 -5 -0.02 0.5
 -2 3 5 0.25 0.52
 -2 -3 5 -0.04 0.44
 -2 -3 5 0.19 0.33
 2 3 -5 -0.15 0.54
 2 -3 -5 0.16 0.53
 -2 -3 4 317.34 6.48
 -2 -3 4 320.31 6.75
 -2 -3 4 296.5 6.25
 -2 3 4 321.18 6.56
 -2 -3 4 289.17 6.57
 -2 -3 4 313.97 6.35
 -2 -3 4 308.34 6.44
 -2 -3 4 314.4 6.56
 -2 3 4 324.36 6.7
 -2 3 4 324.57 6.69
 -2 3 4 320.41 6.69
 2 -3 -4 322.08 6.68
 2 -3 -4 324.75 6.7
 -2 -3 4 308.23 6.53
 2 3 -4 313.46 6.65
 -2 -3 4 313.58 6.31
 2 3 -4 318.62 6.71
 -2 3 3 146.8 3.28
 -2 -3 3 146.73 3.04
 -2 -3 3 143.68 3.12
 -2 -3 3 142.89 3.32
 -2 3 3 145.91 3.39
 2 -3 -3 149.51 3.38
 -2 -3 3 146.6 3.32
 -2 3 3 147.5 3.39
 2 -3 -3 145.04 3.36
 2 3 -3 147.34 3.43
 -2 -3 3 145.99 3.04
 -2 3 2 1139.83 22.02
 -2 -3 2 1098.68 21.68
 -2 -3 2 1112.29 21.77
 -2 3 2 1151.04 22.1
 -2 -3 2 1114.02 22.1
 2 -3 -2 1141.27 22.07
 -2 -3 2 1114.94 22.09
 2 -3 -2 1164.15 22.08
 -2 3 2 1152.76 22.11
 2 3 -2 1129.3 22.17
 2 3 -2 1109.24 22.2
 2 -3 -1 827.02 16.38
 2 -3 -1 818.49 16.41
 -2 3 1 856.15 16.59
 2 -3 -1 868.08 16.39
 2 -3 -1 839.97 16.36
 2 -3 -1 827.35 16.39
 -2 -3 1 849.77 16.72
 -2 3 1 848.96 16.66
 -2 -3 1 837.08 16.71
 -2 3 1 853.82 16.67
 2 -3 -1 848.8 16.6
 2 -3 -1 852 16.6
 2 3 -1 833.39 16.76
 2 -3 0 931.24 18.71
 2 -3 0 955.56 18.68
 2 -3 0 955.65 18.69
 2 -3 0 929.23 18.74
 2 -3 0 968.26 18.66
 -2 3 0 890.32 18.71
 2 -3 0 959.95 18.67
 2 -3 0 985.55 18.72
 -2 3 0 950.69 18.8
 2 3 0 957.67 18.92
 -2 -3 0 977.42 18.92
 2 -3 0 972.77 18.72
 -2 -3 0 956.59 18.92
 -2 3 0 979.23 18.81
 2 -3 0 957.33 18.72
 2 -3 0 967.03 18.72
 2 3 0 961.2 18.93
 2 -3 1 499.71 9.17
 2 -3 1 491.7 9.25
 2 -3 1 505.57 9.17
 2 -3 1 522.08 9.41
 2 -3 1 529.97 9.43
 2 -3 1 522 9.55
 2 -3 1 486.08 9.3
 2 -3 1 506.07 9.13
 2 -3 1 517.08 9.17
 -2 3 -1 508.31 9.1
 2 3 1 493.64 8.93
 2 -3 1 511.68 9.32
 2 -3 1 514.83 9.18
 2 -3 1 502.75 9.16
 2 -3 1 514.29 9.2
 2 -3 1 525.9 9.28
 2 3 1 506.01 9.34
 -2 3 -1 486.42 9.14
 -2 -3 -1 492.41 9.33
 -2 -3 -1 499.39 9.35
 2 -3 1 476.49 9.02
 2 -3 1 488.74 9.02
 -2 3 -1 493.4 9.16
 2 -3 1 497.55 9.02
 2 3 1 515.02 9.36
 2 3 1 492.59 8.89
 2 -3 1 518.43 9.14
 2 -3 2 4019.17 77.07
 2 -3 2 4061.26 76.85
 2 -3 2 4124.62 76.97
 2 -3 2 3996.42 76.85
 2 -3 2 3966.25 77
 2 -3 2 3911.46 77.21
 2 -3 2 3966 77.03
 2 -3 2 4068.2 77.08
 2 -3 2 4135.01 76.81
 2 -3 2 4099.56 76.93
 2 -3 2 4052.55 77.37
 2 -3 2 4134.9 76.8
 -2 3 -2 4043.32 76.64
 2 -3 2 4175.2 76.89
 2 -3 2 3906.43 76.96
 2 -3 2 4048.8 76.86
 2 -3 2 3988.72 76.94
 2 3 2 4088.6 76.64
 2 -3 2 4056.23 76.91
 2 3 2 3979.3 76.49
 2 -3 2 3975.61 76.82
 2 -3 2 4020.35 76.85
 -2 3 -2 3818.19 76.68
 -2 -3 -2 4044.77 76.93
 2 3 2 4098.19 76.95
 2 -3 2 3752.49 76.5
 2 -3 2 3771.66 76.5
 -2 -3 -2 4082.81 76.95
 -2 3 -2 4060.33 76.7
 2 3 2 4055.36 76.95
 2 3 2 3939.93 76.6
 2 -3 2 3951.11 76.86
 2 -3 2 4111.72 76.82
 2 -3 3 6.26 0.62
 2 -3 3 6.12 0.58
 2 -3 3 6.21 0.79
 2 -3 3 5.71 0.7
 2 3 3 5.52 0.43
 2 -3 3 5.87 0.77
 2 -3 3 6.91 0.78
 2 -3 3 6.39 0.81
 2 -3 3 6.55 0.96
 -2 3 -3 5.89 0.28
 2 -3 3 4.53 0.49
 2 -3 3 4.53 0.61
 2 -3 3 5.37 0.51
 2 -3 3 6.62 1.15
 2 -3 3 6.19 0.64
 2 -3 3 5.87 0.71
 2 -3 3 5.48 0.64
 2 -3 3 6.07 0.72
 2 3 3 6.2 0.58
 2 3 3 6.88 0.53
 2 -3 3 6.49 0.68
 2 -3 3 5.99 0.59
 2 3 3 6.11 0.33
 2 -3 3 6.04 0.57
 2 -3 3 5.74 0.55
 -2 -3 -3 5.98 0.59
 -2 3 -3 6.1 0.34
 -2 -3 -3 5.85 0.6
 -2 3 -3 6.32 0.34
 2 3 3 5.88 0.39
 2 3 3 6.17 0.39
 2 -3 3 5.94 0.51
 2 -3 3 5.78 0.53
 2 -3 3 6.78 0.64
 2 3 3 6.03 0.59
 2 -3 4 1315.8 24.04
 2 -3 4 1327.18 23.79
 2 -3 4 1349.13 24.08
 2 -3 4 1364.03 24.02
 2 -3 4 1352.27 23.83
 2 -3 4 1341.77 24.11
 2 3 4 1282.68 23.64
 2 -3 4 1273.45 24.12
 2 -3 4 1330.03 24.37
 2 -3 4 1312.94 24.16
 2 -3 4 1362.3 24.3
 2 -3 4 1320.27 23.7
 2 -3 4 1321.72 23.69
 2 -3 4 1337.24 23.84
 2 -3 4 1341.61 23.84
 2 -3 4 1340.36 23.83
 2 -3 4 1264.14 23.98
 2 -3 4 1269.74 23.85
 2 3 4 1349.51 23.61
 2 3 4 1321.16 23.78
 2 3 4 1296.18 23.45
 2 -3 4 1316.96 23.92
 2 -3 4 1341.19 23.77
 2 -3 4 1367.26 23.83
 2 -3 4 1393.16 23.82
 2 -3 4 1319.87 23.82
 2 3 4 1320.92 23.71
 -2 -3 -4 1335.73 23.78
 2 -3 4 1345.63 23.77
 2 -3 4 1342.67 23.86
 2 3 4 1301.34 23.54
 2 -3 4 1298.22 23.76
 2 3 4 1314.12 23.78
 2 3 4 1325.1 23.56
 2 -3 5 21.06 1.2
 2 -3 5 21.56 1.22
 2 -3 5 17.08 0.99
 2 -3 5 20.27 1
 2 -3 5 20.45 1.23
 2 3 5 20.32 0.69
 2 3 5 21.64 0.97
 2 -3 5 20.88 1.26
 2 3 5 22.38 0.98
 2 3 5 19.93 0.95
 2 3 5 22.95 0.98
 2 3 5 21.87 0.97
 2 3 5 20.21 0.94
 2 3 5 22.14 0.79
 2 -3 5 20.05 1.12
 2 -3 5 19.55 1
 2 -3 5 20.97 1
 2 -3 5 22.36 1.02
 2 -3 5 21.18 1.02
 -2 -3 -5 20.37 0.95
 2 3 5 22.05 0.9
 2 3 5 19.84 0.8
 2 -3 5 20.11 0.97
 2 -3 5 21.15 1.08
 2 -3 5 20.31 0.95
 2 -3 6 110.42 3.17
 2 -3 6 114.14 3.2
 2 -3 6 113.65 3.23
 2 3 6 108.14 2.51
 2 -3 6 109.76 2.94
 2 -3 6 110.7 2.93
 2 3 6 111.79 3.01
 2 3 6 107.51 2.93
 2 -3 6 109.61 3.3
 2 3 6 111.14 2.91
 2 -3 6 107.81 3.29
 2 3 6 112.05 2.88
 2 3 6 116.77 3.02
 2 -3 6 109.85 3.49
 2 -3 6 115.25 2.97
 2 -3 6 111.55 2.79
 2 -3 6 113.43 2.81
 2 -3 6 120.97 3.52
 2 -3 6 109.65 2.94
 2 -3 6 114.8 3.08
 2 -3 6 108.65 3.16
 2 -3 6 111.01 2.95
 2 -3 6 112.37 2.91
 2 3 6 110.51 2.67
 2 -3 6 111.42 3.07
 2 -3 6 114.49 2.97
 2 -3 6 111.36 2.94
 2 -3 6 118.76 2.97
 2 3 6 107.64 2.66
 -2 -3 -6 121.88 2.92
 -2 -3 -6 111.19 2.82
 2 3 6 108 2.67
 2 -3 6 113.41 3.04
 2 3 6 112.04 2.7
 2 -3 6 111.7 2.91
 2 -3 6 110.26 2.92
 2 3 7 5.72 0.67
 2 -3 7 4.46 1.31
 2 3 7 4.04 0.8
 2 3 7 5.48 0.56
 2 -3 7 5.22 0.59
 2 -3 7 4.85 0.73
 2 3 7 3.92 0.69
 2 -3 7 5.13 0.84
 2 -3 7 4.46 0.6
 2 -3 7 3.98 0.92
 2 3 7 4.22 0.87
 2 -3 7 4.75 0.76
 2 -3 7 5.42 0.84
 2 3 7 6.54 0.58
 -2 -3 -7 4.67 0.62
 2 3 7 5.62 0.54
 2 -3 7 4.44 1.08
 2 -3 7 6.05 1
 2 3 7 6.08 0.8
 2 3 7 5.83 0.78
 2 3 7 7.63 0.79
 2 -3 7 4.9 0.96
 2 -3 7 3.85 0.98
 2 -3 8 96.93 3.37
 2 3 8 101.78 3.06
 2 -3 8 96.83 3.62
 2 3 8 106.61 3.08
 2 -3 8 97.8 3.39
 2 3 8 101.21 3.06
 2 -3 8 98.9 3.35
 2 3 8 98.01 3.09
 2 -3 8 100.77 3.71
 2 3 8 98.78 2.64
 2 3 8 101.41 2.85
 2 -3 8 103.34 2.94
 2 3 8 99.19 3
 2 -3 8 100.23 2.76
 2 -3 8 99.01 2.76
 2 -3 8 104.46 2.95
 2 -3 8 99.92 3.13
 2 3 8 95.08 2.81
 2 3 8 102.88 3.09
 2 -3 8 105.7 3.36
 2 -3 8 101.04 2.99
 2 3 8 99.88 2.7
 2 -3 8 100.55 3.09
 2 3 8 102.29 2.97
 2 -3 8 99.12 2.88
 2 3 8 110.08 2.91
 2 -3 8 106.67 2.97
 2 -3 8 104.79 2.98
 2 -3 8 99.61 2.99
 -2 -3 -8 107.46 2.78
 2 3 8 104.8 2.7
 2 -3 8 99.78 2.92
 2 -3 8 103.48 2.92
 2 -3 8 103 2.94
 2 -3 8 103.62 3.22
 2 -3 8 98.47 3.19
 2 -3 8 103.45 3.24
 2 -3 8 98.72 2.94
 2 -3 9 8.17 1.11
 2 3 9 7.82 0.9
 2 3 9 7.96 0.97
 2 -3 9 8.24 0.9
 2 -3 9 8.66 1.13
 2 3 9 8.23 0.93
 2 -3 9 7.68 0.88
 2 3 9 8.08 0.78
 2 -3 9 7.48 0.73
 2 3 9 8.07 0.96
 2 3 9 7.29 0.6
 2 -3 9 9.01 0.92
 2 3 9 8.13 0.93
 2 -3 9 8.44 1.03
 2 -3 9 7.86 0.74
 2 -3 9 8.92 1.05
 2 3 9 8.4 1.1
 2 -3 9 8.53 0.94
 2 -3 9 7.15 1.14
 2 -3 9 10.74 1.44
 2 -3 9 9.7 1.22
 2 3 9 7.15 0.98
 2 -3 9 6.57 1.04
 2 3 9 6.98 1.01
 2 -3 9 6.6 1.15
 2 3 9 7.6 1.03
 2 3 9 6.76 0.95
 2 -3 9 6.89 1.2
 2 3 9 6.65 0.69
 2 -3 9 9.31 0.93
 2 3 9 7.99 0.83
 2 -3 9 8.22 1.02
 2 3 9 8.31 0.95
 2 -3 9 7.81 0.92
 -2 -3 -9 9.01 0.84
 -2 -3 -9 6.62 0.74
 2 -3 9 8.71 0.85
 2 -3 9 6.87 0.81
 2 -3 10 115.69 3.46
 2 3 10 109.46 3.53
 2 -3 10 123.88 3.29
 2 3 10 111.1 3.3
 2 -3 10 118.69 4.05
 2 3 10 119.06 3.67
 2 -3 10 117.57 3.48
 2 -3 10 125.22 3.83
 2 3 10 122.97 3.49
 2 -3 10 113.36 3.52
 2 3 10 118.71 3.74
 2 3 10 117.26 3.85
 2 3 10 120.61 3.73
 2 -3 10 115.97 4.05
 2 -3 10 124.53 4.44
 2 3 10 115.05 3.72
 2 -3 10 116.87 4.08
 2 -3 10 118.08 4.12
 2 3 10 120.1 3.29
 2 -3 10 123.18 3.72
 2 3 10 117.07 3.37
 2 -3 10 115 3.41
 2 3 10 118.16 3.6
 2 -3 10 117.01 3.44
 2 -3 10 116 3.58
 2 -3 10 126.83 3.92
 2 -3 10 122.17 3.85
 2 3 10 116.45 3.61
 2 -3 10 114.36 3.83
 2 3 10 118.7 3.66
 2 -3 10 122.14 3.54
 2 3 10 120.24 3.58
 2 -3 10 120.73 3.5
 2 3 11 22.03 1.56
 2 -3 11 24.98 1.5
 2 -3 11 23.26 1.66
 2 3 11 22.43 1.5
 2 -3 11 21.93 1.55
 2 3 11 22.02 1.63
 2 3 11 24.13 1.62
 2 -3 11 23.57 2.11
 2 3 11 22.35 1.77
 2 -3 11 24.07 1.92
 2 -3 11 23.35 1.85
 2 -3 11 24.53 1.9
 2 -3 11 24.36 1.61
 2 -3 11 24.62 1.43
 2 3 11 22.17 1.53
 2 3 11 22.34 1.35
 2 -3 11 23.9 1.52
 2 -3 11 24.54 1.45
 2 3 11 24.47 1.3
 2 3 11 23.36 1.53
 2 3 11 24.51 1.61
 2 -3 11 24.85 1.76
 2 -3 11 25.33 1.8
 2 -3 11 24.71 1.48
 2 3 11 21.98 1.46
 2 3 11 21.81 1.23
 2 -3 11 24.67 1.28
 2 -3 11 23.59 1.45
 2 -3 12 138.91 4.32
 2 3 12 147.65 4.43
 2 -3 12 152 4.28
 2 -3 12 162.64 4.8
 2 3 12 155.03 4.34
 2 3 12 145.52 4.7
 2 3 12 146.61 4.93
 2 -3 12 156.76 5.07
 2 3 12 147.47 4.52
 2 3 12 151.08 4.62
 2 -3 12 158.8 4.87
 2 -3 12 156.23 4.36
 2 -3 12 155.31 4.73
 2 3 12 147.29 4.03
 2 -3 12 143.66 4.2
 2 3 12 160.02 4.48
 2 -3 12 159.02 4.06
 2 -3 12 149.05 4.5
 2 3 12 149.76 4.48
 2 -3 12 155.84 4.27
 2 3 12 149.16 4.16
 2 -3 12 154.24 4.47
 2 -3 12 160.47 4.32
 2 -3 13 54.3 2.37
 2 3 13 55.86 2.39
 2 3 13 55.52 2.31
 2 -3 13 55.65 2.25
 2 -3 13 49.3 2.25
 2 -3 13 54.2 2.38
 2 3 13 54.88 2.38
 2 -3 13 56.25 2.23
 2 3 13 54.97 2.12
 2 -3 13 55.39 2.18
 2 3 13 56.92 2.47
 2 -3 13 58.06 2.25
 2 3 13 53.64 2.49
 2 -3 13 55.69 2.54
 2 3 13 52.98 1.97
 2 3 13 49.98 2.26
 2 -3 13 50.64 2.14
 2 -3 14 30.13 1.75
 2 3 14 34.13 1.8
 2 -3 14 33.13 1.65
 2 3 14 28.79 1.67
 2 3 14 34.64 2.16
 2 -3 14 34.01 2.07
 2 3 14 28.66 1.84
 2 -3 14 32.17 1.76
 2 3 14 33.23 1.79
 2 -3 14 34.6 1.66
 2 -3 14 33.71 1.72
 2 3 14 31.24 1.83
 2 -3 14 33.15 1.88
 2 -3 14 31.36 1.58
 2 3 14 29.94 1.86
 2 -3 14 29.43 1.55
 2 3 14 32.48 1.72
 2 3 15 1.15 0.81
 2 -3 15 0.69 0.82
 2 3 15 1.01 0.76
 2 -3 15 0.46 0.65
 2 -3 15 2.12 0.9
 2 -3 15 -0.21 0.78
 2 3 15 0.68 0.78
 2 -3 15 1.62 0.55
 2 3 15 1.3 0.88
 2 -3 15 0.64 0.63
 2 3 15 0.64 0.73
 2 -3 15 1.31 0.63
 2 -3 15 1.37 0.77
 2 3 15 1.07 0.79
 2 3 16 3 0.77
 2 -3 16 2.47 0.77
 2 3 16 3.58 0.73
 2 -3 16 2.76 0.71
 2 3 16 1.63 0.75
 2 3 16 2.16 0.65
 2 3 16 3.37 0.74
 2 -3 16 3.21 0.71
 2 -3 16 2.22 0.6
 2 3 17 16.66 0.93
 2 3 17 13.79 0.84
 2 -3 17 16.24 0.81
 2 3 17 15.46 0.88
 2 -3 17 17.13 0.9
 2 3 17 12.68 0.81
 2 3 17 15.67 0.96
 -2 4 18 2.88 0.47
 -2 -4 18 2.06 0.37
 -2 -4 17 6.1 0.59
 -2 4 17 8.61 0.82
 -2 -4 17 8.17 0.73
 -2 -4 17 8.16 0.94
 -2 -4 17 7.42 0.62
 -2 4 17 9.37 0.81
 -2 -4 16 33.39 1.44
 -2 4 16 37.77 1.69
 -2 -4 16 37.99 1.66
 -2 -4 16 36.39 1.95
 -2 -4 16 36.16 1.55
 -2 4 16 39.9 1.67
 -2 -4 15 -0.51 0.69
 -2 4 15 0.09 0.59
 -2 4 15 -0.29 0.98
 -2 -4 15 0.24 0.94
 -2 -4 15 -0.77 0.71
 -2 4 15 0.05 0.8
 -2 4 14 64.56 2.34
 -2 4 14 63.01 2.33
 -2 -4 14 55.3 2.18
 -2 4 14 61.18 2.88
 -2 -4 14 63.86 3.06
 -2 -4 14 63.62 2.51
 -2 -4 14 61.97 2.36
 -2 4 14 62.81 2.37
 -2 4 14 67.22 2.59
 -2 -4 14 64.48 2.52
 2 -4 -14 61.14 2.48
 -2 -4 14 64.99 2.55
 -2 -4 13 130.57 3.7
 -2 4 13 124.93 3.76
 -2 4 13 125.8 3.7
 -2 -4 13 121.73 3.87
 -2 4 13 116.26 3.58
 -2 4 13 121.76 3.68
 -2 -4 13 129.22 4
 -2 4 13 119.2 3.78
 -2 -4 13 115.46 3.49
 -2 -4 13 122.54 4.52
 -2 4 13 122.75 4.28
 -2 -4 13 117.92 3.81
 -2 -4 13 121.42 3.83
 -2 -4 13 122.58 3.68
 -2 4 13 126.41 3.69
 -2 4 13 129.25 3.94
 2 -4 -13 117.29 3.77
 2 -4 -13 120.14 3.79
 2 -4 -13 120.92 3.88
 -2 4 12 7.63 0.98
 -2 4 12 6.88 0.9
 -2 -4 12 7.18 1.01
 -2 -4 12 8.14 1.05
 -2 4 12 6.92 0.97
 -2 4 12 7.07 1.13
 -2 -4 12 7.25 0.95
 -2 4 12 8.05 1.04
 -2 -4 12 8.59 1.13
 -2 4 12 8.56 1.29
 -2 -4 12 7.91 1.5
 -2 -4 12 6.72 0.96
 -2 -4 12 6.76 0.97
 -2 -4 12 6.47 0.99
 2 -4 -12 7.8 1.01
 2 -4 -12 8.76 1.08
 2 -4 -12 8.71 1.05
 2 -4 -12 7.68 1.06
 -2 4 11 759.96 15.55
 -2 -4 11 746.52 15.62
 -2 -4 11 728.33 15.8
 -2 4 11 773.68 15.62
 -2 -4 11 712.43 16.51
 -2 4 11 757.66 16.21
 -2 4 11 723.55 15.55
 -2 -4 11 752.35 15.88
 -2 -4 11 706.24 15.82
 -2 4 11 768.56 15.71
 -2 -4 11 685.18 15.25
 -2 -4 11 725.22 15.69
 -2 -4 11 740.53 15.58
 -2 -4 11 690.97 15.65
 2 -4 -11 756.07 15.84
 2 -4 -11 748.94 15.82
 2 -4 -11 721.26 15.87
 2 -4 -11 738.26 15.82
 -2 -4 10 55.07 2.13
 -2 -4 10 57.72 2.13
 -2 -4 10 57.14 2.26
 -2 -4 10 54.49 2.63
 -2 4 10 62.69 2.5
 -2 4 10 57.29 2
 -2 -4 10 52.46 2.24
 -2 -4 10 54.56 1.97
 -2 -4 10 60.52 2.35
 -2 -4 10 53.8 2.09
 -2 -4 10 54.54 2.16
 -2 -4 10 51.92 2.12
 -2 4 10 54.18 2.01
 2 -4 -10 57.17 2.26
 2 -4 -10 60.77 2.3
 2 -4 -10 57.52 2.26
 -2 -4 9 170.02 4.27
 -2 -4 9 164.65 4.21
 -2 -4 9 158.68 4.35
 -2 -4 9 158.94 4.78
 -2 4 9 164.03 4.11
 -2 -4 9 166.57 4.4
 -2 -4 9 171.3 4.46
 -2 -4 9 159.16 4.01
 -2 -4 9 163.68 4.19
 -2 -4 9 160.1 4.27
 -2 -4 9 158.92 4.27
 -2 4 9 165.15 4.28
 -2 4 9 162.2 4.26
 -2 4 9 163.24 4.2
 2 -4 -9 158.82 4.35
 2 -4 -9 167.83 4.41
 2 -4 -9 157.46 4.35
 2 4 -9 160.78 4.25
 -2 -4 8 20.11 1.15
 -2 -4 8 21.73 1.17
 -2 -4 8 20.22 1.49
 -2 4 8 22.1 1.08
 -2 -4 8 22.05 1.26
 -2 -4 8 22.95 1.32
 -2 -4 8 19.01 1.05
 -2 -4 8 19.43 1.14
 -2 -4 8 21.05 1.17
 -2 -4 8 22.72 1.08
 -2 4 8 21.65 1.19
 -2 4 8 22.09 1.19
 2 4 -8 21.54 1.13
 2 -4 -8 21.58 1.25
 2 -4 -8 22.69 1.27
 2 -4 -8 21.7 1.25
 -2 -4 7 22.84 1.42
 -2 4 7 24.54 1.1
 -2 -4 7 21.62 1.19
 -2 -4 7 23.12 1.27
 -2 -4 7 21.8 1.1
 -2 4 7 24.55 1.19
 -2 4 7 23.21 1.2
 2 -4 -7 24.91 1.27
 2 -4 -7 23.72 1.24
 -2 -4 7 23 1.12
 -2 -4 6 337.66 7.13
 -2 -4 6 327.32 7.52
 -2 4 6 332.46 7.14
 -2 -4 6 302.92 6.81
 -2 -4 6 334.79 6.95
 -2 -4 6 306.41 7.19
 -2 -4 6 326.4 6.82
 -2 -4 6 344.54 7.18
 -2 -4 6 338.38 7.1
 -2 4 6 347.69 7.33
 -2 4 6 347.89 7.3
 -2 4 6 340.68 7.32
 -2 -4 6 332.26 7
 2 -4 -6 329.91 7.34
 2 -4 -6 345.63 7.36
 -2 -4 6 332.44 6.93
 2 4 -6 340.67 7.27
 -2 -4 6 331.85 6.89
 2 -4 -6 339.73 7.37
 -2 -4 5 594.69 12.61
 -2 -4 5 607.57 12.07
 -2 -4 5 617.79 12.47
 -2 -4 5 600.17 12.08
 -2 -4 5 604.91 12.22
 -2 4 5 618.29 12.5
 -2 4 5 599.96 12.47
 -2 -4 5 599.48 12.25
 -2 -4 5 588.09 12.2
 2 4 -5 614.36 12.45
 -2 -4 5 610.45 12.27
 -2 -4 4 570.92 11.47
 -2 -4 4 583.97 11.9
 -2 4 4 593.52 11.74
 -2 -4 4 585.38 11.86
 -2 -4 4 571.42 11.42
 -2 -4 4 572.7 11.55
 -2 -4 4 554.1 11.7
 2 -4 -4 577.91 11.81
 -2 4 4 583.24 11.88
 -2 -4 4 572.65 11.67
 2 4 -4 583.86 11.85
 2 4 -4 574.03 11.94
 -2 -4 4 580.4 11.46
 -2 -4 3 362.36 5.18
 -2 -4 3 365.06 5.69
 -2 4 3 374 5.62
 -2 -4 3 375.66 5.15
 -2 -4 3 367.7 5.31
 2 -4 -3 372.68 5.72
 -2 -4 3 361.35 5.68
 -2 4 3 374 5.8
 2 -4 -3 377.99 5.77
 2 -4 -3 378.86 5.77
 -2 4 3 375.35 5.81
 -2 -4 3 363.86 5.64
 2 4 -3 364.39 5.8
 2 4 -3 367.18 5.9
 -2 -4 2 6.75 0.3
 -2 -4 2 6.84 0.57
 -2 4 2 6.22 0.53
 2 -4 -2 6.05 0.27
 2 -4 -2 6.53 0.28
 -2 -4 2 7.79 0.43
 2 -4 -2 7.05 0.62
 -2 4 2 6.41 0.64
 2 4 -2 7.13 0.72
 -2 -4 2 7.61 0.68
 2 -4 -2 6.19 0.62
 2 -4 -2 6.81 0.61
 -2 4 2 7.46 0.67
 -2 -4 2 6.21 0.65
 2 4 -2 7.18 0.75
 2 -4 -1 446.49 9.24
 -2 -4 1 455.9 9.27
 -2 4 1 470.75 9.47
 2 -4 -1 471.09 9.24
 -2 -4 1 460.82 9.18
 2 4 -1 475.14 9.68
 -2 4 1 472.75 9.58
 2 -4 -1 481.96 9.51
 -2 -4 1 475.16 9.63
 2 -4 -1 473.98 9.51
 -2 -4 1 488.39 9.64
 -2 4 1 484.74 9.6
 2 -4 -1 483.44 9.5
 2 4 -1 474.67 9.7
 2 -4 0 297.97 6.15
 2 -4 0 302.31 6.08
 2 -4 0 295.55 6.1
 2 -4 0 292.25 6.21
 -2 4 0 291.49 6.15
 2 -4 0 304.13 6.08
 2 4 0 299.45 6.39
 -2 -4 0 301.9 6.38
 -2 4 0 299.41 6.26
 -2 -4 0 300.26 6.37
 2 -4 0 298.35 6.15
 2 -4 0 296.78 6.15
 -2 4 0 295.01 6.27
 2 -4 0 308.74 6.06
 2 4 0 303.03 6.41
 2 -4 1 82.78 1.98
 2 -4 1 80.11 1.99
 2 -4 1 85.41 2.09
 2 -4 1 86.05 2.16
 -2 4 -1 79.92 1.92
 2 -4 1 81.43 2.65
 2 4 1 81.14 1.72
 2 -4 1 82.37 2.19
 2 -4 1 80.77 1.95
 2 -4 1 78.81 1.98
 2 -4 1 82 2.06
 2 -4 1 84.77 2.02
 2 4 1 81.41 2.18
 -2 4 -1 80.84 2.03
 -2 -4 -1 80.93 2.19
 2 -4 1 86.01 1.89
 2 -4 1 85.01 1.88
 -2 4 -1 83.45 2.05
 -2 -4 -1 84.06 2.2
 2 4 1 83.22 2.21
 2 -4 1 86.88 1.96
 2 -4 1 81.57 1.87
 2 -4 2 14.45 0.72
 2 -4 2 15.83 0.97
 2 -4 2 15.76 0.87
 2 -4 2 15.28 0.76
 2 -4 2 15.56 0.91
 2 -4 2 15.37 0.9
 2 -4 2 13.81 1.3
 -2 4 -2 13.72 0.56
 2 -4 2 13.89 0.9
 2 -4 2 14.33 0.67
 2 -4 2 12.32 0.73
 2 4 2 12.74 0.54
 2 -4 2 15.46 0.77
 2 -4 2 14.93 0.73
 2 -4 2 16.19 0.84
 -2 4 -2 15.37 0.66
 -2 -4 -2 13.78 0.83
 2 4 2 14.76 0.85
 2 -4 2 13.79 0.44
 -2 -4 -2 15.87 0.87
 2 -4 2 14.23 0.45
 -2 4 -2 15.16 0.69
 2 -4 2 16.06 0.7
 2 -4 2 14.25 0.44
 2 4 2 14.78 0.86
 2 -4 3 71.5 2.11
 2 -4 3 71.84 2.01
 2 -4 3 70.78 1.86
 2 -4 3 65.21 1.83
 2 -4 3 68.21 2.33
 2 -4 3 71.59 2.09
 2 4 3 63.52 1.4
 2 -4 3 69.79 2.1
 2 -4 3 65.17 2.14
 2 -4 3 68.68 1.77
 2 -4 3 67.25 1.91
 -2 4 -3 66.06 1.52
 2 -4 3 66.36 2.38
 2 -4 3 68.29 1.9
 2 -4 3 67 2.02
 2 -4 3 67.69 1.78
 2 -4 3 67.74 1.93
 2 -4 3 62.61 1.84
 2 4 3 68.69 1.93
 2 4 3 64.87 1.63
 2 -4 3 71.42 1.95
 2 4 3 60.49 1.36
 2 -4 3 68.87 1.84
 2 -4 3 70.9 1.85
 -2 -4 -3 66.38 1.9
 -2 4 -3 66.34 1.62
 -2 -4 -3 68.36 1.93
 -2 4 -3 70.85 1.65
 2 4 3 67.93 1.56
 2 4 3 68.5 1.94
 2 -4 3 71.51 1.82
 2 -4 3 69.7 1.79
 2 -4 3 68.96 1.88
 2 -4 4 275.81 6.19
 2 4 4 253.24 5.53
 2 -4 4 287.03 5.94
 2 4 4 268.64 5.93
 2 4 4 268.69 5.53
 2 -4 4 268.55 5.8
 2 -4 4 265.71 5.82
 2 4 4 275.53 5.94
 2 -4 4 269.12 5.89
 2 4 4 282.33 5.66
 2 -4 4 268.19 5.96
 2 -4 4 264.17 5.83
 2 4 4 256.36 5.42
 2 -4 4 286.28 5.89
 2 -4 4 279.68 5.9
 2 -4 4 270.49 5.87
 -2 4 -4 254.52 5.45
 2 4 4 277.29 5.89
 -2 -4 -4 260.51 5.89
 -2 4 -4 276.55 5.47
 2 -4 4 283.33 5.89
 2 -4 4 270.46 6.06
 2 -4 4 274.52 6.13
 2 -4 4 273.23 5.88
 2 -4 4 279.74 6.1
 2 -4 5 0.11 0.59
 2 -4 5 0.33 0.69
 2 -4 5 -0.09 0.54
 2 -4 5 -0.07 0.77
 2 4 5 0.15 0.41
 2 -4 5 0.41 0.99
 2 -4 5 0.07 0.74
 2 -4 5 0.66 0.8
 2 -4 5 0.04 0.85
 2 -4 5 0.08 0.75
 2 4 5 0.37 0.47
 2 -4 5 -0.18 0.99
 2 -4 5 -0.07 0.42
 2 -4 5 0.46 0.6
 2 4 5 0.14 0.52
 2 -4 5 0.09 0.46
 2 -4 5 0.6 0.7
 2 -4 5 -0.38 0.61
 2 -4 5 0.84 0.62
 2 -4 5 -0.12 0.66
 2 -4 5 0.2 0.52
 2 4 5 0.29 0.27
 2 4 5 0.1 0.31
 2 -4 5 -0.08 0.58
 2 -4 5 0.63 0.49
 2 -4 5 -0.03 0.49
 2 -4 5 0.03 0.51
 2 4 5 -0.08 0.53
 2 4 5 0.5 0.48
 2 -4 5 -0.15 0.46
 2 -4 5 0.58 0.59
 2 -4 6 26.48 1.52
 2 4 6 28.11 1.21
 2 4 6 26.59 1.16
 2 -4 6 27.81 1.76
 2 -4 6 25.48 1.56
 2 4 6 26.06 1.14
 2 -4 6 26.22 1.1
 2 -4 6 25.99 1.75
 2 -4 6 27.82 1.26
 2 -4 6 27.81 1.53
 2 -4 6 27.94 1.34
 2 -4 6 26.44 1.15
 2 -4 6 27.85 1.28
 2 -4 6 26.87 1.34
 2 4 6 28.6 1.11
 -2 -4 -6 28.2 1.27
 2 4 6 26.08 1.09
 -2 -4 -6 28.14 1.23
 2 4 6 28.26 0.97
 2 -4 7 0.06 0.82
 2 -4 7 0.05 0.74
 2 4 7 -0.26 0.56
 2 -4 7 0.77 0.92
 2 -4 7 -0.2 1.03
 2 4 7 0.75 0.6
 2 -4 7 0.5 0.83
 2 4 7 0.74 0.64
 2 -4 7 -0.06 1.14
 2 -4 7 0.07 0.58
 2 -4 7 0.72 0.46
 2 4 7 -0.11 0.6
 2 -4 7 1.35 0.79
 2 -4 7 0.1 0.8
 2 4 7 -0.05 0.41
 2 -4 7 -0.45 0.68
 2 -4 7 0.26 0.46
 2 -4 7 0.26 0.66
 2 -4 7 -0.16 0.69
 2 -4 7 0.11 0.5
 2 -4 7 0.71 0.59
 2 -4 7 0.34 0.57
 2 -4 7 0.57 0.57
 2 -4 7 0.83 0.56
 2 -4 7 0.19 0.71
 2 -4 7 0.99 0.78
 2 -4 7 0.38 0.58
 2 -4 7 -0.04 0.63
 2 -4 7 0.12 0.67
 2 -4 7 -0.34 0.46
 2 -4 8 42.28 2.17
 2 -4 8 47.07 2.25
 2 -4 8 44.1 2.2
 2 -4 8 40.24 2.33
 2 4 8 44.09 1.8
 2 4 8 43.88 1.87
 2 4 8 44.66 1.83
 2 4 8 44.47 1.88
 2 4 8 46.71 1.75
 2 -4 8 43.53 1.75
 2 -4 8 44.77 1.62
 2 4 8 47.39 1.53
 2 -4 8 45.4 2.48
 2 4 8 45.88 1.99
 2 4 8 48.96 1.74
 2 -4 8 42.68 1.76
 2 -4 8 46.06 1.96
 2 -4 8 42.41 2.09
 2 -4 8 42.43 1.63
 2 -4 8 47.65 1.9
 2 -4 8 44.43 1.92
 2 -4 8 43.55 1.83
 2 4 8 43.29 1.67
 2 -4 8 50.09 1.86
 2 -4 8 42.6 1.73
 -2 -4 -8 40.79 1.64
 2 -4 8 45.69 1.77
 2 -4 8 46.24 1.73
 2 -4 8 46.81 2.08
 2 -4 8 43.45 2
 2 -4 8 41.61 1.78
 2 -4 8 43.04 2.02
 2 -4 8 43.34 1.79
 2 -4 9 226.71 5.89
 2 -4 9 226.62 5.6
 2 -4 9 222.8 5.52
 2 -4 9 220.95 5.84
 2 -4 9 221.23 5.94
 2 -4 9 227.31 6.19
 2 -4 9 216.16 6.46
 2 4 9 207.49 5.61
 2 -4 9 221.55 6.13
 2 4 9 219.26 5.76
 2 -4 9 225.03 6.2
 2 4 9 207.41 5.55
 2 -4 9 216.67 5.42
 2 -4 9 219.48 5.24
 2 4 9 229.88 5.42
 2 -4 9 209.8 5.51
 2 -4 9 224.94 5.45
 2 -4 9 229.15 5.83
 2 4 9 223.37 5.69
 2 4 9 235.52 5.41
 2 -4 9 217.54 6.04
 2 -4 9 217.89 5.64
 2 -4 9 224.78 5.47
 2 4 9 226.69 5.55
 2 -4 9 215.73 5.57
 2 4 9 224.54 5.38
 -2 -4 -9 218.12 5.29
 -2 -4 -9 226.95 5.51
 -2 -4 -9 220.57 5.48
 2 -4 9 229.98 5.48
 2 -4 9 216.78 5.48
 2 -4 10 89.22 3.14
 2 4 10 83.08 2.87
 2 -4 10 85.17 3.1
 2 4 10 87.48 2.96
 2 -4 10 82.09 2.77
 2 -4 10 81.17 2.81
 2 -4 10 85.83 3.24
 2 -4 10 80.32 2.72
 2 -4 10 79.1 2.53
 2 4 10 80.23 2.87
 2 4 10 78.25 2.59
 2 -4 10 81.17 2.85
 2 -4 10 84.49 3.31
 2 -4 10 75.09 2.71
 2 4 10 81.07 2.92
 2 -4 10 77.62 2.99
 2 4 10 77.56 2.68
 2 4 10 81.11 2.95
 2 -4 10 80.64 3.42
 2 4 10 82.25 3.05
 2 -4 10 81.73 3.33
 2 -4 10 78.87 2.87
 2 4 10 82.55 2.83
 2 -4 10 81.75 2.73
 2 4 10 87.78 2.69
 2 -4 10 82.07 2.87
 -2 -4 -10 80.59 2.67
 -2 -4 -10 81.34 2.69
 2 -4 10 77.53 2.71
 2 -4 11 32 1.83
 2 -4 11 35.13 2.03
 2 -4 11 33.12 1.71
 2 4 11 34.32 1.89
 2 4 11 32.61 1.71
 2 4 11 30.44 2.01
 2 4 11 33.85 1.97
 2 -4 11 31.76 2.12
 2 -4 11 30.01 1.8
 2 -4 11 30.85 1.66
 2 -4 11 33.6 1.72
 2 4 11 31.17 1.58
 2 4 11 30.26 1.74
 2 -4 11 30.41 1.73
 2 -4 11 33.6 2
 2 4 11 30.86 1.77
 2 -4 11 31.92 1.72
 2 -4 11 32.14 2.05
 2 4 11 34.99 1.9
 2 4 11 30.74 1.76
 2 -4 11 32.92 1.67
 2 4 11 32.95 1.55
 2 -4 11 32.94 1.51
 2 -4 12 23.35 1.64
 2 -4 12 23.59 1.49
 2 4 12 23.99 1.65
 2 -4 12 26.28 1.83
 2 4 12 23.9 1.54
 2 4 12 24.35 1.73
 2 -4 12 24.55 1.91
 2 4 12 23.68 1.89
 2 4 12 24.13 1.61
 2 -4 12 24.62 1.63
 2 -4 12 26.02 1.54
 2 -4 12 21.63 1.51
 2 -4 12 23.36 1.5
 2 4 12 23.97 1.41
 2 4 12 25.07 1.6
 2 -4 12 23.44 1.44
 2 4 12 25.19 1.35
 2 -4 12 25.9 1.55
 2 4 12 22.26 1.57
 2 -4 12 25.16 1.77
 2 4 12 26.07 1.74
 2 -4 13 31.93 1.69
 2 4 13 33.1 1.88
 2 -4 13 34.39 1.95
 2 4 13 31.98 1.94
 2 -4 13 30.38 1.78
 2 -4 13 33.14 1.73
 2 4 13 35.58 1.89
 2 -4 13 35.01 1.76
 2 4 13 31.18 1.56
 2 -4 13 32.39 1.79
 2 -4 14 88.13 3.28
 2 -4 14 70.89 2.7
 2 4 14 79.78 2.84
 2 4 14 78.5 2.74
 2 4 14 80.47 2.81
 2 4 15 175.79 4.49
 2 4 15 163.25 4.37
 2 -4 15 182.58 4.9
 2 -4 15 182.86 4.62
 2 4 15 166.4 4.61
 2 4 15 170.67 4.72
 2 -4 15 167.12 4.27
 2 4 15 166.85 4.42
 2 -4 15 162.69 4.4
 2 4 15 169.1 4.49
 2 -4 15 169.31 4.42
 2 4 16 1.65 0.68
 2 4 16 1.31 0.64
 2 -4 16 1.69 0.54
 2 -4 16 1.09 0.6
 2 4 16 1.23 0.63
 2 4 16 1.15 0.58
 2 -4 16 0.68 0.43
 2 4 16 1.1 0.73
 2 4 17 104.8 2.8
 2 4 17 106.44 2.67
 2 -4 17 105.19 2.65
 2 -4 17 106.71 2.68
 -2 5 17 37.65 1.43
 -2 -5 17 35.56 1.31
 -2 -5 17 33.52 1.5
 -2 -5 17 34.89 1.24
 -2 5 17 36.18 1.36
 -2 5 16 56.09 2.04
 -2 -5 16 54.38 1.96
 -2 -5 16 57.4 2.31
 -2 -5 16 57.51 1.97
 -2 5 16 56.91 1.98
 -2 5 15 0.96 0.79
 -2 -5 15 0.57 0.9
 -2 -5 15 0.68 0.62
 -2 5 15 1.69 0.77
 -2 -5 15 0.55 0.56
 2 -5 -15 0.3 0.66
 -2 -5 15 0.89 0.63
 -2 -5 14 42.43 2.01
 -2 5 14 38.48 1.78
 -2 5 14 40.63 1.85
 -2 -5 14 39.96 2.01
 -2 5 14 40.8 1.94
 -2 -5 14 39.54 2.32
 -2 5 14 39.47 1.97
 -2 -5 14 39.19 1.95
 -2 -5 14 42.58 1.96
 2 -5 -14 38.98 1.89
 2 -5 -14 37.98 1.88
 2 -5 -14 38.67 1.94
 -2 5 13 107.48 3.43
 -2 5 13 114.23 3.54
 -2 5 13 97.33 3.46
 -2 -5 13 112.35 3.4
 -2 5 13 113.35 3.41
 -2 -5 13 113.2 3.59
 -2 5 13 114.98 3.7
 -2 -5 13 116.23 3.68
 2 -5 -13 115.55 3.68
 -2 5 13 112.02 3.46
 -2 5 13 114.94 3.52
 -2 -5 13 116.74 3.72
 -2 -5 13 111.03 3.45
 -2 5 12 4.36 0.88
 -2 5 12 2.49 0.77
 -2 -5 12 3.61 0.86
 -2 -5 12 3.4 0.9
 -2 5 12 2.71 0.89
 -2 5 12 2.92 0.99
 -2 5 12 2.44 0.94
 -2 -5 12 3.83 1.02
 -2 5 12 2.98 1.04
 -2 -5 12 4.07 1.28
 -2 -5 12 2.92 0.86
 -2 -5 12 3.59 0.88
 -2 -5 12 3.39 0.82
 -2 5 12 3.46 0.74
 2 -5 -12 5.03 0.97
 2 -5 -12 4.21 0.9
 2 -5 -12 2.87 0.89
 2 -5 -12 4.63 0.94
 -2 5 11 151.81 4.16
 -2 5 11 156.42 4.22
 -2 -5 11 153.96 4.27
 -2 -5 11 146.9 4.38
 -2 -5 11 150.99 4.95
 -2 5 11 143.86 4.54
 -2 5 11 147.69 4.21
 -2 -5 11 145.47 4.37
 -2 5 11 156.76 4.34
 -2 -5 11 148.93 4.43
 -2 -5 11 136.28 3.87
 -2 -5 11 149.14 4.28
 -2 -5 11 136.84 4.24
 -2 -5 11 150.53 4.12
 2 -5 -11 151.05 4.4
 2 -5 -11 150.17 4.39
 2 -5 -11 152.36 4.42
 2 -5 -11 148.09 4.47
 -2 -5 10 28.12 1.48
 -2 -5 10 31.17 1.6
 -2 -5 10 25.12 1.56
 -2 5 10 35.65 1.85
 -2 -5 10 26.87 1.93
 -2 5 10 28.02 1.42
 -2 -5 10 29.2 1.67
 -2 -5 10 28.41 1.37
 -2 -5 10 29.8 1.68
 -2 -5 10 29.87 1.48
 -2 -5 10 27.52 1.53
 -2 -5 10 25.96 1.52
 -2 5 10 29.42 1.55
 -2 5 10 28 1.46
 -2 5 10 27.82 1.51
 2 -5 -10 27.93 1.62
 2 -5 -10 30.59 1.67
 2 -5 -10 27.21 1.59
 -2 -5 9 84.29 2.64
 -2 -5 9 83.41 2.68
 -2 -5 9 75.84 2.72
 -2 -5 9 86.88 3.25
 -2 5 9 84.18 2.61
 -2 -5 9 88.48 2.91
 -2 -5 9 77.22 2.74
 -2 -5 9 79.6 2.41
 -2 -5 9 86.52 2.6
 -2 -5 9 79.91 2.66
 -2 -5 9 77.36 2.67
 -2 -5 9 83.48 2.52
 -2 5 9 81.78 2.63
 -2 5 9 81.32 2.69
 -2 5 9 80.66 2.69
 2 -5 -9 86.23 2.85
 2 -5 -9 83.66 2.83
 2 -5 -9 81.59 2.81
 -2 -5 8 2.16 0.67
 -2 -5 8 2.17 0.7
 -2 -5 8 1.9 0.93
 -2 5 8 1.48 0.55
 -2 -5 8 2.64 0.57
 -2 -5 8 1.52 0.77
 -2 -5 8 1.16 0.66
 -2 -5 8 2.34 0.56
 -2 -5 8 1.84 0.63
 -2 -5 8 2.39 0.63
 -2 5 8 1.99 0.64
 -2 5 8 3.2 0.7
 2 -5 -8 1.86 0.69
 -2 5 8 3.51 0.7
 2 -5 -8 1.73 0.68
 2 5 -8 3.22 0.71
 2 -5 -8 2.7 0.71
 -2 -5 7 0.38 0.54
 -2 -5 7 -0.05 0.8
 -2 5 7 0.81 0.48
 -2 -5 7 0.34 0.66
 -2 -5 7 0.31 0.62
 -2 -5 7 0.17 0.51
 -2 5 7 -0.04 0.59
 2 -5 -7 0.3 0.62
 2 -5 -7 1.13 0.63
 -2 5 7 0.04 0.56
 2 5 -7 0.8 0.56
 2 -5 -7 0.09 0.58
 2 5 -7 0.32 0.58
 -2 -5 6 90.23 2.9
 -2 5 6 92.64 2.57
 -2 -5 6 92.93 2.75
 -2 -5 6 92.58 2.67
 -2 -5 6 93.09 2.3
 -2 -5 6 94.79 2.45
 -2 -5 6 89.16 2.52
 -2 5 6 94.3 2.73
 -2 -5 6 88.65 2.39
 2 -5 -6 91.53 2.73
 2 -5 -6 90.83 2.71
 -2 -5 6 90.52 2.31
 2 5 -6 89.85 2.72
 -2 -5 5 543.63 11.26
 -2 5 5 571.26 11.58
 -2 -5 5 559.42 11.22
 -2 -5 5 567.64 11.36
 -2 -5 5 556.11 11.46
 -2 5 5 579.4 11.77
 2 -5 -5 571.5 11.69
 -2 -5 5 548.89 11.47
 2 5 -5 541.82 11.63
 2 -5 -5 562.16 11.75
 -2 -5 5 537.49 11.38
 2 -5 -5 570.57 11.76
 -2 5 5 572.28 11.77
 -2 -5 5 563.24 11.26
 -2 -5 4 59.32 1.97
 -2 -5 4 62.43 1.59
 -2 -5 4 61.49 1.51
 2 5 -4 59.93 1.97
 -2 5 4 62.73 1.97
 2 -5 -4 61.03 1.91
 -2 -5 4 61.41 1.83
 -2 -5 4 59.66 1.54
 -2 5 4 58.87 1.94
 -2 -5 4 63.06 1.8
 -2 -5 4 60.12 1.62
 -2 -5 4 58.57 1.7
 -2 -5 3 225.97 5.18
 2 5 -3 228.46 5.34
 -2 -5 3 230.57 4.93
 -2 -5 3 240.57 4.87
 2 -5 -3 236.06 5.23
 -2 -5 3 229.38 5.18
 2 5 -3 231.8 5.33
 -2 5 3 238.79 5.3
 -2 -5 3 236.93 5.17
 -2 -5 3 229.91 4.77
 -2 -5 2 530.11 10.5
 -2 -5 2 529.98 10.79
 -2 5 2 549.77 10.89
 2 -5 -2 552.81 10.49
 -2 -5 2 531.69 10.61
 2 -5 -2 506.96 10.45
 -2 5 2 540.48 11.03
 2 5 -2 556.92 11.13
 -2 -5 2 556.1 11.03
 2 -5 -2 561.39 10.97
 -2 -5 2 563.45 11.01
 -2 5 2 547.5 11.05
 2 -5 -2 559.74 10.98
 2 -5 -2 556.38 10.97
 2 5 -2 560.07 11.16
 2 -5 -2 544.11 10.46
 2 -5 -1 218.53 4.43
 -2 -5 1 209.16 4.33
 -2 5 1 228.91 4.68
 2 -5 -1 239.72 4.45
 -2 -5 1 212.3 4.28
 -2 5 1 222.49 4.81
 2 -5 -1 232.21 4.74
 -2 -5 1 227.19 4.88
 2 5 -1 231.26 4.94
 -2 5 1 229.57 4.85
 2 -5 -1 224.7 4.72
 2 -5 -1 224.65 4.71
 -2 -5 1 236.05 4.88
 2 5 -1 225.39 4.94
 2 -5 -1 223.8 4.37
 2 -5 0 8.04 0.46
 2 -5 0 7.08 0.55
 -2 5 0 8.13 0.55
 2 -5 0 7.4 0.5
 -2 5 0 9.04 0.67
 2 5 0 7.92 0.74
 -2 -5 0 8.29 0.75
 2 -5 0 8.38 0.62
 -2 5 0 8.95 0.68
 2 -5 0 8.12 0.56
 2 -5 0 9.45 0.58
 2 5 0 8.49 0.75
 2 -5 0 8.86 0.45
 2 -5 1 138.26 2.77
 2 -5 1 123.4 2.88
 2 -5 1 127.49 2.69
 2 -5 1 124.53 2.99
 -2 5 -1 134.47 2.71
 2 -5 1 125.8 3.5
 2 -5 1 140.15 3.09
 -2 5 -1 129.19 2.75
 2 -5 1 141.18 2.77
 2 5 1 121.76 2.35
 2 5 1 132.82 3.03
 -2 5 -1 128.7 2.84
 -2 -5 -1 130.75 3.02
 2 -5 1 134.12 2.64
 2 -5 1 134.93 2.64
 -2 5 -1 135.64 2.9
 -2 -5 -1 131.42 3.01
 2 -5 1 133.97 2.66
 2 5 1 132.92 3.06
 2 -5 2 14.34 0.74
 2 -5 2 13.01 0.8
 2 -5 2 16.13 0.93
 2 -5 2 15.56 1.02
 -2 5 -2 14.53 0.64
 2 -5 2 10.76 1.39
 2 -5 2 15.29 1
 -2 5 -2 15.09 0.68
 2 -5 2 14.51 0.79
 2 5 2 14.2 0.56
 2 -5 2 16.27 0.76
 2 5 2 15.57 0.93
 -2 -5 -2 14.31 0.91
 -2 5 -2 14.69 0.76
 2 -5 2 14.4 0.52
 2 -5 2 14.74 0.53
 2 -5 2 15.24 0.71
 2 -5 2 14.54 0.52
 2 -5 2 16.54 0.72
 2 5 2 15.39 0.49
 2 -5 3 81.24 2.29
 2 -5 3 81.47 2.4
 2 -5 3 80.4 2.13
 2 -5 3 78.13 2.12
 -2 5 -3 75.48 1.83
 2 5 3 75.64 2.25
 -2 5 -3 75.27 1.83
 2 -5 3 78.18 2.17
 2 5 3 73.74 1.84
 2 -5 3 77.24 2.04
 2 -5 3 72.62 2.12
 2 -5 3 78.95 2.04
 2 -5 3 76.22 2.15
 2 -5 3 78.25 2.21
 2 -5 3 78.09 2.09
 -2 5 -3 79.95 2.01
 2 -5 3 79.39 2.4
 2 -5 4 401.97 8.84
 2 -5 4 400.18 8.95
 2 5 4 390.43 8.71
 2 -5 4 406.95 8.51
 2 -5 4 423.51 8.65
 2 -5 4 407.39 8.53
 2 5 4 425.79 8.33
 2 -5 4 416.61 8.49
 2 -5 4 395.96 8.85
 2 5 4 412.81 8.74
 2 -5 4 391.78 8.68
 2 -5 4 394.36 8.58
 2 -5 4 397.98 8.56
 -2 -5 -4 403.54 8.69
 -2 5 -4 414.05 8.3
 2 -5 4 397.93 8.79
 2 -5 4 402.72 8.86
 2 -5 4 392.25 8.58
 2 -5 4 401.12 8.59
 2 -5 4 416.89 8.82
 2 -5 5 437.94 9.56
 2 -5 5 452.47 9.83
 2 -5 5 443.65 9.79
 2 -5 5 437.37 9.9
 2 -5 5 447.93 9.53
 2 -5 5 452.51 10.09
 2 -5 5 451.52 9.43
 2 -5 5 451.2 9.6
 2 -5 5 439.64 9.57
 2 5 5 463.46 9.67
 2 -5 5 472.59 9.7
 2 -5 5 450.02 9.88
 2 -5 5 467.56 9.45
 2 5 5 463.87 9.29
 2 -5 5 429.68 9.53
 2 -5 5 437.85 9.53
 -2 -5 -5 460.2 9.68
 -2 -5 -5 456.45 9.62
 2 -5 5 439.85 9.45
 2 -5 5 445.28 9.49
 2 -5 6 213.62 5.48
 2 5 6 213.11 4.82
 2 -5 6 211.67 5.39
 2 5 6 220.93 4.83
 2 5 6 198.71 4.75
 2 -5 6 219.7 5.59
 2 -5 6 207.73 4.91
 2 -5 6 214.52 4.83
 2 -5 6 198.38 4.96
 2 -5 6 196.49 5.05
 2 -5 6 213.36 4.98
 2 -5 6 209.64 5.34
 2 5 6 210.52 4.72
 2 -5 6 204.36 5.05
 2 -5 6 206.59 4.93
 2 -5 6 203.17 4.98
 2 -5 6 198.8 4.92
 2 5 6 207.6 4.86
 2 5 6 206.02 4.88
 -2 -5 -6 210.74 4.99
 2 -5 6 199.33 4.96
 2 -5 6 205.78 4.98
 2 -5 6 210.79 5.26
 2 -5 7 924.91 19.31
 2 -5 7 944.98 19.4
 2 -5 7 966.47 19.06
 2 -5 7 891.63 19
 2 -5 7 897.11 19.28
 2 5 7 983.38 19.07
 2 -5 7 941.43 19.66
 2 -5 7 919.91 19.52
 2 5 7 976.35 19.1
 2 -5 7 920.66 19.69
 2 -5 7 963.6 18.81
 2 -5 7 926.27 18.91
 2 5 7 956.5 18.7
 2 -5 7 907.26 18.99
 2 -5 7 899.12 19.15
 2 -5 7 904.57 18.95
 2 -5 7 898.78 19.41
 2 5 7 913.56 18.69
 2 -5 7 910.84 19.09
 2 -5 7 948.54 18.97
 2 -5 7 926.68 19.04
 2 -5 7 910.44 18.99
 2 -5 7 892.6 18.99
 -2 -5 -7 946.5 19
 2 5 7 900.23 18.75
 2 5 7 893.53 18.77
 2 -5 7 933.52 18.88
 2 -5 7 936.08 18.94
 2 -5 7 912.72 19.04
 2 -5 8 2.7 0.95
 2 -5 8 3.51 1.09
 2 5 8 2.98 0.78
 2 -5 8 3.06 0.92
 2 5 8 3.11 0.73
 2 -5 8 2.86 0.62
 2 -5 8 2.24 1.26
 2 5 8 3.26 0.65
 2 5 8 4.11 0.88
 2 -5 8 2.97 0.75
 2 5 8 4.01 0.74
 2 -5 8 3.93 0.88
 2 -5 8 2.63 0.96
 2 5 8 3.74 0.95
 2 -5 8 3.44 0.81
 2 -5 8 3.73 0.9
 2 -5 8 3.49 0.84
 2 -5 8 3.17 0.69
 2 -5 8 3.42 0.76
 2 -5 8 3.5 0.71
 2 -5 8 2.05 0.71
 -2 -5 -8 4.23 0.72
 2 -5 8 3.52 0.63
 2 -5 8 3.11 0.86
 2 -5 8 2.54 0.76
 2 -5 8 3.52 0.94
 2 -5 8 2.45 0.7
 2 -5 9 412.95 8.86
 2 -5 9 393.46 9.11
 2 -5 9 397.98 8.86
 2 -5 9 404.28 9.32
 2 -5 9 387.51 9.1
 2 5 9 365.89 8.84
 2 5 9 375.21 8.81
 2 -5 9 391.83 9.44
 2 5 9 354.14 8.79
 2 5 9 392.73 8.67
 2 -5 9 390.59 9.72
 2 -5 9 366.53 8.57
 2 -5 9 381.8 8.76
 2 -5 9 371.23 8.66
 2 -5 9 363.82 9.01
 2 5 9 379.24 8.94
 2 5 9 362.63 8.45
 2 -5 9 389.65 9.36
 2 5 9 389.75 8.58
 2 -5 9 389.43 8.88
 2 5 9 380.99 8.72
 2 -5 9 395.76 8.74
 2 -5 9 376.44 8.77
 2 -5 9 380.26 8.83
 -2 -5 -9 377.5 8.58
 -2 -5 -9 378.35 8.78
 -2 -5 -9 388.13 8.8
 2 -5 9 392.05 8.74
 2 -5 9 395.83 8.68
 2 5 10 79.37 2.94
 2 -5 10 79.73 2.71
 2 5 10 83.21 2.71
 2 -5 10 85.92 2.94
 2 5 10 81.86 3.03
 2 -5 10 88.42 3.22
 2 5 10 84.91 2.75
 2 -5 10 85.69 2.84
 2 -5 10 81.73 3.35
 2 5 10 82.41 3
 2 -5 10 91.01 3.49
 2 5 10 75.64 3
 2 -5 10 84.85 2.97
 2 5 10 81.38 2.85
 2 -5 10 86.31 2.88
 2 -5 10 79.7 2.88
 2 5 10 84.65 2.71
 -2 -5 -10 79.14 2.82
 -2 -5 -10 86.12 2.87
 2 5 10 84.32 2.96
 2 -5 10 82.61 3.11
 2 -5 10 80.81 2.86
 2 -5 10 81.99 3.12
 2 -5 10 79.37 3.28
 2 -5 10 85.3 2.93
 2 5 10 85.3 3.02
 2 5 11 0.71 0.91
 2 5 11 1.25 0.78
 2 -5 11 0.51 0.83
 2 -5 11 0.48 0.94
 2 -5 11 1.17 0.73
 2 5 11 0.96 0.86
 2 5 11 0.37 0.55
 2 -5 11 1.31 0.76
 2 -5 11 1.35 1.08
 2 -5 11 0.07 0.92
 2 5 11 1.36 0.85
 2 -5 11 0.5 0.88
 2 5 11 1.69 0.97
 2 -5 11 1.29 0.8
 2 5 11 1.65 0.89
 2 -5 11 -0.17 0.99
 2 5 11 0.76 0.93
 2 -5 11 -0.06 0.78
 2 5 11 1.42 0.83
 2 -5 11 1.75 0.92
 2 -5 11 1.23 0.8
 2 5 11 2.09 0.72
 -2 -5 -11 0.48 0.64
 -2 -5 -11 1.02 0.71
 -2 -5 -11 0.65 0.66
 2 -5 12 10.78 1.3
 2 5 12 12.72 1.35
 2 -5 12 11.53 1.17
 2 -5 12 14.32 1.49
 2 5 12 13.97 1.22
 2 5 12 13.29 1.37
 2 5 12 12.32 1.46
 2 -5 12 16.71 1.68
 2 -5 12 15.21 1.37
 2 -5 12 16.94 1.33
 2 5 12 14.13 1.11
 2 5 12 13.67 1.28
 2 -5 12 12.89 1.25
 2 5 12 15.19 1.06
 2 5 12 12.99 1.32
 2 -5 12 12.66 1.14
 2 5 12 11.83 1.23
 2 -5 12 15.72 1.43
 2 5 12 14.07 1.38
 2 -5 12 11.71 1.18
 2 5 13 27.76 1.61
 2 -5 13 30.57 2.03
 2 -5 13 29.67 1.68
 2 5 13 29.41 1.69
 2 5 13 27.91 1.46
 2 -5 13 31.65 1.65
 2 -5 13 28.79 1.67
 2 5 13 27.69 1.36
 2 5 13 30.45 1.78
 2 -5 13 29.97 1.63
 2 5 13 31.03 1.84
 2 -5 13 29 1.79
 2 5 14 6.78 1
 2 -5 14 5.61 0.94
 2 5 14 7.24 1.07
 2 -5 14 6.11 1.13
 2 5 14 5.73 0.96
 2 -5 14 5.61 0.86
 2 5 14 5.6 0.95
 2 5 15 1.3 0.71
 2 5 15 0.64 0.73
 2 5 15 1.28 0.69
 2 5 15 0.66 0.68
 2 -5 15 0.94 0.54
 2 5 15 -0.16 0.73
 2 -5 15 0.36 0.62
 2 -5 15 0.21 0.56
 2 5 15 0.09 0.7
 2 5 16 10.59 0.87
 2 5 16 11.97 0.92
 2 5 16 13.68 0.91
 2 -5 16 11.22 0.75
 2 5 16 10.92 0.98
 2 5 16 11.32 0.93
 2 5 16 13.3 0.9
 2 -5 16 12.51 0.82
 2 -5 16 11.14 0.85
 2 5 17 9.06 0.71
 -2 6 17 0.16 0.47
 -2 -6 17 0.06 0.35
 -2 6 17 0.53 0.48
 -2 -6 17 0.36 0.35
 -2 -6 16 5.16 0.64
 -2 6 16 6.16 0.81
 -2 -6 16 6.28 0.89
 -2 6 16 4.79 0.77
 -2 -6 16 5.33 0.67
 -2 -6 15 39.97 1.73
 -2 6 15 37.04 1.54
 -2 6 15 38.94 1.62
 -2 -6 15 34.3 1.68
 -2 6 15 39.8 1.72
 -2 -6 15 39.12 2
 -2 6 15 38.34 1.77
 -2 -6 15 37.93 1.65
 2 -6 -15 32.38 1.6
 2 -6 -15 34.4 1.61
 2 -6 -15 31.41 1.56
 2 -6 -15 36.38 1.72
 -2 6 14 179.06 4.72
 -2 6 14 169.56 4.62
 -2 -6 14 168.28 4.56
 -2 6 14 179.29 4.63
 -2 6 14 189.59 4.74
 -2 -6 14 177.44 4.91
 -2 6 14 176.7 4.72
 -2 -6 14 174.54 5.25
 2 -6 -14 171.22 4.77
 2 -6 -14 171.62 4.78
 2 -6 -14 174.78 4.89
 2 -6 -13 10.42 1.17
 2 -6 -13 11.13 1.19
 -2 -6 13 8.71 1.09
 -2 -6 13 10.07 1.06
 2 -6 -13 11.82 1.2
 2 -6 -13 9.84 1.13
 -2 6 13 9.35 1.04
 -2 -6 13 9.95 1.11
 -2 6 13 10.36 1.02
 -2 -6 13 9.11 1.06
 -2 6 12 4.58 0.89
 -2 6 12 3.81 0.81
 -2 -6 12 4.07 0.94
 -2 -6 12 4.54 0.96
 -2 -6 12 2.49 1.11
 -2 6 12 3.84 0.95
 -2 6 12 3.16 1.04
 -2 6 12 5.69 1.05
 -2 -6 12 4.49 1.01
 -2 -6 12 4.58 0.79
 -2 -6 12 2.96 0.79
 -2 -6 12 5.12 0.93
 2 -6 -12 4.69 0.96
 2 -6 -12 3.18 0.89
 2 -6 -12 4.48 0.98
 2 -6 -12 4.33 0.94
 -2 -6 11 112.98 3.67
 -2 -6 11 110.36 3.51
 -2 -6 11 113.89 4.17
 -2 6 11 111.29 3.43
 -2 -6 11 113.92 3.73
 -2 -6 11 111.19 3.68
 -2 -6 11 109.49 3.27
 -2 -6 11 104.28 3.53
 -2 -6 11 111.74 3.52
 -2 6 11 105.83 3.43
 2 -6 -11 115.51 3.71
 2 -6 -11 114.71 3.7
 2 -6 -11 111.56 3.69
 -2 -6 10 76.58 2.69
 -2 -6 10 73.69 2.73
 -2 6 10 77.95 2.82
 -2 -6 10 70.32 3.11
 -2 6 10 70.11 2.52
 -2 -6 10 72.22 2.76
 -2 -6 10 72.58 2.76
 -2 -6 10 69.76 2.57
 -2 -6 10 69.26 2.39
 -2 -6 10 73.36 2.67
 -2 -6 10 69.72 2.38
 -2 6 10 70.8 2.54
 -2 6 10 72.64 2.63
 -2 6 10 70.89 2.6
 2 -6 -10 70.99 2.73
 2 -6 -10 72.54 2.75
 2 -6 -10 73.13 2.77
 -2 -6 9 111.17 3.38
 -2 -6 9 112.49 3.5
 -2 -6 9 113.4 3.92
 -2 6 9 112.74 3.33
 -2 -6 9 115.68 3.58
 -2 -6 9 110.35 3.5
 -2 -6 9 114.9 3.18
 -2 -6 9 110.41 3.34
 -2 -6 9 105.28 3.37
 -2 -6 9 113.24 3.2
 -2 6 9 113.6 3.44
 -2 6 9 111.33 3.36
 -2 6 9 111.29 3.43
 2 -6 -9 111.14 3.53
 2 -6 -9 110.82 3.53
 2 -6 -9 113.07 3.55
 -2 -6 8 959.61 19.38
 -2 -6 8 909.05 19.48
 -2 -6 8 933.48 20
 -2 6 8 961.85 19.36
 -2 -6 8 905.24 19.45
 -2 -6 8 936.56 19.58
 -2 -6 8 951.15 19.11
 -2 -6 8 955.06 19.35
 -2 -6 8 899.71 19.36
 -2 6 8 944.25 19.5
 -2 6 8 944.18 19.45
 -2 6 8 949.2 19.5
 2 6 -8 945.74 19.39
 2 -6 -8 944.29 19.61
 2 -6 -8 941.25 19.59
 2 6 -8 921.46 19.39
 2 -6 -8 947.94 19.63
 -2 -6 7 50.1 1.96
 -2 -6 7 52.4 2.27
 -2 6 7 49.42 1.85
 -2 -6 7 48.59 1.93
 -2 -6 7 52.17 2.07
 -2 -6 7 51.51 1.85
 -2 -6 7 50.7 1.89
 -2 6 7 48.91 1.97
 -2 6 7 48.57 1.94
 -2 6 7 50.55 1.98
 2 -6 -7 50.83 2.02
 2 -6 -7 50.19 2.01
 2 -6 -7 50.77 2.03
 2 6 -7 52.22 1.99
 -2 -6 6 902.87 19.44
 -2 6 6 950.6 19.07
 -2 -6 6 885.25 19.19
 -2 -6 6 918.66 19.14
 -2 -6 6 943.69 18.77
 -2 -6 6 920.46 19.05
 -2 -6 6 936.17 18.96
 -2 6 6 943.52 19.26
 -2 6 6 965.62 19.29
 -2 6 6 930.57 19.24
 2 -6 -6 947.39 19.28
 2 -6 -6 954.84 19.28
 -2 -6 6 942.94 18.7
 2 6 -6 941.5 19.25
 -2 6 5 206.27 4.84
 -2 -6 5 195.35 4.93
 2 6 -5 202.28 4.99
 -2 -6 5 196.2 4.71
 -2 -6 5 213.81 4.53
 2 6 -5 208.87 5.04
 2 -6 -5 208.37 5.01
 -2 -6 5 192.27 4.61
 2 -6 -5 203.67 4.98
 -2 6 5 208.49 5.01
 -2 -6 5 209.53 4.55
 -2 -6 5 203.03 4.68
 -2 -6 4 3.6 0.71
 -2 -6 4 2.44 0.48
 -2 6 4 2.68 0.56
 2 -6 -4 1.7 0.66
 -2 -6 4 3.39 0.64
 2 6 -4 3.05 0.68
 -2 6 4 2.1 0.64
 2 -6 -4 3.19 0.66
 -2 -6 4 1.97 0.57
 2 -6 -4 2.44 0.64
 -2 6 4 2.45 0.67
 -2 -6 4 3.73 0.48
 2 6 -4 2.54 0.71
 -2 -6 3 33.19 1.31
 -2 -6 3 32.18 1.23
 -2 6 3 35.49 1.33
 -2 -6 3 34.85 1.12
 -2 6 3 35.86 1.45
 2 6 -3 35.29 1.47
 -2 -6 3 36.72 1.42
 2 -6 -3 36.84 1.43
 2 -6 -3 36.39 1.42
 -2 6 3 35.34 1.45
 2 -6 -3 35.1 1.41
 2 6 -3 34.34 1.49
 -2 6 2 87.56 2.5
 -2 -6 2 88.88 2.52
 2 6 -2 91.73 2.62
 2 -6 -2 90.97 2.46
 -2 -6 2 88.72 2.17
 -2 6 2 89.58 2.54
 2 -6 -2 88.57 2
 2 6 -1 30.81 1.35
 2 -6 -1 29.29 1.18
 -2 6 1 30.89 1.26
 -2 -6 1 30.45 1.31
 2 -6 -1 30.89 0.95
 2 -6 -1 30.39 1.17
 2 -6 -1 28.64 1.14
 2 -6 -1 29.51 0.93
 2 -6 0 46.33 1.27
 2 -6 0 42.23 1.34
 2 -6 0 48.33 1.36
 -2 6 0 46.74 1.44
 2 -6 0 46.86 1.48
 -2 6 0 49.19 1.61
 -2 -6 0 49.82 1.71
 2 6 0 47.58 1.69
 2 -6 0 48.01 1.44
 2 -6 0 46.6 1.43
 2 -6 0 47.1 1.22
 2 -6 1 3.94 0.56
 2 -6 1 5.42 0.48
 -2 6 -1 4.62 0.5
 2 -6 1 5.11 0.55
 -2 -6 -1 4.61 0.74
 2 6 1 4.86 0.74
 2 -6 1 4.75 0.52
 -2 6 -1 4.98 0.57
 -2 6 -1 4.84 0.61
 2 -6 1 4.6 0.46
 2 -6 1 5.16 0.47
 -2 6 -1 4.35 0.64
 -2 -6 -1 4.81 0.73
 2 6 1 4.78 0.75
 2 -6 1 5.19 0.43
 2 -6 2 217.86 4.78
 2 -6 2 203.93 4.97
 2 -6 2 211.9 4.73
 -2 6 -2 221.36 4.67
 2 -6 2 214.33 5.11
 -2 6 -2 213.44 4.69
 2 -6 2 206.13 4.78
 2 6 2 212.08 5.05
 2 -6 2 223.52 4.76
 -2 -6 -2 209.25 5.02
 -2 -6 -2 212.99 5.03
 -2 6 -2 226.67 4.89
 2 -6 2 210.02 4.64
 2 6 2 212.48 5.08
 2 -6 2 211.24 4.67
 2 -6 3 41.64 1.43
 2 -6 3 35.82 1.6
 2 -6 3 42.27 1.54
 -2 6 -3 37.96 1.21
 2 -6 3 42.76 2.1
 2 -6 3 41.02 1.69
 2 6 3 41.27 1.15
 2 6 3 37.96 1.57
 2 -6 3 38.94 1.4
 -2 6 -3 39.07 1.37
 -2 -6 -3 39.83 1.58
 2 -6 3 40.23 1.34
 2 6 3 36.62 1.57
 2 -6 3 36.24 1.29
 2 -6 3 42.17 1.51
 2 -6 4 1.71 0.7
 2 -6 4 1.6 0.54
 2 -6 4 2.58 1.11
 2 6 4 2.23 0.48
 2 -6 4 2.91 0.79
 2 -6 4 2.35 0.64
 2 -6 4 1.68 0.73
 2 -6 4 1.9 0.75
 2 -6 4 2.03 0.49
 2 -6 4 2.39 0.57
 2 6 4 1.82 0.65
 -2 -6 -4 1.41 0.63
 2 -6 4 1.77 0.47
 2 6 4 1.58 0.66
 2 -6 5 132.86 3.7
 2 -6 5 130.8 3.88
 2 -6 5 129.73 3.93
 2 -6 5 125.53 3.39
 2 -6 5 130.96 3.48
 2 -6 5 117.14 3.62
 2 -6 5 127.04 3.39
 2 6 5 131.52 3.5
 -2 -6 -5 124.32 3.46
 2 -6 5 136.04 3.69
 2 -6 6 22.35 1.27
 2 -6 6 22.01 1.4
 2 -6 6 21.77 1.4
 2 -6 6 22.73 1.24
 2 -6 6 21.89 1.47
 2 -6 6 24.02 1.65
 2 -6 6 21.63 1.46
 2 -6 6 24.76 1.73
 2 -6 6 23.75 1.31
 2 6 6 24.59 1.09
 2 -6 6 23.83 1.36
 2 -6 6 23.1 1.48
 2 -6 6 24.39 1.24
 2 -6 6 21.32 1.27
 2 -6 6 20.99 1.18
 2 -6 6 21.95 1.26
 -2 -6 -6 24.62 1.35
 2 6 6 24.69 1.27
 2 -6 6 22.3 1.12
 2 -6 6 23.94 1.18
 2 -6 6 23.86 1.3
 2 -6 7 2.14 0.79
 2 -6 7 2 0.73
 2 -6 7 1.59 0.84
 2 -6 7 2.13 0.65
 2 -6 7 2.33 0.93
 2 6 7 1.97 0.71
 2 6 7 1.42 0.66
 2 -6 7 2.08 0.91
 2 -6 7 1.22 1.1
 2 6 7 1.66 0.63
 2 -6 7 2.55 0.84
 2 -6 7 1.95 0.77
 2 -6 7 1.17 0.95
 2 -6 7 1.68 0.77
 2 -6 7 2.46 0.7
 2 -6 7 1.37 0.7
 2 -6 7 1.19 0.57
 2 -6 7 1.64 0.65
 -2 -6 -7 1.29 0.64
 2 6 7 1.52 0.58
 2 6 7 2.02 0.6
 2 -6 7 2.72 0.74
 2 -6 7 1.77 0.53
 2 -6 8 0.89 0.94
 2 -6 8 -0.45 0.93
 2 6 8 0.83 0.69
 2 6 8 0.71 0.68
 2 -6 8 0.92 1.23
 2 6 8 0.52 0.66
 2 -6 8 1.36 0.83
 2 -6 8 0.83 0.95
 2 -6 8 0.93 0.84
 2 -6 8 1.24 0.62
 2 -6 8 1.21 0.75
 2 -6 8 0.41 0.7
 2 -6 8 1.13 0.69
 2 -6 8 0.15 0.64
 -2 -6 -8 0.33 0.64
 2 -6 8 0.34 0.74
 2 -6 8 0.62 0.55
 2 -6 8 1.01 0.82
 2 -6 8 0.84 0.77
 2 -6 8 0.17 0.85
 2 -6 8 0.4 0.64
 2 -6 9 452.25 10.23
 2 -6 9 444.56 9.95
 2 -6 9 427.69 9.9
 2 -6 9 426.32 10.14
 2 6 9 448.64 9.95
 2 6 9 446.59 10.01
 2 -6 9 440.15 10.5
 2 6 9 428.7 10
 2 -6 9 444 10.82
 2 6 9 433.6 9.78
 2 -6 9 422.17 9.78
 2 6 9 440.49 10.1
 2 -6 9 427.91 10.19
 2 -6 9 442.49 10.52
 2 6 9 422.3 9.54
 2 -6 9 439.14 9.95
 2 -6 9 460.9 9.92
 2 6 9 440.57 9.68
 2 -6 9 438.38 9.93
 2 -6 9 429.49 9.91
 -2 -6 -9 422.78 9.76
 -2 -6 -9 427.83 9.96
 -2 -6 -9 433.61 9.99
 2 -6 9 452.93 9.84
 2 -6 9 438.66 9.7
 2 -6 10 322.03 8.36
 2 6 10 334.45 7.92
 2 6 10 325.46 7.98
 2 6 10 308.69 7.82
 2 6 10 334.33 7.59
 2 -6 10 317.87 7.66
 2 6 10 333.24 7.97
 2 -6 10 320.25 8.12
 2 6 10 319.82 7.43
 2 -6 10 313.24 8.33
 2 -6 10 336.7 7.84
 2 -6 10 322.58 7.78
 2 6 10 323.5 7.48
 2 6 10 323.74 7.68
 2 -6 10 310.99 7.75
 -2 -6 -10 314.75 7.53
 -2 -6 -10 317.71 7.74
 -2 -6 -10 322.71 7.78
 2 -6 10 307.46 7.7
 2 -6 10 319.14 8
 2 -6 10 321.72 8
 2 -6 10 322.91 7.77
 2 6 11 3 0.96
 2 6 11 3.8 0.93
 2 -6 11 1.21 0.98
 2 -6 11 1.96 0.8
 2 -6 11 3.09 0.9
 2 6 11 2.6 0.98
 2 6 11 2.85 0.69
 2 -6 11 2.35 1.04
 2 6 11 2.53 0.84
 2 -6 11 1.24 0.93
 2 -6 11 2.7 1.19
 2 6 11 2.06 0.99
 2 6 11 1.33 0.97
 2 -6 11 2.7 1.16
 2 6 11 2.57 0.95
 2 -6 11 2.06 0.83
 2 6 11 2 0.81
 2 -6 11 1.88 0.85
 2 6 11 2.61 0.78
 -2 -6 -11 1.73 0.71
 -2 -6 -11 2.68 0.75
 -2 -6 -11 2.14 0.77
 2 6 12 365.42 9.04
 2 6 12 359.23 9.09
 2 -6 12 378.4 8.97
 2 6 12 396.67 9.03
 2 -6 12 395.49 9.02
 2 6 12 390.03 8.72
 2 -6 12 378.79 9.03
 2 6 12 387.8 9.19
 2 -6 12 417.63 9.36
 2 -6 12 391.01 9.04
 2 6 12 401.03 9.3
 -2 -6 -12 358.09 8.83
 2 -6 13 32.68 1.72
 2 6 13 34.9 1.89
 2 -6 13 38.26 2.11
 2 6 13 33.49 1.68
 2 -6 13 35.56 2.09
 2 6 13 34.66 1.48
 2 6 13 33.78 1.85
 2 6 13 35.6 1.89
 2 -6 13 37.47 1.79
 2 6 13 37.66 1.97
 2 -6 13 33.59 1.75
 2 -6 13 34.01 1.73
 2 -6 13 30.83 1.7
 2 6 14 81.33 2.82
 2 6 14 74.39 2.53
 2 6 14 84.14 2.82
 2 6 14 78.31 2.86
 2 -6 14 83.56 2.69
 2 6 14 87.12 3.01
 2 6 14 86.01 2.77
 2 -6 14 84.64 2.75
 2 -6 14 78.47 2.65
 2 -6 14 82.59 2.69
 2 6 15 17.04 1.16
 2 6 15 14.12 1
 2 6 15 19.1 1.17
 2 6 15 16.82 1.21
 2 6 15 17.49 1.29
 2 -6 15 19.62 1.08
 2 6 15 17.57 1.14
 2 -6 15 18.79 1.09
 2 -6 15 20.02 1.12
 2 6 16 -0.31 0.57
 2 -6 16 0.79 0.43
 2 6 16 -0.17 0.48
 2 6 16 0.75 0.54
 2 6 16 0.21 0.59
 2 6 16 1.16 0.54
 -2 7 17 0.52 0.37
 -2 -7 17 0.47 0.28
 -2 7 16 113.03 3.01
 -2 -7 16 103.98 2.75
 -2 -7 16 104.98 2.98
 -2 7 16 103.72 2.83
 -2 -7 16 115.89 2.9
 -2 -7 15 1.83 0.57
 -2 -7 15 2.33 0.67
 -2 7 15 3.13 0.68
 -2 -7 15 2.24 0.69
 -2 7 15 2.26 0.68
 -2 7 15 2.68 0.76
 -2 -7 15 1.43 0.74
 -2 -7 15 2.59 0.6
 -2 7 15 2.52 0.75
 2 -7 -15 1.36 0.62
 2 -7 -15 1.8 0.63
 2 -7 -15 2.38 0.71
 -2 7 14 13.56 1.08
 -2 -7 14 14.62 1.13
 -2 7 14 17.53 1.21
 -2 -7 14 13.89 1.17
 -2 7 14 17.87 1.2
 -2 -7 14 14.32 1.23
 -2 7 14 14.7 1.22
 -2 7 14 17.97 1.25
 -2 -7 14 14.46 1.35
 -2 -7 14 14.9 1.09
 -2 7 14 17.83 1.32
 2 -7 -14 16.95 1.26
 2 -7 -14 16.93 1.23
 2 -7 -14 15.82 1.25
 -2 -7 13 11.07 1.12
 -2 -7 13 11.44 1.16
 -2 7 13 11.97 1.17
 -2 7 13 10.06 1.16
 -2 -7 13 13.84 1.31
 -2 7 13 13.05 1.24
 -2 -7 13 10.91 1.04
 -2 -7 13 10.53 1.12
 2 -7 -13 12.1 1.25
 2 -7 -13 10.62 1.15
 2 -7 -13 11.53 1.2
 2 -7 -13 12.2 1.18
 -2 -7 13 13.96 1.42
 -2 -7 12 5.72 0.89
 -2 -7 12 6.91 0.98
 2 -7 -12 7.07 1.06
 -2 7 12 7.36 0.98
 -2 7 12 7.89 0.96
 -2 -7 12 6.74 1.01
 -2 -7 12 7.39 1.03
 -2 -7 11 9.21 1.11
 -2 -7 11 9 1.12
 -2 -7 11 7.4 1.31
 -2 7 11 9.18 1.04
 -2 -7 11 9.56 1.17
 -2 -7 11 9.33 1.24
 -2 -7 11 10.37 1.14
 -2 -7 11 8.1 0.98
 -2 7 11 8.46 0.96
 -2 7 11 8.23 1.04
 2 -7 -11 9.66 1.19
 2 -7 -11 10.68 1.22
 -2 7 11 8.6 1.02
 2 -7 -11 10.36 1.17
 -2 -7 10 50.9 2.21
 -2 -7 10 52 2.3
 -2 -7 10 52.59 2.64
 -2 7 10 51.63 2.19
 -2 -7 10 48.79 2.29
 -2 -7 10 50.22 2.3
 -2 -7 10 52.65 2.27
 -2 -7 10 49.23 1.98
 -2 -7 10 49.25 2.11
 -2 7 10 53.39 2.19
 -2 7 10 55.11 2.28
 -2 7 10 50.57 2.2
 2 -7 -10 51.41 2.33
 2 -7 -10 53.1 2.37
 2 -7 -10 51.2 2.34
 -2 -7 9 204.9 5.3
 -2 -7 9 201.65 5.39
 -2 -7 9 204.15 5.82
 -2 7 9 201.03 5.29
 -2 -7 9 195.2 5.37
 -2 -7 9 204.19 5.5
 -2 -7 9 198.94 5.31
 -2 -7 9 205.27 5.09
 -2 -7 9 204.37 5.22
 -2 7 9 204.63 5.39
 -2 7 9 204.58 5.4
 -2 7 9 195.16 5.26
 2 -7 -9 198.71 5.45
 2 -7 -9 196.49 5.45
 2 -7 -9 204.03 5.51
 -2 -7 8 5.81 0.9
 -2 -7 8 6.88 0.92
 -2 -7 8 5.67 1.09
 -2 7 8 7.38 0.9
 -2 -7 8 6.86 1.01
 -2 -7 8 6.6 0.97
 -2 -7 8 7.46 0.89
 -2 -7 8 6.9 0.82
 -2 7 8 6.42 0.9
 -2 7 8 6.29 0.92
 -2 7 8 6.26 0.92
 2 -7 -8 5.47 0.92
 2 -7 -8 6.84 0.95
 2 -7 -8 6.73 0.97
 -2 -7 7 57.15 2.15
 -2 -7 7 58.63 2.41
 -2 7 7 51.19 2.03
 -2 -7 7 54.4 2.2
 -2 -7 7 51.16 2.1
 -2 -7 7 53.99 1.96
 -2 -7 7 55.06 2.05
 -2 7 7 58.64 2.24
 2 7 -7 53.1 2.09
 -2 7 7 52.7 2.14
 -2 7 7 56.94 2.22
 2 -7 -7 57.36 2.24
 2 -7 -7 52.76 2.18
 2 -7 -7 54.82 2.21
 2 7 -7 50.09 2.06
 -2 -7 6 4.5 0.76
 -2 -7 6 6.41 0.94
 -2 7 6 6.04 0.77
 -2 -7 6 6.49 0.95
 -2 -7 6 5.57 0.83
 -2 -7 6 7.31 0.76
 -2 7 6 5.83 0.84
 2 7 -6 5.9 0.84
 2 -7 -6 5.71 0.82
 2 -7 -6 5.65 0.85
 -2 7 6 6.54 0.86
 2 -7 -6 5.23 0.85
 2 7 -6 4.94 0.82
 -2 -7 5 63.98 2.31
 -2 7 5 67.85 2.23
 -2 -7 5 68.05 2.38
 -2 -7 5 64.83 2.11
 2 -7 -5 70.63 2.33
 -2 7 5 68.39 2.36
 -2 -7 5 66.05 2.02
 -2 7 5 68.82 2.38
 2 -7 -5 71.44 2.38
 2 -7 -5 71.87 2.38
 2 7 -5 65.84 2.34
 -2 -7 5 65.34 1.9
 -2 7 4 118.3 3.18
 2 -7 -4 115.38 3.24
 -2 -7 4 114.01 3.15
 -2 7 4 117.68 3.34
 -2 -7 4 113.42 3.04
 2 -7 -4 122.01 3.32
 2 -7 -4 123.41 3.33
 -2 -7 4 116.19 3.08
 -2 7 4 119.15 3.35
 2 7 -4 115.73 3.35
 -2 7 3 103.24 2.8
 2 -7 -3 101.97 2.88
 2 -7 -3 101.09 2.87
 -2 7 3 100.81 2.94
 -2 -7 3 96.04 2.75
 2 7 -3 99.33 2.98
 -2 -7 3 101.32 2.86
 -2 7 2 28.77 1.22
 -2 -7 2 27.18 1.34
 2 -7 -2 30.34 1.3
 2 7 -2 25.55 1.36
 2 -7 -2 28.94 1.28
 -2 -7 2 26.89 1.28
 2 -7 -2 29.33 1.28
 -2 7 2 29.34 1.37
 2 7 -2 26 1.37
 2 -7 -1 1189.95 23.73
 -2 7 1 1201.07 24.07
 2 7 -1 1223.83 24.39
 -2 -7 1 1216.67 24.33
 -2 7 1 1193.82 24.26
 2 -7 -1 1238.28 24.12
 -2 -7 1 1212.35 24.26
 -2 7 1 1194.16 24.28
 2 7 -1 1211.1 24.41
 2 -7 0 238.32 5.18
 2 7 0 241.61 5.72
 -2 7 0 234.18 5.51
 -2 -7 0 236.21 5.63
 2 -7 0 241.94 5.36
 2 7 0 238.06 5.67
 -2 -7 0 235.85 5.59
 -2 7 0 239.03 5.56
 2 -7 0 240.31 5.3
 2 -7 0 240.69 5.31
 2 -7 0 238.47 5.17
 2 -7 0 242.5 5.03
 2 -7 1 466.23 9.5
 2 -7 1 478.31 9.65
 -2 7 -1 477.26 9.77
 2 -7 1 466.85 9.65
 2 -7 1 463.83 10.52
 -2 7 -1 466.71 9.87
 2 -7 1 456.43 9.63
 -2 -7 -1 453.88 10
 2 -7 1 450.82 9.56
 -2 7 -1 494.76 9.98
 2 -7 1 461.13 9.56
 2 -7 1 465.88 9.53
 2 7 1 453.78 10.08
 2 -7 2 577.92 11.65
 2 -7 2 548.77 11.71
 -2 7 -2 570.89 11.66
 2 -7 2 541.4 12.43
 2 -7 2 555.4 12.11
 -2 7 -2 567.98 11.7
 -2 7 -2 588.84 11.87
 -2 -7 -2 569.9 12.07
 2 7 2 570.97 12.14
 2 -7 2 577.17 11.54
 2 -7 2 570.55 11.59
 2 -7 3 393.67 8.43
 2 -7 3 402.91 9.21
 2 -7 3 385.15 8.87
 2 -7 3 425.28 8.62
 2 -7 3 406.2 8.47
 -2 7 -3 381.03 8.44
 -2 -7 -3 392.58 8.79
 2 7 3 403.21 8.87
 2 -7 3 395.4 8.33
 2 -7 3 396.93 8.35
 2 7 3 392.05 8.86
 2 -7 4 233.46 5.98
 2 -7 4 215.54 5.67
 2 7 4 235.35 5.69
 2 -7 4 226.31 5.43
 -2 -7 -4 238.92 5.67
 -2 -7 -4 228.59 5.6
 2 7 4 241.88 5.68
 2 -7 4 231.98 5.23
 2 7 4 225.43 5.66
 2 -7 4 227.15 5.37
 2 -7 5 487.79 10.52
 2 -7 5 481.09 10.45
 2 -7 5 481.27 10.71
 2 -7 5 524.16 10.91
 2 -7 5 482.1 11.07
 2 7 5 507.48 10.8
 2 -7 5 452.04 10.83
 2 -7 5 474.23 10.58
 2 -7 5 490.86 10.45
 2 -7 5 510.27 10.6
 -2 -7 -5 471.71 10.67
 -2 -7 -5 491.84 10.71
 2 7 5 507.14 10.75
 2 -7 5 478.92 10.46
 2 -7 5 476.75 10.29
 2 -7 5 497.44 10.35
 2 -7 6 81.73 2.59
 2 -7 6 82.05 2.82
 2 -7 6 79.93 2.64
 2 -7 6 84.75 2.94
 2 -7 6 80.68 3.12
 2 -7 6 77.37 2.92
 2 -7 6 82.6 2.74
 2 -7 6 77.45 2.55
 2 -7 6 93.31 2.74
 2 -7 6 79.7 2.64
 -2 -7 -6 80.09 2.71
 2 7 6 74.85 2.59
 2 7 6 83.58 2.71
 2 -7 6 79.44 2.61
 2 -7 6 82.04 2.5
 2 -7 6 84.98 2.47
 2 -7 7 369.14 8.4
 2 -7 7 359.59 8.64
 2 -7 7 349.65 8.37
 2 -7 7 377.75 8.86
 2 -7 7 371.8 9.1
 2 -7 7 369.28 8.63
 2 -7 7 362.17 8.88
 2 -7 7 366.25 8.42
 2 -7 7 363.43 8.37
 2 -7 7 396.36 8.52
 -2 -7 -7 361.79 8.47
 2 7 7 364.06 8.35
 2 7 7 365.9 8.37
 2 -7 7 369.66 8.4
 2 -7 7 367.87 8.17
 2 -7 7 369.03 8.26
 2 -7 8 46.38 2.07
 2 -7 8 46.57 2.18
 2 -7 8 46.99 2.02
 2 7 8 48.29 2.04
 2 -7 8 49.37 2.37
 2 7 8 53.74 2.15
 2 -7 8 48.99 2.66
 2 -7 8 47.8 2.22
 2 -7 8 42.79 2.3
 2 7 8 46.77 1.76
 2 -7 8 44.8 2.02
 2 -7 8 45.61 1.99
 2 -7 8 48.99 2.06
 2 7 8 47.43 1.92
 -2 -7 -8 49.04 2.07
 2 7 8 45.77 1.9
 2 -7 8 46.27 2
 2 -7 8 47.46 1.84
 2 -7 9 8.88 1.16
 2 -7 9 8.96 1.03
 2 -7 9 11.11 1.21
 2 7 9 8.69 1.07
 2 -7 9 8.31 1.29
 2 7 9 8.17 1.05
 2 -7 9 9.94 1.74
 2 7 9 8.78 1.18
 2 7 9 8.13 0.94
 2 -7 9 10.64 1.14
 2 7 9 9.74 1.3
 2 -7 9 10.63 1.39
 2 7 9 8.72 0.95
 2 -7 9 9.55 1.24
 2 -7 9 8.36 1.06
 2 7 9 8.74 0.97
 2 -7 9 9.35 1.06
 2 -7 9 10.59 1.1
 -2 -7 -9 9.54 1.05
 -2 -7 -9 10.07 1.14
 -2 -7 -9 10.29 1.12
 2 -7 9 9.48 0.92
 2 7 10 160.71 4.71
 2 7 10 165.79 4.82
 2 -7 10 173.63 5.23
 2 7 10 161.11 4.51
 2 7 10 167.15 4.82
 2 7 10 177.69 4.94
 2 -7 10 171.76 5.08
 2 7 10 160.17 4.32
 2 -7 10 164.22 5.18
 2 -7 10 173.63 4.71
 2 7 10 173.5 4.62
 2 7 10 157.98 4.39
 2 -7 10 168.93 4.72
 2 -7 10 163.16 4.68
 -2 -7 -10 162.5 4.56
 -2 -7 -10 167.79 4.8
 -2 -7 -10 158.9 4.73
 2 -7 10 169.12 4.89
 2 -7 10 164.53 4.71
 2 -7 10 165.11 4.69
 2 7 11 28.98 1.77
 2 -7 11 28.38 1.66
 2 7 11 29.06 1.82
 2 7 11 28.9 1.52
 2 7 11 24.8 1.68
 2 -7 11 24.89 1.93
 2 7 11 28.15 1.8
 2 -7 11 28.34 1.9
 2 -7 11 32.16 1.72
 2 -7 11 26.88 1.63
 2 7 11 30.35 1.67
 2 7 11 29.46 1.52
 2 -7 11 32.22 1.79
 -2 -7 -11 29.57 1.7
 -2 -7 -11 28.23 1.65
 -2 -7 -11 27.59 1.68
 2 7 11 30.57 1.8
 2 7 11 27.25 1.82
 2 -7 11 34.65 2.14
 2 7 12 9.15 1.19
 2 7 12 10.12 1.17
 2 -7 12 9.54 1.05
 2 7 12 10.35 0.89
 2 -7 12 14.35 1.48
 2 -7 12 9.92 1.09
 2 7 12 9.38 1.08
 2 -7 12 12.35 1.21
 2 -7 12 11.5 1.14
 -2 -7 -12 8.44 0.97
 -2 -7 -12 9.87 1.05
 -2 -7 -12 10.6 1.08
 2 7 13 7.01 1.01
 2 -7 13 8.16 1.16
 2 7 13 4.82 0.86
 2 7 13 8.27 1.13
 2 7 13 7.12 0.97
 2 7 14 6.72 0.98
 2 7 14 6.86 0.92
 2 7 14 5.88 0.99
 2 -7 14 6.12 0.81
 2 7 14 7.49 0.96
 2 -7 14 5.98 0.8
 2 -7 14 6.37 0.8
 2 7 14 6.48 0.86
 2 7 15 7.4 0.85
 2 7 15 9.46 0.85
 2 7 15 6.25 0.86
 2 7 15 7.21 0.93
 2 -7 15 7.03 0.69
 2 -7 15 5.62 0.68
 2 7 16 1.98 0.52
 2 7 16 1.82 0.54
 2 7 16 2.97 0.63
 2 7 16 2.96 0.52
 -2 8 16 5.36 0.66
 -2 -8 16 4.53 0.44
 -2 -8 16 5.53 0.53
 -2 -8 15 11.83 0.88
 -2 8 15 14.02 0.91
 -2 8 15 11.48 0.9
 -2 -8 15 10.02 0.94
 -2 8 15 11.03 0.91
 -2 -8 15 14.3 1.01
 -2 -8 15 10.76 0.78
 -2 8 15 13.24 1.01
 -2 -8 15 11.83 0.78
 2 -8 -15 10.93 0.9
 2 -8 -15 11.48 0.91
 2 -8 -15 12.49 0.96
 -2 8 14 6.55 0.87
 -2 8 14 7.44 0.81
 -2 -8 14 6.9 0.84
 -2 -8 14 7.95 0.89
 -2 8 14 7.62 0.9
 -2 -8 14 7.24 0.95
 -2 8 14 7.36 0.96
 -2 8 14 7.17 0.95
 -2 -8 14 7.1 0.97
 -2 8 14 7.08 0.97
 -2 -8 14 7.85 0.79
 2 -8 -14 8.85 0.98
 2 -8 -14 6.51 0.9
 2 -8 -14 8.59 0.97
 -2 8 13 105.01 3.25
 -2 8 13 110.49 3.34
 -2 8 13 104.81 3.34
 -2 8 13 113.77 3.43
 -2 -8 13 106.38 3.51
 -2 8 13 101.99 3.28
 -2 -8 13 109.08 3.59
 -2 -8 13 109.42 3.2
 2 -8 -13 107.43 3.49
 2 -8 -13 107.62 3.5
 2 -8 -13 109.36 3.57
 -2 8 12 2.11 0.79
 -2 -8 12 2.19 0.84
 -2 8 12 2.68 0.77
 -2 -8 12 2.27 0.81
 -2 -8 12 1.12 0.91
 -2 8 12 1.93 0.9
 -2 8 12 1.55 0.9
 -2 8 12 2.2 1
 -2 -8 12 2.7 0.96
 -2 -8 12 1.58 0.66
 -2 -8 12 1.81 0.74
 2 -8 -12 1.83 0.86
 2 -8 -12 1.11 0.77
 2 -8 -12 2.71 0.88
 2 -8 -12 2.14 0.92
 -2 -8 11 188.9 5.09
 -2 -8 11 177.52 5.09
 -2 -8 11 178.72 5.35
 -2 8 11 176.44 5.04
 -2 -8 11 188.11 5.29
 -2 8 11 162.64 4.97
 -2 -8 11 184.41 4.73
 -2 -8 11 190.58 4.92
 -2 -8 11 178.69 5.07
 -2 8 11 177.06 5.04
 -2 8 11 181.24 4.93
 -2 8 11 181.06 5.06
 2 -8 -11 189.91 5.31
 2 -8 -11 190.35 5.31
 2 -8 -11 189.76 5.31
 -2 -8 10 14.08 1.29
 -2 -8 10 18.1 1.4
 -2 -8 10 16.47 1.54
 -2 8 10 19.32 1.39
 -2 -8 10 18.2 1.48
 -2 -8 10 18.44 1.49
 -2 -8 10 16.55 1.32
 -2 -8 10 16.32 1.21
 -2 -8 10 16.36 1.15
 -2 8 10 16.48 1.35
 -2 8 10 17.79 1.37
 -2 8 10 16.18 1.27
 2 -8 -10 15.45 1.38
 2 -8 -10 15.92 1.43
 2 -8 -10 15.78 1.4
 -2 -8 9 150.82 4.33
 -2 -8 9 154.62 4.44
 -2 -8 9 152.34 4.67
 -2 8 9 145.49 4.35
 -2 -8 9 138.69 4.35
 -2 -8 9 151.65 4.51
 -2 -8 9 137.87 4.25
 -2 -8 9 156.9 4.15
 -2 -8 9 152.64 4.18
 -2 8 9 150.87 4.44
 -2 8 9 154.53 4.46
 -2 8 9 148.11 4.36
 2 -8 -9 149.05 4.51
 2 -8 -9 152.82 4.54
 2 -8 -9 152.49 4.56
 -2 -8 8 116.88 3.65
 -2 -8 8 112.17 3.54
 -2 -8 8 117.87 3.86
 -2 8 8 122.85 3.7
 -2 -8 8 121.02 3.73
 -2 -8 8 122.22 3.82
 -2 -8 8 115.8 3.58
 -2 -8 8 119.84 3.43
 -2 8 8 125.03 3.8
 -2 8 8 119.49 3.72
 -2 8 8 124.33 3.79
 2 -8 -8 118.39 3.8
 2 -8 -8 118.66 3.79
 2 -8 -8 121.17 3.84
 -2 -8 7 77.93 2.71
 -2 -8 7 79.18 2.73
 -2 -8 7 79.42 2.89
 -2 8 7 82.78 2.81
 -2 -8 7 74.15 2.74
 -2 -8 7 80.88 2.88
 -2 -8 7 79.14 2.68
 -2 8 7 81.04 2.88
 2 8 -7 78.74 2.73
 -2 8 7 84.72 2.93
 -2 8 7 85.61 2.92
 2 -8 -7 82.93 2.93
 2 -8 -7 84.12 2.92
 2 -8 -7 85.36 2.95
 2 8 -7 79.75 2.76
 -2 -8 6 8.71 1.01
 -2 8 6 4.68 0.79
 -2 -8 6 10.57 1.15
 -2 -8 6 8.66 1.02
 -2 -8 6 7.29 0.91
 -2 8 6 5.15 0.9
 2 8 -6 9.1 1.06
 2 -8 -6 4.18 0.85
 -2 8 6 3.86 0.83
 2 -8 -6 4.13 0.83
 2 8 -6 9.54 1.07
 -2 -8 5 67.57 2.3
 -2 8 5 70.12 2.42
 -2 -8 5 69.79 2.49
 -2 -8 5 64.71 2.21
 2 -8 -5 70.69 2.47
 -2 8 5 70.13 2.53
 2 8 -5 72.93 2.53
 2 -8 -5 71.45 2.52
 2 -8 -5 72.04 2.52
 -2 8 5 70.81 2.55
 2 8 -5 71.45 2.54
 -2 8 4 45.52 1.81
 -2 -8 4 47.9 1.99
 -2 8 4 46.77 1.94
 2 8 -4 47.47 1.97
 2 -8 -4 43.86 1.84
 2 -8 -4 46.9 1.9
 -2 -8 4 44.65 1.71
 2 -8 -4 47.64 1.9
 -2 8 4 46.73 1.95
 2 8 -4 41.85 1.91
 -2 -8 3 1192.71 24.22
 -2 8 3 1186.79 24.42
 -2 8 3 1205.85 24.65
 2 -8 -3 1228.53 24.52
 2 8 -3 1179.44 24.67
 -2 -8 3 1205.5 24.17
 -2 -8 3 1226.61 24.45
 2 -8 -3 1223.49 24.54
 2 -8 -3 1239.73 24.56
 -2 8 3 1226.05 24.69
 2 8 -3 1213.65 24.74
 -2 8 2 0.86 0.57
 -2 8 2 1.54 0.67
 2 -8 -2 1.36 0.59
 -2 -8 2 0.2 0.61
 2 -8 -2 1.67 0.61
 2 8 -2 0.47 0.67
 2 8 -2 1.62 0.7
 -2 8 2 1.08 0.63
 -2 8 1 357.61 8.09
 -2 -8 1 361.12 8.28
 2 -8 -1 379.74 8.13
 -2 8 1 378.04 8.39
 2 -8 -1 382.08 8.13
 2 8 -1 374.47 8.49
 2 8 -1 374.53 8.47
 -2 8 0 0.99 0.53
 2 -8 0 1.85 1.19
 2 8 0 0.68 0.66
 2 -8 0 0.93 0.54
 -2 -8 0 0.21 0.66
 -2 8 0 0.74 0.6
 2 8 0 -0.14 0.69
 2 -8 1 49.6 1.65
 -2 8 -1 51.9 1.75
 2 -8 1 55.62 2.44
 -2 -8 -1 52.71 2.02
 -2 8 -1 52.84 1.93
 2 8 1 53.93 2.1
 2 -8 1 51.25 1.53
 2 -8 1 51.88 2.06
 2 -8 1 51.49 1.67
 2 8 1 53.01 2.07
 2 -8 2 23.34 1.02
 2 -8 2 24.37 1.45
 2 -8 2 24.57 1.17
 2 8 2 24.44 1.41
 2 -8 2 28.98 1.84
 -2 8 -2 26.56 1.16
 -2 8 -2 26.18 1.31
 -2 -8 -2 25.15 1.41
 2 8 2 25.32 1.44
 2 -8 2 25.46 1.02
 2 -8 3 104.58 2.91
 2 -8 3 101.74 3.45
 2 8 3 102.44 3.2
 2 -8 3 95.53 3.19
 2 -8 3 107.4 2.95
 -2 -8 -3 104.21 3.18
 -2 8 -3 99.97 2.86
 -2 -8 -3 102.34 3.17
 2 8 3 109.77 3.28
 -2 8 -3 108.15 2.98
 2 8 3 103.88 3.24
 2 -8 3 106.68 2.94
 2 -8 3 100.17 2.68
 2 -8 4 4.28 0.63
 2 -8 4 3.37 0.72
 2 -8 4 3.84 0.78
 2 -8 4 4.23 1.17
 2 -8 4 5.14 0.95
 2 -8 4 4.02 0.73
 2 -8 4 4.55 0.64
 2 8 4 3.62 0.85
 -2 -8 -4 4.23 0.85
 -2 -8 -4 4.18 0.84
 2 8 4 2.43 0.8
 2 -8 4 3.17 0.7
 2 -8 5 100.82 3
 2 -8 5 95.82 2.86
 2 -8 5 99.24 3.14
 2 -8 5 99.73 3.46
 2 -8 5 91.53 3
 2 8 5 103.27 3.25
 2 -8 5 92.31 3.27
 2 -8 5 100.11 2.88
 -2 -8 -5 98.3 3.14
 2 8 5 103.75 3.22
 2 -8 5 97.73 2.73
 2 -8 5 93.09 2.9
 2 -8 5 96.61 2.74
 2 -8 6 16.66 1.23
 2 -8 6 15.52 1.1
 2 -8 6 15.79 1.27
 2 -8 6 17.16 1.69
 2 -8 6 16.67 1.46
 2 -8 6 15.06 1.24
 2 -8 6 17.09 1.12
 2 -8 6 16.04 1.17
 -2 -8 -6 17.65 1.3
 2 8 6 16.25 1.22
 2 8 6 15.32 1.21
 2 -8 6 16.5 1.05
 2 -8 6 15.77 1.16
 2 -8 6 17.31 1.01
 2 -8 7 225.15 5.99
 2 -8 7 225.2 5.72
 2 -8 7 238.56 5.87
 2 -8 7 231.58 6.46
 2 -8 7 227.21 5.99
 2 -8 7 215.95 6.2
 2 -8 7 226.15 5.7
 2 -8 7 232.99 5.83
 -2 -8 -7 225.69 5.89
 2 8 7 225.39 5.78
 2 8 7 232.12 5.85
 2 -8 7 227.86 5.46
 2 -8 7 231.45 5.75
 2 -8 8 1.14 0.81
 2 -8 8 1.08 0.84
 2 -8 8 0.76 0.69
 2 8 8 1.2 0.76
 2 -8 8 0.36 0.88
 2 8 8 -0.11 0.71
 2 -8 8 0.5 1.25
 2 -8 8 0.46 1.06
 2 -8 8 -0.2 0.86
 2 -8 8 0.11 0.76
 2 -8 8 0.1 0.63
 2 -8 8 1.02 0.75
 -2 -8 -8 0.47 0.75
 2 8 8 0.57 0.65
 2 8 8 0.21 0.61
 2 -8 8 0.47 0.72
 2 -8 8 1.02 0.56
 2 8 9 44.87 2.02
 2 -8 9 45.94 2.35
 2 8 9 40.71 1.99
 2 8 9 38.76 1.85
 2 -8 9 34.09 2.55
 2 8 9 36.12 2.06
 2 8 9 37.95 2.14
 2 -8 9 38.96 2.32
 2 -8 9 41.22 2.19
 2 8 9 39.6 1.81
 2 -8 9 42.72 1.96
 2 -8 9 38.21 1.92
 2 -8 9 43.21 1.97
 -2 -8 -9 38.13 1.96
 -2 -8 -9 43.05 2.13
 -2 -8 -9 38.72 2.06
 2 -8 9 36.42 1.99
 2 -8 9 43.36 2.06
 2 -8 9 42.51 1.98
 2 8 10 182.35 5.15
 2 8 10 189.55 5.28
 2 8 10 170.99 5.16
 2 8 10 180.35 4.95
 2 -8 10 188.6 5.47
 2 8 10 181.91 5.29
 2 -8 10 180.12 5.59
 -2 -8 -10 188.02 5.08
 -2 -8 -10 183.25 5.26
 -2 -8 -10 190.79 5.31
 2 -8 10 186.08 5.07
 2 8 10 185.18 4.96
 2 8 10 193.61 4.9
 2 -8 10 191.26 5.17
 2 -8 10 194.85 5.09
 2 -8 10 191.17 5.21
 2 -8 10 191.28 5.14
 2 -8 10 186.48 5.25
 2 8 11 0.76 0.77
 2 -8 11 0.17 0.66
 2 8 11 0.36 0.63
 -2 -8 -11 0.19 0.73
 2 8 11 0.52 0.87
 2 8 11 0.57 0.81
 2 -8 11 0.42 0.78
 2 -8 11 0.29 0.71
 2 8 12 0.92 0.54
 2 8 12 2.29 0.93
 -2 -8 -12 1.47 0.72
 -2 -8 -12 0.55 0.7
 2 -8 12 1.2 0.94
 2 -8 12 2.09 0.96
 2 8 12 1.72 0.97
 2 8 13 19.28 1.36
 2 8 13 22.04 1.46
 2 -8 13 19.15 1.2
 2 8 13 18.94 1.38
 2 -8 13 19.9 1.49
 2 8 13 19.54 1.36
 2 -8 13 20.08 1.22
 2 8 13 18.71 1.17
 2 -8 13 17.99 1.25
 -2 -8 -13 18.83 1.21
 -2 -8 -13 16.43 1.16
 -2 -8 -13 17.88 1.19
 -2 -8 -13 18.48 1.26
 2 -8 14 9.19 0.81
 2 -8 14 8.13 0.81
 2 8 14 9.16 0.95
 2 8 14 9.04 0.96
 2 8 14 9.3 1
 2 -8 14 9.46 0.82
 2 8 14 10.64 1.03
 2 8 15 50.15 1.72
 2 8 15 52.08 1.84
 2 -8 15 50.77 1.61
 2 8 15 51.01 1.87
 2 8 15 45.02 1.71
 -2 -9 16 30.5 1
 -2 -9 15 1.71 0.47
 -2 -9 15 0.69 0.44
 -2 -9 15 1.17 0.51
 -2 9 15 1.26 0.57
 -2 9 15 1.37 0.49
 -2 9 15 1.38 0.57
 -2 -9 15 0.61 0.32
 2 -9 -15 1.49 0.52
 2 -9 -15 1 0.48
 2 -9 -15 1.51 0.52
 2 -9 -15 0.43 0.51
 -2 9 14 92.08 2.7
 -2 -9 14 93.98 2.78
 -2 9 14 90.08 2.72
 -2 9 14 100.59 2.82
 -2 9 14 102.6 2.87
 -2 9 14 89.02 2.67
 -2 -9 14 92.12 2.92
 -2 9 14 99.59 2.93
 -2 -9 14 91.61 2.53
 -2 -9 14 90.22 2.71
 2 -9 -14 99.22 2.97
 2 -9 -14 99.42 2.97
 2 -9 -14 97.9 3.01
 -2 9 13 6.28 0.88
 -2 9 13 5.76 0.82
 -2 -9 13 6.38 0.89
 -2 -9 13 7.07 0.9
 -2 -9 13 7.66 0.93
 -2 9 13 7.27 0.96
 -2 9 13 7.06 0.99
 -2 -9 13 5.89 0.96
 -2 9 13 7.68 0.96
 -2 -9 13 5.73 0.7
 -2 9 13 7.55 1.01
 2 -9 -13 7.01 0.94
 2 -9 -13 5.86 0.92
 2 -9 -13 6.62 0.95
 2 -9 -13 7.01 1
 -2 -9 12 10.6 1.12
 -2 9 12 9.69 1.13
 -2 9 12 8.43 1.07
 -2 9 12 12.15 1.28
 -2 -9 12 10.66 1.18
 -2 -9 12 9 0.88
 2 -9 -12 10.4 1.18
 2 -9 -12 11.25 1.2
 2 -9 -12 7.31 1.11
 -2 -9 11 15.43 1.31
 -2 -9 11 15.19 1.28
 -2 9 11 14.44 1.31
 -2 -9 11 14.63 1.35
 -2 -9 11 15.38 1.08
 -2 -9 11 17.84 1.33
 -2 9 11 14.81 1.28
 -2 9 11 13.06 1.17
 -2 9 11 14.36 1.25
 2 -9 -11 15.11 1.39
 2 -9 -11 15.13 1.39
 2 -9 -11 16.21 1.38
 -2 -9 10 17.33 1.37
 -2 -9 10 18.57 1.38
 -2 9 10 15.43 1.35
 -2 -9 10 14.91 1.39
 -2 -9 10 18.01 1.53
 -2 -9 10 15.18 1.14
 -2 -9 10 16.63 1.3
 -2 9 10 15.85 1.36
 -2 9 10 16.59 1.4
 -2 9 10 16.61 1.33
 2 -9 -10 17.36 1.46
 2 -9 -10 15.42 1.41
 2 -9 -10 16.46 1.41
 -2 -9 9 5.51 1
 -2 -9 9 5.28 0.96
 -2 9 9 7.87 1.07
 -2 -9 9 6.85 1.11
 -2 -9 9 6.21 1.04
 -2 -9 9 7.04 0.87
 -2 -9 9 6.34 0.94
 -2 9 9 6.41 1.04
 -2 9 9 7.29 1.05
 2 -9 -9 6.35 1.08
 2 -9 -9 6.53 1.08
 -2 9 9 6.4 1.04
 2 -9 -9 6.22 1.07
 -2 -9 8 1.57 0.86
 -2 -9 8 -0.23 0.73
 -2 9 8 -0.31 0.78
 -2 -9 8 0.39 0.84
 -2 -9 8 0.25 0.78
 -2 -9 8 1.57 0.74
 -2 9 8 0.83 0.76
 -2 9 8 -0.07 0.75
 2 -9 -8 0.8 0.77
 -2 9 8 0.92 0.83
 2 -9 -8 0.34 0.79
 2 -9 -8 0.68 0.82
 -2 -9 7 0.73 0.77
 -2 -9 7 0.59 0.69
 -2 9 7 1.14 0.75
 -2 -9 7 0.94 0.9
 -2 -9 7 0.69 0.74
 -2 -9 7 0.47 0.65
 -2 9 7 1.34 0.75
 -2 9 7 0.82 0.75
 2 -9 -7 0.82 0.75
 2 -9 -7 0.58 0.81
 -2 9 7 0.71 0.78
 2 -9 -7 0.39 0.73
 -2 -9 6 43.5 1.9
 -2 9 6 45.05 2.03
 -2 -9 6 46.72 2.1
 -2 -9 6 41.07 1.94
 -2 -9 6 42.84 1.83
 -2 9 6 44.96 2.1
 2 9 -6 42.5 1.96
 2 -9 -6 43.71 2.08
 -2 9 6 47.81 2.17
 2 -9 -6 42.41 2.03
 2 9 -6 41.77 1.99
 -2 -9 5 92.93 2.9
 -2 9 5 93.61 3.07
 -2 -9 5 94.89 3.08
 -2 -9 5 100.08 3.21
 -2 -9 5 92.3 2.84
 -2 9 5 93.42 3.18
 2 -9 -5 93.28 3.09
 2 9 -5 91.27 3.11
 2 -9 -5 97.75 3.18
 -2 9 5 98.41 3.25
 2 -9 -5 95.36 3.15
 2 9 -5 92.2 3.14
 -2 -9 4 132.14 3.63
 -2 9 4 142.89 3.93
 -2 -9 4 142.26 4.08
 -2 9 4 138.16 4.05
 2 9 -4 138.03 4.03
 2 -9 -4 144.02 3.96
 -2 -9 4 128.95 3.58
 2 -9 -4 137.5 3.96
 -2 9 4 139.89 4.08
 -2 -9 4 130.37 3.67
 2 -9 -4 138.95 3.94
 -2 -9 4 144.75 3.51
 2 9 -4 137.14 4.05
 -2 9 3 2.76 0.7
 2 -9 -3 1.95 0.68
 2 -9 -3 1.17 0.64
 -2 9 3 1.93 0.72
 -2 -9 3 2 0.71
 2 9 -3 1.56 0.77
 2 9 -3 1.85 0.77
 -2 9 3 1.58 0.73
 2 -9 -3 1.8 0.68
 -2 9 2 45.77 1.85
 2 9 -2 52.28 2.13
 2 -9 -2 46.83 1.87
 -2 9 2 47.71 2.02
 -2 9 2 46.52 2
 2 -9 -2 44.53 1.83
 -2 -9 2 46.38 1.93
 2 -9 -2 49.74 1.89
 2 9 -2 49.88 2.11
 2 9 -1 228.81 5.85
 -2 9 1 230.3 5.56
 2 -9 -1 222.36 6.26
 -2 9 1 228.16 5.73
 2 -9 -1 231.23 5.51
 -2 9 1 227.77 5.74
 -2 -9 1 227.87 5.7
 2 -9 -1 237.64 5.51
 2 -9 -1 230.48 5.48
 2 9 -1 227.36 5.86
 2 9 0 135.79 3.98
 -2 9 0 137.46 3.67
 2 -9 0 134.97 4.36
 -2 9 0 138.56 3.83
 2 -9 0 133.6 3.58
 -2 -9 0 133.94 3.87
 -2 9 0 143.05 3.89
 2 9 0 134.89 4
 2 -9 1 12.51 1.15
 2 -9 1 11.36 0.81
 2 9 1 9.76 1.08
 -2 9 -1 10.67 0.88
 2 -9 1 11.47 1.46
 -2 9 -1 10.39 0.97
 -2 -9 -1 12.93 1.12
 -2 -9 -1 11.15 1.09
 -2 9 -1 12.93 1.04
 2 9 1 9.8 1.05
 2 -9 2 319.22 7.21
 2 -9 2 332.71 7.79
 2 9 2 328.21 7.8
 2 -9 2 317.41 7.27
 -2 9 -2 311.34 7.24
 2 -9 2 324.62 8.05
 -2 9 -2 329.75 7.49
 -2 -9 -2 331.52 7.73
 -2 -9 -2 331.92 7.74
 2 9 2 322.7 7.83
 -2 9 -2 334.76 7.53
 2 9 2 324.3 7.81
 2 -9 3 1.16 0.64
 2 -9 3 0.11 0.79
 2 -9 3 -0.08 0.58
 2 -9 3 0.65 1.05
 -2 -9 -3 1.14 0.82
 2 9 3 0.23 0.73
 -2 9 -3 0.2 0.53
 -2 -9 -3 -0.94 0.83
 2 9 3 0.06 0.77
 -2 9 -3 0.84 0.57
 2 9 3 -0.59 0.79
 2 -9 3 0.56 0.62
 2 -9 4 984.78 19.95
 2 -9 4 972.35 19.74
 2 -9 4 988.37 20.17
 2 9 4 992.32 20.44
 2 -9 4 916.93 20.37
 2 -9 4 911.68 19.95
 2 -9 4 1014.43 20.66
 -2 -9 -4 961.72 20.28
 2 9 4 998 20.45
 2 -9 4 964.76 19.9
 2 -9 5 26.66 1.48
 2 -9 5 28.92 1.39
 2 -9 5 31.49 1.67
 2 -9 5 27.18 1.88
 2 9 5 25.44 1.63
 2 -9 5 24.94 1.5
 2 -9 5 24.89 1.72
 2 9 5 26.31 1.59
 -2 -9 -5 25.63 1.61
 2 9 5 31.32 1.76
 2 -9 5 23.92 1.41
 2 -9 6 70.72 2.52
 2 -9 6 63.65 2.56
 2 -9 6 67.12 2.35
 2 -9 6 67.82 2.94
 2 -9 6 60.09 2.7
 2 -9 6 64.43 2.53
 2 -9 6 63.81 2.28
 2 -9 6 66.21 2.46
 -2 -9 -6 62.27 2.56
 2 9 6 63.47 2.52
 2 9 6 63.75 2.56
 2 -9 6 65.19 2.13
 2 -9 6 63.97 2.37
 2 -9 7 16.68 1.34
 2 -9 7 16.33 1.36
 2 -9 7 17.12 1.21
 2 -9 7 16.04 1.71
 2 -9 7 16.83 1.39
 2 -9 7 14.21 1.5
 2 -9 7 16.77 1.18
 2 -9 7 14.27 1.19
 -2 -9 -7 18.1 1.4
 2 9 7 14.18 1.25
 2 9 7 14.71 1.25
 2 -9 7 15.42 1
 2 -9 7 15.78 1.24
 2 -9 8 27.67 1.58
 2 -9 8 28.05 1.68
 2 -9 8 28.57 1.74
 2 9 8 32.56 1.74
 2 9 8 33.85 1.8
 2 -9 8 23.87 2.13
 2 -9 8 27.05 1.8
 2 -9 8 25.02 1.89
 2 -9 8 28.03 1.54
 2 -9 8 28.49 1.64
 -2 -9 -8 30.01 1.76
 2 9 8 25.62 1.57
 2 9 8 31.19 1.68
 2 -9 8 28.16 1.6
 2 9 9 20.99 1.46
 2 9 9 22.55 1.51
 2 9 9 22.99 1.67
 2 9 9 22.5 1.45
 2 -9 9 20.58 1.62
 2 9 9 24.63 1.78
 2 -9 9 21.38 1.79
 2 -9 9 22.28 1.4
 2 9 9 19.27 1.33
 2 -9 9 21.27 1.46
 -2 -9 -9 20.07 1.56
 -2 -9 -9 19.04 1.53
 2 -9 9 18.78 1.46
 2 -9 9 24.14 1.57
 2 -9 9 22.82 1.46
 -2 -9 -9 24.94 1.6
 -2 -9 -10 109.09 3.53
 2 -9 10 102.43 3.46
 2 9 10 112.23 3.3
 2 -9 10 108.66 3.4
 2 -9 10 107.6 3.53
 2 -9 10 110.86 3.58
 2 -9 10 113.62 3.51
 2 9 11 3.56 0.98
 2 -9 11 3.33 0.77
 2 -9 11 3.6 0.9
 2 9 11 4.51 0.95
 2 -9 11 3.85 1.01
 2 9 11 3.19 1.07
 2 -9 11 2.51 1.1
 2 9 11 4.31 1.01
 2 9 11 4.62 0.73
 2 -9 11 3.23 0.73
 -2 -9 -11 4.88 0.95
 -2 -9 -11 3.24 0.89
 -2 -9 -11 2.87 0.8
 2 9 12 29.33 1.65
 2 -9 12 28.85 1.48
 2 9 12 29.86 1.73
 2 -9 12 31.22 1.87
 2 9 12 28.52 1.69
 2 -9 12 24.77 1.66
 2 9 12 29.84 1.65
 2 -9 12 28.81 1.58
 2 -9 12 27.93 1.43
 -2 -9 -12 28.3 1.58
 -2 -9 -12 27.15 1.57
 -2 -9 -12 26.57 1.56
 2 9 13 4.73 0.92
 2 9 13 5.41 0.87
 2 -9 13 5.38 0.8
 2 -9 13 4.07 0.68
 2 -9 13 6.08 0.96
 2 9 13 4.92 0.92
 2 9 13 4.49 0.82
 -2 -9 -13 4.4 0.71
 -2 -9 -13 4.6 0.74
 -2 -9 -13 4.42 0.75
 -2 -9 -13 4.85 0.76
 2 -9 14 14.45 0.9
 2 9 14 14.09 1
 2 9 14 14.76 1.06
 2 -9 14 16.86 0.92
 2 9 14 17.53 1.16
 2 9 14 14.89 1.05
 2 9 15 0.03 0.46
 2 9 15 0.12 0.53
 -2 10 15 3.85 0.56
 2 -10 -15 4.42 0.52
 -2 -10 15 3.81 0.44
 -2 -10 15 5.6 0.48
 -2 10 14 8.27 0.69
 -2 10 14 6.98 0.71
 -2 -10 14 8.16 0.71
 -2 10 14 9.23 0.83
 -2 -10 14 7.37 0.82
 -2 10 14 8.82 0.78
 -2 -10 14 9.9 0.76
 -2 10 14 9.05 0.85
 2 -10 -14 8.4 0.83
 2 -10 -14 7.63 0.8
 2 -10 -14 9.68 0.88
 -2 10 13 95.34 2.83
 -2 -10 13 106.44 2.96
 -2 -10 13 105.77 2.94
 -2 10 13 95.29 2.88
 -2 10 13 107.35 3.1
 -2 -10 13 95.65 3.09
 -2 10 13 84.85 2.69
 -2 10 13 101.73 3.03
 -2 10 13 99.44 3.02
 2 -10 -13 103.3 3.15
 2 -10 -13 102.49 3.15
 2 -10 -13 105.38 3.18
 2 -10 -13 99.53 3.18
 -2 10 12 44.64 1.87
 -2 -10 12 42.67 1.9
 -2 -10 12 43.78 1.87
 -2 10 12 41.53 1.85
 -2 10 12 46.25 2.03
 -2 10 12 48.01 2.13
 -2 -10 12 45.31 2.08
 -2 10 12 43.05 1.77
 2 -10 -12 46.1 2.1
 2 -10 -12 47.7 2.12
 2 -10 -12 46.75 2.09
 2 -10 -12 45.27 2.12
 -2 -10 11 146.75 4.45
 -2 10 11 148.89 4.11
 -2 -10 11 151.47 4.4
 -2 10 11 145.53 4.31
 2 -10 -11 153.34 4.52
 2 -10 -11 155.51 4.54
 2 -10 -11 154.25 4.62
 2 -10 -10 1.45 0.82
 -2 10 10 0.65 0.83
 -2 -10 10 0.84 0.87
 -2 -10 10 0.45 0.69
 -2 -10 10 1.18 0.59
 -2 10 10 1.08 0.79
 -2 10 10 0.91 0.73
 2 -10 -10 2.19 0.89
 2 -10 -10 0.75 0.84
 -2 10 10 0.45 0.78
 -2 -10 10 -0.06 0.79
 -2 -10 10 0.86 0.71
 -2 -10 9 24.62 1.6
 -2 -10 9 22.34 1.49
 -2 10 9 21.69 1.6
 -2 -10 9 26.33 1.7
 -2 -10 9 22.03 1.37
 -2 -10 9 24.32 1.51
 -2 10 9 26.31 1.72
 -2 10 9 25.22 1.64
 -2 10 9 26.46 1.7
 2 -10 -9 27.05 1.76
 2 -10 -9 24.89 1.72
 2 -10 -9 25.5 1.72
 -2 -10 8 372.12 8.99
 -2 -10 8 376.39 8.97
 -2 10 8 380.4 9.27
 -2 -10 8 387.6 9.21
 -2 -10 8 379.52 9.25
 -2 -10 8 385.9 8.99
 -2 10 8 393.44 9.3
 -2 10 8 394.58 9.35
 -2 10 8 385.31 9.3
 2 -10 -8 395.66 9.36
 2 -10 -8 382.02 9.31
 2 -10 -8 393.85 9.37
 -2 -10 7 0.83 0.79
 -2 -10 7 -0.38 0.7
 -2 10 7 0.53 0.8
 -2 -10 7 0.07 0.83
 -2 -10 7 -0.55 0.82
 -2 -10 7 0.05 0.62
 -2 10 7 0.55 0.81
 -2 10 7 1.02 0.84
 2 -10 -7 0.14 0.79
 2 -10 -7 0.07 0.77
 -2 10 7 0.35 0.82
 2 -10 -7 -0.14 0.77
 -2 -10 6 236.35 5.93
 -2 -10 6 222.32 5.78
 -2 10 6 234.02 6.12
 -2 -10 6 226.83 5.99
 -2 -10 6 224.12 6.09
 -2 -10 6 229.75 5.78
 -2 10 6 234.24 6.24
 2 10 -6 223.6 5.99
 -2 10 6 237.44 6.26
 -2 10 6 244.42 6.32
 2 -10 -6 244.01 6.21
 2 -10 -6 248.5 6.25
 2 10 -6 216.96 5.98
 2 -10 -6 237.81 6.2
 -2 -10 5 100.21 3.4
 -2 -10 5 101.38 3.29
 -2 10 5 99.15 3.33
 2 10 -5 95.32 3.3
 -2 10 5 102.5 3.47
 2 -10 -5 104.26 3.39
 2 -10 -5 102.82 3.37
 -2 10 5 100.63 3.46
 2 10 -5 91.86 3.3
 -2 -10 4 11.37 1.22
 -2 -10 4 11.75 1.16
 2 10 -4 11.88 1.19
 -2 10 4 10.73 1.09
 -2 10 4 10.93 1.18
 2 -10 -4 11.23 1.09
 2 -10 -4 11.53 1.11
 -2 10 4 12.44 1.21
 -2 -10 4 12.04 0.9
 2 10 -4 11.03 1.17
 2 10 -3 46.78 2.18
 -2 10 3 46.69 2.01
 -2 10 3 50.63 2.23
 2 -10 -3 47.99 2.02
 2 -10 -3 46.67 2.02
 -2 -10 3 43.66 1.93
 2 10 -3 47.1 2.18
 2 -10 -3 49.55 2.05
 -2 10 3 46.72 2.14
 -2 10 2 2.07 0.72
 2 -10 -2 2.46 1.33
 -2 10 2 2.66 0.81
 -2 -10 2 1.83 0.71
 2 10 -2 1.85 0.81
 2 -10 -2 2.52 0.77
 2 -10 -2 3.07 0.72
 -2 10 2 2.71 0.84
 2 -10 -2 2.01 0.68
 -2 -10 2 0.88 0.7
 2 10 -2 1.64 0.82
 2 10 -1 75.75 2.92
 2 -10 -1 82.8 3.4
 -2 10 1 77.42 2.69
 -2 10 1 84.23 2.89
 -2 -10 1 88.58 2.86
 2 -10 -1 82.49 2.63
 -2 10 1 83.6 2.9
 -2 -10 1 82.39 2.86
 2 -10 -1 81.73 2.62
 2 10 -1 84.19 3.03
 2 -10 0 143.14 4.29
 2 10 0 144.14 4.36
 -2 10 0 146.62 4.04
 2 -10 0 143.37 4.66
 -2 10 0 148.32 4.21
 -2 -10 0 147.5 4.21
 2 10 0 152.35 4.52
 -2 -10 0 149.56 4.29
 -2 10 0 149.58 4.25
 2 10 0 146.38 4.4
 2 -10 1 86.79 3.02
 2 10 1 80.74 2.99
 -2 10 -1 74.88 2.58
 2 -10 1 79.84 3.18
 -2 -10 -1 82.75 2.89
 -2 10 -1 80.61 2.77
 -2 10 -1 80.22 2.78
 -2 -10 -1 80.83 2.91
 2 10 1 81.73 3.06
 2 10 1 82.03 3.02
 2 -10 2 0.91 0.61
 2 -10 2 0.25 0.87
 2 -10 2 0.58 0.56
 2 -10 2 0.34 1.08
 -2 -10 -2 0.58 0.77
 -2 10 -2 0.45 0.64
 2 10 2 0.06 0.75
 -2 10 -2 0.51 0.62
 -2 -10 -2 0.73 0.82
 2 10 2 0.13 0.8
 2 10 2 0.07 0.77
 2 -10 3 50 1.93
 2 10 3 50.32 2.31
 2 -10 3 46.75 2.27
 2 -10 3 46.4 1.93
 2 -10 3 48.62 2.41
 -2 -10 -3 47.99 2.21
 -2 10 -3 49.29 1.96
 -2 10 -3 51.95 2
 2 10 3 47.95 2.27
 2 -10 3 47.37 1.92
 2 -10 4 2.75 0.81
 2 -10 4 2.81 0.76
 2 -10 4 1.09 0.92
 2 -10 4 2.92 0.78
 2 -10 4 2.23 1.09
 2 10 4 2.04 0.9
 -2 -10 -4 1.94 0.93
 2 10 4 2.26 0.88
 2 -10 4 1.93 0.72
 2 -10 5 0.87 0.76
 2 -10 5 0.23 0.75
 2 -10 5 0.67 0.57
 2 -10 5 0.66 1.09
 2 -10 5 1.3 1
 2 -10 5 -0.06 0.76
 2 10 5 -0.07 0.8
 -2 -10 -5 -0.06 0.83
 2 10 5 0.55 0.75
 2 -10 5 0.98 0.74
 2 -10 6 57.48 2.3
 2 -10 6 50.25 2.3
 2 -10 6 52.41 2.06
 2 -10 6 52.99 2.69
 2 -10 6 55.2 2.63
 2 -10 6 58.05 2.41
 2 -10 6 60.13 2.33
 2 10 6 57.16 2.45
 -2 -10 -6 52.8 2.41
 2 10 6 54.59 2.43
 2 -10 6 56.89 2.25
 2 -10 7 0.24 0.77
 2 -10 7 0.29 0.83
 2 -10 7 0.4 0.62
 2 -10 7 1.76 1.27
 2 -10 7 0.63 1.02
 2 -10 7 0.59 0.86
 2 -10 7 0.59 0.7
 -2 -10 -7 1.06 0.86
 2 10 7 1.46 0.83
 2 10 7 1.16 0.82
 2 -10 7 1.7 0.75
 2 -10 8 0.3 0.76
 2 -10 8 0.83 0.81
 2 -10 8 0.63 0.66
 2 10 8 1.61 0.81
 2 10 8 1.56 0.84
 2 -10 8 -0.25 1.29
 2 -10 8 0.4 1.02
 2 -10 8 0.7 0.87
 -2 -10 -8 0.46 0.8
 2 10 8 0.72 0.74
 2 -10 8 1.32 0.72
 -2 -10 -8 0.95 0.84
 2 10 8 0.55 0.7
 -2 -10 -8 0.88 0.86
 2 -10 8 0.64 0.76
 -2 -10 -9 7.84 1.11
 2 10 9 7.8 0.94
 2 -10 9 6.85 0.96
 2 -10 9 8.62 1.09
 2 -10 9 7.26 0.94
 2 10 10 60.22 2.5
 2 -10 10 51.33 2.44
 2 -10 10 54.39 2.61
 2 10 10 60.25 2.45
 2 10 10 57.26 2.22
 2 -10 10 51.19 2.26
 2 -10 10 57.72 2.32
 -2 -10 -10 54.68 2.47
 -2 -10 -10 56.74 2.47
 2 -10 10 54.79 2.19
 2 10 11 114 3.55
 2 -10 11 105.45 3.24
 2 10 11 110.93 3.57
 2 10 11 119.38 3.61
 2 -10 11 102.37 3.57
 2 -10 11 109.65 3.74
 2 10 11 104.7 3.16
 2 10 11 112.15 3.5
 -2 -10 -11 113.34 3.58
 -2 -10 -11 114.31 3.57
 -2 -10 -11 103.61 3.48
 2 10 12 53.93 2.16
 2 -10 12 53.19 1.91
 2 10 12 52.97 2.2
 2 -10 12 47.17 2.19
 2 10 12 56.08 2.18
 2 -10 12 47.3 2.15
 2 10 12 49.18 2.03
 2 -10 12 49.23 1.98
 -2 -10 -12 51.76 2.06
 -2 -10 -12 50.01 2.06
 -2 -10 -12 51.57 2.08
 2 10 13 2.56 0.71
 2 10 13 4.28 0.73
 2 -10 13 3.19 0.66
 2 -10 13 2.31 0.55
 2 -10 13 3.26 0.77
 2 10 13 3.51 0.78
 2 10 13 4.28 0.75
 -2 -10 -13 3.62 0.64
 -2 -10 -13 2.38 0.6
 -2 -10 -13 3.24 0.65
 -2 -10 -13 2.75 0.63
 2 10 14 41.09 1.45
 2 10 14 39.75 1.52
 2 10 14 40.49 1.57
 2 10 14 40.16 1.48
 -2 11 14 2.81 0.52
 -2 -11 14 3.62 0.52
 -2 -11 14 3.86 0.44
 -2 -11 13 51.38 1.68
 -2 -11 13 53.74 1.78
 -2 11 13 43.03 1.68
 -2 11 13 48.42 1.7
 -2 11 13 52.43 1.89
 -2 -11 13 46.73 1.88
 -2 11 13 55 1.89
 -2 11 13 49.96 1.82
 2 -11 -13 54.61 1.97
 2 -11 -13 56.75 2
 2 -11 -13 53.42 2.01
 -2 11 12 0.57 0.62
 -2 11 12 0.55 0.58
 -2 -11 12 0.78 0.65
 -2 -11 12 0.54 0.51
 -2 11 12 0.59 0.7
 -2 11 12 -0.38 0.79
 -2 -11 12 0.88 0.71
 2 -11 -12 0.3 0.66
 2 -11 -12 0.45 0.66
 2 -11 -12 0.71 0.65
 2 -11 -12 0.37 0.68
 2 -11 -11 26.11 1.58
 2 -11 -11 27.62 1.63
 -2 -11 11 24.9 1.53
 -2 -11 11 22.3 1.46
 -2 -11 11 19.96 1.15
 2 -11 -11 24.38 1.53
 2 -11 -11 25.58 1.56
 -2 -11 11 23.29 1.31
 -2 -11 11 24.3 1.42
 -2 11 11 23.86 1.42
 -2 11 11 21.73 1.33
 -2 11 11 22.51 1.38
 -2 11 10 11.11 1.17
 2 -11 -10 12.59 1.24
 2 -11 -10 12.03 1.22
 -2 -11 10 11.21 1.21
 -2 -11 10 10.55 1.19
 -2 -11 9 0.46 0.82
 -2 -11 9 1.67 0.75
 -2 11 9 0.75 0.85
 -2 -11 9 1.89 0.93
 -2 -11 9 0.72 0.59
 -2 11 9 2.31 0.89
 -2 11 9 1.21 0.8
 2 -11 -9 2.5 0.86
 2 -11 -9 1.21 0.83
 -2 11 9 1.19 0.79
 2 -11 -9 1.44 0.83
 -2 11 8 9.01 1.17
 -2 -11 8 10.22 1.21
 -2 -11 8 7.14 0.9
 -2 11 8 8.32 1.12
 -2 11 8 9.75 1.21
 2 -11 -8 9.99 1.21
 -2 -11 8 8.26 1.09
 -2 -11 8 6.2 0.9
 -2 -11 7 12.35 1.22
 -2 -11 7 11.43 1.31
 -2 -11 7 11.63 1.22
 -2 11 7 10.91 1.25
 -2 11 7 13.36 1.37
 -2 11 7 14 1.36
 -2 11 7 11.77 1.3
 2 -11 -7 10.49 1.21
 2 -11 -7 12.99 1.3
 2 -11 -7 12.08 1.26
 -2 -11 6 16.35 1.29
 -2 -11 6 15.7 1.33
 -2 -11 6 17.27 1.49
 -2 11 6 15.24 1.37
 -2 11 6 15.61 1.44
 -2 11 6 16.87 1.46
 -2 11 6 14.95 1.41
 2 -11 -6 13.51 1.31
 2 -11 -6 15.61 1.38
 2 -11 -6 15.46 1.35
 -2 -11 5 -0.32 0.79
 -2 -11 5 0.4 0.86
 -2 -11 5 0.35 0.81
 -2 11 5 0.6 0.8
 2 11 -5 0.44 0.74
 -2 11 5 0.56 0.85
 2 -11 -5 -0.51 0.76
 2 -11 -5 -0.51 0.81
 -2 11 5 0.07 0.79
 2 11 -5 0.72 0.74
 2 -11 -5 0.19 0.74
 -2 -11 4 9.1 1.22
 -2 -11 4 8.76 1.09
 -2 11 4 7.17 1.04
 -2 11 4 7.78 1.12
 2 11 -4 8.01 1.11
 2 -11 -4 7.17 0.99
 2 -11 -4 9.18 1.05
 -2 11 4 8.65 1.15
 2 -11 -4 8.87 1.04
 2 11 -4 8.01 1.13
 -2 -11 4 7.7 0.8
 -2 -11 3 122.29 4.05
 -2 -11 3 134.49 3.92
 2 11 -3 129.37 4.1
 -2 11 3 124.91 3.93
 2 -11 -3 125.38 4.56
 -2 11 3 133.89 4.14
 2 -11 -3 130.64 3.89
 -2 11 3 132.01 4.12
 2 -11 -3 128.27 3.86
 2 11 -3 125.23 4.1
 2 11 -2 12.81 1.28
 -2 11 2 10.77 1.07
 2 -11 -2 11.65 1.64
 -2 -11 2 11.97 1.07
 -2 11 2 14.91 1.3
 2 -11 -2 12.56 1.1
 2 11 -2 11 1.29
 2 -11 -2 11.75 1.05
 -2 11 2 14.47 1.29
 2 11 -2 13.32 1.33
 2 11 -1 407.48 9.74
 -2 11 1 401.36 9.39
 2 -11 -1 412.08 10.05
 -2 -11 1 395.37 9.34
 -2 11 1 412.9 9.6
 2 11 -1 418.31 9.95
 -2 11 1 412.58 9.63
 2 11 -1 409.68 9.78
 2 -11 0 1.06 0.91
 -2 11 0 0.92 0.7
 2 -11 0 0.3 1.16
 2 11 0 0.91 0.84
 -2 -11 0 0.12 0.74
 -2 11 0 0.48 0.76
 2 11 0 0.76 0.9
 -2 11 0 0.25 0.7
 2 11 0 1.36 0.87
 2 -11 1 140.27 4.36
 2 11 1 139.98 4.42
 2 -11 1 136.42 4.52
 -2 -11 -1 142.38 4.25
 -2 11 -1 137.42 4.12
 2 11 1 143.27 4.55
 -2 11 -1 143.07 4.2
 2 11 1 143.86 4.48
 2 -11 2 16.91 1.48
 2 11 2 18.39 1.56
 2 -11 2 16.93 1.63
 -2 -11 -2 15.75 1.38
 -2 11 -2 18.51 1.29
 -2 11 -2 16.72 1.27
 2 11 2 17.07 1.51
 2 -11 2 19.28 1.3
 2 -11 3 13.29 1.06
 2 -11 3 14.47 1.21
 2 -11 3 13.57 1.43
 2 11 3 15.78 1.45
 2 -11 3 13.71 1.14
 2 -11 3 13.92 1.56
 -2 -11 -3 15.28 1.39
 2 11 3 14.41 1.45
 2 -11 3 15.36 1.17
 2 -11 4 18.78 1.3
 2 -11 4 18.93 1.38
 2 -11 4 20.82 1.73
 2 11 4 18.92 1.61
 2 -11 4 19.13 1.64
 2 -11 4 18.73 1.36
 2 11 4 20.21 1.6
 -2 -11 -4 20.15 1.58
 2 11 4 19.37 1.66
 2 -11 4 20.25 1.34
 2 -11 5 243.22 6.34
 2 -11 5 252.1 6.25
 2 -11 5 246.82 6.78
 2 -11 5 236.38 6.74
 2 -11 5 234.29 6.33
 2 -11 5 250.17 6.33
 2 11 5 254.37 6.69
 -2 -11 -5 252.92 6.62
 2 11 5 261.84 6.78
 2 -11 5 260.31 6.23
 2 -11 6 16.99 1.33
 2 -11 6 18.27 1.37
 2 -11 6 17.58 1.71
 2 -11 6 16.46 1.63
 2 -11 6 19.47 1.48
 2 -11 6 17.35 1.31
 2 11 6 19.63 1.51
 -2 -11 -6 18.48 1.5
 2 11 6 17.36 1.47
 2 -11 6 20.03 1.36
 2 -11 7 147.28 4.19
 2 -11 7 145.34 3.91
 2 -11 7 130.34 4.61
 2 -11 7 135.88 4.55
 2 -11 7 133.3 4.27
 -2 -11 -7 145.27 4.42
 2 11 7 143.29 4.34
 2 -11 7 142.08 4.06
 2 11 7 138.55 4.31
 2 -11 7 130.79 4.08
 2 11 8 1.8 0.83
 2 11 8 0.58 0.77
 2 -11 8 0.72 0.7
 2 -11 8 0.12 0.66
 2 11 8 1.03 0.73
 -2 -11 -8 0.73 0.87
 2 11 8 0.49 0.74
 2 -11 8 0.84 0.59
 2 -11 8 0.57 0.79
 2 11 9 182.17 4.88
 2 11 9 181.11 4.93
 2 11 9 172.59 4.95
 2 11 9 179.73 4.88
 2 -11 9 180.52 5.14
 2 11 9 186.73 5.14
 2 -11 9 183.61 5.35
 2 -11 9 171.73 4.86
 -2 -11 -9 170.84 4.99
 -2 -11 -9 181.48 5.22
 -2 -11 -9 182.51 5.22
 2 -11 9 183.05 4.92
 2 -11 10 12.89 1.02
 2 -11 10 12.76 1.36
 2 11 10 12.36 1.28
 2 -11 10 14.11 1.26
 2 11 10 11.74 1.19
 2 11 10 12.21 1.02
 2 -11 10 13.76 1.18
 2 -11 10 13.13 1.12
 -2 -11 -10 15.02 1.35
 -2 -11 -10 12.73 1.24
 -2 -11 -10 11.57 1.24
 2 11 11 14.2 1.16
 2 -11 11 14.42 0.96
 2 11 11 12.62 1.19
 2 -11 11 11.76 1.24
 2 11 11 9.84 1.12
 2 -11 11 13.32 1.22
 2 11 11 11.86 1.09
 2 -11 11 14.3 1.1
 -2 -11 -11 14.71 1.21
 -2 -11 -11 12.84 1.15
 -2 -11 -11 14.46 1.2
 2 11 12 50.61 1.95
 2 -11 12 48.08 1.65
 2 11 12 50.92 2.01
 2 -11 12 46.99 1.97
 2 11 12 51.48 1.93
 2 11 12 52.29 1.91
 2 -11 12 49.52 1.8
 -2 -11 -12 45.79 1.9
 -2 -11 -12 48.82 1.93
 -2 -11 -12 47.69 1.92
 2 11 13 73.36 2.16
 2 11 13 74.69 2.14
 -2 -11 -13 68.03 2.09
 2 11 13 75 2.24
 2 11 13 70.51 2.23
 2 11 14 4.54 0.56
 2 11 14 6.37 0.58
 -2 -12 13 12.57 0.61
 -2 12 13 11.45 0.85
 -2 -12 13 10.85 0.83
 -2 12 13 14.36 0.84
 -2 12 13 9.34 0.71
 -2 -12 13 13.72 0.78
 2 -12 -13 15.88 0.94
 2 -12 -13 13.1 0.91
 2 -12 -13 14.76 0.93
 -2 -12 12 11.78 0.72
 -2 12 12 11.27 0.83
 -2 -12 12 14.05 0.94
 -2 12 12 9.18 0.85
 -2 12 12 13.52 1.02
 -2 12 12 13.13 1.06
 -2 -12 12 12.87 0.99
 -2 12 12 12.43 0.91
 2 -12 -12 11.89 0.98
 2 -12 -12 15.54 1.06
 2 -12 -12 12.02 0.98
 2 -12 -12 14.46 1.07
 -2 -12 11 19.75 1.18
 -2 -12 11 16.36 0.96
 -2 12 11 15.78 1.25
 -2 12 11 14.44 1.31
 -2 -12 11 18.11 1.23
 -2 -12 11 16.13 1.18
 -2 -12 11 16.66 0.94
 -2 12 11 15.56 1.05
 2 -12 -11 15.86 1.2
 2 -12 -11 18.08 1.25
 2 -12 -11 17.2 1.23
 2 -12 -11 18.56 1.3
 2 -12 -10 11.72 1.14
 2 -12 -10 10.85 1.14
 -2 -12 10 9.79 1.07
 -2 -12 10 11.67 1.12
 -2 -12 10 10.11 0.86
 -2 12 10 11.3 1.11
 -2 12 10 8.64 1.02
 -2 12 10 10.64 1.03
 2 -12 -10 9.58 1.09
 2 -12 -10 10.53 1.11
 -2 -12 10 11.42 1.06
 -2 -12 10 11.19 0.89
 -2 12 9 14.24 1.22
 -2 12 9 15.33 1.3
 -2 -12 9 12.66 1.03
 2 -12 -9 14.62 1.31
 2 -12 -9 13.41 1.26
 -2 -12 9 13.14 1.2
 -2 -12 9 13.46 1.29
 2 -12 -8 265.21 6.95
 -2 -12 8 275.22 6.87
 -2 -12 8 273.12 6.94
 -2 -12 8 256.88 6.5
 -2 12 8 277.82 7.04
 -2 12 8 281.39 7.06
 -2 12 8 276.19 7
 2 -12 -8 269.08 6.96
 2 -12 -8 276.59 7
 -2 -12 8 271.25 6.71
 -2 -12 7 2.36 0.95
 2 -12 -7 2.69 0.86
 -2 12 7 1.59 0.85
 -2 12 7 1.96 0.87
 2 -12 -7 1.8 0.84
 2 -12 -7 2.12 0.87
 -2 -12 7 1.52 0.83
 -2 -12 6 222.27 6
 -2 12 6 223.95 6.22
 -2 12 6 234.85 6.32
 -2 12 6 239.38 6.36
 2 -12 -6 227.7 6.18
 -2 -12 6 239.61 6
 -2 -12 5 9.96 1.11
 -2 -12 5 9.02 1.19
 -2 -12 5 9.29 1.1
 -2 12 5 8.63 1.15
 -2 12 5 10.67 1.28
 2 12 -5 6.96 1.02
 -2 12 5 9.89 1.21
 -2 12 5 10.14 1.2
 2 -12 -5 8.64 1.1
 2 12 -5 9.68 1.24
 2 -12 -5 11.42 1.18
 2 -12 -5 8.49 1.1
 -2 -12 4 155.94 4.54
 2 12 -4 162.26 4.85
 -2 -12 4 172.75 5.01
 -2 -12 4 168.03 4.72
 -2 12 4 165.94 4.9
 -2 12 4 174.5 5.04
 2 12 -4 168.65 5.1
 2 -12 -4 166.18 4.75
 -2 12 4 166.41 5
 2 -12 -4 170.18 4.78
 2 12 -4 162.64 4.9
 2 -12 -4 165.33 4.76
 -2 -12 3 28.66 1.57
 2 12 -3 29.51 1.84
 -2 -12 3 29.56 1.92
 -2 -12 3 29.33 1.67
 -2 12 3 28.02 1.73
 -2 12 3 28.42 1.84
 2 -12 -3 29.8 1.68
 2 12 -3 31.91 2.03
 2 -12 -3 30.46 1.69
 -2 12 3 30.35 1.86
 2 -12 -3 31.34 1.7
 2 12 -3 25.84 1.8
 -2 -12 3 26 1.35
 -2 -12 2 82.53 2.85
 -2 -12 2 97.84 3.12
 2 12 -2 88.63 3.34
 -2 12 2 82.28 3.09
 -2 12 2 93.14 3.29
 -2 12 2 89.82 3.27
 2 12 -2 88.01 3.46
 2 12 -2 90.43 3.4
 2 12 -1 2.32 0.99
 -2 -12 1 3.22 0.85
 -2 12 1 3.15 0.92
 2 -12 -1 3.3 1.03
 -2 12 1 4.84 0.97
 2 12 -1 4.17 1.1
 2 12 -1 4.14 1.01
 2 12 0 1.6 0.98
 -2 12 0 1.55 0.8
 -2 -12 0 0.73 0.81
 2 -12 0 1.41 0.93
 2 12 0 1.06 0.94
 -2 12 0 0.4 0.72
 2 12 0 1.09 0.91
 2 12 1 14.38 1.5
 -2 12 -1 14.01 1.28
 -2 -12 -1 15.36 1.38
 -2 12 -1 13.41 1.24
 2 -12 1 13.7 1.4
 2 12 1 14.89 1.47
 2 -12 2 47.05 2
 -2 12 -2 41.76 2
 -2 -12 -2 46.97 2.24
 2 -12 2 45.79 2.35
 2 12 2 47.85 2.4
 -2 12 -2 45.49 2.1
 2 12 2 47.54 2.48
 2 -12 2 45.21 2.06
 -2 -12 -3 14.47 1.39
 2 12 3 15.28 1.47
 2 12 3 12.66 1.4
 2 -12 3 11.51 1.36
 2 12 3 15.32 1.58
 2 -12 3 11.75 1.11
 2 -12 4 -0.05 0.69
 2 -12 4 0.76 0.92
 2 12 4 0.46 0.89
 -2 -12 -4 0.14 0.83
 2 12 4 0.7 0.85
 2 -12 4 -0.14 0.72
 2 -12 5 11.14 1.09
 2 -12 5 8.68 1.33
 2 -12 5 9.3 1.06
 -2 -12 -5 11.42 1.29
 2 12 5 8.38 1.2
 2 -12 5 7.32 0.97
 2 12 5 9.1 1.23
 2 -12 5 6.93 0.96
 2 -12 6 19.18 1.37
 2 12 6 17.86 1.49
 -2 -12 -6 21.2 1.62
 2 -12 6 20.09 1.36
 2 -12 6 18.62 1.36
 2 12 7 0.41 0.75
 2 12 7 -0.67 0.81
 2 -12 7 -0.75 0.75
 2 -12 7 0.15 0.97
 2 -12 7 0.44 0.8
 2 -12 7 1.02 0.73
 -2 -12 -7 0.61 0.84
 2 12 7 0.65 0.72
 -2 -12 -7 -0.07 0.83
 2 12 7 -0.59 0.76
 -2 -12 -7 -0.73 0.87
 2 -12 7 0.37 0.75
 2 12 8 0.86 0.82
 2 -12 8 0.65 0.97
 2 12 8 0.06 0.9
 2 -12 8 1.1 0.82
 2 12 8 1.3 0.72
 -2 -12 -8 0.63 0.84
 2 12 8 -0.47 0.73
 -2 -12 -8 0.62 0.84
 2 12 8 0.49 0.73
 2 12 8 1.12 0.75
 2 12 9 30.08 1.55
 2 12 9 28.01 1.57
 2 12 9 31.44 1.73
 2 -12 9 28.51 1.68
 2 -12 9 29.18 1.8
 2 -12 9 30.24 1.57
 2 -12 9 28.16 1.51
 2 12 9 29.01 1.54
 2 12 9 26.15 1.48
 -2 -12 -9 29.85 1.74
 -2 -12 -9 32.12 1.84
 2 -12 9 26.89 1.3
 2 -12 10 106.67 2.94
 2 12 10 114.54 3.32
 2 -12 10 104.39 3.35
 2 -12 10 105.51 3.51
 2 12 10 107.43 3.22
 2 12 10 113.77 3.15
 2 -12 10 111.92 3.2
 -2 -12 -10 109.27 3.48
 -2 -12 -10 116.81 3.56
 -2 -12 -10 108.92 3.49
 2 12 11 12.34 1.02
 2 12 11 11.46 1.04
 2 -12 11 12.77 1.12
 2 12 11 13.14 1.05
 2 -12 11 10.22 0.98
 2 12 11 11.66 0.96
 2 -12 11 12.13 0.92
 -2 -12 -11 12.8 1.08
 -2 -12 -11 10.99 1.03
 -2 -12 -11 13.13 1.08
 2 12 12 95.69 2.64
 2 12 12 85.62 2.6
 2 12 12 94.23 2.52
 2 -12 12 82.08 2.38
 -2 -12 -12 85 2.59
 -2 -12 -12 88.13 2.62
 -2 -12 -12 93.28 2.64
 -2 -12 -12 84.97 2.61
 2 12 12 93.39 2.49
 2 12 13 0.1 0.46
 2 12 13 0.64 0.4
 2 -12 13 0.29 0.35
 -2 13 12 0.31 0.49
 -2 13 12 0.32 0.4
 -2 13 12 0.02 0.37
 -2 -13 12 0.2 0.41
 -2 -13 12 0.45 0.46
 -2 13 12 0.24 0.55
 -2 13 11 29.39 1.24
 -2 -13 11 27.96 1.24
 -2 13 11 29.02 1.38
 -2 -13 11 28.57 1.35
 2 -13 -11 28.97 1.39
 2 -13 -11 30.4 1.42
 2 -13 -11 27.89 1.37
 2 -13 -11 28.2 1.39
 2 -13 -10 3.62 0.77
 2 -13 -10 2.45 0.75
 -2 -13 10 1.64 0.69
 -2 -13 10 4.19 0.79
 -2 -13 10 3.3 0.57
 -2 13 10 4.35 0.73
 -2 13 10 3.53 0.73
 -2 13 10 3.28 0.75
 2 -13 -10 4.2 0.81
 2 -13 -10 3.72 0.77
 -2 -13 10 4.23 0.72
 2 -13 -9 3.44 0.84
 2 -13 -9 4.38 0.82
 -2 -13 9 4.36 0.86
 -2 -13 9 3.52 0.81
 -2 -13 9 2.79 0.62
 -2 13 9 3.03 0.78
 -2 13 9 4.1 0.87
 2 -13 -9 4.46 0.85
 -2 13 9 3.59 0.82
 2 -13 -9 4.77 0.86
 -2 -13 9 2.52 0.74
 2 -13 -8 5.45 0.91
 -2 -13 8 4.26 0.94
 -2 -13 8 4.93 0.92
 -2 -13 8 5.39 0.76
 -2 13 8 5.69 0.94
 -2 13 8 5.69 1
 -2 -13 8 5.26 0.89
 2 -13 -8 5.12 0.95
 -2 13 8 4.88 0.93
 2 -13 -8 4.77 0.91
 2 -13 -7 1.56 0.75
 -2 13 7 2.2 0.85
 2 -13 -7 2.04 0.79
 -2 -13 7 2.66 0.94
 -2 -13 7 2.19 0.81
 2 -13 -6 29.35 1.69
 2 -13 -6 28.18 1.68
 -2 13 6 28.21 1.77
 -2 13 6 29.64 1.78
 -2 13 6 27.84 1.77
 -2 -13 6 28.41 1.66
 -2 -13 6 25.19 1.7
 2 -13 -5 0.06 0.73
 -2 13 5 0.63 0.81
 -2 13 5 0.7 0.82
 -2 -13 5 -0.07 0.87
 -2 -13 5 -0.17 0.76
 2 -13 -5 0.18 0.73
 2 13 -5 -0.07 0.82
 2 -13 -5 -0.3 0.78
 -2 13 5 0.57 0.82
 -2 -13 5 0.31 0.74
 2 -13 -4 47.44 2.16
 -2 13 4 53.86 2.46
 -2 13 4 52.81 2.44
 2 13 -4 48.28 2.27
 2 -13 -4 49.89 2.21
 2 -13 -4 48.86 2.19
 -2 -13 4 51.1 2.13
 -2 13 3 46.86 2.3
 2 13 -3 48.62 2.33
 -2 -13 3 45.7 1.99
 -2 -13 2 6.76 0.99
 -2 13 2 4.2 0.98
 2 13 -2 7.27 1.16
 2 13 -1 162.55 5.1
 -2 13 1 163.87 4.81
 2 13 -1 150.75 4.85
 2 -13 -1 157.84 4.82
 -2 -13 1 162.13 4.48
 -2 13 1 153.16 4.71
 2 13 0 18.36 1.67
 -2 13 0 16.94 1.4
 2 13 0 15.61 1.49
 2 -13 0 14.99 1.47
 -2 -13 0 14.58 1.18
 -2 -13 0 16.61 1.33
 -2 13 0 15.37 1.34
 2 13 1 13.59 1.43
 -2 -13 -1 13.39 1.3
 -2 13 -1 13.13 1.22
 2 -13 1 13.16 1.15
 2 13 1 14.45 1.56
 2 13 2 103.17 3.79
 -2 -13 -2 103.49 3.56
 -2 13 -2 106.6 3.43
 2 -13 2 103.67 3.26
 2 13 3 15.82 1.5
 -2 -13 -3 15.49 1.42
 2 -13 3 13.45 1.17
 2 -13 4 207.3 5.95
 2 -13 4 214.04 5.54
 2 13 4 215.84 6.01
 -2 -13 -4 214.77 5.85
 2 13 4 213.93 6.03
 2 -13 4 200.33 5.36
 2 -13 5 83.84 3.23
 2 -13 5 77.46 2.8
 -2 -13 -5 83.46 3.21
 2 13 5 86.44 3.24
 -2 -13 -5 80.19 3.13
 2 -13 5 77.71 2.72
 2 13 5 80.58 3.14
 -2 -13 -5 83.53 3.14
 2 13 6 7.72 1.09
 -2 -13 -6 6.98 1.13
 -2 -13 -6 10.7 1.26
 2 -13 6 9.13 1.27
 2 -13 6 8.43 0.99
 2 -13 7 63.92 2.25
 2 -13 7 63.86 2.67
 2 -13 7 59.26 2.35
 2 -13 7 60.54 2.21
 2 -13 7 58.3 2.27
 -2 -13 -7 62.03 2.54
 2 13 7 57.36 2.42
 -2 -13 -7 60.64 2.62
 2 13 7 59.1 2.46
 -2 -13 -7 62 2.61
 2 13 7 54.94 2.34
 2 13 7 56.5 2.33
 2 13 8 70.78 2.6
 2 -13 8 71.95 2.61
 2 -13 8 80.1 2.92
 2 -13 8 78.26 2.51
 2 -13 8 77.79 2.59
 2 13 8 74.58 2.61
 2 13 8 74.01 2.62
 2 13 8 74.82 2.64
 -2 -13 -8 82.87 2.96
 -2 -13 -8 75.26 2.86
 2 13 8 72.61 2.52
 2 13 9 36.93 1.68
 2 -13 9 35.42 1.69
 2 -13 9 36.82 1.88
 2 13 9 36.33 1.63
 2 13 9 37.09 1.61
 2 -13 9 41.62 1.63
 2 -13 9 40.66 1.65
 -2 -13 -9 37.77 1.87
 -2 -13 -9 41.12 1.92
 -2 -13 -9 39.27 1.89
 2 13 10 21.5 1.23
 2 13 10 15.35 1.14
 2 13 10 17.87 1.12
 2 -13 10 18.71 1.18
 2 -13 10 23.37 1.36
 2 13 10 18.55 1.08
 2 -13 10 21.14 1.07
 -2 -13 -10 21.94 1.29
 -2 -13 -10 22.57 1.3
 -2 -13 -10 22.46 1.3
 2 13 11 0.74 0.56
 2 13 11 0.93 0.5
 2 -13 11 0.96 0.47
 2 13 11 1.51 0.5
 -2 -13 -11 0.93 0.57
 -2 -13 -11 0.14 0.54
 2 -13 11 0.39 0.56
 2 13 11 0.8 0.5
 -2 -13 -11 1.04 0.58
 2 13 12 0.69 0.44
 2 13 12 0.45 0.4
 2 -13 12 0.65 0.33
 -2 -14 11 67.48 1.83
 -2 -14 10 17.78 0.92
 -2 14 10 14.57 1.02
 -2 -14 10 14.95 0.98
 -2 -14 10 14.52 0.76
 -2 14 10 15.6 0.92
 2 -14 -10 15.95 1.02
 2 -14 -10 16.43 1.02
 2 -14 -10 14.62 0.97
 2 -14 -10 16.09 1.02
 2 -14 -9 5.63 0.8
 2 -14 -9 7.41 0.86
 -2 -14 9 4.08 0.77
 -2 -14 9 5.88 0.79
 -2 -14 9 5.69 0.64
 -2 14 9 6.8 0.83
 -2 14 9 7.74 0.83
 -2 14 9 6.36 0.81
 2 -14 -9 7.94 0.85
 2 -14 -9 5.94 0.81
 -2 -14 9 5.5 0.73
 2 -14 -8 1.69 0.7
 2 -14 -8 1.41 0.67
 -2 -14 8 0.74 0.72
 -2 -14 8 1.15 0.64
 -2 -14 8 1.76 0.56
 -2 14 8 1.79 0.72
 -2 14 8 1.21 0.65
 2 -14 -8 2.43 0.71
 -2 14 8 2.14 0.74
 2 -14 -8 0.7 0.66
 -2 -14 8 0.67 0.63
 2 -14 -7 23.48 1.4
 -2 -14 7 21.03 1.33
 -2 -14 7 24.56 1.49
 -2 -14 7 19.88 1.21
 -2 14 7 25.29 1.51
 -2 14 7 26.36 1.53
 -2 14 7 24.65 1.5
 2 -14 -7 25.26 1.44
 2 -14 -7 25.66 1.45
 -2 -14 7 23.42 1.32
 2 -14 -6 0.05 0.68
 -2 14 6 1.08 0.79
 -2 14 6 0.48 0.78
 -2 -14 6 0.4 0.78
 -2 -14 6 -0.3 0.7
 2 -14 -6 0.77 0.72
 2 -14 -6 0.15 0.65
 -2 14 6 0.55 0.77
 -2 -14 6 0.26 0.65
 2 -14 -5 54.74 2.19
 -2 14 5 56.76 2.42
 2 14 -5 55.77 2.28
 -2 -14 5 54.51 2.36
 -2 -14 5 52.16 2.14
 2 -14 -5 53.87 2.19
 2 14 -5 53.58 2.31
 2 -14 -5 52.76 2.16
 -2 -14 5 48.46 2.03
 -2 14 4 13.09 1.28
 2 -14 -4 11.58 1.22
 -2 -14 4 14.26 1.36
 -2 -14 4 12.28 1.12
 2 14 -4 14.9 1.34
 -2 -14 4 11.67 1.05
 2 14 -3 82.48 3.2
 -2 -14 3 80.4 2.8
 2 -14 -3 77.4 3.01
 -2 -14 3 81.44 3.09
 -2 14 3 85.59 3.12
 2 14 -2 2.49 1.05
 -2 14 2 2.48 0.88
 -2 -14 2 1 0.92
 2 -14 -2 2.4 0.96
 -2 -14 2 1.19 0.72
 -2 14 2 2.11 0.84
 2 14 -2 1.82 0.9
 -2 14 2 2.13 0.85
 2 14 -1 84.73 3.34
 -2 14 1 80.01 3.01
 2 14 -1 79.7 3.13
 -2 -14 1 80.86 3.14
 2 -14 -1 82.69 3.1
 2 14 -1 73.62 3.09
 -2 14 1 79.64 3
 -2 14 1 80.66 3.04
 -2 -14 0 15.59 1.5
 2 -14 0 13.42 1.37
 2 14 0 13.03 1.43
 -2 14 0 14.01 1.28
 2 -14 0 10.53 1.06
 -2 14 0 12.44 1.22
 2 14 0 11.71 1.38
 -2 14 0 12.34 1.24
 2 -14 1 3.64 1.07
 -2 14 -1 4.23 0.89
 2 14 1 3.22 1.01
 2 -14 1 2.55 0.78
 2 14 1 2.38 1
 2 -14 2 3.23 1.01
 2 14 2 2.07 1
 2 -14 2 4.79 0.87
 2 14 2 1.73 0.92
 -2 -14 -3 2.73 0.87
 2 14 3 1.7 1.01
 -2 -14 -3 2.37 0.89
 2 -14 3 2.13 0.92
 -2 -14 -4 1.34 0.82
 2 14 4 0.56 0.83
 -2 -14 -4 1.16 0.85
 2 -14 4 1.21 0.93
 2 -14 5 14.03 1.34
 2 -14 5 12.76 1.08
 -2 -14 -5 13.32 1.28
 2 14 5 12.38 1.27
 -2 -14 -5 12.59 1.28
 -2 -14 -5 12.92 1.27
 2 14 5 12.47 1.27
 2 -14 5 11.97 1.03
 2 -14 6 32.89 1.53
 2 -14 6 35.07 1.88
 2 -14 6 36.51 1.66
 2 14 6 36.76 1.84
 -2 -14 -6 33.17 1.79
 -2 -14 -6 35.35 1.88
 -2 -14 -6 37.5 1.9
 2 14 6 36.93 1.85
 2 14 6 27.29 1.63
 2 14 6 30.99 1.63
 2 14 7 24.16 1.28
 2 -14 7 22.06 1.51
 2 14 7 18.24 1.25
 2 -14 7 24 1.29
 2 -14 7 22.37 1.18
 2 14 7 25.24 1.46
 2 14 7 22.72 1.39
 2 14 7 25.31 1.46
 -2 -14 -7 24.57 1.52
 -2 -14 -7 25.17 1.54
 -2 -14 -7 23.43 1.5
 2 -14 7 25.23 1.24
 2 14 8 11.35 0.89
 2 14 8 11.75 0.93
 2 14 8 9.95 0.91
 2 -14 8 11.18 1.07
 2 -14 8 9.12 0.84
 2 -14 8 12.5 0.9
 2 14 8 10.16 0.91
 2 14 8 11.31 0.96
 2 14 8 10.97 0.91
 -2 -14 -8 11.38 1.06
 -2 -14 -8 12.3 1.1
 -2 -14 -8 10.63 1.04
 2 14 9 11.14 0.84
 2 -14 9 10.11 0.98
 2 14 9 11.05 0.79
 2 -14 9 10.24 0.74
 -2 -14 -9 11.72 0.97
 -2 -14 -9 11.45 0.97
 -2 -14 -9 11.94 0.98
 -2 -14 -10 15.58 0.98
 2 -14 10 16.66 1
 2 -14 10 13.42 0.72
 -2 -14 -10 16.43 0.99
 -2 -14 -10 16.5 0.99
 2 14 10 16.46 0.91
 -2 15 9 -0.47 0.6
 -2 -15 9 0.19 0.31
 -2 15 9 0.36 0.43
 -2 15 9 0.17 0.52
 -2 -15 9 0.19 0.39
 2 -15 -8 0.86 0.51
 2 -15 -8 0.33 0.5
 -2 -15 8 0.96 0.53
 -2 -15 8 1.61 0.53
 -2 -15 8 1.04 0.42
 -2 15 8 1.25 0.58
 -2 15 8 1.17 0.57
 -2 15 8 1.37 0.62
 2 -15 -8 1.41 0.55
 2 -15 -8 0.51 0.53
 -2 -15 8 1.41 0.48
 2 -15 -7 2.73 0.63
 2 -15 -7 2.6 0.63
 -2 -15 7 4.55 0.77
 -2 -15 7 2.15 0.62
 -2 -15 7 3.67 0.58
 -2 15 7 3.11 0.73
 -2 15 7 3.06 0.71
 -2 15 7 4.15 0.76
 2 -15 -7 3.19 0.64
 2 -15 -7 2.34 0.62
 -2 -15 7 2.76 0.6
 -2 15 6 26.27 1.49
 -2 15 6 26.88 1.49
 -2 15 6 26.77 1.48
 -2 -15 6 26.21 1.24
 -2 -15 6 25.64 1.31
 -2 -15 6 24.66 1.42
 -2 -15 6 22.81 1.16
 2 15 -5 33 1.52
 -2 15 5 33.55 1.71
 -2 15 5 36.48 1.77
 -2 15 5 36.13 1.77
 -2 -15 5 35.15 1.72
 -2 -15 5 33.46 1.52
 -2 15 4 2.54 0.79
 2 15 -4 3.52 0.8
 -2 -15 4 4.03 0.91
 2 15 -4 3.92 0.82
 -2 15 4 3.42 0.87
 -2 15 4 2.98 0.83
 2 15 -3 1.14 0.78
 -2 15 3 1.22 0.75
 -2 -15 3 2.1 0.86
 2 15 -3 1.72 0.78
 -2 15 3 0.98 0.76
 -2 15 3 1.41 0.77
 2 -15 -2 4.46 0.92
 -2 -15 2 4.96 0.98
 2 15 -2 3.96 0.93
 -2 15 2 3.44 0.86
 2 -15 -2 2.34 0.71
 2 15 -2 3.42 0.88
 -2 15 2 3.65 0.84
 -2 15 2 4.02 0.89
 -2 -15 1 93.29 3.15
 2 -15 -1 92.85 3.1
 2 15 -1 88.04 3.15
 -2 15 1 88.41 3
 -2 15 1 83.32 2.96
 -2 15 1 88.67 3.02
 2 15 -1 89.88 3.19
 2 -15 -1 84.92 2.72
 -2 -15 0 37.55 1.98
 2 -15 0 39.21 1.95
 2 -15 0 34.61 1.56
 -2 15 0 35.39 1.78
 2 15 0 40.51 2.09
 -2 15 0 35.79 1.79
 -2 15 0 36.16 1.8
 2 15 0 40.44 2.08
 2 -15 0 35.47 1.63
 -2 -15 0 32.49 1.45
 -2 -15 -1 58.51 2.44
 2 -15 1 53.88 2.36
 2 -15 1 49.64 1.96
 2 15 1 60.3 2.52
 -2 -15 -1 52.05 2.05
 -2 15 -1 54.55 2.16
 -2 15 -1 51.57 2.16
 -2 15 -1 53.49 2.12
 2 15 1 61.29 2.54
 2 -15 1 53.04 2.01
 -2 -15 -2 92.1 3.2
 2 -15 2 86.35 3.05
 2 -15 2 86.02 2.72
 -2 -15 -2 85.2 2.83
 2 15 2 92.2 3.22
 -2 -15 -2 83.81 2.83
 -2 -15 -2 80.27 2.77
 2 15 2 91.23 3.22
 2 -15 2 91.67 2.76
 2 -15 3 4.05 0.9
 2 -15 3 3.14 0.68
 -2 -15 -3 5.3 0.85
 2 15 3 3.65 0.93
 2 15 3 4.91 0.97
 -2 -15 -3 2.88 0.78
 -2 -15 -3 4.08 0.81
 2 -15 3 4.69 0.75
 2 -15 4 97.2 3.2
 2 -15 4 94.62 2.85
 2 15 4 97.65 3.23
 -2 -15 -4 91.28 3.01
 -2 -15 -4 93.17 3.04
 2 15 4 92.59 3.19
 2 -15 4 95.86 2.8
 -2 -15 -5 52.7 2.04
 2 -15 5 46.83 1.72
 2 -15 5 51.19 2.1
 2 -15 5 50.88 1.81
 2 15 5 52.46 2.11
 -2 -15 -5 52.35 2.04
 2 15 5 52.8 2.12
 -2 -15 -5 52.55 2.03
 2 -15 6 20.75 1.33
 2 -15 6 18 1.06
 2 15 6 20.63 1.28
 2 15 6 21.04 1.29
 2 15 6 18.36 1.22
 -2 -15 -6 18.54 1.24
 -2 -15 -6 17.48 1.21
 2 -15 6 18.05 1.02
 -2 -15 -6 18.41 1.24
 2 15 7 3.55 0.61
 2 -15 7 2.89 0.73
 2 -15 7 4.17 0.6
 2 15 7 4.14 0.67
 2 15 7 3.44 0.68
 2 15 7 2.28 0.62
 -2 -15 -7 2.89 0.69
 -2 -15 -7 2.83 0.69
 -2 -15 -7 2.94 0.68
 -2 -15 -8 2.31 0.61
 -2 -15 -8 3.2 0.6
 2 -15 8 2.1 0.62
 -2 -15 -8 1.87 0.58
 -2 -15 -9 1.62 0.45
 2 15 9 0.3 0.44
 2 15 9 0.98 0.42
 -2 16 7 2.7 0.54
 -2 16 7 2.03 0.54
 -2 -16 7 3.28 0.44
 2 -16 -7 1.34 0.44
 -2 16 6 95.02 2.67
 -2 16 6 91.48 2.66
 -2 16 6 97.38 2.7
 -2 -16 6 89.15 2.41
 -2 -16 6 91.3 2.59
 -2 16 5 13.64 1.01
 -2 16 5 13.9 1.01
 -2 16 5 13.48 1.01
 -2 -16 5 13.4 0.84
 -2 -16 5 13.45 1.01
 2 -16 -5 11.58 0.83
 -2 -16 4 1.25 0.7
 -2 16 4 1.21 0.63
 2 -16 -4 1.82 0.58
 -2 16 4 1.27 0.64
 2 16 -4 1.18 0.51
 -2 16 4 2.62 0.7
 -2 -16 3 4.34 0.82
 2 16 -3 2.87 0.68
 -2 16 3 3.76 0.76
 2 -16 -3 3.52 0.65
 -2 16 3 3.93 0.75
 -2 16 3 2.71 0.73
 2 16 -3 3.47 0.68
 -2 -16 2 1.91 0.72
 -2 16 2 0.98 0.64
 2 16 -2 2.36 0.72
 2 -16 -2 2.57 0.62
 -2 16 2 2.1 0.71
 -2 16 2 1.46 0.67
 2 16 -2 1.91 0.68
 -2 -16 1 9.86 1.01
 -2 16 1 8.93 0.89
 -2 16 1 9.13 0.9
 2 16 -1 9.02 0.98
 -2 16 1 9.26 0.93
 2 16 -1 9.27 0.99
 2 -16 -1 9.14 0.82
 2 -16 0 4.01 0.82
 -2 -16 0 5.27 0.89
 2 -16 0 3.81 0.56
 -2 16 0 3.55 0.7
 -2 16 0 3.72 0.69
 2 16 0 7.12 0.93
 -2 16 0 4.76 0.73
 2 16 0 5.23 0.86
 2 -16 0 5.3 0.72
 -2 -16 -1 39.14 1.84
 2 -16 1 45.27 1.88
 2 -16 1 37.47 1.47
 2 16 1 41.04 1.86
 -2 16 -1 39.63 1.59
 2 16 1 44.38 1.92
 -2 -16 -1 32.41 1.33
 2 -16 1 43.98 1.6
 -2 -16 -2 44.04 1.87
 2 -16 2 42.78 1.83
 2 -16 2 42.04 1.55
 2 16 2 45.55 1.92
[truncated: 903,399 more chars]
