# Supplementary material for: Site‐Selective B─H Activation via HAT Toward Xanthyl‐closo‐Carboranes as Bench‐Stable Precursors of Organosulfur Boron Clusters
Source: Angew Chem Int Ed Engl. 2026 Apr 22;65(24):e7686382. doi: 10.1002/anie.7686382 (PMC13245599; doi:10.1002/anie.7686382)
Supplement: Supplementary file 2 — Supporting File 2: anie72341‐sup‐0002‐Data.zip. [file ANIE-65-e7686382-s002.zip › Ko18 (1)_2.cif]

data_Ko18
_audit_creation_date               2025-11-20
_audit_creation_method
;
Olex2 1.5-alpha
(compiled 2025.07.13 svn.rb7424aed for OlexSys, GUI svn.r7317)
;
loop_
  _audit_author_name
  _audit_author_email
  _audit_author_address
 'Rusconi, M.' '' 'University of Turin'
 'Hischa, B.' Birgit.Hischa@chemie.uni-regensburg.de 'University of Regensburg'

_audit_contact_author_address      ?
_audit_contact_author_email        ?
_audit_contact_author_name         ''
_audit_contact_author_phone        ?
_publ_contact_author_id_orcid      ?
_publ_section_references
;
Bourhis, L.J., Dolomanov, O.V., Gildea, R.J., Howard, J.A.K., Puschmann, H.
 (2015). Acta Cryst. A71, 59-75.

Dolomanov, O.V., Bourhis, L.J., Gildea, R.J, Howard, J.A.K. & Puschmann, H.
 (2009), J. Appl. Cryst. 42, 339-341.

Kleemiss, F., Dolomanov, O.V., Bodensteiner, M., Peyerimhoff, N., Midgley, L.,
Bourhis, L.J., Genoni, A., Malaspina, L.A., Jayatilaka, D., Spencer, J.L.,
White, F., Grundkoetter-Stock, B., Steinhauer, S., Lentz, D., Puschmann, H.,
Grabowsky, S. (2021), Chem. Sci., 12, 1675-1692.

Sheldrick, G.M. (2015). Acta Cryst. A71, 3-8.
;
_chemical_formula_moiety           'C5 H16 B10 O S2'
_chemical_formula_sum              'C5 H16 B10 O S2'
_chemical_formula_weight           264.557
_chemical_oxdiff_formula           'B10 C5 H16 O S2'
_chemical_oxdiff_usercomment       ZA_extern_Rusconi_MR502
loop_
  _atom_type_symbol
  _atom_type_scat_dispersion_real
  _atom_type_scat_dispersion_imag
  _atom_type_scat_source
  _atom_type_scat_dispersion_source
 B 0.00925 0.00394 'NoSpherA2: Chem.Sci. 2021, DOI:10.1039/D0SC05526C'
 'Brennan, Cowan, Rev. Sci. Instrum., 1992, 63, 850'
 C 0.01788 0.00908 'NoSpherA2: Chem.Sci. 2021, DOI:10.1039/D0SC05526C'
 'Brennan, Cowan, Rev. Sci. Instrum., 1992, 63, 850'
 H 0.00000 0.00000 'NoSpherA2: Chem.Sci. 2021, DOI:10.1039/D0SC05526C'
 'Brennan, Cowan, Rev. Sci. Instrum., 1992, 63, 850'
 O 0.04960 0.03234 'NoSpherA2: Chem.Sci. 2021, DOI:10.1039/D0SC05526C'
 'Brennan, Cowan, Rev. Sci. Instrum., 1992, 63, 850'
 S 0.33376 0.55840 'NoSpherA2: Chem.Sci. 2021, DOI:10.1039/D0SC05526C'
 'Brennan, Cowan, Rev. Sci. Instrum., 1992, 63, 850'

_space_group_crystal_system        'monoclinic'
_space_group_IT_number             14
_space_group_name_H-M_alt          'P 1 21/n 1'
_space_group_name_Hall             '-P 2yn'
loop_
  _space_group_symop_id
  _space_group_symop_operation_xyz
 1 x,y,z
 2 -x+1/2,y+1/2,-z+1/2
 3 -x,-y,-z
 4 x-1/2,-y-1/2,z-1/2

_symmetry_Int_Tables_number        14
_cell_length_a                     6.58942(4)
_cell_length_b                     13.34256(10)
_cell_length_c                     16.09094(11)
_cell_angle_alpha                  90
_cell_angle_beta                   91.1508(6)
_cell_angle_gamma                  90
_cell_volume                       1414.425(17)
_cell_formula_units_Z              4
_cell_measurement_reflns_used      15833
_cell_measurement_temperature      123.00(10)
_cell_measurement_theta_max        75.2880
_cell_measurement_theta_min        4.2870
_exptl_absorpt_coefficient_mu      3.144
_exptl_absorpt_correction_T_max    1.000
_exptl_absorpt_correction_T_min    0.448
_exptl_absorpt_correction_type     gaussian
_exptl_absorpt_process_details
;
CrysAlisPro 1.171.44.129a (Rigaku Oxford Diffraction, 2025)
Numerical absorption correction based on gaussian integration over
a multifaceted crystal model
Empirical absorption correction using spherical harmonics,
implemented in SCALE3 ABSPACK scaling algorithm.
;
_exptl_crystal_colour              'clear colourless'
_exptl_crystal_colour_lustre       clear
_exptl_crystal_colour_modifier     .
_exptl_crystal_colour_primary      colourless
_exptl_crystal_density_diffrn      1.242
_exptl_crystal_description         prism
_exptl_crystal_F_000               547.736
loop_
  _exptl_crystal_face_index_h
  _exptl_crystal_face_index_k
  _exptl_crystal_face_index_l
  _exptl_crystal_face_perp_dist
 3 0 -7 0.0793
 2 -3 9 0.0651
 -2 -1 9 0.0646
 4 0 -1 0.0870
 2 -7 1 0.1318
 -1 -8 2 0.1193
 -2 -7 2 0.1156
 -2 8 3 0.0771
 0 -8 -3 0.1300
 -2 -7 -3 0.1179
 -4 0 -5 0.1061
 -1 -2 -10 0.0570
 2 -2 -9 0.0972
 2 1 9 0.0250
 -1 2 10 0.0172
 1 -7 5 0.1020
 -2 8 -1 0.0921
 -1 2 -10 0.0552
 2 -2 8 0.0518

_exptl_crystal_size_max            0.25
_exptl_crystal_size_mid            0.2
_exptl_crystal_size_min            0.08
loop_
  _exptl_oxdiff_crystal_face_indexfrac_h
  _exptl_oxdiff_crystal_face_indexfrac_k
  _exptl_oxdiff_crystal_face_indexfrac_l
  _exptl_oxdiff_crystal_face_x
  _exptl_oxdiff_crystal_face_y
  _exptl_oxdiff_crystal_face_z
 3.2754 0.4669 -6.8568 0.1516 0.6479 0.7465
 1.5303 -2.9748 8.9880 -0.2132 -0.8872 0.4092
 -2.4455 -1.2482 8.5544 -0.1932 -0.8190 -0.5403
 4.2747 -0.1308 -0.6812 -0.1336 0.1212 0.9836
 2.3703 -7.0822 1.4935 0.5173 -0.4932 0.6994
 -0.6897 -8.3296 2.3390 0.7261 -0.6872 0.0247
 -2.1986 -7.2067 2.2921 0.6824 -0.6439 -0.3461
 -1.5960 7.7309 2.7118 -0.8183 0.1973 -0.5399
 -0.1475 -8.2731 -3.0573 0.9612 -0.2299 0.1524
 -2.0497 -7.2065 -2.8240 0.9258 -0.2196 -0.3076
 -3.7049 0.4833 -5.0092 0.3530 0.3779 -0.8559
 -1.0003 -1.5163 -9.9353 0.6746 0.7140 -0.1872
 2.1018 -2.4865 -8.6887 0.5780 0.6078 0.5445
 2.0390 0.9336 9.0089 -0.6163 -0.6538 0.4390
 -0.7346 2.1999 9.9729 -0.6702 -0.7070 -0.2258
 0.6125 -7.4739 5.0216 0.4571 -0.8366 0.3020
 -1.5564 8.0207 -0.9343 -0.6702 0.5153 -0.5341
 -0.6919 1.9638 -9.9910 0.3254 0.9255 -0.1936
 2.4374 -2.3514 7.9767 -0.2627 -0.7523 0.6042

_diffrn_reflns_av_R_equivalents    0.0200
_diffrn_reflns_av_unetI/netI       0.0089
_diffrn_reflns_Laue_measured_fraction_full  1.0000
_diffrn_reflns_Laue_measured_fraction_max  0.9806
_diffrn_reflns_limit_h_max         8
_diffrn_reflns_limit_h_min         -5
_diffrn_reflns_limit_k_max         16
_diffrn_reflns_limit_k_min         -16
_diffrn_reflns_limit_l_max         20
_diffrn_reflns_limit_l_min         -19
_diffrn_reflns_number              30619
_diffrn_reflns_point_group_measured_fraction_full  1.0000
_diffrn_reflns_point_group_measured_fraction_max  0.9806
_diffrn_reflns_theta_full          67.6840
_diffrn_reflns_theta_max           75.55
_diffrn_reflns_theta_min           4.30
_diffrn_ambient_environment        N~2~
_diffrn_ambient_temperature        123.00(10)
_diffrn_detector                   'Hybrid Pixel Array Detector'
_diffrn_detector_area_resol_mean   10.0000
_diffrn_detector_type              'HyPix-Arc 150'
_diffrn_measured_fraction_theta_full  1.0000
_diffrn_measured_fraction_theta_max  0.9806
_diffrn_measurement_details
;
List of Runs (angles in degrees, time in seconds):

  # Type    Start    End  Width  t~exp~   \w     \q     \k     \f   Frames
--------------------------------------------------------------------------
  1  \w     26.00  92.00   0.50    0.30    --   66.71-125.00  30.00  132
  2  \w     26.00  92.00   0.50    0.30    --   66.71-125.00 -30.00  132
  3  \w     26.00  92.00   0.50    0.30    --   66.71-125.00 -30.00  132
  4  \w     26.00  92.00   0.50    0.30    --   66.71-125.00-150.00  132
  5  \w     34.00  99.00   0.50    0.30    --   74.06-125.00-180.00  130
  6  \w     38.00 103.00   0.50    0.30    --   77.65-125.00-150.00  130
  7  \w     37.00 103.00   0.50    0.30    --   77.65-125.00-120.00  132
  8  \w     74.00 102.00   0.50    0.30    --   77.65-125.00   0.00   56
  9  \w     37.00  91.00   0.50    0.30    --   77.65-125.00   0.00  108
 10  \w     40.00 103.00   0.50    0.30    --   77.65-125.00  60.00  126
 11  \w     68.00 103.00   0.50    0.30    --   77.65-125.00  90.00   70
 12  \w     37.00 103.00   0.50    0.30    --   77.65-125.00 150.00  132
 13  \w     38.00 103.00   0.50    0.30    --   77.65-125.00 -30.00  130
 14  \w     37.00  94.00   0.50    0.30    --   77.65-125.00 -90.00  114
 15  \w     38.00  86.00   0.50    0.30    --   77.65-125.00-180.00   96
 16  \w     35.00  92.00   0.50    0.30    --   74.06-112.00 103.00  114
 17  \w     38.00  95.00   0.50    0.30    --   77.65-112.00 103.00  114
 18  \w     27.00  84.00   0.50    0.30    --   66.71-112.00 103.00  114
 19  \w     37.00 103.00   0.50    0.30    --   77.65-125.00 -60.00  132
 20  \w     61.00  88.00   0.50    0.30    --   77.65  15.00-120.00   54
 21  \w     46.00 116.00   0.50    0.30    --   74.06  15.00-150.00  140
 22  \w     46.00 116.00   0.50    0.30    --   74.06  15.00-150.00  140
 23  \w     92.00 120.00   0.50    0.30    --   77.65  15.00-180.00   56
 24  \w     50.00 119.00   0.50    0.30    --   77.65  15.00 -30.00  138
 25  \w     54.00  81.00   0.50    0.30    --   77.65  15.00-180.00   54
 26  \w     46.00 116.00   0.50    0.30    --   74.06  15.00   0.00  140
 27  \w     89.00 116.00   0.50    0.30    --   77.65  15.00-120.00   54
 28  \w     64.00 119.00   0.50    0.30    --   77.65  15.00  30.00  110
 29  \w     50.00 117.00   0.50    0.30    --   77.65  15.00 120.00  134
 30  \w     38.00 109.00   0.50    0.30    --   66.71  15.00 150.00  142
 31  \w    -92.00 -27.00   0.50    0.30    --  -67.50 125.00  90.00  130
 32  \w    -92.00 -27.00   0.50    0.30    --  -67.50 125.00 120.00  130
 33  \w    -92.00 -27.00   0.50    0.30    --  -67.50 125.00  60.00  130
 34  \w    -87.00 -30.00   0.50    0.30    --  -69.16 112.00-164.00  114
 35  \w    -85.00 -28.00   0.50    0.30    --  -67.50 112.00-164.00  114
 36  \w   -109.00 -39.00   0.50    0.30    --  -67.50 -15.00   0.00  140
 37  \w   -111.00 -41.00   0.50    0.30    --  -69.16 -15.00 -60.00  140
 38  \w   -109.00 -39.00   0.50    0.30    --  -67.50 -15.00-150.00  140
 39  \w   -111.00 -41.00   0.50    0.30    --  -69.16 -15.00-120.00  140
 40  \w   -111.00 -41.00   0.50    0.30    --  -69.16 -15.00 -60.00  140
 41  \w   -109.00 -39.00   0.50    0.30    --  -67.50 -15.00 150.00  140
;
_diffrn_measurement_device         'four-circle diffractometer'
_diffrn_measurement_device_type    'XtaLAB Synergy R, DW system, HyPix-Arc 150'
_diffrn_measurement_method         '\w scans'
_diffrn_orient_matrix_type        
 'CrysAlisPro convention (1999,Acta A55,543-557)'
_diffrn_orient_matrix_UB_11        -0.0420026000
_diffrn_orient_matrix_UB_12        -0.0973981000
_diffrn_orient_matrix_UB_13        -0.0488086000
_diffrn_orient_matrix_UB_21        0.0169920000
_diffrn_orient_matrix_UB_22        0.0579438000
_diffrn_orient_matrix_UB_23        -0.0824230000
_diffrn_orient_matrix_UB_31        0.2292795000
_diffrn_orient_matrix_UB_32        -0.0221969000
_diffrn_orient_matrix_UB_33        -0.0008588000
_diffrn_oxdiff_digest_od_ed
;

;
_diffrn_oxdiff_measurement_exp_name  Ko18.par
_diffrn_radiation_monochromator    mirror
_diffrn_radiation_probe            x-ray
_diffrn_radiation_type             'Cu K\a'
_diffrn_radiation_wavelength       1.54184
_diffrn_source                     'Rotating-anode X-ray tube'
_diffrn_source_type                'Rigaku (Cu) X-ray Source'
_reflns_Friedel_coverage           0.0
_reflns_limit_h_max                7
_reflns_limit_h_min                -8
_reflns_limit_k_max                16
_reflns_limit_k_min                0
_reflns_limit_l_max                20
_reflns_limit_l_min                -6
_reflns_number_gt                  2777
_reflns_number_total               2883
_reflns_threshold_expression       I>=2u(I)
_computing_cell_refinement         'CrysAlisPro 1.171.44.129a (Rigaku OD, 2025)'
_computing_data_collection        
 'CrysAlisPro system (CCD 44.122a 64-bit (release 14-09-2025))'
_computing_data_reduction          'CrysAlisPro 1.171.44.129a (Rigaku OD, 2025)'
_computing_molecular_graphics      'Olex2 1.5-alpha (Dolomanov et al., 2009)'
_computing_publication_material    'Olex2 1.5-alpha (Dolomanov et al., 2009)'
_computing_structure_refinement   
 'olex2.refine 1.5-alpha (Bourhis et al., 2015)'
_computing_structure_solution      'SHELXT 2018/2 (Sheldrick, 2018)'
_refine_diff_density_max           0.4527
_refine_diff_density_min           -0.3499
_refine_diff_density_rms           0.0250
_refine_ls_d_res_high              0.7961
_refine_ls_d_res_low               10.2701
_refine_ls_goodness_of_fit_ref     1.0890
_refine_ls_hydrogen_treatment      constr
_refine_ls_matrix_type             full
_refine_ls_number_constraints      0
_refine_ls_number_parameters       307
_refine_ls_number_reflns           2883
_refine_ls_number_restraints       0
_refine_ls_R_factor_all            0.0198
_refine_ls_R_factor_gt             0.0189
_refine_ls_restrained_S_all        1.0890
_refine_ls_shift/su_max            -0.0005
_refine_ls_shift/su_mean           0.0001
_refine_ls_structure_factor_coef   Fsqd
_refine_ls_weighting_details      
 'w=1/[\s^2^(Fo^2^)+(0.0132P)^2^+0.2708P] where P=(Fo^2^+2Fc^2^)/3'
_refine_ls_weighting_scheme        calc
_refine_ls_wR_factor_gt            0.0417
_refine_ls_wR_factor_ref           0.0420
_olex2_refinement_description
;
1. Fixed Uiso
 At 1.2 times of:
  All B(H) groups, All C(H) groups, All C(H,H) groups
 At 1.5 times of:
  All C(H,H,H) groups
;
_olex2_refine_details
;
Refinement using NoSpherA2, an implementation of
NOn-SPHERical Atom-form-factors in Olex2.
Please cite:
F. Kleemiss et al. Chem. Sci. DOI 10.1039/D0SC05526C - 2021
NoSpherA2 implementation of HAR makes use of
tailor-made aspherical atomic form factors calculated
on-the-fly from a Hirshfeld-partitioned electron density (ED) - not from
spherical-atom form factors.

The ED is calculated from a gaussian basis set single determinant SCF
wavefunction - either Hartree-Fock or DFT using selected funtionals
- for a fragment of the crystal.
This fragment can be embedded in an electrostatic crystal field by employing cluster charges
or modelled using implicit solvation models, depending on the software used.
The following options were used:
   SOFTWARE:       ORCA 5.0
   PARTITIONING:   NoSpherA2
   INT ACCURACY:   Normal
   METHOD:         r2SCAN
   BASIS SET:      def2-TZVP
   CHARGE:         0
   MULTIPLICITY:   1
   DATE:           2025-11-20_09-04-12
;
_atom_sites_solution_primary       dual
loop_
  _atom_site_label
  _atom_site_type_symbol
  _atom_site_fract_x
  _atom_site_fract_y
  _atom_site_fract_z
  _atom_site_U_iso_or_equiv
  _atom_site_adp_type
  _atom_site_occupancy
  _atom_site_refinement_flags_posn
 S2 S 0.36592(3) 0.733361(16) 0.648199(14) 0.03081(6) Uani 1.000000 .
 S1 S 0.46000(5) 0.866894(19) 0.510916(16) 0.04638(8) Uani 1.000000 .
 O1 O 0.66767(9) 0.70315(4) 0.55159(4) 0.02879(13) Uani 1.000000 .
 C4 C 0.73487(13) 0.53008(6) 0.81468(6) 0.02747(18) Uani 1.000000 .
 C5 C 0.36220(13) 0.46522(6) 0.80274(6) 0.02902(18) Uani 1.000000 .
 C3 C 0.51644(14) 0.76490(6) 0.56432(5) 0.02870(18) Uani 1.000000 .
 C2 C 0.80395(18) 0.72254(8) 0.48326(7) 0.0384(2) Uani 1.000000 .
 C1 C 0.95484(19) 0.63831(9) 0.48327(7) 0.0420(2) Uani 1.000000 .
 B3 B 0.47520(13) 0.62100(6) 0.70202(6) 0.02145(17) Uani 1.000000 .
 B5 B 0.73152(14) 0.58429(7) 0.71786(6) 0.02329(18) Uani 1.000000 .
 B4 B 0.56323(14) 0.50642(7) 0.65766(6) 0.02443(19) Uani 1.000000 .
 B1 B 0.34097(15) 0.59183(7) 0.79365(6) 0.02609(19) Uani 1.000000 .
 B8 B 0.59423(15) 0.63616(7) 0.80193(6) 0.02538(19) Uani 1.000000 .
 B6 B 0.73581(15) 0.45150(7) 0.73076(6) 0.02681(19) Uani 1.000000 .
 B2 B 0.32286(15) 0.51135(7) 0.70510(6) 0.0269(2) Uani 1.000000 .
 B9 B 0.51265(16) 0.53679(8) 0.86547(6) 0.0302(2) Uani 1.000000 .
 B7 B 0.48330(15) 0.40665(7) 0.72299(7) 0.0292(2) Uani 1.000000 .
 B10 B 0.60000(16) 0.42225(7) 0.82135(7) 0.0307(2) Uani 1.000000 .
 H4 H 0.8713(17) 0.5362(8) 0.8515(7) 0.047(3) Uani 1.000000 .
 H5 H 0.2415(17) 0.4261(8) 0.8318(7) 0.053(3) Uani 1.000000 .
 H2a H 0.708(2) 0.7256(10) 0.4270(8) 0.069(4) Uani 1.000000 .
 H2b H 0.874(2) 0.7948(9) 0.4937(8) 0.074(4) Uani 1.000000 .
 H1a H 1.058(2) 0.6482(11) 0.4336(9) 0.081(5) Uani 1.000000 .
 H1b H 1.038(2) 0.6349(11) 0.5417(8) 0.074(4) Uani 1.000000 .
 H1c H 0.875(2) 0.5676(10) 0.4740(9) 0.073(4) Uani 1.000000 .
 H5a H 0.8769(14) 0.6267(7) 0.6943(7) 0.042(3) Uani 1.000000 .
 H4a H 0.5804(16) 0.4950(8) 0.5841(6) 0.046(3) Uani 1.000000 .
 H1 H 0.1951(15) 0.6344(8) 0.8175(7) 0.048(3) Uani 1.000000 .
 H8 H 0.6462(16) 0.7126(8) 0.8326(7) 0.048(3) Uani 1.000000 .
 H6 H 0.8838(15) 0.4049(8) 0.7168(7) 0.048(3) Uani 1.000000 .
 H2 H 0.1642(15) 0.5017(8) 0.6711(7) 0.050(3) Uani 1.000000 .
 H9 H 0.5007(18) 0.5406(9) 0.9387(6) 0.056(3) Uani 1.000000 .
 H7 H 0.4324(16) 0.3251(8) 0.7022(7) 0.056(3) Uani 1.000000 .
 H10 H 0.6397(17) 0.3567(8) 0.8679(7) 0.056(3) Uani 1.000000 .

loop_
  _atom_site_aniso_label
  _atom_site_aniso_U_11
  _atom_site_aniso_U_22
  _atom_site_aniso_U_33
  _atom_site_aniso_U_12
  _atom_site_aniso_U_13
  _atom_site_aniso_U_23
 S2 0.03233(12) 0.02624(11) 0.03397(12) 0.01074(8) 0.00360(8) 0.00593(8)
 S1 0.06756(18) 0.03516(13) 0.03651(14) 0.01954(12) 0.00294(12) 0.01509(10)
 O1 0.0386(3) 0.0224(3) 0.0255(3) 0.0046(2) 0.0036(2) 0.0035(2)
 C4 0.0255(4) 0.0272(4) 0.0295(4) -0.0015(3) -0.0041(3) 0.0048(3)
 C5 0.0273(4) 0.0237(4) 0.0364(5) -0.0036(3) 0.0082(4) 0.0041(3)
 C3 0.0387(5) 0.0229(4) 0.0244(4) 0.0056(3) -0.0019(3) 0.0034(3)
 C2 0.0560(6) 0.0306(5) 0.0289(5) 0.0051(5) 0.0118(5) 0.0032(4)
 C1 0.0477(6) 0.0434(6) 0.0352(6) 0.0074(5) 0.0123(5) -0.0003(5)
 B3 0.0216(4) 0.0190(4) 0.0238(4) 0.0014(3) 0.0013(3) 0.0015(3)
 B5 0.0199(4) 0.0208(4) 0.0291(5) -0.0013(3) 0.0017(3) 0.0026(3)
 B4 0.0256(5) 0.0212(4) 0.0265(5) 0.0010(3) 0.0019(4) -0.0023(4)
 B1 0.0251(5) 0.0248(4) 0.0286(5) 0.0011(4) 0.0066(4) 0.0008(4)
 B8 0.0292(5) 0.0215(4) 0.0254(5) -0.0028(4) -0.0004(4) -0.0013(4)
 B6 0.0247(5) 0.0213(4) 0.0345(5) 0.0034(4) 0.0040(4) 0.0046(4)
 B2 0.0210(5) 0.0252(4) 0.0344(5) -0.0028(4) -0.0000(4) -0.0021(4)
 B9 0.0362(5) 0.0296(5) 0.0250(5) -0.0003(4) 0.0034(4) 0.0040(4)
 B7 0.0302(5) 0.0183(4) 0.0393(5) -0.0030(4) 0.0038(4) -0.0013(4)
 B10 0.0330(5) 0.0246(5) 0.0346(5) 0.0011(4) 0.0034(4) 0.0099(4)
 H4 0.046(7) 0.050(7) 0.045(7) -0.004(6) -0.014(6) -0.001(6)
 H5 0.044(7) 0.049(8) 0.068(9) -0.004(6) 0.017(6) 0.010(7)
 H2a 0.077(10) 0.079(10) 0.051(9) 0.022(8) -0.008(7) 0.004(7)
 H2b 0.108(11) 0.042(8) 0.074(10) -0.015(8) 0.048(8) -0.006(7)
 H1a 0.085(10) 0.084(11) 0.076(10) 0.022(9) 0.043(9) 0.002(8)
 H1b 0.072(10) 0.106(12) 0.045(8) 0.012(8) -0.003(7) -0.000(8)
 H1c 0.076(10) 0.046(8) 0.097(12) 0.002(8) 0.018(9) -0.008(8)
 H5a 0.026(6) 0.046(7) 0.055(7) -0.002(5) 0.005(5) 0.012(6)
 H4a 0.057(7) 0.043(7) 0.038(7) 0.003(6) 0.002(6) -0.010(6)
 H1 0.037(6) 0.043(7) 0.064(8) 0.006(5) 0.019(6) -0.002(6)
 H8 0.054(7) 0.036(7) 0.054(8) -0.009(6) -0.007(6) -0.008(6)
 H6 0.039(7) 0.038(7) 0.067(8) 0.011(6) 0.014(6) 0.009(6)
 H2 0.031(6) 0.055(8) 0.065(8) -0.002(5) -0.015(6) -0.005(6)
 H9 0.078(9) 0.059(8) 0.032(7) 0.003(7) 0.004(6) -0.000(6)
 H7 0.058(8) 0.027(6) 0.082(9) -0.006(6) 0.008(7) -0.015(6)
 H10 0.061(8) 0.045(7) 0.061(8) 0.006(6) 0.004(6) 0.026(6)

loop_
  _geom_bond_atom_site_label_1
  _geom_bond_atom_site_label_2
  _geom_bond_distance
  _geom_bond_site_symmetry_2
  _geom_bond_publ_flag
 S2 C3 1.7425(9) . ?
 S2 B3 1.8684(9) . ?
 S1 C3 1.6480(8) . ?
 O1 C3 1.3123(10) . ?
 O1 C2 1.4566(11) . ?
 C4 B5 1.7173(13) . ?
 C4 B8 1.7020(13) . ?
 C4 B6 1.7096(13) . ?
 C4 B9 1.6936(13) . ?
 C4 B10 1.6956(13) . ?
 C4 H4 1.070(10) . ?
 C5 B1 1.7011(13) . ?
 C5 B2 1.7024(14) . ?
 C5 B9 1.6951(14) . ?
 C5 B7 1.7132(13) . ?
 C5 B10 1.6897(13) . ?
 C5 H5 1.067(11) . ?
 C2 C1 1.5005(14) . ?
 C2 H2a 1.097(13) . ?
 C2 H2b 1.080(12) . ?
 C1 H1a 1.070(13) . ?
 C1 H1b 1.078(13) . ?
 C1 H1c 1.088(13) . ?
 B3 B5 1.7721(12) . ?
 B3 B4 1.7889(12) . ?
 B3 B1 1.7778(13) . ?
 B3 B8 1.7861(13) . ?
 B3 B2 1.7756(13) . ?
 B5 B4 1.7901(13) . ?
 B5 B8 1.7823(13) . ?
 B5 B6 1.7841(13) . ?
 B5 H5a 1.181(9) . ?
 B4 B6 1.7776(14) . ?
 B4 B2 1.7732(13) . ?
 B4 B7 1.7824(14) . ?
 B4 H4a 1.201(10) . ?
 B1 B8 1.7731(13) . ?
 B1 B2 1.7863(14) . ?
 B1 B9 1.7613(14) . ?
 B1 H1 1.187(10) . ?
 B8 B9 1.7648(14) . ?
 B8 H8 1.181(10) . ?
 B6 B7 1.7703(14) . ?
 B6 B10 1.7692(14) . ?
 B6 H6 1.182(10) . ?
 B2 B7 1.7720(14) . ?
 B2 H2 1.177(10) . ?
 B9 B10 1.7852(15) . ?
 B9 H9 1.184(10) . ?
 B7 B10 1.7580(15) . ?
 B7 H7 1.184(10) . ?
 B10 H10 1.178(10) . ?

loop_
  _geom_angle_atom_site_label_1
  _geom_angle_atom_site_label_2
  _geom_angle_atom_site_label_3
  _geom_angle
  _geom_angle_site_symmetry_1
  _geom_angle_site_symmetry_3
  _geom_angle_publ_flag
 B3 S2 C3 109.43(4) . . ?
 C2 O1 C3 119.21(7) . . ?
 B8 C4 B5 62.83(5) . . ?
 B6 C4 B5 62.74(5) . . ?
 B6 C4 B8 115.18(7) . . ?
 B9 C4 B5 114.84(7) . . ?
 B9 C4 B8 62.63(6) . . ?
 B9 C4 B6 115.50(7) . . ?
 B10 C4 B5 114.69(7) . . ?
 B10 C4 B8 115.37(7) . . ?
 B10 C4 B6 62.60(6) . . ?
 B10 C4 B9 63.57(6) . . ?
 H4 C4 B5 117.7(6) . . ?
 H4 C4 B8 116.9(6) . . ?
 H4 C4 B6 117.9(6) . . ?
 H4 C4 B9 117.0(6) . . ?
 H4 C4 B10 117.7(6) . . ?
 B2 C5 B1 63.32(6) . . ?
 B9 C5 B1 62.48(6) . . ?
 B9 C5 B2 114.98(7) . . ?
 B7 C5 B1 115.30(7) . . ?
 B7 C5 B2 62.50(6) . . ?
 B7 C5 B9 115.30(7) . . ?
 B10 C5 B1 115.25(7) . . ?
 B10 C5 B2 114.19(7) . . ?
 B10 C5 B9 63.66(6) . . ?
 B10 C5 B7 62.21(6) . . ?
 H5 C5 B1 117.6(6) . . ?
 H5 C5 B2 118.7(6) . . ?
 H5 C5 B9 116.6(7) . . ?
 H5 C5 B7 117.8(6) . . ?
 H5 C5 B10 116.9(6) . . ?
 S1 C3 S2 118.51(5) . . ?
 O1 C3 S2 114.53(6) . . ?
 O1 C3 S1 126.95(7) . . ?
 C1 C2 O1 106.59(8) . . ?
 H2a C2 O1 105.9(7) . . ?
 H2a C2 C1 113.6(7) . . ?
 H2b C2 O1 107.9(6) . . ?
 H2b C2 C1 112.8(8) . . ?
 H2b C2 H2a 109.4(10) . . ?
 H1a C1 C2 109.9(7) . . ?
 H1b C1 C2 110.8(7) . . ?
 H1b C1 H1a 109.7(11) . . ?
 H1c C1 C2 109.4(7) . . ?
 H1c C1 H1a 108.5(10) . . ?
 H1c C1 H1b 108.4(11) . . ?
 B5 B3 S2 130.23(6) . . ?
 B4 B3 S2 128.75(6) . . ?
 B4 B3 B5 60.36(5) . . ?
 B1 B3 S2 111.50(5) . . ?
 B1 B3 B5 107.99(6) . . ?
 B1 B3 B4 108.33(6) . . ?
 B8 B3 S2 118.98(6) . . ?
 B8 B3 B5 60.12(5) . . ?
 B8 B3 B4 108.41(6) . . ?
 B8 B3 B1 59.67(5) . . ?
 B2 B3 S2 117.46(6) . . ?
 B2 B3 B5 107.82(6) . . ?
 B2 B3 B4 59.66(5) . . ?
 B2 B3 B1 60.36(5) . . ?
 B2 B3 B8 107.85(6) . . ?
 B3 B5 C4 103.99(6) . . ?
 B4 B5 C4 104.06(6) . . ?
 B4 B5 B3 60.29(5) . . ?
 B8 B5 C4 58.16(5) . . ?
 B8 B5 B3 60.33(5) . . ?
 B8 B5 B4 108.52(6) . . ?
 B6 B5 C4 58.42(5) . . ?
 B6 B5 B3 107.70(6) . . ?
 B6 B5 B4 59.65(5) . . ?
 B6 B5 B8 107.72(6) . . ?
 H5a B5 C4 119.8(5) . . ?
 H5a B5 B3 126.7(5) . . ?
 H5a B5 B4 127.0(5) . . ?
 H5a B5 B8 119.0(5) . . ?
 H5a B5 B6 120.1(5) . . ?
 B5 B4 B3 59.36(5) . . ?
 B6 B4 B3 107.25(7) . . ?
 B6 B4 B5 60.01(5) . . ?
 B2 B4 B3 59.80(5) . . ?
 B2 B4 B5 107.13(7) . . ?
 B2 B4 B6 107.19(7) . . ?
 B7 B4 B3 107.52(7) . . ?
 B7 B4 B5 107.55(7) . . ?
 B7 B4 B6 59.64(5) . . ?
 B7 B4 B2 59.78(5) . . ?
 H4a B4 B3 122.6(5) . . ?
 H4a B4 B5 122.5(5) . . ?
 H4a B4 B6 121.9(5) . . ?
 H4a B4 B2 122.1(5) . . ?
 H4a B4 B7 121.4(5) . . ?
 B3 B1 C5 104.32(6) . . ?
 B8 B1 C5 104.43(7) . . ?
 B8 B1 B3 60.40(5) . . ?
 B2 B1 C5 58.38(5) . . ?
 B2 B1 B3 59.76(5) . . ?
 B2 B1 B8 107.95(7) . . ?
 B9 B1 C5 58.59(5) . . ?
 B9 B1 B3 108.16(7) . . ?
 B9 B1 B8 59.91(5) . . ?
 B9 B1 B2 107.73(7) . . ?
 H1 B1 C5 120.8(5) . . ?
 H1 B1 B3 125.7(5) . . ?
 H1 B1 B8 125.7(5) . . ?
 H1 B1 B2 120.3(5) . . ?
 H1 B1 B9 120.0(5) . . ?
 B3 B8 C4 104.03(6) . . ?
 B5 B8 C4 59.01(5) . . ?
 B5 B8 B3 59.55(5) . . ?
 B1 B8 C4 103.95(6) . . ?
 B1 B8 B3 59.93(5) . . ?
 B1 B8 B5 107.74(7) . . ?
 B9 B8 C4 58.45(5) . . ?
 B9 B8 B3 107.64(7) . . ?
 B9 B8 B5 108.25(7) . . ?
 B9 B8 B1 59.72(5) . . ?
 H8 B8 C4 121.0(5) . . ?
 H8 B8 B3 126.4(5) . . ?
 H8 B8 B5 120.4(5) . . ?
 H8 B8 B1 125.7(5) . . ?
 H8 B8 B9 119.7(5) . . ?
 B5 B6 C4 58.84(5) . . ?
 B4 B6 C4 104.92(6) . . ?
 B4 B6 B5 60.34(5) . . ?
 B7 B6 C4 104.17(7) . . ?
 B7 B6 B5 108.35(7) . . ?
 B7 B6 B4 60.31(6) . . ?
 B10 B6 C4 58.31(5) . . ?
 B10 B6 B5 107.93(7) . . ?
 B10 B6 B4 107.98(7) . . ?
 B10 B6 B7 59.56(6) . . ?
 H6 B6 C4 119.3(6) . . ?
 H6 B6 B5 120.7(5) . . ?
 H6 B6 B4 127.6(5) . . ?
 H6 B6 B7 125.9(5) . . ?
 H6 B6 B10 118.3(5) . . ?
 B3 B2 C5 104.35(7) . . ?
 B4 B2 C5 105.25(7) . . ?
 B4 B2 B3 60.54(5) . . ?
 B1 B2 C5 58.31(5) . . ?
 B1 B2 B3 59.88(5) . . ?
 B1 B2 B4 108.65(7) . . ?
 B7 B2 C5 59.05(5) . . ?
 B7 B2 B3 108.56(7) . . ?
 B7 B2 B4 60.36(5) . . ?
 B7 B2 B1 108.31(7) . . ?
 H2 B2 C5 120.5(6) . . ?
 H2 B2 B3 125.0(5) . . ?
 H2 B2 B4 126.0(6) . . ?
 H2 B2 B1 118.7(5) . . ?
 H2 B2 B7 120.7(5) . . ?
 C5 B9 C4 100.59(7) . . ?
 B1 B9 C4 104.81(7) . . ?
 B1 B9 C5 58.93(5) . . ?
 B8 B9 C4 58.92(5) . . ?
 B8 B9 C5 105.04(7) . . ?
 B8 B9 B1 60.38(5) . . ?
 B10 B9 C4 58.27(5) . . ?
 B10 B9 C5 58.02(6) . . ?
 B10 B9 B1 107.70(7) . . ?
 B10 B9 B8 107.96(7) . . ?
 H9 B9 C4 123.9(6) . . ?
 H9 B9 C5 124.5(6) . . ?
 H9 B9 B1 125.5(6) . . ?
 H9 B9 B8 124.9(6) . . ?
 H9 B9 B10 117.4(6) . . ?
 B4 B7 C5 104.40(6) . . ?
 B6 B7 C5 104.13(7) . . ?
 B6 B7 B4 60.05(5) . . ?
 B2 B7 C5 58.45(5) . . ?
 B2 B7 B4 59.85(5) . . ?
 B2 B7 B6 107.57(6) . . ?
 B10 B7 C5 58.24(6) . . ?
 B10 B7 B4 108.27(7) . . ?
 B10 B7 B6 60.19(6) . . ?
 B10 B7 B2 107.56(7) . . ?
 H7 B7 C5 119.8(5) . . ?
 H7 B7 B4 127.2(6) . . ?
 H7 B7 B6 126.2(5) . . ?
 H7 B7 B2 120.9(6) . . ?
 H7 B7 B10 118.6(6) . . ?
 C5 B10 C4 100.73(7) . . ?
 B6 B10 C4 59.09(5) . . ?
 B6 B10 C5 105.18(7) . . ?
 B9 B10 C4 58.16(5) . . ?
 B9 B10 C5 58.31(6) . . ?
 B9 B10 B6 108.14(7) . . ?
 B7 B10 C4 105.30(7) . . ?
 B7 B10 C5 59.56(6) . . ?
 B7 B10 B6 60.25(6) . . ?
 B7 B10 B9 108.70(7) . . ?
 H10 B10 C4 124.1(6) . . ?
 H10 B10 C5 123.9(5) . . ?
 H10 B10 B6 125.4(6) . . ?
 H10 B10 B9 116.9(6) . . ?
 H10 B10 B7 124.9(6) . . ?

loop_
  _geom_torsion_atom_site_label_1
  _geom_torsion_atom_site_label_2
  _geom_torsion_atom_site_label_3
  _geom_torsion_atom_site_label_4
  _geom_torsion
  _geom_torsion_site_symmetry_1
  _geom_torsion_site_symmetry_2
  _geom_torsion_site_symmetry_3
  _geom_torsion_site_symmetry_4
  _geom_torsion_publ_flag
 S2 C3 O1 C2 -179.74(7) . . . . ?
 S2 B3 B5 C4 144.10(8) . . . . ?
 S2 B3 B5 B4 -117.51(10) . . . . ?
 S2 B3 B5 B8 104.23(10) . . . . ?
 S2 B3 B5 B6 -155.05(8) . . . . ?
 S2 B3 B4 B5 119.74(10) . . . . ?
 S2 B3 B4 B6 157.34(7) . . . . ?
 S2 B3 B4 B2 -102.45(10) . . . . ?
 S2 B3 B4 B7 -139.85(7) . . . . ?
 S2 B3 B1 C5 149.44(6) . . . . ?
 S2 B3 B1 B8 -111.89(8) . . . . ?
 S2 B3 B1 B2 110.25(9) . . . . ?
 S2 B3 B1 B9 -149.40(6) . . . . ?
 S2 B3 B8 C4 -162.53(7) . . . . ?
 S2 B3 B8 B5 -122.22(9) . . . . ?
 S2 B3 B8 B1 99.29(9) . . . . ?
 S2 B3 B8 B9 136.58(7) . . . . ?
 S2 B3 B2 C5 -139.50(6) . . . . ?
 S2 B3 B2 B4 120.87(9) . . . . ?
 S2 B3 B2 B1 -100.34(9) . . . . ?
 S2 B3 B2 B7 158.80(6) . . . . ?
 S1 C3 S2 B3 -175.66(5) . . . . ?
 S1 C3 O1 C2 -0.69(11) . . . . ?
 O1 C3 S2 B3 3.48(8) . . . . ?
 C4 B5 B3 B4 -98.40(8) . . . . ?
 C4 B5 B3 B1 2.89(7) . . . . ?
 C4 B5 B3 B8 39.86(7) . . . . ?
 C4 B5 B3 B2 -60.89(7) . . . . ?
 C4 B5 B4 B3 98.28(8) . . . . ?
 C4 B5 B4 B6 -39.44(7) . . . . ?
 C4 B5 B4 B2 60.88(7) . . . . ?
 C4 B5 B4 B7 -2.06(7) . . . . ?
 C4 B5 B8 B3 -132.94(7) . . . . ?
 C4 B5 B8 B1 -95.91(6) . . . . ?
 C4 B5 B8 B9 -32.78(7) . . . . ?
 C4 B5 B6 B4 133.66(7) . . . . ?
 C4 B5 B6 B7 95.78(6) . . . . ?
 C4 B5 B6 B10 32.76(7) . . . . ?
 C4 B8 B3 B5 -40.30(7) . . . . ?
 C4 B8 B3 B4 -2.72(7) . . . . ?
 C4 B8 B3 B1 98.18(8) . . . . ?
 C4 B8 B3 B2 60.40(7) . . . . ?
 C4 B8 B5 B3 132.94(7) . . . . ?
 C4 B8 B5 B4 95.36(6) . . . . ?
 C4 B8 B5 B6 32.26(7) . . . . ?
 C4 B8 B1 C5 0.15(7) . . . . ?
 C4 B8 B1 B3 -98.33(8) . . . . ?
 C4 B8 B1 B2 -60.79(7) . . . . ?
 C4 B8 B1 B9 39.71(8) . . . . ?
 C4 B8 B9 C5 -93.46(6) . . . . ?
 C4 B8 B9 B1 -133.32(8) . . . . ?
 C4 B8 B9 B10 -32.76(7) . . . . ?
 C4 B6 B5 B3 -95.83(6) . . . . ?
 C4 B6 B5 B4 -133.66(7) . . . . ?
 C4 B6 B5 B8 -32.16(7) . . . . ?
 C4 B6 B4 B3 2.53(7) . . . . ?
 C4 B6 B4 B5 39.84(7) . . . . ?
 C4 B6 B4 B2 -60.38(7) . . . . ?
 C4 B6 B4 B7 -98.03(9) . . . . ?
 C4 B6 B7 C5 0.63(7) . . . . ?
 C4 B6 B7 B4 99.30(9) . . . . ?
 C4 B6 B7 B2 61.53(7) . . . . ?
 C4 B6 B7 B10 -39.03(7) . . . . ?
 C4 B6 B10 C5 93.58(6) . . . . ?
 C4 B6 B10 B9 32.52(7) . . . . ?
 C4 B6 B10 B7 134.14(8) . . . . ?
 C4 B9 C5 B1 -101.00(8) . . . . ?
 C4 B9 C5 B2 -64.27(7) . . . . ?
 C4 B9 C5 B7 5.66(7) . . . . ?
 C4 B9 C5 B10 41.62(7) . . . . ?
 C4 B9 B1 C5 93.60(9) . . . . ?
 C4 B9 B1 B3 -2.41(7) . . . . ?
 C4 B9 B1 B8 -40.13(7) . . . . ?
 C4 B9 B1 B2 60.75(7) . . . . ?
 C4 B9 B8 B3 95.93(6) . . . . ?
 C4 B9 B8 B5 33.00(7) . . . . ?
 C4 B9 B8 B1 133.32(8) . . . . ?
 C4 B9 B10 C5 -129.86(8) . . . . ?
 C4 B9 B10 B6 -32.88(7) . . . . ?
 C4 B9 B10 B7 -96.76(6) . . . . ?
 C4 B10 C5 B1 -5.05(8) . . . . ?
 C4 B10 C5 B2 65.53(7) . . . . ?
 C4 B10 C5 B9 -41.58(7) . . . . ?
 C4 B10 C5 B7 101.54(8) . . . . ?
 C4 B10 B6 B5 -32.97(7) . . . . ?
 C4 B10 B6 B4 -96.76(6) . . . . ?
 C4 B10 B6 B7 -134.14(7) . . . . ?
 C4 B10 B9 C5 129.86(8) . . . . ?
 C4 B10 B9 B1 96.78(6) . . . . ?
 C4 B10 B9 B8 33.01(7) . . . . ?
 C4 B10 B7 C5 -93.62(9) . . . . ?
 C4 B10 B7 B4 2.33(7) . . . . ?
 C4 B10 B7 B6 39.66(7) . . . . ?
 C4 B10 B7 B2 -60.91(7) . . . . ?
 C5 B1 B3 B5 -61.50(7) . . . . ?
 C5 B1 B3 B4 2.38(7) . . . . ?
 C5 B1 B3 B8 -98.67(8) . . . . ?
 C5 B1 B3 B2 39.18(7) . . . . ?
 C5 B1 B8 B3 98.48(9) . . . . ?
 C5 B1 B8 B5 61.62(7) . . . . ?
 C5 B1 B8 B9 -39.56(8) . . . . ?
 C5 B1 B2 B3 -134.03(7) . . . . ?
 C5 B1 B2 B4 -96.77(6) . . . . ?
 C5 B1 B2 B7 -32.75(7) . . . . ?
 C5 B1 B9 B8 133.73(8) . . . . ?
 C5 B1 B9 B10 32.72(7) . . . . ?
 C5 B2 B3 B5 61.82(7) . . . . ?
 C5 B2 B3 B4 99.63(8) . . . . ?
 C5 B2 B3 B1 -39.15(7) . . . . ?
 C5 B2 B3 B8 -1.68(7) . . . . ?
 C5 B2 B4 B3 -98.11(9) . . . . ?
 C5 B2 B4 B5 -60.91(7) . . . . ?
 C5 B2 B4 B6 2.20(7) . . . . ?
 C5 B2 B4 B7 39.79(7) . . . . ?
 C5 B2 B1 B3 134.03(7) . . . . ?
 C5 B2 B1 B8 96.21(6) . . . . ?
 C5 B2 B1 B9 32.94(7) . . . . ?
 C5 B2 B7 B4 -133.95(8) . . . . ?
 C5 B2 B7 B6 -96.09(6) . . . . ?
 C5 B2 B7 B10 -32.63(7) . . . . ?
 C5 B9 C4 B5 65.01(7) . . . . ?
 C5 B9 C4 B8 101.28(9) . . . . ?
 C5 B9 C4 B6 -5.22(7) . . . . ?
 C5 B9 C4 B10 -41.48(7) . . . . ?
 C5 B9 B1 B3 -96.01(6) . . . . ?
 C5 B9 B1 B8 -133.73(7) . . . . ?
 C5 B9 B1 B2 -32.85(7) . . . . ?
 C5 B9 B8 B3 2.47(7) . . . . ?
 C5 B9 B8 B5 -60.46(7) . . . . ?
 C5 B9 B8 B1 39.86(7) . . . . ?
 C5 B9 B10 B6 96.98(6) . . . . ?
 C5 B9 B10 B7 33.11(7) . . . . ?
 C5 B7 B4 B3 -1.89(7) . . . . ?
 C5 B7 B4 B5 60.68(7) . . . . ?
 C5 B7 B4 B6 98.22(9) . . . . ?
 C5 B7 B4 B2 -39.30(7) . . . . ?
 C5 B7 B6 B5 -60.78(7) . . . . ?
 C5 B7 B6 B4 -98.68(9) . . . . ?
 C5 B7 B6 B10 39.66(7) . . . . ?
 C5 B7 B2 B3 95.95(6) . . . . ?
 C5 B7 B2 B4 133.95(7) . . . . ?
 C5 B7 B2 B1 32.46(7) . . . . ?
 C5 B7 B10 B6 -133.29(7) . . . . ?
 C5 B7 B10 B9 -32.62(7) . . . . ?
 C5 B10 C4 B5 -65.06(7) . . . . ?
 C5 B10 C4 B8 5.17(8) . . . . ?
 C5 B10 C4 B6 -101.36(9) . . . . ?
 C5 B10 C4 B9 41.67(8) . . . . ?
 C5 B10 B6 B5 60.61(7) . . . . ?
 C5 B10 B6 B4 -3.18(7) . . . . ?
 C5 B10 B6 B7 -40.56(7) . . . . ?
 C5 B10 B9 B1 -33.08(7) . . . . ?
 C5 B10 B9 B8 -96.85(6) . . . . ?
 C5 B10 B7 B4 95.95(6) . . . . ?
 C5 B10 B7 B6 133.29(7) . . . . ?
 C5 B10 B7 B2 32.71(7) . . . . ?
 C3 S2 B3 B5 34.64(5) . . . . ?
 C3 S2 B3 B4 -46.64(5) . . . . ?
 C3 S2 B3 B1 174.81(5) . . . . ?
 C3 S2 B3 B8 108.53(5) . . . . ?
 C3 S2 B3 B2 -118.41(5) . . . . ?
 C3 O1 C2 C1 -178.31(10) . . . . ?
 B3 B5 C4 B8 -40.96(7) . . . . ?
 B3 B5 C4 B6 102.40(8) . . . . ?
 B3 B5 C4 B9 -4.77(7) . . . . ?
 B3 B5 C4 B10 66.15(7) . . . . ?
 B3 B5 B4 B6 -137.72(7) . . . . ?
 B3 B5 B4 B2 -37.40(7) . . . . ?
 B3 B5 B4 B7 -100.34(6) . . . . ?
 B3 B5 B8 B1 37.03(6) . . . . ?
 B3 B5 B8 B9 100.16(6) . . . . ?
 B3 B5 B6 B4 37.83(7) . . . . ?
 B3 B5 B6 B7 -0.05(7) . . . . ?
 B3 B5 B6 B10 -63.07(7) . . . . ?
 B3 B4 B5 B8 37.60(6) . . . . ?
 B3 B4 B5 B6 137.72(7) . . . . ?
 B3 B4 B6 B5 -37.30(7) . . . . ?
 B3 B4 B6 B7 100.56(9) . . . . ?
 B3 B4 B6 B10 63.51(7) . . . . ?
 B3 B4 B2 B1 -36.98(7) . . . . ?
 B3 B4 B2 B7 -137.90(7) . . . . ?
 B3 B4 B7 B6 -100.11(9) . . . . ?
 B3 B4 B7 B2 37.41(7) . . . . ?
 B3 B4 B7 B10 -62.71(7) . . . . ?
 B3 B1 C5 B2 -39.87(7) . . . . ?
 B3 B1 C5 B9 102.78(9) . . . . ?
 B3 B1 C5 B7 -3.88(7) . . . . ?
 B3 B1 C5 B10 65.79(7) . . . . ?
 B3 B1 B8 B5 -36.86(6) . . . . ?
 B3 B1 B8 B9 -138.04(7) . . . . ?
 B3 B1 B2 B4 37.26(7) . . . . ?
 B3 B1 B2 B7 101.28(6) . . . . ?
 B3 B1 B9 B8 37.72(7) . . . . ?
 B3 B1 B9 B10 -63.29(7) . . . . ?
 B3 B8 C4 B5 40.58(7) . . . . ?
 B3 B8 C4 B6 4.69(7) . . . . ?
 B3 B8 C4 B9 -102.30(9) . . . . ?
 B3 B8 C4 B10 -65.45(7) . . . . ?
 B3 B8 B5 B4 -37.58(6) . . . . ?
 B3 B8 B5 B6 -100.68(6) . . . . ?
 B3 B8 B1 B2 37.54(7) . . . . ?
 B3 B8 B1 B9 138.04(7) . . . . ?
 B3 B8 B9 B1 -37.39(7) . . . . ?
 B3 B8 B9 B10 63.17(7) . . . . ?
 B3 B2 C5 B1 39.93(7) . . . . ?
 B3 B2 C5 B9 3.52(7) . . . . ?
 B3 B2 C5 B7 -103.28(8) . . . . ?
 B3 B2 C5 B10 -67.38(7) . . . . ?
 B3 B2 B4 B5 37.20(6) . . . . ?
 B3 B2 B4 B6 100.32(6) . . . . ?
 B3 B2 B4 B7 137.90(7) . . . . ?
 B3 B2 B1 B8 -37.83(7) . . . . ?
 B3 B2 B1 B9 -101.10(6) . . . . ?
 B3 B2 B7 B4 -38.01(7) . . . . ?
 B3 B2 B7 B6 -0.15(7) . . . . ?
 B3 B2 B7 B10 63.32(7) . . . . ?
 B5 C4 B8 B1 102.54(6) . . . . ?
 B5 C4 B8 B9 142.88(8) . . . . ?
 B5 C4 B6 B4 -40.58(6) . . . . ?
 B5 C4 B6 B7 -103.11(6) . . . . ?
 B5 C4 B6 B10 -142.76(8) . . . . ?
 B5 C4 B9 B1 4.59(7) . . . . ?
 B5 C4 B9 B8 -36.27(8) . . . . ?
 B5 C4 B9 B10 106.49(10) . . . . ?
 B5 C4 B10 B6 36.30(8) . . . . ?
 B5 C4 B10 B9 -106.73(10) . . . . ?
 B5 C4 B10 B7 -3.93(7) . . . . ?
 B5 B3 B4 B6 37.59(6) . . . . ?
 B5 B3 B4 B2 137.81(7) . . . . ?
 B5 B3 B4 B7 100.40(6) . . . . ?
 B5 B3 B1 B8 37.17(7) . . . . ?
 B5 B3 B1 B2 -100.68(9) . . . . ?
 B5 B3 B1 B9 -0.33(7) . . . . ?
 B5 B3 B8 B1 -138.49(7) . . . . ?
 B5 B3 B8 B9 -101.20(6) . . . . ?
 B5 B3 B2 B4 -37.81(7) . . . . ?
 B5 B3 B2 B1 100.97(9) . . . . ?
 B5 B3 B2 B7 0.12(7) . . . . ?
 B5 B4 B3 B1 -100.71(6) . . . . ?
 B5 B4 B3 B8 -37.47(6) . . . . ?
 B5 B4 B3 B2 -137.81(7) . . . . ?
 B5 B4 B6 B7 137.87(7) . . . . ?
 B5 B4 B6 B10 100.82(6) . . . . ?
 B5 B4 B2 B1 0.23(7) . . . . ?
 B5 B4 B2 B7 -100.70(9) . . . . ?
 B5 B4 B7 B6 -37.54(7) . . . . ?
 B5 B4 B7 B2 99.98(9) . . . . ?
 B5 B4 B7 B10 -0.14(7) . . . . ?
 B5 B8 C4 B6 -35.89(7) . . . . ?
 B5 B8 C4 B9 -142.88(7) . . . . ?
 B5 B8 C4 B10 -106.03(6) . . . . ?
 B5 B8 B3 B4 37.58(6) . . . . ?
 B5 B8 B3 B1 138.49(7) . . . . ?
 B5 B8 B3 B2 100.70(5) . . . . ?
 B5 B8 B1 B2 0.68(7) . . . . ?
 B5 B8 B1 B9 101.18(9) . . . . ?
 B5 B8 B9 B1 -100.32(9) . . . . ?
 B5 B8 B9 B10 0.24(7) . . . . ?
 B5 B6 C4 B8 35.93(7) . . . . ?
 B5 B6 C4 B9 106.13(6) . . . . ?
 B5 B6 C4 B10 142.76(7) . . . . ?
 B5 B6 B4 B2 -100.22(6) . . . . ?
 B5 B6 B4 B7 -137.87(7) . . . . ?
 B5 B6 B7 B4 37.89(7) . . . . ?
 B5 B6 B7 B2 0.12(7) . . . . ?
 B5 B6 B7 B10 -100.44(9) . . . . ?
 B5 B6 B10 B9 -0.45(7) . . . . ?
 B5 B6 B10 B7 101.17(9) . . . . ?
 B4 B3 B5 B8 -138.26(7) . . . . ?
 B4 B3 B5 B6 -37.54(7) . . . . ?
 B4 B3 B1 B8 101.05(9) . . . . ?
 B4 B3 B1 B2 -36.80(7) . . . . ?
 B4 B3 B1 B9 63.55(7) . . . . ?
 B4 B3 B8 B1 -100.91(9) . . . . ?
 B4 B3 B8 B9 -63.62(7) . . . . ?
 B4 B3 B2 B1 138.79(7) . . . . ?
 B4 B3 B2 B7 37.93(7) . . . . ?
 B4 B5 C4 B8 -103.30(8) . . . . ?
 B4 B5 C4 B6 40.06(7) . . . . ?
 B4 B5 C4 B9 -67.11(7) . . . . ?
 B4 B5 C4 B10 3.81(7) . . . . ?
 B4 B5 B3 B1 101.28(6) . . . . ?
 B4 B5 B3 B8 138.26(7) . . . . ?
 B4 B5 B3 B2 37.50(7) . . . . ?
 B4 B5 B8 B1 -0.55(7) . . . . ?
 B4 B5 B8 B9 62.58(7) . . . . ?
 B4 B5 B6 B7 -37.88(7) . . . . ?
 B4 B5 B6 B10 -100.90(6) . . . . ?
 B4 B6 C4 B8 -4.66(7) . . . . ?
 B4 B6 C4 B9 65.55(7) . . . . ?
 B4 B6 C4 B10 102.18(9) . . . . ?
 B4 B6 B5 B8 101.50(6) . . . . ?
 B4 B6 B7 B2 -37.77(7) . . . . ?
 B4 B6 B7 B10 -138.34(7) . . . . ?
 B4 B6 B10 B9 -64.24(7) . . . . ?
 B4 B6 B10 B7 37.38(7) . . . . ?
 B4 B2 C5 B1 102.78(8) . . . . ?
 B4 B2 C5 B9 66.36(7) . . . . ?
 B4 B2 C5 B7 -40.44(7) . . . . ?
 B4 B2 C5 B10 -4.54(7) . . . . ?
 B4 B2 B3 B1 -138.79(7) . . . . ?
 B4 B2 B3 B8 -101.31(6) . . . . ?
 B4 B2 B1 B8 -0.57(7) . . . . ?
 B4 B2 B1 B9 -63.84(7) . . . . ?
 B4 B2 B7 B6 37.86(7) . . . . ?
 B4 B2 B7 B10 101.32(6) . . . . ?
 B4 B7 C5 B1 3.71(8) . . . . ?
 B4 B7 C5 B2 39.99(7) . . . . ?
 B4 B7 C5 B9 -66.30(7) . . . . ?
 B4 B7 C5 B10 -102.81(9) . . . . ?
 B4 B7 B6 B10 138.34(7) . . . . ?
 B4 B7 B2 B1 -101.49(6) . . . . ?
 B4 B7 B10 B6 -37.34(7) . . . . ?
 B4 B7 B10 B9 63.32(7) . . . . ?
 B1 C5 B2 B7 143.21(8) . . . . ?
 B1 C5 B9 B8 -40.58(7) . . . . ?
 B1 C5 B9 B10 -142.62(8) . . . . ?
 B1 C5 B7 B6 65.87(8) . . . . ?
 B1 C5 B7 B2 -36.29(8) . . . . ?
 B1 C5 B7 B10 106.51(10) . . . . ?
 B1 C5 B10 B6 -65.69(8) . . . . ?
 B1 C5 B10 B9 36.53(8) . . . . ?
 B1 C5 B10 B7 -106.59(10) . . . . ?
 B1 B3 B5 B8 -36.98(7) . . . . ?
 B1 B3 B5 B6 63.74(7) . . . . ?
 B1 B3 B4 B6 -63.11(7) . . . . ?
 B1 B3 B4 B2 37.10(7) . . . . ?
 B1 B3 B4 B7 -0.30(7) . . . . ?
 B1 B3 B8 B9 37.29(7) . . . . ?
 B1 B3 B2 B7 -100.86(6) . . . . ?
 B1 B8 C4 B6 66.65(7) . . . . ?
 B1 B8 C4 B9 -40.34(8) . . . . ?
 B1 B8 C4 B10 -3.49(8) . . . . ?
 B1 B8 B3 B2 -37.78(6) . . . . ?
 B1 B8 B5 B6 -63.65(7) . . . . ?
 B1 B8 B9 B10 100.56(6) . . . . ?
 B1 B2 C5 B9 -36.42(7) . . . . ?
 B1 B2 C5 B7 -143.21(7) . . . . ?
 B1 B2 C5 B10 -107.32(6) . . . . ?
 B1 B2 B3 B8 37.48(6) . . . . ?
 B1 B2 B4 B6 63.34(7) . . . . ?
 B1 B2 B4 B7 100.92(9) . . . . ?
 B1 B2 B7 B6 -63.63(7) . . . . ?
 B1 B2 B7 B10 -0.17(7) . . . . ?
 B1 B9 C4 B8 40.86(7) . . . . ?
 B1 B9 C4 B6 -65.63(7) . . . . ?
 B1 B9 C4 B10 -101.90(9) . . . . ?
 B1 B9 C5 B2 36.74(7) . . . . ?
 B1 B9 C5 B7 106.66(6) . . . . ?
 B1 B9 C5 B10 142.62(7) . . . . ?
 B1 B9 B10 B6 63.90(7) . . . . ?
 B1 B9 B10 B7 0.03(7) . . . . ?
 B8 C4 B5 B6 -143.36(8) . . . . ?
 B8 C4 B6 B7 -67.18(7) . . . . ?
 B8 C4 B6 B10 -106.83(10) . . . . ?
 B8 C4 B9 B10 142.76(8) . . . . ?
 B8 C4 B10 B6 106.53(10) . . . . ?
 B8 C4 B10 B9 -36.50(8) . . . . ?
 B8 C4 B10 B7 66.30(7) . . . . ?
 B8 B3 B5 B6 100.71(6) . . . . ?
 B8 B3 B4 B6 0.12(7) . . . . ?
 B8 B3 B4 B2 100.34(9) . . . . ?
 B8 B3 B4 B7 62.93(7) . . . . ?
 B8 B3 B1 B2 -137.85(7) . . . . ?
 B8 B3 B1 B9 -37.50(7) . . . . ?
 B8 B3 B2 B7 -63.38(7) . . . . ?
 B8 B5 C4 B6 143.36(7) . . . . ?
 B8 B5 C4 B9 36.19(7) . . . . ?
 B8 B5 C4 B10 107.10(6) . . . . ?
 B8 B5 B3 B2 -100.75(6) . . . . ?
 B8 B5 B4 B6 -100.13(9) . . . . ?
 B8 B5 B4 B2 0.20(7) . . . . ?
 B8 B5 B4 B7 -62.75(7) . . . . ?
 B8 B5 B6 B7 63.62(7) . . . . ?
 B8 B5 B6 B10 0.60(7) . . . . ?
 B8 B1 C5 B2 -102.43(8) . . . . ?
 B8 B1 C5 B9 40.21(7) . . . . ?
 B8 B1 C5 B7 -66.45(7) . . . . ?
 B8 B1 C5 B10 3.23(8) . . . . ?
 B8 B1 B3 B2 137.85(7) . . . . ?
 B8 B1 B2 B7 63.46(7) . . . . ?
 B8 B1 B9 B10 -101.01(6) . . . . ?
 B8 B9 C4 B6 -106.49(6) . . . . ?
 B8 B9 C4 B10 -142.76(7) . . . . ?
 B8 B9 C5 B2 -3.84(8) . . . . ?
 B8 B9 C5 B7 66.09(7) . . . . ?
 B8 B9 C5 B10 102.04(9) . . . . ?
 B8 B9 B1 B2 100.88(6) . . . . ?
 B8 B9 B10 B6 0.13(8) . . . . ?
 B8 B9 B10 B7 -63.74(7) . . . . ?
 B6 C4 B8 B9 106.99(10) . . . . ?
 B6 C4 B9 B10 36.27(8) . . . . ?
 B6 C4 B10 B9 -143.03(8) . . . . ?
 B6 C4 B10 B7 -40.23(7) . . . . ?
 B6 B5 C4 B9 -107.16(6) . . . . ?
 B6 B5 C4 B10 -36.25(7) . . . . ?
 B6 B5 B3 B2 -0.04(7) . . . . ?
 B6 B5 B4 B2 100.32(6) . . . . ?
 B6 B5 B4 B7 37.38(7) . . . . ?
 B6 B5 B8 B9 -0.52(7) . . . . ?
 B6 B4 B3 B2 -100.22(9) . . . . ?
 B6 B4 B2 B7 -37.58(7) . . . . ?
 B6 B4 B7 B2 137.52(8) . . . . ?
 B6 B4 B7 B10 37.40(7) . . . . ?
 B6 B7 C5 B2 102.16(8) . . . . ?
 B6 B7 C5 B9 -4.14(8) . . . . ?
 B6 B7 C5 B10 -40.64(7) . . . . ?
 B6 B7 B4 B2 -137.52(8) . . . . ?
 B6 B7 B10 B9 100.66(6) . . . . ?
 B6 B10 C4 B9 143.03(7) . . . . ?
 B6 B10 C5 B2 4.90(8) . . . . ?
 B6 B10 C5 B9 -102.22(9) . . . . ?
 B6 B10 C5 B7 40.91(7) . . . . ?
 B6 B10 B7 B2 -100.58(6) . . . . ?
 B2 C5 B1 B9 -142.64(8) . . . . ?
 B2 C5 B9 B10 -105.89(10) . . . . ?
 B2 C5 B7 B10 142.80(8) . . . . ?
 B2 C5 B10 B9 107.12(10) . . . . ?
 B2 C5 B10 B7 -36.01(8) . . . . ?
 B2 B3 B4 B7 -37.41(7) . . . . ?
 B2 B3 B1 B9 100.35(6) . . . . ?
 B2 B3 B8 B9 -0.49(7) . . . . ?
 B2 B4 B6 B7 37.65(7) . . . . ?
 B2 B4 B6 B10 0.60(7) . . . . ?
 B2 B4 B7 B10 -100.12(6) . . . . ?
 B2 B1 C5 B9 142.64(7) . . . . ?
 B2 B1 C5 B7 35.98(7) . . . . ?
 B2 B1 C5 B10 105.66(6) . . . . ?
 B2 B1 B8 B9 -100.50(9) . . . . ?
 B2 B1 B9 B10 -0.13(7) . . . . ?
 B2 B7 C5 B9 -106.30(6) . . . . ?
 B2 B7 C5 B10 -142.80(7) . . . . ?
 B2 B7 B6 B10 100.57(9) . . . . ?
 B2 B7 B10 B9 0.09(7) . . . . ?
 B9 C4 B6 B7 3.02(7) . . . . ?
 B9 C4 B6 B10 -36.63(8) . . . . ?
 B9 C4 B10 B7 102.80(6) . . . . ?
 B9 C5 B2 B7 106.79(10) . . . . ?
 B9 C5 B7 B10 36.50(8) . . . . ?
 B9 C5 B10 B7 -143.12(8) . . . . ?
 B9 B1 C5 B7 -106.66(6) . . . . ?
 B9 B1 C5 B10 -36.98(7) . . . . ?
 B9 B1 B2 B7 0.18(7) . . . . ?
 B9 B8 C4 B10 36.85(7) . . . . ?
 B9 B10 C5 B7 143.12(7) . . . . ?
 B9 B10 B6 B7 -101.62(9) . . . . ?
 B7 C5 B9 B10 -35.96(8) . . . . ?
 B7 B4 B6 B10 -37.05(7) . . . . ?
 B7 B6 C4 B10 39.65(7) . . . . ?
 B7 B2 C5 B10 35.90(7) . . . . ?

loop_
  _diffrn_refln_index_h
  _diffrn_refln_index_k
  _diffrn_refln_index_l
  _diffrn_refln_intensity_net
  _diffrn_refln_intensity_u
 0 0 -1 0.24 0.12
 0 0 -1 0.21 0.11
 0 0 1 0.2 0.11
 0 0 -1 0.15 0.11
 0 0 -1 0.15 0.11
 0 0 -1 0.04 0.1
 0 0 1 0.4 0.11
 0 0 -2 854.57 13.01
 0 0 -2 836.63 13
 0 0 -2 840.3 13.02
 0 0 2 862.16 13.03
 0 0 -3 0.67 0.37
 0 0 -3 0.45 0.35
 0 0 3 0.16 0.37
 0 0 -4 3455.87 53.08
 0 0 -4 3560.88 53.03
 0 0 -4 3468.96 53.01
 0 0 -5 0.2 0.44
 0 0 -5 0.16 0.4
 0 0 -6 7584.97 113.36
 0 0 -6 7386.31 113.28
 0 0 -6 7514.68 113.31
 0 0 -7 0.08 0.6
 0 0 -8 151.76 3.42
 0 0 -8 160.18 3.4
 0 0 -8 157.52 3.38
 0 0 8 165.05 3.62
 0 0 -9 0.36 0.6
 0 0 -9 0.21 0.58
 0 0 9 -0.15 0.78
 0 0 -10 100.86 2.78
 0 0 -10 95.86 2.69
 0 0 -10 96.64 2.68
 0 0 10 98.63 2.87
 0 0 11 2.5 0.93
 0 0 -11 0.32 0.69
 0 0 -11 0.15 0.72
 0 0 11 -0.28 0.92
 0 0 12 13.94 1.38
 0 0 -12 15.42 1.28
 0 0 12 13.06 1.36
 0 0 13 0.15 1.05
 0 0 -13 -0.28 0.89
 0 0 13 1.42 1.06
 0 0 14 1042.26 18.6
 0 0 14 1020.29 18.48
 0 0 15 0.17 1.15
 0 0 -15 -0.05 0.96
 0 0 15 0.92 1.18
 0 0 16 1.67 1.19
 0 0 16 2.12 1.23
 0 0 -16 2.16 1.01
 0 0 -16 1.3 1
 0 0 16 1.41 1.17
 0 0 17 -0.05 1.06
 0 0 17 0.78 1.04
 0 0 -17 0.19 0.86
 0 0 -17 0.23 0.85
 0 0 17 0.16 1.02
 0 0 18 4.8 1.08
 0 0 18 4.69 1.15
 0 0 -18 4.82 0.95
 0 0 -18 4.05 0.89
 0 0 18 5.46 1.12
 0 0 19 0.29 0.76
 0 0 19 0.39 0.77
 0 0 -19 -0.12 0.66
 0 0 -19 0.06 0.6
 0 0 19 0.13 0.74
 0 -1 0 -0.06 0.18
 0 1 0 -0.05 0.18
 0 -1 0 0.17 0.17
 0 -1 0 0.16 0.16
 0 1 0 0.25 0.16
 0 1 0 0.08 0.17
 0 -1 0 0.03 0.16
 0 1 0 0.21 0.15
 0 1 0 0 0.15
 0 1 0 0.08 0.17
 0 -1 0 0.18 0.16
 0 1 -1 335.78 5.25
 0 1 1 340.59 5.28
 0 1 -1 331.44 5.25
 0 -1 -1 328.67 5.27
 0 -1 -1 337.52 5.28
 0 -1 1 333.39 5.27
 0 -1 1 339.74 5.28
 0 -1 -1 337.55 5.25
 0 -1 -1 335.49 5.26
 0 1 1 334 5.25
 0 -1 -1 335.69 5.25
 0 1 2 3369.9 48.69
 0 1 -2 3159.25 48.62
 0 -1 -2 3248.06 48.66
 0 1 2 3163.21 48.61
 0 -1 2 3167.91 48.65
 0 -1 -2 3186.57 48.64
 0 -1 -2 3190.29 48.62
 0 1 2 3308.19 48.62
 0 -1 -2 3208.95 48.63
 0 1 -3 19.14 0.4
 0 1 3 18.47 0.76
 0 1 -3 18.02 0.63
 0 -1 -3 19.51 0.74
 0 -1 3 16.49 0.72
 0 1 3 16.89 0.62
 0 1 3 18.9 0.51
 0 1 -3 16.5 0.7
 0 -1 -3 17.04 0.66
 0 -1 -3 16.58 0.65
 0 -1 -3 16.63 0.63
 0 1 4 95.18 2.06
 0 -1 -4 96.22 2
 0 1 -4 91.94 1.88
 0 1 -4 90.59 1.9
 0 -1 -4 95.84 2.01
 0 1 4 94.32 1.92
 0 1 -4 89.97 2.01
 0 -1 -4 93.56 1.94
 0 -1 -4 93.69 1.94
 0 -1 -4 92.78 1.91
 0 1 5 174.11 3.4
 0 1 -5 167.62 3.19
 0 1 -5 171 3.18
 0 -1 -5 172.48 3.32
 0 -1 -5 176.57 3.34
 0 1 -5 171.88 3.34
 0 1 5 166.72 3.22
 0 -1 -5 171.99 3.27
 0 -1 -5 170.07 3.26
 0 -1 -5 170.08 3.21
 0 1 6 47.3 1.56
 0 1 6 45.72 1.39
 0 1 -6 50.26 1.53
 0 1 -6 45.8 1.35
 0 1 -6 47.04 1.35
 0 -1 -6 45.46 1.46
 0 -1 -6 48.23 1.48
 0 -1 -6 45.06 1.36
 0 -1 -6 46.73 0.98
 0 -1 -7 626.71 10.56
 0 1 -7 651.7 10.78
 0 -1 7 644.46 10.85
 0 -1 8 1043.32 17.14
 0 1 -8 1071.39 17.07
 0 1 -8 1054.91 16.79
 0 -1 -8 1050.94 17.01
 0 1 -8 1033.01 16.77
 0 1 8 1072.53 17.18
 0 -1 -8 1003.04 16.81
 0 1 -9 14.44 0.97
 0 -1 -9 14.32 1.08
 0 1 -9 14.95 0.98
 0 1 9 13.66 1.2
 0 -1 9 14.73 1.14
 0 -1 10 26.62 1.57
 0 -1 -10 30.11 1.43
 0 1 -10 30.27 1.38
 0 1 -10 28.93 1.37
 0 -1 -10 30.86 1.53
 0 1 10 25.81 1.56
 0 -1 10 30.93 1.58
 0 -1 -11 762.39 13.13
 0 -1 11 730.98 13.38
 0 -1 -11 763.72 13.27
 0 1 -11 756.31 13
 0 1 -11 761.66 13.03
 0 1 11 745.51 13.42
 0 -1 11 751.54 13.25
 0 -1 12 505.15 10.04
 0 -1 -12 530.49 9.79
 0 -1 -12 535.65 9.94
 0 1 -12 528.24 9.68
 0 -1 12 518.61 9.89
 0 1 12 519.02 10.07
 0 1 13 108.84 3.58
 0 -1 13 112.15 3.74
 0 -1 -13 124.37 3.58
 0 1 -13 113.75 3.43
 0 -1 -13 117.69 3.63
 0 1 13 109.07 3.69
 0 -1 13 105.38 3.52
 0 1 14 1.56 1.13
 0 -1 14 1.76 1.23
 0 1 -14 1.89 0.98
 0 -1 -14 2.41 1.01
 0 -1 14 2.3 1.17
 0 1 14 0.98 1.14
 0 1 15 186.72 5.08
 0 -1 15 182.61 5.2
 0 -1 -15 189.84 5.06
 0 1 -15 192.49 4.96
 0 -1 -15 184.31 5.12
 0 1 15 175.18 5.12
 0 -1 15 169.71 4.92
 0 1 16 38.75 2.27
 0 -1 16 37.45 2.3
 0 -1 16 37.3 2.34
 0 -1 -16 35.73 2.13
 0 1 -16 41.18 2.15
 0 -1 -16 39.98 2.22
 0 1 16 36.72 2.29
 0 -1 16 38.8 2.25
 0 -1 17 26.49 1.91
 0 1 17 23.23 1.82
 0 1 17 23.37 1.77
 0 -1 17 23.19 1.85
 0 1 -17 23.06 1.68
 0 -1 -17 24.1 1.71
 0 1 -17 25.75 1.7
 0 1 17 22.78 1.81
 0 -1 17 23.24 1.76
 0 -1 18 32.29 1.9
 0 1 18 29.21 1.82
 0 -1 18 30.82 1.85
 0 1 18 29.2 1.79
 0 1 -18 31.71 1.71
 0 1 -18 29.98 1.7
 0 -1 -18 33.41 1.76
 0 1 -18 27.5 1.63
 0 -1 18 31.49 1.8
 0 1 18 31.37 1.86
 0 -1 19 50.52 1.95
 0 1 19 46.07 1.9
 0 -1 19 43.78 1.9
 0 1 19 44.73 1.9
 0 -1 -19 44.14 1.75
 0 1 -19 46.99 1.79
 0 1 -19 41.49 1.68
 0 -1 -19 40.09 1.64
 0 -1 19 45.12 1.86
 0 1 19 44.43 1.93
 0 -2 0 27.94 0.82
 0 2 0 28.53 0.79
 0 -2 0 28.01 0.8
 0 2 0 28.84 0.81
 0 2 0 28.99 0.83
 0 2 0 28.34 0.83
 0 -2 0 28.33 0.8
 0 2 1 780.06 12.03
 0 2 -1 761.48 11.98
 0 2 -1 761.93 11.98
 0 -2 -1 768.06 12.02
 0 -2 1 758.59 12.02
 0 -2 1 773.38 12.03
 0 2 1 767.95 11.99
 0 -2 -1 784.7 11.99
 0 2 1 762.6 11.98
 0 2 -1 787.33 12.02
 0 -2 -1 781.6 11.98
 0 2 2 9999 148.05
 0 2 2 9883.71 147.69
 0 2 -2 9821.78 147.95
 0 2 -2 9825.31 147.95
 0 -2 -2 9911.63 148.05
 0 -2 2 9664.31 148.03
 0 2 2 9847.92 147.98
 0 -2 2 9835.63 148.03
 0 -2 -2 9683.64 147.94
 0 -2 -2 9968.13 147.98
 0 2 2 9738.87 147.96
 0 -2 -2 9698.9 147.94
 0 2 3 137.02 2.28
 0 2 3 138.22 2.28
 0 2 3 149.08 2.75
 0 -2 -3 145.94 2.76
 0 -2 -3 144.66 2.73
 0 2 -3 142.71 2.62
 0 -2 3 140.74 2.72
 0 -2 3 143.56 2.74
 0 2 3 144.53 2.62
 0 2 3 143.15 2.61
 0 -2 -3 144.38 2.62
 0 -2 -3 147.92 2.66
 0 -2 -3 144.81 2.62
 0 2 4 130.03 2.63
 0 -2 -4 124.61 2.6
 0 2 -4 128.94 2.44
 0 -2 4 124.21 2.6
 0 2 4 121.79 2.42
 0 -2 -4 124.81 2.47
 0 -2 -4 122.65 2.46
 0 -2 -4 123.64 2.42
 0 2 -5 534.18 8.18
 0 -2 -5 607.07 9.09
 0 2 -5 567.87 8.77
 0 2 -5 584.32 8.76
 0 -2 5 579.39 9.03
 0 2 5 591.84 8.78
 0 2 5 604.13 9.09
 0 -2 -5 579.9 8.84
 0 -2 -5 579.53 8.85
 0 -2 -5 568.7 8.77
 0 2 -6 34.76 1.18
 0 -2 -6 37.73 1.43
 0 2 -6 34.63 1.21
 0 2 6 33.51 1.18
 0 -2 6 33.31 1.42
 0 2 6 34.27 1.43
 0 -2 -6 30.88 0.75
 0 -2 -6 33.92 1.18
 0 -2 -6 34.99 1.24
 0 -2 -6 35.7 1.26
 0 -2 7 5.2 0.99
 0 2 7 5.43 0.73
 0 -2 -7 5.48 0.76
 0 -2 -7 5.14 0.75
 0 -2 -7 5.33 0.7
 0 -2 8 270.37 5.53
 0 2 8 261.31 5.12
 0 2 -8 262.69 5.04
 0 -2 -8 266.56 5.43
 0 2 -8 264.14 5.04
 0 2 8 259 5.45
 0 2 9 662.24 11.74
 0 -2 -9 635.92 11.23
 0 -2 -9 669.27 11.67
 0 2 -9 663.47 11.2
 0 2 -9 667.91 11.2
 0 -2 10 1121.28 19.35
 0 2 10 1134.92 19.34
 0 -2 -10 1132.24 18.81
 0 -2 -10 1180.71 19.28
 0 2 -10 1162 18.75
 0 2 -10 1153.45 18.74
 0 -2 11 75.47 2.84
 0 -2 -11 77.26 2.51
 0 2 11 78.32 2.87
 0 -2 11 79.82 2.67
 0 2 -11 73.7 2.39
 0 2 -11 75.49 2.4
 0 -2 -11 82.72 2.8
 0 -2 -12 74.35 2.61
 0 -2 12 69.35 2.91
 0 2 12 75.14 2.96
 0 -2 12 73.36 2.7
 0 2 -12 77.02 2.55
 0 -2 -12 75.29 2.81
 0 2 -12 76.26 2.55
 0 -2 13 876.89 16.37
 0 -2 13 881.63 16.42
 0 -2 -13 935.21 15.88
 0 2 13 887.88 16.34
 0 -2 13 899.71 15.96
 0 2 -13 938.98 15.78
 0 -2 -13 922.21 16.18
 0 2 -13 870.94 15.64
 0 -2 -13 905.21 16.28
 0 -2 14 145.26 4.64
 0 -2 14 149.01 4.64
 0 2 14 151.59 4.37
 0 -2 -14 161.93 4.33
 0 -2 14 139.07 4.25
 0 2 14 145.9 4.57
 0 -2 -14 152.52 4.45
 0 2 -14 152.44 4.19
 0 -2 -14 156.1 4.55
 0 2 15 132.32 4.08
 0 -2 15 127.86 4.29
 0 -2 16 1.69 1.17
 0 -2 16 1.98 1.2
 0 2 16 1.81 1.16
 0 2 16 2.36 1.19
 0 -2 16 2.67 1.12
 0 -2 -16 2.87 1.06
 0 2 -16 2.43 0.98
 0 2 17 89.47 3.15
 0 -2 17 91.23 3.31
 0 -2 17 89.18 3.32
 0 -2 17 88.88 3.11
 0 2 17 89.87 3.29
 0 2 -17 80.51 2.97
 0 -2 -17 90.67 3.13
 0 2 -17 94.34 3.07
 0 -2 18 2.58 1.01
 0 -2 18 1.43 1
 0 2 18 1.88 0.98
 0 2 18 2.6 0.99
 0 2 18 2.02 0.97
 0 -2 18 1.92 0.95
 0 2 -18 1.59 0.8
 0 -2 -18 2.49 0.9
 0 2 -18 3.01 0.85
 0 2 -18 1.97 0.8
 0 -2 19 262.41 5.51
 0 2 19 288.38 5.58
 0 2 19 277.24 5.58
 0 -2 19 280.37 5.62
 0 -2 19 266.74 5.43
 0 2 19 277.31 5.67
 0 -2 -19 249.37 5.2
 0 2 -19 253.04 5.34
 0 2 -19 278.51 5.42
 0 -3 0 0.16 0.52
 0 3 0 0.52 0.53
 0 -3 0 0.45 0.58
 0 3 0 0.3 0.53
 0 3 0 -0.11 0.49
 0 3 0 0.03 0.47
 0 -3 0 0.59 0.55
 0 -3 0 0.02 0.25
 0 3 -1 87.98 1.93
 0 3 1 92.02 2.05
 0 -3 -1 87.71 1.97
 0 3 1 92.15 2.05
 0 3 -1 89.43 1.94
 0 3 1 92.28 1.98
 0 -3 -1 91.09 1.97
 0 -3 1 90.7 2.01
 0 -3 1 90.56 1.99
 0 -3 -1 91.24 1.92
 0 -3 -1 90.37 1.93
 0 3 1 87.8 1.91
 0 3 1 92 1.94
 0 3 -1 92.57 1.97
 0 -3 -1 89.73 1.91
 0 -3 -2 2275.97 34.63
 0 -3 -2 2285.44 34.63
 0 3 -2 2350.41 35.11
 0 -3 -2 2362.4 35.22
 0 3 2 2378.14 35.23
 0 3 -2 2352.54 35.1
 0 -3 2 2275.59 34.62
 0 -3 -2 2235.32 34.63
 0 -3 2 2347.01 35.23
 0 -3 2 2355.27 35.21
 0 -3 -2 2344.24 35.11
 0 3 2 2333.81 35.11
 0 -3 -2 2312.03 35.09
 0 3 -2 2391.23 35.22
 0 -3 -2 2296.87 35.09
 0 3 3 349.09 5.99
 0 3 3 336.93 5.43
 0 3 -3 350.08 5.82
 0 3 -3 349.72 5.82
 0 3 -3 349.06 5.86
 0 -3 -3 352.46 6.01
 0 3 3 345.7 5.85
 0 -3 3 345.5 5.98
 0 -3 3 348.61 5.99
 0 -3 -3 348.11 5.86
 0 3 -3 349.6 6
 0 3 3 344.78 5.83
 0 -3 -3 347.69 5.82
 0 -3 -3 350.74 5.83
 0 3 4 2.64 0.64
 0 3 -4 2.05 0.48
 0 -3 -4 2.31 0.64
 0 3 4 1.55 0.45
 0 -3 4 3.01 0.67
 0 -3 4 1.81 0.63
 0 -3 -4 1.88 0.46
 0 3 4 1.53 0.43
 0 -3 -4 2.22 0.48
 0 -3 -4 2.23 0.48
 0 -3 -5 183.98 3.49
 0 3 -5 177.67 3.14
 0 -3 -5 174.88 3.48
 0 3 5 174.87 3.11
 0 -3 5 179.11 3.47
 0 -3 5 180.03 3.45
 0 3 5 182.17 3.47
 0 -3 -5 176.05 3.13
 0 -3 -5 174.54 3.18
 0 -3 -5 177.52 3.19
 0 3 6 218.51 4.12
 0 -3 6 214.86 4.5
 0 -3 -6 213.54 4.2
 0 -3 -6 213.69 4.2
 0 -3 -6 215.53 4.14
 0 -3 7 99.24 2.94
 0 3 7 100.57 2.51
 0 -3 7 105.33 2.93
 0 3 7 102.28 2.9
 0 3 -7 100.17 2.5
 0 -3 -7 99.93 2.95
 0 3 -7 103.34 2.48
 0 -3 -7 105.11 2.91
 0 -3 -7 104.71 2.51
 0 -3 8 79.53 2.71
 0 3 8 77.58 2.59
 0 -3 -8 73.66 2.25
 0 -3 -8 75.95 2.27
 0 3 -8 77.23 2.16
 0 -3 -8 81.02 2.61
 0 3 -8 76.91 2.19
 0 -3 -8 76.54 2.65
 0 3 9 451.66 8.46
 0 -3 9 469.06 9.17
 0 -3 9 479.67 9.14
 0 3 9 473.04 9.07
 0 3 -9 461.4 8.38
 0 3 -9 483.98 8.42
 0 -3 -9 441.34 9.06
 0 -3 -9 484.85 9.05
 0 -3 10 15.44 1.51
 0 -3 10 15.77 1.56
 0 3 10 16.24 1.54
 0 -3 -10 17.74 1.19
 0 -3 -10 17.47 1.48
 0 3 -10 18.39 1.19
 0 -3 -10 20.22 1.57
 0 3 -10 17.18 1.12
 0 -3 11 265.34 6.41
 0 -3 11 265.94 6.44
 0 3 11 269.42 6.39
 0 -3 -11 276.06 5.77
 0 -3 -11 275.51 6.26
 0 -3 -11 260.67 6.25
 0 3 -11 276.26 5.69
 0 3 -11 273.55 5.68
 0 -3 12 1506.87 25.86
 0 -3 12 1484.09 25.87
 0 -3 -12 1563.17 25.05
 0 -3 12 1549.81 25.25
 0 3 12 1533.97 25.87
 0 3 -12 1545.69 24.89
 0 3 -12 1530.85 24.91
 0 -3 -12 1520.58 25.61
 0 -3 -12 1477.41 25.66
 0 -3 -13 168.49 4.3
 0 -3 13 153.04 4.78
 0 -3 13 155.3 4.79
 0 -3 13 153.19 4.32
 0 3 13 154.77 4.73
 0 -3 -13 160.36 4.6
 0 3 -13 156.72 4.1
 0 -3 -13 159.77 4.64
 0 3 -13 153.35 4.09
 0 -3 -14 43.48 2.1
 0 -3 14 38.08 2.48
 0 -3 14 39.03 2.44
 0 3 14 40.18 2.45
 0 -3 14 41.46 2.21
 0 -3 -14 39.58 2.28
 0 3 -14 43.09 2.04
 0 3 -14 37.38 1.97
 0 3 -15 0.57 0.93
 0 -3 15 0.13 1.18
 0 3 15 -0.16 1
 0 -3 16 4.09 1.3
 0 -3 16 3.99 1.17
 0 3 16 3.96 1.27
 0 3 -16 4.07 1.02
 0 -3 -16 3.42 1.11
 0 -3 17 12.79 1.56
 0 -3 17 13.35 1.53
 0 3 17 14.84 1.42
 0 -3 17 12.97 1.36
 0 3 17 12.25 1.51
 0 3 -17 11.59 1.28
 0 3 -17 12.49 1.24
 0 -3 -17 11.22 1.32
 0 -3 18 86.89 2.96
 0 3 18 93.33 2.96
 0 -3 18 84.64 2.91
 0 3 18 95.71 2.94
 0 -3 18 84.69 2.79
 0 3 18 93.54 3.06
 0 3 -18 81.6 2.75
 0 -3 -18 88.05 2.76
 0 3 -18 92.12 2.82
 0 3 -18 90.26 2.75
 0 -3 19 26.85 1.42
 0 3 19 28.57 1.42
 0 3 19 26.99 1.43
 0 3 19 25.34 1.47
 0 3 -19 23.7 1.26
 0 -3 -19 23.01 1.15
 0 3 -19 23.87 1.28
 0 -4 0 250.61 4.57
 0 4 0 259.35 4.62
 0 4 0 254.68 4.6
 0 4 0 262.02 4.6
 0 4 0 258.63 4.58
 0 -4 0 255.77 4.56
 0 -4 0 243.28 3.93
 0 -4 0 253.13 4.59
 0 4 1 282.63 5.17
 0 -4 -1 289.47 5.14
 0 4 -1 283.22 5.07
 0 4 1 286.99 5.19
 0 4 -1 284.56 5.07
 0 -4 -1 278.94 5.07
 0 -4 1 285 5.14
 0 -4 1 284.84 5.16
 0 -4 -1 287.47 5.04
 0 4 1 284.95 5.06
 0 4 -1 282.92 5.14
 0 4 -1 286.03 5.11
 0 -4 -1 287.14 5.05
 0 4 1 277.57 5.04
 0 -4 -1 287.49 5.03
 0 -4 -2 494.37 7.79
 0 -4 -2 494.91 7.79
 0 4 -2 506 8.35
 0 -4 -2 505.39 8.47
 0 4 2 516.55 8.49
 0 4 -2 510.88 8.35
 0 -4 -2 490.92 7.8
 0 -4 2 518.71 8.51
 0 -4 2 513.97 8.49
 0 4 2 508.66 8.36
 0 -4 -2 512.96 8.32
 0 4 2 503.68 8.36
 0 4 -2 510.12 8.49
 0 -4 -2 516.6 8.32
 0 4 -3 3.12 0.57
 0 -4 -3 2.49 0.67
 0 4 -3 2.88 0.56
 0 4 3 2.85 0.72
 0 -4 3 2.67 0.72
 0 -4 3 3.13 0.73
 0 4 3 2.98 0.55
 0 4 3 3.52 0.56
 0 -4 -3 2.61 0.53
 0 4 -3 3.62 0.62
 0 -4 -3 2.62 0.55
 0 -4 -3 2.71 0.55
 0 -4 -4 5552.02 82.78
 0 4 -4 5519.62 82.42
 0 4 -4 5443.17 82.47
 0 4 4 5564.95 82.74
 0 4 -4 5468.77 82.41
 0 4 4 5491.87 82.45
 0 -4 4 5528.71 82.73
 0 -4 4 5524.14 82.74
 0 -4 4 5237.72 81.84
 0 4 4 5253.71 82.42
 0 -4 -4 5565.99 82.5
 0 4 -4 5528 82.76
 0 -4 -4 5481.94 82.43
 0 -4 -4 5488.43 82.43
 0 -4 -5 6.12 0.72
 0 -4 5 4.11 0.89
 0 4 5 3.98 0.62
 0 4 -5 3.93 0.8
 0 -4 -5 5.15 0.68
 0 -4 -5 2.85 0.64
 0 4 5 3.19 0.57
 0 -4 -5 4.28 0.49
 0 4 -6 10 0.81
 0 -4 -6 9.12 1.11
 0 -4 6 10.31 1.16
 0 4 6 9.26 0.79
 0 -4 6 10.02 1.14
 0 4 6 9.15 1.1
 0 -4 -6 10.23 0.89
 0 -4 -6 9.14 0.87
 0 -4 -6 9.36 0.81
 0 -4 7 19.09 1.46
 0 -4 7 18.52 1.43
 0 4 7 20.4 1.43
 0 4 -7 19.38 1.11
 0 4 -7 19.18 1.06
 0 -4 -7 20.13 1.45
 0 -4 -7 20.05 1.1
 0 -4 8 303.07 6.64
 0 -4 8 320.48 6.76
 0 4 8 318.17 6.04
 0 4 8 313.44 6.66
 0 -4 -8 306.08 6.13
 0 -4 -8 309.17 6.15
 0 -4 -8 314.13 6.76
 0 4 -8 318.53 6.02
 0 4 -8 319.11 6.07
 0 4 -9 27.44 1.36
 0 4 -9 29.53 1.43
 0 -4 -9 28.19 1.8
 0 -4 9 29.15 1.9
 0 -4 9 30.24 1.89
 0 4 9 26.39 1.4
 0 4 9 27.31 1.81
 0 -4 -9 26.62 1.46
 0 -4 -9 26.82 1.45
 0 -4 -9 28.78 1.39
 0 4 10 2246.26 36.33
 0 -4 10 2312.99 37.37
 0 -4 10 2319.1 37.38
 0 4 10 2280.26 37.26
 0 -4 -10 2239.02 37.22
 0 4 -10 2349.78 36.25
 0 4 -10 2316.46 36.24
 0 -4 11 184.7 5.19
 0 -4 11 184.46 5.23
 0 4 11 181.4 5.14
 0 -4 -11 184.68 4.39
 0 4 -11 183.01 4.31
 0 -4 -11 174.64 4.97
 0 4 -11 181.08 4.3
 0 -4 12 0.65 1.32
 0 -4 12 1.48 1.31
 0 4 12 2.09 1.31
 0 -4 -12 0.58 0.83
 0 -4 -12 1.6 1.09
 0 4 -12 1.5 0.79
 0 4 -12 1.18 0.81
 0 -4 13 14.66 1.82
 0 -4 -13 14.96 1.33
 0 -4 13 13.94 1.77
 0 -4 13 14.17 1.45
 0 4 13 13.86 1.74
 0 4 -13 12.67 1.46
 0 -4 -13 15.03 1.62
 0 4 -13 14.74 1.27
 0 4 -13 14.56 1.28
 0 -4 -14 13.65 1.32
 0 -4 14 11.33 1.67
 0 -4 14 10.56 1.65
 0 -4 14 9.01 1.34
 0 4 14 11.42 1.64
 0 4 -14 9.51 1.34
 0 -4 -14 11.83 1.51
 0 4 -14 12.12 1.24
 0 4 -14 9.42 1.15
 0 -4 -15 37.7 1.96
 0 -4 15 34.68 2.34
 0 -4 15 29.78 2.23
 0 4 15 31.99 1.96
 0 4 15 36.26 2.36
 0 -4 15 31.97 1.97
 0 4 -15 29.53 1.97
 0 4 -15 36.95 1.92
 0 -4 -15 33.93 2.11
 0 -4 16 35.62 2.26
 0 4 16 36.27 2.26
 0 -4 16 35.58 2.01
 0 -4 -16 31.59 1.96
 0 4 -16 36.04 1.9
 0 -4 17 46.18 2.34
 0 -4 17 47.73 2.38
 0 4 17 49.41 2.21
 0 -4 17 45.4 2.09
 0 4 17 52.03 2.43
 0 4 -17 43.45 2.13
 0 4 -17 49.96 2.08
 0 -4 -17 46.74 2.15
 0 -4 18 11.9 1.29
 0 -4 18 11.81 1.27
 0 4 18 12.61 1.27
 0 4 18 12.72 1.19
 0 -4 18 10.06 1.07
 0 4 18 12.36 1.3
 0 4 -18 13.3 1.09
 0 4 -18 10.52 1.07
 0 -4 -18 10.77 1.03
 0 4 -18 12.17 1.12
 0 4 -19 15.72 1.02
 0 -4 19 18.36 1.16
 0 4 19 19.51 1.14
 0 -5 0 0.37 0.68
 0 5 0 -0.55 0.66
 0 -5 0 0.06 0.66
 0 5 0 -0.12 0.56
 0 5 0 0.32 0.56
 0 -5 0 -0.12 0.64
 0 5 0 0.23 0.65
 0 -5 -1 1747.96 27.22
 0 5 1 1743.75 27.28
 0 5 -1 1743.87 27.15
 0 5 -1 1752.12 27.15
 0 5 1 1764.94 27.3
 0 -5 1 1766.6 27.23
 0 -5 1 1755.58 27.2
 0 5 1 1750.09 27.15
 0 -5 -1 1773.99 27.11
 0 5 -1 1750.79 27.22
 0 5 -1 1799.64 27.27
 0 -5 -1 1750.58 27.11
 0 5 1 1721.87 27.13
 0 -5 1 1665.98 26.41
 0 -5 -1 1763.74 27.11
 0 -5 -2 718.19 9.32
 0 -5 -2 718.85 9.32
 0 5 -2 752.78 10.17
 0 -5 -2 764.9 10.36
 0 5 2 770.77 10.51
 0 5 2 766.26 10.49
 0 5 2 765.22 10.34
 0 5 -2 759.81 10.17
 0 -5 -2 717.53 9.33
 0 -5 2 753.6 10.36
 0 -5 2 785.58 10.47
 0 5 -2 762.37 10.34
 0 5 2 735.4 10.16
 0 5 -2 776.13 10.43
 0 -5 -2 753.36 10.1
 0 5 2 744.99 10.16
 0 -5 -2 754.01 10.1
 0 5 3 28.57 1.48
 0 5 3 28.8 1.47
 0 5 -3 27.62 1.19
 0 -5 -3 30.1 1.39
 0 5 3 29.39 1.23
 0 -5 3 28.94 1.41
 0 5 -3 29.04 1.2
 0 -5 -3 28.29 1.16
 0 5 -3 30.01 1.36
 0 5 3 29.32 1.2
 0 -5 -3 27.71 1.15
 0 -5 -3 29.44 1.19
 0 5 4 319.85 5.92
 0 -5 4 323.37 6.22
 0 5 -4 325.57 6.22
 0 5 4 326.4 5.9
 0 -5 -4 324.89 5.87
 0 -5 -4 328.88 5.93
 0 -5 -4 322.21 5.86
 0 -5 -5 81.63 2.48
 0 5 -5 79.27 2.14
 0 5 5 79.18 2.12
 0 -5 5 76.79 2.45
 0 -5 5 79.01 2.46
 0 5 5 77.43 2.43
 0 5 -5 80.67 2.47
 0 -5 -5 80.22 2.18
 0 5 5 76.73 2.11
 0 -5 -5 75.69 2.12
 0 -5 -5 80.81 2.15
 0 -5 6 38.81 1.84
 0 -5 6 38.6 1.85
 0 5 6 41.55 1.88
 0 -5 -6 43.64 1.91
 0 5 -6 39.87 1.49
 0 -5 -6 40.02 1.47
 0 -5 7 604.82 10.99
 0 5 7 582.12 10.17
 0 5 7 604.7 10.97
 0 5 -7 597.71 11.02
 0 -5 -7 582.78 10.36
 0 -5 -7 589.81 10.36
 0 -5 -7 611.88 11.05
 0 5 -7 592.17 10.21
 0 5 -8 67.03 2.16
 0 -5 -8 67.5 2.68
 0 5 -8 68.84 2.13
 0 -5 8 66.31 2.68
 0 -5 8 68.1 2.7
 0 5 8 68.02 2.13
 0 5 8 66.64 2.65
 0 -5 -8 65.62 2.22
 0 -5 -8 67.04 2.24
 0 5 -8 63.66 2.59
 0 -5 -8 65.86 2.11
 0 5 -9 162.45 3.83
 0 -5 -9 168.14 4.67
 0 5 -9 158.01 3.85
 0 5 9 162.68 3.88
 0 -5 9 161.02 4.62
 0 -5 9 157.3 4.6
 0 5 9 155.79 4.52
 0 -5 -9 154.65 3.93
 0 5 -9 157.51 4.47
 0 -5 -9 153.43 3.92
 0 -5 -9 157.64 3.82
 0 5 -10 320.45 6.49
 0 5 -10 324.83 6.52
 0 -5 -10 332.17 7.51
 0 -5 10 320.65 7.55
 0 5 10 320.84 6.61
 0 -5 10 330.22 7.59
 0 5 10 329 7.5
 0 -5 -10 312.43 6.63
 0 5 -10 308.91 7.28
 0 -5 -10 317.62 6.65
 0 -5 -10 318.29 6.51
 0 5 11 0.2 1.25
 0 5 -11 -0.61 1.06
 0 -5 -11 0.31 1.13
 0 5 -11 0.54 0.74
 0 5 -11 0.39 0.72
 0 -5 11 2.15 1.31
 0 -5 11 0.13 1.33
 0 5 11 0.55 0.77
 0 5 12 317.26 7.68
 0 -5 -12 320.22 6.63
 0 5 -12 297.76 7.33
 0 5 -12 304.96 6.52
 0 -5 -12 317.99 7.49
 0 5 -12 316.78 6.57
 0 -5 12 305.2 7.64
 0 -5 12 306.59 7.67
 0 5 13 20.37 2.04
 0 -5 13 18.21 1.58
 0 5 -13 19.49 1.77
 0 -5 -13 19.15 1.79
 0 5 -13 18.98 1.4
 0 5 -13 20.36 1.42
 0 -5 -13 21.86 1.53
 0 -5 13 21.35 2.09
 0 -5 13 18.99 2.04
 0 5 -14 39.76 2.35
 0 5 -14 43.47 2.05
 0 -5 14 44.49 2.68
 0 -5 -14 49.3 2.16
 0 -5 15 2.47 1.01
 0 5 15 2.89 1.32
 0 -5 -15 2.58 0.9
 0 5 -15 2.49 1
 0 5 -15 3.61 0.92
 0 5 -15 2.65 0.85
 0 -5 -15 2.38 1.09
 0 -5 15 2.47 1.36
 0 -5 15 2.34 1.32
 0 5 16 2.22 1.19
 0 -5 16 2.93 0.98
 0 -5 16 3.68 1.24
 0 5 16 2.35 0.97
 0 -5 16 3.14 1.3
 0 5 -16 2.23 0.94
 0 -5 -16 2.3 0.99
 0 5 -16 2.77 0.85
 0 -5 17 24.21 1.5
 0 5 17 24.2 1.75
 0 -5 17 24.46 1.48
 0 -5 17 26.14 1.47
 0 -5 17 19.57 1.65
 0 -5 17 22.07 1.71
 0 5 17 25.19 1.58
 0 5 -17 20.62 1.5
 0 5 -17 23.64 1.43
 0 -5 -17 22.38 1.46
 0 5 18 198.35 4.3
 0 -5 18 173.99 4.22
 0 -5 18 194.87 4.46
 0 5 18 197 4.53
 0 5 -18 174.81 4.19
 0 5 -18 191.89 4.16
 0 5 18 184.06 4.47
 0 5 18 182.49 4.48
 0 -5 19 30.18 1.26
 0 5 19 28.4 1.19
 0 -6 0 590.43 10.11
 0 6 0 582.09 10.12
 0 6 0 593.56 10.15
 0 -6 -1 33.46 1.39
 0 6 1 31.3 1.38
 0 -6 -1 34.39 1.39
 0 6 -1 34.5 1.49
 0 6 1 29.83 1.36
 0 -6 1 31.2 1.48
 0 6 -1 31.63 1.46
 0 -6 -2 474.75 7.81
 0 -6 -2 475.97 7.81
 0 6 2 491.83 8.64
 0 -6 -2 501.23 8.56
 0 6 -2 508.27 8.83
 0 6 2 507.33 8.65
 0 -6 2 512.76 8.81
 0 6 -2 516.85 8.87
 0 -6 -2 501.77 8.56
 0 6 3 1431.66 23.26
 0 -6 -3 1447.31 23.08
 0 6 3 1446.9 23.23
 0 6 -3 1416.85 22.77
 0 -6 3 1455.31 23.09
 0 -6 3 1472.75 23.19
 0 6 -3 1411.56 22.76
 0 6 3 1415.73 23.07
 0 6 3 1383.44 22.77
 0 -6 -3 1446.65 22.77
 0 6 -3 1428.69 23.06
 0 -6 -3 1439.33 22.71
 0 -6 -3 1433.57 22.7
 0 -6 4 106.77 3.01
 0 -6 4 103.11 2.96
 0 6 4 105.15 2.67
 0 6 4 100.89 2.91
 0 6 -4 105.09 2.64
 0 6 -4 107.69 2.95
 0 -6 -4 107.99 2.68
 0 -6 -4 103.74 2.93
 0 6 -4 104.61 2.7
 0 6 4 103.39 3.07
 0 6 -4 104.75 2.65
 0 6 4 103.41 3.09
 0 -6 5 128.47 3.46
 0 6 -5 129.44 3.06
 0 6 5 126.3 3.42
 0 6 5 125.47 3.07
 0 6 -5 127.62 3.05
 0 -6 -5 130.86 3.46
 0 6 -5 128.15 3.09
 0 6 -6 34.96 1.47
 0 -6 -6 34.21 1.81
 0 -6 6 35.26 1.87
 0 -6 6 34.61 1.87
 0 6 6 34.01 1.43
 0 6 6 32.93 1.81
 0 -6 -6 34.51 1.54
 0 6 -6 37.12 1.85
 0 -6 -6 33.84 1.48
 0 -6 -6 34.16 1.48
 0 6 -7 202.33 4.35
 0 -6 -7 208.07 5.05
 0 6 7 199.54 4.29
 0 -6 7 200.77 5.03
 0 -6 7 200.52 4.97
 0 6 7 202.08 4.98
 0 -6 -7 192.48 4.37
 0 6 -7 199.02 5.05
 0 -6 -7 193.15 4.38
 0 -6 -7 192.95 4.26
 0 -6 -8 1.81 1.1
 0 6 -8 1.15 0.69
 0 6 -8 1.05 0.71
 0 6 8 0.86 0.63
 0 -6 8 1.44 1.2
 0 -6 8 1.57 1.2
 0 6 8 2.17 1.11
 0 6 -8 1.29 0.94
 0 -6 -8 1.23 0.72
 0 -6 -8 1.29 0.75
 0 -6 -8 1.03 0.67
 0 6 -9 1252.09 20.29
 0 -6 -9 1272.43 21.55
 0 6 -9 1261.68 20.37
 0 -6 9 1206.61 21.42
 0 -6 9 1219.3 21.52
 0 6 9 1246.9 20.34
 0 6 9 1220.05 21.43
 0 -6 -9 1196.63 20.41
 0 -6 -9 1197.36 20.42
 0 6 -9 1197.94 21.37
 0 -6 -9 1225.65 20.25
 0 6 -10 281.95 5.91
 0 -6 -10 280.74 6.91
 0 6 -10 275.07 5.92
 0 6 10 274.99 5.97
 0 -6 10 273.4 7.01
 0 -6 10 260.92 6.88
 0 6 10 263 6.83
 0 -6 -10 265.92 6
 0 6 -10 268.9 6.78
 0 -6 -10 271.47 6.03
 0 -6 -10 277.03 5.88
 0 6 11 27.17 2.22
 0 6 -11 23.04 1.99
 0 6 -11 25.71 1.53
 0 6 -11 27.49 1.61
 0 -6 -11 25.66 2.05
 0 -6 11 23.19 2.25
 0 -6 11 26.52 2.27
 0 6 11 23.93 1.6
 0 6 12 15.93 1.92
 0 -6 -12 17.62 1.38
 0 6 -12 13.45 1.64
 0 6 -12 15.23 1.29
 0 -6 -12 15.26 1.77
 0 6 -12 16.68 1.3
 0 -6 12 17.16 1.97
 0 -6 12 18.07 2.03
 0 6 13 20.49 2.12
 0 -6 13 20.44 1.67
 0 6 -13 20.84 1.84
 0 6 -13 24.79 1.55
 0 6 -13 19.92 1.46
 0 -6 -13 19.25 1.83
 0 -6 13 20.18 2.09
 0 -6 13 25.58 2.2
 0 -6 -13 24.16 1.55
 0 -6 14 86.63 3.07
 0 6 14 90.5 3.71
 0 6 -14 82.86 3.36
 0 -6 -14 82.53 3.32
 0 6 -14 95.57 2.98
 0 -6 14 92.76 3.73
 0 -6 14 89.59 3.75
 0 -6 -14 95.73 3.02
 0 -6 15 101.95 3.28
 0 6 15 102.67 3.84
 0 -6 -15 108.63 3.59
 0 6 -15 104.92 3.16
 0 -6 15 104.77 3.84
 0 6 16 91.17 3.32
 0 -6 16 83.44 2.8
 0 6 16 95.67 3
 0 -6 16 84.82 3.22
 0 -6 16 92.92 3.34
 0 6 -16 81.87 3.02
 0 6 16 89.07 3.34
 0 6 16 92.23 3.38
 0 6 -16 96.85 2.87
 0 -6 -16 86.7 2.96
 0 6 17 16.83 1.47
 0 -6 17 19.56 1.31
 0 -6 17 18.96 1.29
 0 -6 17 15.2 1.37
 0 -6 17 16.28 1.44
 0 6 17 18.78 1.33
 0 6 -17 14.1 1.23
 0 6 17 14.36 1.43
 0 6 -17 15.99 1.16
 0 6 17 17.12 1.47
 0 -6 18 1.19 0.75
 0 6 18 0.59 0.7
 0 6 18 1.19 0.7
 0 6 -18 0.69 0.6
 0 -6 18 0.02 0.64
 0 6 -18 1.2 0.65
 0 6 18 0.41 0.69
 0 6 -18 -0.07 0.56
 0 -7 0 0.63 0.86
 0 7 0 0.41 0.76
 0 7 0 -0.7 0.83
 0 -7 0 0.19 0.8
 0 -7 0 -0.33 0.81
 0 7 0 0.12 0.71
 0 -7 1 1020.67 16.92
 0 7 1 965.02 16.7
 0 -7 1 1033.73 16.88
 0 7 -1 1012.76 16.79
 0 -7 -1 1022.71 16.89
 0 7 -1 1015.51 16.8
 0 7 1 1032.67 16.97
 0 7 1 1014.93 16.94
 0 -7 2 735.07 12.65
 0 7 -2 727.68 12.42
 0 -7 2 718.35 12.58
 0 7 2 696.86 12.37
 0 7 -2 730.4 12.68
 0 7 2 743.41 12.77
 0 7 2 725.69 12.72
 0 7 -2 730.19 12.43
 0 -7 -2 732.9 12.61
 0 -7 -3 357.5 6.97
 0 7 3 348.7 7.1
 0 7 3 343.88 7.05
 0 7 -3 352.6 6.67
 0 -7 3 356.41 6.98
 0 7 -3 352.37 6.67
 0 7 3 344.59 6.66
 0 7 -3 346.9 6.98
 0 -7 -3 338.43 6.54
 0 -7 -3 341.84 6.54
 0 7 4 44.43 2.09
 0 7 4 44.58 2.09
 0 7 -4 43.71 1.76
 0 -7 -4 45.52 1.99
 0 7 -4 44.77 1.72
 0 -7 4 45.63 2.01
 0 7 4 45.41 1.76
 0 -7 4 46.12 2.08
 0 7 -4 45.78 1.73
 0 7 -4 42.84 1.91
 0 7 4 38.71 1.66
 0 7 -4 47.72 2.02
 0 -7 -4 43.94 1.68
 0 -7 -4 42.89 1.66
 0 7 -5 255.64 5.26
 0 7 5 241.1 5.83
 0 -7 -5 252.19 5.69
 0 7 -5 256.26 5.22
 0 7 5 240.56 5.81
 0 -7 5 265.11 5.83
 0 -7 5 261.7 5.74
 0 7 5 254.27 5.22
 0 7 5 249.16 5.66
 0 7 -5 259.13 5.23
 0 -7 -5 255.34 5.18
 0 7 5 243.45 5.22
 0 -7 -5 253.98 5.25
 0 7 -5 249.85 5.69
 0 -7 -5 251.89 5.16
 0 7 -6 174.33 4.07
 0 7 6 169.58 4.71
 0 7 6 169.63 4.73
 0 -7 -6 174.95 4.58
 0 -7 6 184.46 4.68
 0 -7 6 182.84 4.72
 0 7 6 176.4 4.02
 0 7 6 177.96 4.59
 0 7 -6 185.54 4.69
 0 -7 -6 175.44 4.17
 0 7 6 170.98 4.03
 0 -7 -6 183.96 4.12
 0 -7 -6 183.42 4.12
 0 7 -7 418.35 7.92
 0 -7 -7 436.39 8.82
 0 7 7 390.18 8.88
 0 7 7 396.46 8.93
 0 -7 7 426.81 8.84
 0 7 7 425.78 7.91
 0 -7 7 437.16 8.83
 0 7 7 431.78 8.78
 0 -7 -7 408.16 7.98
 0 -7 -7 415.63 8.01
 0 7 -7 434.04 8.88
 0 -7 -7 424.86 7.88
 0 -7 -8 381.36 8.2
 0 7 -8 360.75 7.14
 0 7 8 364.46 7.12
 0 -7 8 362.32 8.14
 0 -7 8 365.95 8.22
 0 7 8 367.15 8.13
 0 -7 -8 358.52 7.24
 0 7 -8 365.53 8.15
 0 -7 -8 353.79 7.23
 0 -7 -8 359.27 7.1
 0 7 -9 193.74 4.67
 0 7 -9 193.11 4.61
 0 -7 -9 199.04 5.57
 0 -7 9 199.64 5.68
 0 7 9 194.37 4.63
 0 -7 9 198.76 5.71
 0 7 9 194.47 5.54
 0 -7 -9 201.39 4.8
 0 -7 -9 187.37 4.7
 0 7 -9 191.25 5.52
 0 -7 -9 198.94 4.61
 0 7 -10 12.5 1.17
 0 7 -10 12.03 1.22
 0 -7 -10 11.01 1.6
 0 -7 10 11.87 1.83
 0 -7 10 12.07 1.81
 0 7 10 11.28 1.2
 0 7 10 11.23 1.75
 0 -7 -10 10.38 1.22
 0 -7 -10 11.24 1.22
 0 7 -10 12.71 1.69
 0 -7 -10 9.73 1.1
 0 7 11 61.29 3.19
 0 7 -11 59.62 3.02
 0 7 -11 62.75 2.41
 0 7 -11 61.22 2.38
 0 -7 -11 61.39 3.08
 0 -7 11 60.91 3.3
 0 7 11 57.37 2.43
 0 -7 11 63.03 3.3
 0 7 12 67.84 3.42
 0 -7 -12 73.74 2.61
 0 7 -12 64.35 3.15
 0 -7 -12 67.44 3.21
 0 7 -12 67.02 2.54
 0 7 -12 70.94 2.58
 0 -7 12 74.13 3.57
 0 -7 12 68.61 3.42
 0 -7 -13 195.9 4.66
 0 -7 13 185.38 5.71
 0 7 14 93.78 3.7
 0 -7 14 88.3 3
 0 7 -14 78.76 3.25
 0 7 -14 95.18 2.94
 0 7 -14 93.39 2.9
 0 7 14 84.61 3.65
 0 7 14 90.93 3.73
 0 -7 -14 92.71 3.38
 0 -7 14 84.26 3.57
 0 -7 15 23.97 1.58
 0 7 15 27.16 2.02
 0 -7 -15 29.96 1.58
 0 -7 15 27.99 2.03
 0 -7 15 30.77 2.16
 0 7 -15 24.17 1.76
 0 7 15 26.6 2.03
 0 -7 -15 26.81 1.77
 0 7 -15 26.47 1.52
 0 7 15 30.65 2.12
 0 7 -15 29.09 1.55
 0 -7 16 41 1.81
 0 7 16 45.86 2.28
 0 -7 16 51.31 2.16
 0 -7 16 51.94 2.16
 0 7 16 46.5 1.98
 0 -7 16 40.29 2.13
 0 -7 16 46.46 2.3
 0 7 -16 40.81 2
 0 7 -16 38.5 1.98
 0 7 16 40.12 2.19
 0 7 16 42.92 2.23
 0 7 -16 47.66 1.86
 0 -7 -16 42.43 1.96
 0 7 17 0.15 0.8
 0 -7 17 0.73 0.82
 0 -7 17 1 0.8
 0 7 17 0.95 0.71
 0 -7 17 1.18 0.72
 0 -7 17 0.85 0.73
 0 7 -17 0.66 0.66
 0 7 -17 1.02 0.71
 0 -7 17 1.11 0.75
 0 7 -17 1.07 0.6
 0 7 17 -0.3 0.81
 0 7 -18 21.97 1.08
 0 7 18 25.12 1.13
 0 8 0 2008.79 32.6
 0 8 0 2008.6 32.61
 0 8 0 2013.53 32.59
 0 -8 0 2088.16 32.57
 0 8 0 2030.91 32.65
 0 -8 0 2109.21 32.59
 0 8 1 96.01 2.98
 0 8 -1 94.99 2.88
 0 -8 -1 94.52 2.94
 0 8 -1 98.26 2.91
 0 8 1 97.45 2.99
 0 -8 1 98.93 3.02
 0 8 1 94.83 2.85
 0 -8 1 98.38 2.96
 0 8 -1 94.66 2.9
 0 8 -1 97.34 2.95
 0 8 1 97.01 2.89
 0 -8 -1 100.59 2.84
 0 -8 -1 94.79 2.78
 0 8 2 162.4 4.27
 0 8 2 166.08 4.3
 0 8 -2 160.95 3.99
 0 -8 -2 164.06 4.18
 0 -8 2 168.03 4.25
 0 8 -2 163.74 4.01
 0 8 -2 163.11 4.21
 0 -8 -2 170.9 3.96
 0 -8 2 170.44 4.21
 0 8 -2 169.93 4.22
 0 8 2 164.01 4.02
 0 -8 -2 170.65 4
 0 -8 -2 172.12 3.96
 0 -8 -3 1.47 0.9
 0 8 3 0.54 0.88
 0 8 -3 0.66 0.71
 0 -8 3 1.27 0.96
 0 8 3 0.9 0.66
 0 8 -3 0.7 0.71
 0 8 3 0.99 0.84
 0 8 -3 1.89 0.84
 0 -8 3 1.31 0.88
 0 8 3 1.36 0.7
 0 -8 -3 1.46 0.67
 0 8 -3 1.61 0.82
 0 -8 -3 1.27 0.67
 0 -8 -3 1.26 0.66
 0 8 4 25.72 1.73
 0 -8 -4 26.27 1.63
 0 8 -4 26.77 1.46
 0 8 4 22.85 1.65
 0 8 -4 26.22 1.46
 0 -8 4 26.61 1.72
 0 8 4 24.47 1.39
 0 8 -4 25.66 1.42
 0 8 -4 26.58 1.64
 0 -8 -4 26.79 1.36
 0 8 4 23.42 1.37
 0 8 -4 25.37 1.63
 0 -8 -4 27.27 1.43
 0 -8 4 24.26 1.61
 0 -8 -4 27.52 1.39
 0 -8 -5 7.06 1.18
 0 8 -5 6.03 0.91
 0 8 5 7.73 1.27
 0 8 -5 6.1 0.9
 0 -8 5 7.31 1.27
 0 8 5 6.03 0.87
 0 -8 5 8.21 1.29
 0 8 -5 7.22 0.93
 0 8 5 4.99 1.16
 0 8 -5 6.73 1.08
 0 -8 -5 8.8 0.98
 0 8 -5 6.27 1.08
 0 8 5 5.03 0.84
 0 -8 -5 5.76 0.84
 0 -8 5 7.39 1.18
 0 -8 -5 6.91 0.92
 0 8 -6 1133.05 18.79
 0 -8 -6 1183.91 19.71
 0 8 6 1078.75 19.7
 0 8 6 1081.95 19.71
 0 -8 6 1158.82 19.65
 0 -8 6 1179.66 19.81
 0 8 6 1134.83 18.68
 0 -8 -6 1133.3 18.73
 0 8 -6 1153.65 19.85
 0 -8 -6 1100.38 18.86
 0 8 -6 1162.79 19.68
 0 8 6 1043.29 18.64
 0 -8 -6 1124.91 18.73
 0 8 -7 1.13 0.73
 0 -8 -7 0.94 1.12
 0 8 7 0.62 1.08
 0 -8 7 1.11 1.19
 0 -8 7 1 1.19
 0 8 7 0.98 0.68
 0 8 7 0.06 1.1
 0 8 7 0.62 1.09
 0 -8 -7 0.66 0.74
 0 8 -7 0.71 1.04
 0 8 -7 0.92 1.02
 0 -8 -7 0.5 0.72
 0 -8 -7 1 0.71
 0 8 -8 140.81 3.76
 0 8 8 131.7 4.64
 0 8 8 127.03 4.58
 0 -8 -8 152.13 4.66
 0 -8 8 141.95 4.62
 0 -8 8 149.77 4.82
 0 8 8 143.78 3.75
 0 8 8 144.33 4.62
 0 -8 -8 141.55 3.85
 0 -8 -8 140.91 3.83
 0 8 -8 144.52 4.58
 0 -8 -8 147.08 3.76
 0 8 -9 111.11 3.27
 0 -8 -9 111.42 4.08
 0 8 9 102.25 4.15
 0 8 -9 110.79 3.33
 0 8 9 91.34 4
 0 -8 9 99.87 4.04
 0 -8 9 104.36 4.19
 0 8 9 112.37 3.3
 0 8 9 104.29 4.02
 0 -8 -9 107.48 3.34
 0 8 -9 109.99 4.11
 0 -8 -9 106.63 3.33
 0 -8 -9 111.87 3.23
 0 8 10 70.57 3.58
 0 8 10 65.88 3.49
 0 8 -10 78.33 2.79
 0 8 -10 75.83 2.71
 0 -8 -10 77.08 3.47
 0 -8 10 73.49 3.6
 0 -8 10 77.37 3.64
 0 8 10 76.44 2.79
 0 8 10 76.59 3.52
 0 -8 -10 72.12 2.77
 0 -8 -10 76.42 2.83
 0 8 -10 70.59 3.34
 0 -8 -10 79.11 2.68
 0 8 11 5.72 1.63
 0 8 11 5.36 1.65
 0 8 -11 4.38 1.34
 0 8 -11 4.63 0.98
 0 -8 -11 5.26 1.42
 0 8 -11 4.95 1.02
 0 8 11 5.47 1.66
 0 -8 11 5.39 1.73
 0 -8 11 4.13 1.63
 0 8 11 3.89 1.03
 0 8 -12 86.64 3.58
 0 -8 -12 91.46 2.92
 0 -8 12 91.23 4
 0 8 13 74.48 3.39
 0 8 -13 61.65 2.95
 0 8 13 69.03 3.36
 0 -8 -13 71.76 3.07
 0 8 13 73.43 3.46
 0 8 -13 74.97 2.57
 0 8 -13 72 2.53
 0 -8 13 69.81 3.31
 0 -8 -13 72.93 2.53
 0 -8 13 68.58 3.38
 0 -8 14 227.59 5.3
 0 8 -14 216.75 5.76
 0 8 -14 228.51 5.94
 0 8 -14 248.8 5.27
 0 -8 -14 242.66 5.85
 0 8 -14 250.62 5.3
 0 8 14 226.17 6.17
 0 8 14 232.28 6.22
 0 -8 14 224.28 6.02
 0 -8 -14 244.72 5.23
 0 -8 14 242.12 6.31
 0 -8 15 69.35 2.36
 0 -8 15 68.43 2.84
 0 -8 15 79.28 3.04
 0 -8 -15 79.53 2.39
 0 8 -15 66.32 2.64
 0 8 -15 71.09 2.76
 0 -8 15 64 2.66
 0 8 -15 73.47 2.37
 0 8 15 72.1 2.97
 0 -8 -15 72.34 2.63
 0 8 15 73.08 2.97
 0 8 -15 80.48 2.44
 0 8 -16 4.56 0.75
 0 8 16 3.47 0.99
 0 8 16 2.49 0.91
 0 8 16 3.25 0.82
 0 -8 16 3.16 0.96
 0 -8 16 2.58 0.88
 0 -8 16 4.14 0.93
 0 8 -16 3.01 0.81
 0 8 -16 4.11 0.86
 0 -8 16 2.21 0.83
 0 -8 -16 2.63 0.71
 0 8 17 23.19 1.18
 0 8 -17 19.85 1.21
 0 8 -17 21.01 1.17
 0 8 17 19.89 1.27
 0 8 17 21.52 1.28
 0 8 -17 21.44 1.1
 0 9 0 -0.44 0.85
 0 -9 0 1.47 0.82
 0 9 0 0.66 0.79
 0 9 0 -0.17 0.78
 0 -9 0 1.84 0.85
 0 9 0 0.71 0.87
 0 9 1 281.23 6.27
 0 9 1 280.65 6.26
 0 9 -1 279.13 6.11
 0 9 -1 276.92 6.09
 0 9 1 281.44 6.1
 0 9 -1 282.76 6.21
 0 9 1 280.3 6.1
 0 -9 1 280.99 6.15
 0 9 -1 277.33 6.2
 0 -9 -1 273.8 5.94
 0 -9 1 278.53 6.11
 0 -9 1 284.67 6.15
 0 -9 -1 274.71 5.94
 0 9 -2 35.12 1.78
 0 9 2 34.51 1.95
 0 -9 -2 33.93 1.9
 0 9 2 35.82 1.95
 0 -9 2 33.94 1.96
 0 9 -2 34.2 1.76
 0 9 2 35.78 1.77
 0 9 -2 38.21 1.96
 0 9 -2 35.84 1.93
 0 -9 -2 37.47 1.78
 0 -9 -2 36.23 1.7
 0 -9 2 34.81 1.9
 0 -9 -2 36.87 1.72
 0 9 -3 806.95 14.13
 0 9 3 803.12 14.63
 0 9 3 801.18 14.61
 0 -9 -3 812.25 14.53
 0 -9 3 797.29 14.56
 0 9 3 826.28 14.23
 0 9 -3 799.56 14.13
 0 9 -3 812.88 14.52
 0 -9 -3 808.42 13.99
 0 9 3 799.65 14.15
 0 9 -3 803.93 14.56
 0 -9 3 821.61 14.5
 0 -9 -3 814.83 14.12
 0 -9 -3 803.99 13.97
 0 9 4 39.3 2.18
 0 9 4 35.74 2.11
 0 9 -4 40.66 1.92
 0 9 -4 38.1 1.83
 0 -9 -4 39.68 2.12
 0 9 4 43.94 1.92
 0 -9 4 39.19 2.17
 0 9 -4 37.21 1.81
 0 -9 -4 42.57 1.83
 0 9 4 39.58 1.85
 0 9 -4 42.27 2.18
 0 9 -4 40.29 2.11
 0 -9 -4 39.61 1.82
 0 -9 4 37.82 2.06
 0 -9 -4 40.86 1.8
 0 9 -5 22.36 1.46
 0 -9 -5 26.61 1.85
 0 9 -5 23.46 1.47
 0 9 5 23.68 1.84
 0 9 5 22.22 1.78
 0 9 5 22.37 1.41
 0 -9 5 22.9 1.82
 0 9 -5 21.8 1.44
 0 -9 -5 23.63 1.47
 0 9 -5 23.41 1.73
 0 9 -5 22.22 1.73
 0 9 5 22.05 1.44
 0 -9 -5 22.88 1.39
 0 -9 5 22.75 1.75
 0 -9 -5 23.27 1.4
 0 -9 -6 6.92 1.32
 0 9 6 6.29 1.31
 0 9 -6 7.8 1.06
 0 -9 6 7.39 1.42
 0 9 6 7.22 0.97
 0 9 6 5.78 1.31
 0 9 -6 8.09 1.34
 0 -9 -6 6.69 0.96
 0 9 6 6.41 0.94
 0 -9 -6 7.46 1.02
 0 9 -6 9.19 1.35
 0 -9 6 7.47 1.35
 0 -9 -6 7.01 0.99
 0 9 -7 195.99 4.75
 0 9 7 185.91 5.59
 0 9 7 193.52 5.62
 0 -9 -7 213.92 5.65
 0 -9 -7 190.51 4.75
 0 -9 7 196.09 5.48
 0 -9 -7 187.6 4.72
 0 9 -7 208.08 5.64
 0 9 -7 201.03 5.67
 0 -9 -7 200.75 4.65
 0 -9 7 191.08 5.5
 0 9 7 198.55 4.7
 0 9 -8 30.1 1.69
 0 9 8 27.45 2.26
 0 9 8 28.58 2.26
 0 -9 -8 29.87 2.23
 0 -9 -8 29.06 1.73
 0 9 -8 30.06 2.23
 0 -9 -8 29.94 1.73
 0 -9 8 28.13 2.16
 0 9 -8 29.4 2.17
 0 -9 -8 29.84 1.64
 0 -9 8 29.32 2.28
 0 -9 8 30.3 2.38
 0 9 8 30.04 1.66
 0 -9 -9 68.23 3.27
 0 9 9 58.95 3.28
 0 9 -9 68.82 2.55
 0 9 9 63.23 3.29
 0 9 -9 71.51 2.67
 0 9 -9 64.48 3.3
 0 9 -9 61.6 3.14
 0 -9 -9 69.25 2.66
 0 -9 -9 68.7 2.65
 0 -9 9 66.64 3.29
 0 -9 -9 68.27 2.51
 0 -9 9 70.27 3.51
 0 -9 9 71.41 3.41
 0 9 9 68.77 2.58
 0 9 -10 46.94 2.13
 0 9 10 44.07 2.88
 0 -9 -10 50.95 2.86
 0 9 -10 51.32 2.24
 0 9 10 36.94 2.73
 0 -9 10 43.14 2.84
 0 9 10 44.75 2.15
 0 -9 10 45.17 3
 0 -9 -10 48.3 2.09
 0 9 -10 42.09 2.68
 0 -9 -10 44.56 2.16
 0 -9 10 43.32 2.78
 0 9 -10 43.59 2.72
 0 -9 -10 42.65 2.13
 0 9 -11 50.17 2.9
 0 -9 11 46.71 2.86
 0 9 -11 49.73 2.78
 0 9 11 55.08 2.35
 0 -9 11 56.45 3.26
 0 9 12 5.13 1.49
 0 9 -12 7.33 1.37
 0 -9 -12 8.37 1.03
 0 9 -12 8.03 1.05
 0 9 -12 7.57 1.04
 0 9 12 5.7 1.53
 0 -9 -12 8.29 1.43
 0 -9 12 7 1.67
 0 -9 12 7.32 1.67
 0 9 -13 27.27 1.92
 0 -9 13 22.65 1.97
 0 9 -13 22.77 1.84
 0 9 -13 27.99 1.53
 0 9 13 24.47 2.1
 0 -9 -13 28.93 1.91
 0 9 -13 29.55 1.57
 0 9 13 26.51 2.13
 0 -9 -13 26.33 1.47
 0 -9 13 23.47 2.05
 0 -9 14 94.05 2.88
 0 -9 14 102.91 3.51
 0 -9 -14 112.48 2.94
 0 9 -14 106.92 3.48
 0 -9 14 92.9 3.31
 0 9 -14 95.95 3.3
 0 -9 -14 109.72 3.32
 0 9 -14 117.05 3.02
 0 9 -14 112.39 2.99
 0 9 14 107.89 3.69
 0 9 14 102.61 3.63
 0 -9 15 13.77 1.34
 0 -9 -15 16.88 1.07
 0 -9 15 19.25 1.44
 0 -9 15 20.41 1.45
 0 9 -15 16.43 1.31
 0 -9 15 13.18 1.24
 0 9 -15 14.7 1.24
 0 9 -15 16.84 1.09
 0 9 15 13.92 1.4
 0 9 15 14.07 1.38
 0 9 -15 15.69 1.07
 0 9 16 148.08 3.85
 0 9 -16 167.12 3.58
 0 9 16 148.11 3.84
 0 -9 16 191.42 4
 0 -9 16 193.47 4.01
 0 9 16 169.54 3.68
 0 9 -16 151.03 3.78
 0 9 -16 158.16 3.76
 0 -9 -16 182.01 3.53
 0 10 0 111.52 3.55
 0 10 0 110.32 3.49
 0 10 0 112.64 3.52
 0 -10 0 115.37 3.43
 0 -10 0 114.7 3.43
 0 10 0 109.77 3.54
 0 10 -1 613.15 11.63
 0 10 1 621.47 11.84
 0 10 1 625.7 11.84
 0 10 -1 624.49 11.68
 0 -10 -1 621.93 11.44
 0 10 -1 613.11 11.72
 0 -10 -1 623.65 11.54
 0 10 -1 626.2 11.79
 0 10 1 618.85 11.63
 0 -10 1 615.56 11.6
 0 -10 -1 623.76 11.45
 0 -10 1 626 11.66
 0 10 -2 75.84 2.74
 0 10 -2 74.93 2.74
 0 10 2 75.54 2.96
 0 10 2 73 2.92
 0 10 2 76.71 2.78
 0 -10 -2 72.42 2.64
 0 10 -2 74.52 2.9
 0 -10 -2 72.12 2.58
 0 -10 2 70.99 2.77
 0 10 2 74.22 2.71
 0 10 -2 72.27 2.85
 0 -10 -2 73.25 2.6
 0 -10 2 72.27 2.79
 0 10 -3 22.55 1.57
 0 -10 -3 21.6 1.7
 0 10 3 20.85 1.74
 0 10 3 22.1 1.79
 0 10 -3 23.69 1.57
 0 10 3 23.66 1.58
 0 -10 3 22.01 1.79
 0 10 -3 24.49 1.74
 0 10 3 21.91 1.51
 0 -10 3 22.83 1.71
 0 -10 -3 23.18 1.49
 0 -10 -3 22.07 1.47
 0 10 -3 24.75 1.75
 0 -10 -3 21.9 1.45
 0 10 -4 5.93 1.02
 0 10 4 7.18 1.29
 0 -10 -4 7.44 1.33
 0 10 4 5.58 1.27
 0 10 -4 8.44 1.15
 0 10 -4 6.69 1.06
 0 -10 -4 8.45 1.06
 0 10 4 6.64 1.08
 0 -10 -4 8.6 1.08
 0 -10 4 7.42 1.27
 0 10 -4 7.4 1.25
 0 10 -4 6.55 1.17
 0 -10 -4 7.24 0.98
 0 10 4 7.69 1.07
 0 -10 4 6.72 1.33
 0 -10 -5 1094.85 19.12
 0 10 5 1032.25 19.17
 0 10 5 1024.19 19.15
 0 10 -5 1070.84 18.37
 0 10 5 1029.65 18.3
 0 -10 5 1083.06 18.99
 0 -10 -5 1078.21 18.22
 0 -10 -5 1058.87 18.39
 0 10 -5 1090.67 19.24
 0 10 -5 1102.3 19.17
 0 -10 -5 1089.72 18.26
 0 10 5 1092.53 18.31
 0 -10 5 1086.9 19.18
 0 10 -6 222.03 5.33
 0 10 6 225.3 6.12
 0 -10 -6 234.34 6.06
 0 10 6 227.16 6.14
 0 10 6 228.79 5.28
 0 -10 6 225.78 6.07
 0 10 -6 230.99 6.07
 0 10 -6 232.31 6.17
 0 -10 6 225.38 5.94
 0 -10 -6 226.02 5.29
 0 -10 -6 223.54 5.28
 0 10 7 1.69 1.23
 0 -10 7 1.04 1.32
 0 10 7 1.22 0.75
 0 10 -7 3.12 0.89
 0 -10 -7 0.47 1.2
 0 10 7 0.84 1.22
 0 -10 -7 1.35 0.84
 0 -10 7 1.85 1.22
 0 10 -7 1.13 1.1
 0 10 -7 0.96 1.09
 0 -10 -7 1.48 0.82
 0 -10 -7 1.63 0.79
 0 -10 8 226.16 6.36
 0 10 8 230.56 5.31
 0 10 8 206.81 6.34
 0 10 8 211.78 6.33
 0 10 -8 230.52 5.37
 0 -10 -8 240.89 6.34
 0 -10 -8 219.76 5.36
 0 10 -8 223.26 6.4
 0 10 -8 239.12 6.4
 0 -10 -8 227.19 5.41
 0 -10 8 213.23 6.12
 0 -10 -8 226.54 5.23
 0 10 9 17.78 1.42
 0 10 -9 18.47 1.47
 0 10 9 15.84 1.92
 0 10 9 14.53 1.9
 0 10 -9 18.85 1.43
 0 -10 -9 17.67 1.45
 0 -10 -9 18.79 1.48
 0 10 -9 16.06 1.84
 0 -10 9 15.06 1.91
 0 10 -9 14.93 1.77
 0 -10 -9 16.2 1.31
 0 -10 10 2.03 1.52
 0 10 10 1.95 0.87
 0 -10 -10 1.37 1.27
 0 10 -10 2.35 1.23
 0 10 -10 2.3 1.23
 0 -10 -10 1.77 0.83
 0 -10 10 0.29 1.36
 0 -10 -10 1.41 0.77
 0 -10 -10 2.26 0.86
 0 10 -11 225.76 6.25
 0 10 -11 250.93 5.51
 0 10 11 232.09 6.55
 0 -10 -11 251.56 6.31
 0 10 -11 250.05 5.53
 0 10 11 223.63 6.49
 0 10 11 236.06 5.62
 0 -10 11 240.68 6.55
 0 10 -12 139.27 4.47
 0 -10 12 137.7 4.47
 0 -10 -12 149.14 3.71
 0 10 -12 143.96 4.49
 0 10 12 141.16 4.7
 0 10 -12 158.61 3.89
 0 -10 -12 157.79 4.45
 0 10 12 145.69 4.75
 0 10 -12 156.88 3.87
 0 -10 12 147.27 4.66
 0 10 -13 201.22 4.42
 0 10 -13 208.26 4.46
 0 10 13 186.33 5.21
 0 -10 -13 191.07 4.78
 0 10 13 192.23 5.26
 0 10 -13 180.39 4.9
 0 10 -13 183.7 4.99
 0 -10 13 178.16 4.87
 0 -10 13 213.29 5.13
 0 -10 13 187.51 5.04
 0 -10 -13 197.02 4.29
 0 10 14 28.97 1.82
 0 10 14 28.23 1.79
 0 10 -14 30.33 1.38
 0 10 -14 32.42 1.42
 0 10 -14 28.11 1.61
 0 -10 14 24.94 1.53
 0 10 -14 27.8 1.63
 0 -10 14 35.06 1.79
 0 -10 14 35.98 1.82
 0 -10 -14 29.69 1.32
 0 -10 14 26.15 1.64
 0 10 15 30.33 1.6
 0 10 -15 34.82 1.36
 0 10 15 31.64 1.64
 0 10 -15 32.74 1.33
 0 10 -15 32.61 1.53
 0 10 -15 32.57 1.51
 0 -10 15 43.04 1.72
 0 -10 15 42.31 1.71
 0 10 16 32.02 1.24
 0 10 -16 30.82 1.23
 0 11 0 0.11 0.97
 0 -11 0 -0.1 0.87
 0 -11 0 0.25 0.83
 0 11 0 -0.05 0.92
 0 -11 0 -0.29 0.83
 0 11 0 0.33 1.01
 0 11 -1 88.96 3.17
 0 11 1 89.86 3.3
 0 11 1 88.67 3.29
 0 11 -1 92.05 3.22
 0 11 1 89.69 3.14
 0 -11 1 84.36 3.05
 0 11 -1 89.17 3.22
 0 11 -1 89.24 3.23
 0 -11 -1 86.99 2.98
 0 -11 -1 85.21 3.04
 0 -11 1 85.23 3.06
 0 -11 -1 88.36 2.99
 0 11 -2 22.61 1.66
 0 11 2 22.68 1.8
 0 11 -2 21.43 1.64
 0 11 2 22.98 1.81
 0 11 2 22.5 1.63
 0 -11 -2 22.91 1.53
 0 -11 2 19.54 1.61
 0 11 2 21.63 1.58
 0 11 -2 20.8 1.68
 0 11 -2 25.46 1.78
 0 -11 -2 22.28 1.57
 0 -11 -2 22.61 1.53
 0 -11 2 22.29 1.66
 0 11 -3 132.27 3.88
 0 11 -3 130.24 3.87
 0 11 3 132.37 4.23
 0 11 -3 135.28 3.99
 0 11 3 132.21 4.22
 0 11 3 135.64 3.93
 0 11 3 131.19 3.86
 0 11 -3 131.61 4.17
 0 -11 3 131.93 4.09
 0 11 -3 134.88 4.17
 0 -11 -3 130.79 3.82
 0 -11 -3 135.49 3.76
 0 -11 3 127.53 4.05
 0 -11 -3 134.06 3.74
 0 11 -4 93.18 3.08
 0 11 4 87.94 3
 0 11 4 88.12 3.42
 0 11 -4 87.91 3.05
 0 11 -4 90.03 3.06
 0 11 4 85.86 3.39
 0 -11 4 88.49 3.34
 0 11 4 88.24 3
 0 -11 4 82.8 3.22
 0 -11 -4 88.73 3.03
 0 -11 -4 84.86 2.88
 0 11 -4 86.88 3.31
 0 11 -4 85.01 3.31
 0 -11 -4 87.22 2.9
 0 -11 4 76.85 3.13
 0 11 5 183.27 4.71
 0 -11 5 186.18 5.39
 0 11 5 182.49 5.35
 0 11 5 185.35 5.37
 0 11 -5 190.54 4.83
 0 -11 -5 198.2 5.42
 0 11 5 185.24 4.74
 0 -11 5 187.55 5.26
 0 -11 -5 190.83 4.89
 0 11 -5 202.31 5.43
 0 -11 -5 187.35 4.71
 0 11 -5 192.07 5.41
 0 -11 -5 193.1 4.76
 0 11 6 199.55 4.86
 0 -11 6 200.48 5.69
 0 11 -6 200.15 4.94
 0 11 6 183.18 5.56
 0 -11 -6 210.4 5.66
 0 11 6 177.08 5.52
 0 -11 -6 197.03 4.91
 0 11 -6 197.06 5.65
 0 -11 -6 198.35 4.91
 0 11 -6 207.31 5.67
 0 -11 6 195.9 5.54
 0 -11 -6 202.94 4.78
 0 -11 7 90.33 3.7
 0 11 7 87.52 2.92
 0 -11 -7 91.4 3.6
 0 11 7 88.1 3.68
 0 11 -7 89.97 3
 0 11 7 87.83 3.67
 0 11 -7 88.89 3.63
 0 -11 -7 89.29 3.01
 0 -11 7 89.98 3.59
 0 11 -7 93.62 3.68
 0 -11 -7 86.63 2.98
 0 -11 -7 84.21 2.82
 0 -11 -8 12.15 1.24
 0 11 -8 12.79 1.6
 0 -11 8 10.86 1.68
 0 -11 -8 15.13 1.33
 0 11 -8 12.3 1.65
 0 11 8 13.27 1.23
 0 -11 -8 12.96 1.19
 0 -11 -9 101.26 3.4
 0 -11 9 97.32 3.95
 0 11 9 106.91 3.24
 0 11 -9 109.06 3.31
 0 11 9 98.72 3.99
 0 11 9 95.27 3.91
 0 11 -9 108.21 3.24
 0 -11 -9 111.08 3.94
 0 -11 9 92.11 3.8
 0 11 -9 95.22 3.81
 0 -11 -9 101.73 3.09
 0 11 -10 49.28 2.64
 0 -11 -10 49.43 2.12
 0 -11 -10 49.95 2.14
 0 11 10 48.63 2.79
 0 11 -10 54.33 2.17
 0 11 10 49.67 2.81
 0 11 -10 57.64 2.26
 0 -11 -10 53.4 2.64
 0 -11 10 48.33 2.79
 0 11 11 86.52 3.53
 0 -11 -11 91.05 3.26
 0 11 -11 99.93 2.9
 0 11 -11 93.73 2.82
 0 11 11 81.15 3.45
 0 11 -11 83.71 3.33
 0 11 -11 89 3.36
 0 -11 11 84.51 3.32
 0 -11 -11 94.78 2.71
 0 -11 11 99.36 3.43
 0 -11 11 99.58 3.41
 0 11 11 89.16 2.88
 0 -11 11 89.12 3.5
 0 -11 -12 37.31 1.91
 0 11 12 36.48 2.21
 0 11 12 35.63 2.16
 0 11 -12 39.13 1.66
 0 11 -12 41.22 1.68
 0 -11 12 38.17 2.14
 0 -11 12 30.82 1.91
 0 -11 -12 39.31 1.58
 0 11 -12 31.65 1.93
 0 11 -12 34.27 1.98
 0 -11 12 40.76 2.09
 0 -11 12 42.25 2.12
 0 11 -13 2.48 0.62
 0 11 13 2.53 0.99
 0 11 -13 3.11 0.66
 0 -11 13 2.37 0.91
 0 -11 -13 1.78 0.59
 0 11 -13 1.51 0.76
 0 11 -13 2.14 0.8
 0 -11 13 1.78 0.87
 0 -11 13 1.74 0.88
 0 11 13 2.94 0.97
 0 11 14 10.49 1.09
 0 11 -14 12.32 0.85
 0 11 -14 12.26 0.84
 0 11 14 11.19 1.07
 0 11 -14 11.57 0.98
 0 11 -14 11.45 0.98
 0 -11 14 13.48 1.11
 0 -11 14 14.8 1.12
 0 11 15 36.98 1.28
 0 -11 15 38.8 1.43
 0 12 0 171.24 4.72
 0 12 0 168.98 4.71
 0 -12 0 150.39 4.39
 0 -12 0 156.53 4.32
 0 12 0 169.32 4.65
 0 -12 0 165.18 4.4
 0 12 -1 4.08 1.13
 0 12 1 4.89 1.19
 0 12 1 5.21 1.25
 0 12 -1 3.55 1.12
 0 12 1 3.37 1.05
 0 12 -1 4.2 1.1
 0 -12 -1 3.04 0.94
 0 -12 1 3.17 0.94
 0 -12 -1 3.14 0.95
 0 -12 1 3.36 1
 0 12 1 3.36 0.99
 0 -12 1 3.7 1.04
 0 -12 -1 3.18 0.9
 0 12 -2 370.22 7.85
 0 12 2 375.01 8.21
 0 12 -2 373.17 7.87
 0 12 2 355.45 8.11
 0 12 -2 376.74 8.03
 0 12 2 379.64 7.91
 0 12 -2 375.56 8.12
 0 -12 2 352.74 7.78
 0 -12 -2 355.67 7.55
 0 -12 -2 370.06 7.77
 0 12 -2 366.66 8.06
 0 12 2 372.33 7.86
 0 -12 2 362.8 7.82
 0 -12 -2 361.5 7.57
 0 12 -3 0.73 0.89
 0 12 3 0.43 1.01
 0 12 3 0.89 0.91
 0 12 3 1.77 1.11
 0 12 -3 1.62 0.91
 0 12 -3 0.83 0.88
 0 -12 -3 1.31 0.82
 0 12 3 1.02 0.83
 0 12 -3 0.81 0.96
 0 -12 3 0.11 0.91
 0 -12 -3 0.71 0.8
 0 12 -3 0.65 0.96
 0 -12 3 1.49 0.94
 0 -12 -3 0.35 0.75
 0 12 4 237.36 5.57
 0 12 4 227.99 6.04
 0 12 4 226.67 6.02
 0 12 -4 233 5.61
 0 -12 -4 231.71 5.41
 0 12 -4 244.92 6.12
 0 -12 -4 242.14 5.65
 0 12 4 232.95 5.57
 0 12 -4 238.32 6.02
 0 -12 4 226.67 5.81
 0 -12 4 228.05 5.83
 0 -12 -4 233 5.43
 0 -12 -5 305.77 6.61
 0 -12 -5 310.58 6.64
 0 12 -5 319.23 7.43
 0 -12 5 289.04 7.08
 0 12 -5 323.76 7.39
 0 12 5 313.1 6.68
 0 -12 5 288.99 7.05
 0 -12 -5 308.93 6.44
 0 12 -6 40.7 2.37
 0 12 -6 37.9 2.33
 0 -12 6 35.99 2.23
 0 -12 -6 40.52 1.95
 0 -12 -6 41.94 1.98
 0 12 6 44.38 1.98
 0 -12 6 34.16 2.2
 0 -12 -6 38.82 1.83
 0 -12 7 50.77 2.61
 0 -12 7 47.65 2.54
 0 12 7 54.35 2.2
 0 12 7 51.04 2.71
 0 12 7 50.97 2.72
 0 12 -7 53.36 2.2
 0 -12 7 50.12 2.63
 0 12 -7 53.49 2.69
 0 -12 -7 50.87 2.07
 0 -12 8 34.19 2.23
 0 -12 8 35.86 2.23
 0 -12 -8 36.53 2.07
 0 -12 8 34.42 2.36
 0 12 8 37.38 2.35
 0 12 8 37.09 2.35
 0 12 -8 36.83 1.8
 0 12 -8 38.46 1.89
 0 12 -8 34.39 2.26
 0 -12 -8 33.24 1.74
 0 -12 -8 32.45 1.72
 0 -12 8 30.06 2.1
 0 -12 8 31.8 2.15
 0 -12 9 33.66 2.11
 0 -12 9 35.83 2.18
 0 -12 -9 35.15 1.9
 0 12 9 37.47 1.79
 0 -12 9 33.55 2.32
 0 12 -9 40.55 1.86
 0 12 9 33.74 2.25
 0 12 -9 35.64 1.73
 0 12 9 31.95 2.19
 0 -12 -9 37.03 1.77
 0 12 -9 37.58 2.22
 0 -12 9 31.65 2.12
 0 12 -9 35.35 2.16
 0 -12 9 32.39 2.1
 0 -12 -9 37.7 1.77
 0 -12 9 30.78 2.05
 0 -12 -9 33.82 1.61
 0 -12 10 81.73 2.98
 0 -12 10 81.48 2.97
 0 12 10 78.18 2.57
 0 -12 10 69.66 3
 0 12 -10 77.27 2.46
 0 12 10 69.17 3.01
 0 12 -10 80.62 2.52
 0 12 10 67.4 2.99
 0 12 -10 72.79 2.92
 0 -12 10 64.69 2.78
 0 -12 10 65.43 2.78
 0 12 -10 75.88 2.92
 0 -12 10 61.26 2.72
 0 -12 11 64.98 2.54
 0 -12 11 65.08 2.53
 0 12 -11 68.27 2.15
 0 12 -11 68.82 2.17
 0 12 11 61.8 2.68
 0 12 11 62.21 2.67
 0 12 11 67.52 2.23
 0 12 -11 63.24 2.53
 0 12 -11 60.19 2.5
 0 -12 -11 63.95 1.94
 0 -12 11 56.27 2.35
 0 -12 11 53.34 2.3
 0 12 12 7.64 1.1
 0 -12 12 7.12 1.03
 0 -12 12 7.35 1.04
 0 12 -12 8.5 0.98
 0 12 -12 6.25 0.97
 0 12 -12 7.57 0.77
 0 12 12 6.3 1.09
 0 12 -12 7.9 0.79
 0 -12 13 35.04 1.52
 0 -12 13 33.58 1.49
 0 12 -13 29.21 1.38
 0 12 -13 29.54 1.38
 0 -12 13 33.84 1.53
 0 12 13 27.69 1.48
 0 12 13 28.95 1.49
 0 12 -13 30.96 1.21
 0 12 -13 30.83 1.22
 0 -12 14 7.12 0.73
 0 12 -14 6.66 0.61
 0 -12 -14 7.05 0.68
 0 13 0 0.11 0.88
 0 -13 0 0.57 0.74
 0 -13 0 -0.19 0.78
 0 -13 0 0.66 0.75
 0 13 0 0.72 0.87
 0 13 -1 119.63 3.76
 0 13 1 121.59 3.68
 0 -13 -1 117.37 3.42
 0 -13 1 109.66 3.43
 0 13 1 121.22 3.65
 0 -13 1 110.81 3.54
 0 13 -1 122.22 3.74
 0 -13 -1 116.39 3.53
 0 -13 -1 115.76 3.4
 0 -13 1 115.41 3.47
 0 13 2 3.87 0.94
 0 13 -2 3.21 1.01
 0 -13 -2 4.48 0.96
 0 -13 2 4.48 0.99
 0 13 2 5.3 0.99
 0 13 3 289.88 6.32
 0 13 3 284.88 6.72
 0 13 -3 290.58 6.43
 0 -13 -3 279.35 6.27
 0 13 -3 288.18 6.67
 0 13 -3 291.8 6.39
 0 13 3 287.25 6.71
 0 13 4 53.34 2.54
 0 13 4 52.2 2.18
 0 13 -4 56.18 2.56
 0 -13 4 46.3 2.36
 0 13 -4 53.17 2.27
 0 13 4 55.34 2.59
 0 -13 5 20.08 1.61
 0 -13 -5 23.02 1.46
 0 -13 -5 22.94 1.45
 0 -13 5 20.34 1.62
 0 13 5 22.67 1.79
 0 13 5 24.59 1.82
 0 13 -5 24.21 1.53
 0 -13 -6 17.63 1.63
 0 13 6 15.6 1.58
 0 13 -6 18.16 1.32
 0 13 6 18.49 1.69
 0 -13 -6 17.61 1.3
 0 -13 -6 16.76 1.28
 0 13 -6 17.29 1.57
 0 -13 6 14.72 1.46
 0 -13 6 16.67 1.51
 0 -13 -6 15.95 1.18
 0 -13 -7 366.06 7.74
 0 13 7 373.79 8.09
 0 13 7 366.95 8.06
 0 13 -7 378.91 7.34
 0 13 -7 382.03 7.3
 0 13 7 373.56 7.23
 0 -13 -7 363.46 7.16
 0 13 -7 376.56 8.02
 0 -13 -7 351.06 7.12
 0 13 -7 380.21 8.01
 0 -13 7 319.28 7.5
 0 -13 7 317.85 7.5
 0 -13 -7 351.16 6.91
 0 -13 8 0.92 0.98
 0 -13 -8 1.55 0.92
 0 -13 8 0.52 0.98
 0 13 -8 2.12 0.74
 0 13 -8 2.68 0.83
 0 13 8 1.22 1.07
 0 13 8 2.26 1.12
 0 13 8 1.88 0.73
 0 13 -8 1.74 0.98
 0 13 -8 1.91 0.94
 0 -13 8 1.67 0.94
 0 -13 -8 1.33 0.67
 0 -13 -8 1.89 0.7
 0 -13 -8 0.68 0.59
 0 -13 8 2.21 0.98
 0 13 9 1.38 0.99
 0 13 -9 0.64 0.65
 0 13 -9 0.07 0.69
 0 13 9 0.92 0.97
 0 13 9 0.69 0.65
 0 -13 -9 0.86 0.74
 0 -13 9 -0.2 0.89
 0 -13 9 0.24 0.92
 0 -13 9 0.19 0.77
 0 13 -9 0.99 0.86
 0 13 -9 -0.09 0.83
 0 -13 9 1.07 0.96
 0 -13 10 19.22 1.41
 0 13 -10 18.7 1.11
 0 13 10 15.28 1.41
 0 13 10 16.04 1.43
 0 13 -10 18.24 1.1
 0 13 10 17.93 1.13
 0 13 -10 17.98 1.32
 0 13 -10 17.22 1.33
 0 -13 10 16.61 1.34
 0 -13 10 17.38 1.36
 0 13 -11 40.08 1.44
 0 13 11 36.27 1.79
 0 13 -11 38.57 1.41
 0 13 11 38.42 1.81
 0 -13 11 35.24 1.61
 0 -13 11 36.1 1.64
 0 -13 11 39.8 1.7
 0 -13 11 36.14 1.55
 0 13 -11 38.06 1.66
 0 13 -11 38.35 1.66
 0 -13 12 13.43 0.95
 0 13 -12 13.85 0.92
 0 13 -12 12.63 0.89
 0 -13 -12 15.96 1
 0 14 0 75.03 2.76
 0 14 0 78.31 2.74
 0 14 0 77.51 2.74
 0 -14 0 74.65 3.22
 0 14 0 76.95 2.68
 0 -14 0 67.98 2.39
 0 -14 0 74.27 2.57
 0 -14 0 68.45 2.4
 0 14 1 135.05 3.8
 0 14 -1 137.29 3.73
 0 14 -1 132.14 3.76
 0 14 1 138.31 3.82
 0 14 -1 137.92 3.73
 0 -14 -1 128.94 4.37
 0 -14 1 132.61 4.23
 0 14 1 127.2 3.6
 0 -14 1 122.73 3.42
 0 -14 -1 122.6 3.36
 0 -14 1 126.01 3.57
 0 -14 -1 125.11 3.51
 0 14 1 132.04 3.63
 0 14 -1 139.09 3.78
 0 -14 -1 124.27 3.37
 0 -14 1 118.43 3.38
 0 14 2 176.87 4.52
 0 14 -2 176.08 4.41
 0 14 2 180.21 4.56
 0 -14 -2 177.09 5.18
 0 -14 2 168.6 4.75
 0 14 2 175.87 4.3
 0 14 -2 181.98 4.59
 0 -14 2 159.61 4.23
 0 -14 -2 172.91 4.26
 0 -14 -2 164.73 4.04
 0 14 2 178.67 4.33
 0 14 -2 178.19 4.52
 0 -14 2 161.72 4.15
 0 -14 2 158.77 4.12
 0 -14 -2 169.26 4.08
 0 14 3 4.05 0.99
 0 14 -3 3.38 0.9
 0 14 3 3.81 0.97
 0 -14 3 2.73 1.05
 0 -14 -3 3.25 1.23
 0 14 3 3.18 0.8
 0 14 -3 3.79 0.94
 0 14 3 2.82 0.78
 0 -14 -3 3.46 0.79
 0 -14 3 2.53 0.82
 0 -14 3 3.97 0.88
 0 14 -3 2.94 0.93
 0 -14 -3 2.21 0.7
 0 -14 3 2.83 0.87
 0 -14 -3 3.87 0.79
 0 14 -4 94.5 2.87
 0 14 4 91.72 3.12
 0 14 4 93.63 3.13
 0 -14 -4 97.37 3.46
 0 14 4 93.41 2.76
 0 -14 -4 88.54 2.64
 0 -14 -4 92.31 2.68
 0 14 -4 98.36 3.16
 0 -14 4 83.35 2.77
 0 -14 4 82.4 2.85
 0 -14 -4 91.59 2.55
 0 -14 4 86.31 2.81
 0 14 -5 154.18 3.75
 0 14 5 153.22 4.17
 0 14 5 153.15 4.15
 0 -14 -5 148.48 4.25
 0 14 5 156.7 3.7
 0 -14 -5 136.99 3.47
 0 -14 5 127.91 3.64
 0 14 -5 155.23 4.14
 0 -14 5 130.92 3.76
 0 -14 -5 139.26 3.49
 0 -14 -5 144.06 3.36
 0 -14 5 136.74 3.7
 0 14 6 76.82 2.82
 0 -14 -6 73.38 2.71
 0 14 6 77.58 2.38
 0 14 -6 77.7 2.75
 0 -14 6 63.62 2.44
 0 -14 -6 70.16 2.23
 0 -14 -6 71.87 2.25
 0 14 6 80.76 2.88
 0 14 -6 76.18 2.41
 0 14 -6 78.98 2.48
 0 14 7 6.05 1.05
 0 -14 -7 6.27 1
 0 14 7 6.81 0.82
 0 14 -7 5.68 1
 0 14 -7 6.8 1.01
 0 -14 7 4.73 0.85
 0 -14 -7 6.26 0.78
 0 -14 -7 5.83 0.76
 0 14 7 7.57 1.12
 0 14 -7 6.26 0.89
 0 14 -7 6.48 0.85
 0 14 8 23.79 1.57
 0 -14 -8 22.41 1.34
 0 14 8 25.7 1.29
 0 14 -8 24.27 1.46
 0 14 -8 21.41 1.43
 0 14 -8 25.69 1.31
 0 14 -8 25.36 1.28
 0 14 8 23.75 1.58
 0 14 -9 213.83 4.25
 0 14 -9 212.9 4.27
 0 14 9 198.36 4.7
 0 14 9 216.99 4.31
 0 14 -9 207.83 4.6
 0 14 -9 201.7 4.55
 0 -14 9 201.62 4.63
 0 14 9 199.26 4.7
 0 14 10 23.55 1.29
 0 14 -10 22.95 1.01
 0 14 10 23.17 1.26
 0 14 -10 23.36 1.18
 0 -14 -10 25.72 1.23
 0 -14 10 22.49 1.2
 0 15 0 0.07 0.64
 0 15 0 1.5 0.72
 0 15 0 -0.68 0.73
 0 -15 0 0.48 0.91
 0 15 0 0.83 0.63
 0 -15 0 0.28 0.58
 0 15 0 0.46 0.63
 0 -15 0 0.33 0.88
 0 15 1 27.78 1.49
 0 15 1 27.8 1.52
 0 15 -1 27.38 1.46
 0 15 1 30.04 1.53
 0 -15 1 28.57 1.77
 0 -15 -1 26.91 1.82
 0 15 1 29.79 1.42
 0 15 -1 29.81 1.48
 0 15 -1 28.56 1.46
 0 15 1 28.34 1.4
 0 -15 1 25.34 1.36
 0 -15 1 27.55 1.75
 0 15 2 2.18 0.75
 0 -15 -2 2.01 1.02
 0 -15 2 1.71 0.85
 0 15 -2 1.97 0.74
 0 15 2 2.23 0.64
 0 -15 2 1.15 0.64
 0 15 -2 2.37 0.7
 0 15 -2 2.16 0.69
 0 15 2 0.26 0.71
 0 15 2 2.11 0.78
 0 15 3 4.22 0.84
 0 -15 -3 3.7 1.06
 0 15 3 3.75 0.67
 0 15 -3 3.62 0.81
 0 -15 3 3.29 0.71
 0 15 -3 3.25 0.76
 0 15 3 3.82 0.84
 0 15 -3 3.16 0.71
 0 15 3 3.52 0.85
 0 15 4 9.14 1
 0 -15 -4 7.04 1.1
 0 15 -4 8.62 0.97
 0 15 4 7.98 0.79
 0 15 -4 8.31 0.94
 0 15 4 8.11 0.99
 0 15 -4 8.4 0.84
 0 15 5 28 1.51
 0 -15 -5 27.61 1.57
 0 15 5 30.2 1.29
 0 15 -5 31.48 1.53
 0 15 -5 28.93 1.48
 0 15 -5 28.31 1.35
 0 15 5 27.98 1.53
 0 15 -5 26.71 1.28
 0 15 6 22.6 1.34
 0 -15 -6 19.65 1.27
 0 15 6 23.65 1.13
 0 15 -6 22.61 1.31
 0 15 -6 22.13 1.26
 0 15 -6 21.3 1.1
 0 15 -6 23.14 1.2
 0 15 6 24.09 1.38
 0 15 -7 326.4 5.97
 0 15 7 309.47 6.26
 0 15 -7 328.63 5.93
 0 15 7 314.8 6.27
 0 15 -7 326.03 6.23
 0 15 7 337.82 5.97
 0 -15 7 315.56 6.42
 0 15 -7 315.57 6.16
 0 15 -8 8 0.76
 0 15 8 7.75 0.65
 0 -15 8 8.04 0.89
 0 15 -8 7.16 0.73
 0 15 -9 47.32 1.42
 0 16 0 5.03 0.64
 0 -16 0 5 0.84
 0 16 0 5.53 0.69
 0 16 -1 1.38 0.53
 0 16 1 1.81 0.59
 0 16 -1 1.7 0.54
 0 16 1 1.96 0.53
 0 -16 -1 0.56 0.77
 0 16 -1 1.62 0.54
 0 -16 1 1.22 0.7
 0 16 -2 63.59 1.83
 0 16 2 60.87 1.92
 0 -16 -2 57.82 2.15
 0 16 -2 66.83 1.88
 0 16 2 65.79 1.8
 0 16 -2 66.42 1.89
 0 -16 2 52.97 1.96
 0 16 3 27.86 1.23
 0 16 3 27.98 1.27
 0 16 -3 26.28 1.12
 0 16 3 28.91 1.24
 0 -16 -3 25.43 1.39
 0 16 3 27.39 1.08
 0 16 -3 27.61 1.18
 0 16 -3 28.21 1.2
 0 -16 3 25.09 1.41
 0 16 4 5.5 0.68
 0 16 4 4.52 0.65
 0 16 4 4.71 0.67
 0 16 -4 4.21 0.55
 0 16 4 5.72 0.58
 0 16 -4 4.53 0.64
 0 -16 4 4.73 0.87
 0 16 -4 5.36 0.63
 0 16 -5 232.15 4.41
 0 16 5 239.58 4.31
 0 -16 5 224.94 4.69
 0 16 -5 227.59 4.38
 0 -16 6 12.85 0.92
 0 16 -6 14.45 0.74
 -1 0 20 0.38 0.59
 -1 0 19 351.87 6.97
 -1 0 19 333.14 6.94
 -1 0 19 337.98 6.88
 -1 0 18 -0.27 0.98
 -1 0 18 -0.37 0.98
 1 0 -18 -0.17 0.64
 -1 0 18 0.04 0.93
 -1 0 17 79.67 3.09
 -1 0 17 80.73 3.16
 1 0 -17 72.24 2.64
 -1 0 17 79.32 3.02
 -1 0 16 -0.48 1.13
 -1 0 16 0.06 1.2
 1 0 -16 0.58 0.88
 1 0 -16 -0.05 0.86
 -1 0 16 0.11 1.12
 -1 0 15 342.16 7.88
 -1 0 14 1.54 1.25
 1 0 -14 -0.29 0.98
 -1 0 14 0.9 1.12
 -1 0 13 622.92 11.86
 1 0 -13 611.79 11.38
 -1 0 13 600.48 11.66
 -1 0 12 -0.2 0.98
 1 0 -12 -0.08 0.77
 -1 0 12 -0.14 0.99
 -1 0 11 362.59 7.51
 1 0 -11 377.51 7.25
 -1 0 11 367.25 7.47
 -1 0 10 0.11 0.8
 -1 0 10 -0.32 0.79
 1 0 -10 -0.12 0.65
 -1 0 9 350.31 6.74
 1 0 -9 341.85 6.49
 1 0 -9 351.49 6.49
 1 0 -8 0.07 0.56
 1 0 -8 -0.37 0.59
 1 0 -8 -0.08 0.69
 -1 0 8 0.03 0.79
 1 0 -7 46.92 1.62
 1 0 -7 45.51 1.1
 1 0 -6 0.43 0.53
 1 0 -6 0.21 0.32
 1 0 -6 0.43 0.43
 1 0 -6 0.69 0.59
 1 0 -6 0.25 0.5
 1 0 -6 0.29 0.48
 1 0 -5 1226.65 19.25
 1 0 -5 1172.15 19.22
 1 0 -5 1255.76 18.89
 1 0 -5 1233.08 19.15
 1 0 -5 1233.91 19.1
 1 0 -4 0.01 0.39
 1 0 -4 0.43 0.4
 1 0 -4 0.33 0.58
 1 0 -4 0.7 0.46
 1 0 -3 4.19 0.41
 1 0 -3 3.92 0.41
 1 0 -3 3.36 0.75
 1 0 -3 3.1 0.73
 1 0 -3 6.02 0.5
 1 0 -3 3.33 0.55
 1 0 -3 3.82 0.57
 1 0 -3 5.79 0.43
 1 0 -3 4.21 0.49
 1 0 -3 5.99 0.43
 1 0 -2 0.3 0.45
 1 0 -2 0.02 0.38
 1 0 -2 0.01 0.45
 1 0 -2 -0.01 0.26
 1 0 -2 0.17 0.25
 1 0 -2 1.33 0.5
 1 0 -2 1.36 0.66
 1 0 -2 0.16 0.71
 1 0 -2 0.52 0.47
 1 0 -2 0.29 0.5
 1 0 -2 0.5 0.5
 1 0 -2 1.11 0.53
 1 0 -2 0.29 0.39
 1 0 -2 0.49 0.46
 1 0 -1 2194.7 32.89
 1 0 -1 2158.54 32.84
 1 0 -1 2199.63 32.89
 1 0 -1 2131.48 32.93
 1 0 -1 2180.54 32.86
 1 0 -1 2164.52 32.6
 1 0 -1 2217.29 32.56
 1 0 -1 2056.76 32.58
 -1 0 1 2125.99 32.59
 1 0 -1 2227.21 33.1
 1 0 -1 2203.26 33.11
 1 0 -1 2226.95 33
 1 0 -1 2216.97 32.99
 1 0 -1 2187.52 32.88
 1 0 -1 2153.67 32.85
 1 0 -1 2204.79 32.91
 1 0 -1 2267.28 33.31
 1 0 -1 2131.06 32.9
 1 0 -1 2123.92 32.87
 1 0 -1 2164.07 32.84
 1 0 -1 2165.7 32.81
 1 0 -1 2193.13 32.92
 1 0 -1 2176.93 32.92
 1 0 -1 2185.98 32.88
 1 0 0 0.09 0.36
 1 0 0 -0.05 0.37
 1 0 0 -0.07 0.39
 1 0 0 0.04 0.36
 1 0 0 0.22 0.36
 -1 0 0 0.05 0.17
 1 0 0 0.01 0.48
 1 0 0 0.22 0.43
 1 0 0 -0.3 0.44
 1 0 0 0.12 0.43
 1 0 0 0.13 0.39
 1 0 0 0.03 0.36
 1 0 0 0.03 0.43
 1 0 0 -0.09 0.38
 -1 0 0 0.13 0.16
 1 0 0 0.11 0.54
 1 0 0 0.33 0.57
 1 0 0 0.08 0.38
 1 0 0 0.3 0.37
 1 0 0 0.23 0.38
 1 0 0 -0.01 0.34
 1 0 0 0.25 0.41
 1 0 0 -0.12 0.4
 1 0 0 0.22 0.42
 1 0 1 2238.88 32.14
 1 0 1 2107.9 32.05
 1 0 1 2086.79 32.12
 1 0 1 2171.45 32.11
 1 0 1 2153.12 32.08
 1 0 1 2152.58 32.08
 1 0 1 2110.28 32.04
 1 0 1 2102.64 32.12
 -1 0 -1 2145.16 31.85
 -1 0 -1 2126.16 31.88
 1 0 1 1978.73 31.84
 -1 0 -1 2189.42 31.82
 1 0 1 2186.36 32.32
 1 0 1 2190.7 32.16
 1 0 1 2132.43 32.06
 1 0 1 2164.72 32.09
 1 0 1 2107.64 32.05
 1 0 1 2146.28 32.09
 1 0 1 2187.49 32.38
 1 0 1 2057.05 31.82
 -1 0 -1 2079.56 31.86
 -1 0 -1 2058.63 31.83
 -1 0 -1 2064.04 31.86
 1 0 1 2141.6 32.1
 1 0 1 2122.29 32.1
 1 0 1 2143 32.1
 1 0 2 0.11 0.48
 1 0 2 0.13 0.41
 1 0 2 0.01 0.51
 1 0 2 -0.02 0.43
 1 0 2 -0.11 0.43
 1 0 2 0.23 0.39
 1 0 2 0.22 0.48
 1 0 2 0.83 0.42
 -1 0 -2 0.6 0.34
 -1 0 -2 0.01 0.28
 1 0 2 0.21 0.48
 1 0 2 0.28 0.3
 1 0 2 -0.03 0.5
 1 0 2 0.85 0.4
 1 0 2 0.19 0.56
 1 0 2 0.11 0.64
 -1 0 -2 2.52 0.31
 -1 0 -2 2.98 0.31
 -1 0 -2 0.93 0.3
 1 0 2 0.1 0.48
 1 0 3 474.62 7.59
 1 0 3 469.12 7.65
 1 0 3 472.02 7.68
 1 0 3 478.16 7.68
 -1 0 -3 487.24 7.65
 -1 0 -3 472.43 7.67
 1 0 3 501.4 7.65
 1 0 3 498.96 7.94
 1 0 3 469.59 7.6
 1 0 3 485.02 7.75
 -1 0 -3 483.97 7.65
 -1 0 -3 486.14 7.65
 -1 0 -3 477.52 7.65
 1 0 4 1.65 0.47
 1 0 4 -0.09 0.44
 -1 0 -4 -0.14 0.37
 -1 0 -4 0.06 0.43
 1 0 4 0.39 0.48
 1 0 4 1.66 0.45
 1 0 4 2.02 0.45
 1 0 4 0.03 0.45
 1 0 4 -0.22 0.62
 -1 0 -4 -0.02 0.38
 -1 0 -4 0.2 0.38
 -1 0 -4 0.03 0.38
 -1 0 -5 309.13 5.26
 -1 0 -5 314.22 5.24
 1 0 5 314.72 5.33
 1 0 5 302.58 5.32
 1 0 5 295.05 5
 -1 0 -5 305.37 5.23
 1 0 5 290.65 4.99
 1 0 5 300.25 4.96
 -1 0 -6 0.77 0.48
 -1 0 -6 0.9 0.55
 1 0 6 0.41 0.65
 1 0 6 0.34 0.41
 1 0 6 0.43 0.64
 -1 0 -6 1.85 0.58
 1 0 6 1.05 0.38
 1 0 6 0.48 0.43
 1 0 7 469.53 7.73
 -1 0 -7 456.97 7.98
 1 0 8 0.53 0.76
 -1 0 -8 0.64 0.63
 -1 0 -8 -0.28 0.58
 -1 0 -8 0.26 0.63
 -1 0 -9 270.34 5.48
 1 0 9 284.2 5.7
 -1 0 -9 288.21 5.56
 -1 0 -9 278.69 5.49
 1 0 10 0.1 0.77
 1 0 10 0.97 0.8
 -1 0 -10 -0.1 0.67
 -1 0 -10 0.55 0.68
 1 0 11 2.07 0.89
 1 0 11 2.45 0.92
 -1 0 -11 2.44 0.8
 -1 0 -11 2.08 0.8
 1 0 12 0.09 0.93
 1 0 12 0.78 0.99
 -1 0 -12 0.63 0.81
 -1 0 -12 -0.69 0.82
 1 0 13 776.05 14.08
 -1 0 -13 804.14 14.11
 1 0 14 0.11 1.1
 1 0 14 0.54 1.13
 -1 0 -14 0.21 0.96
 1 0 15 592.83 11.54
 1 0 16 0.16 1.08
 1 0 16 0.37 1.04
 -1 0 -16 0.68 1.01
 -1 0 -16 0.52 0.97
 1 0 17 51.91 2.36
 1 0 17 49.43 2.35
 1 0 17 49.75 2.34
 -1 0 -17 56.94 2.45
 -1 0 -17 59.7 2.55
 -1 0 -18 0.25 0.81
 1 0 18 0.51 0.88
 1 0 18 -0.47 0.9
 -1 0 -19 36.17 1.65
 -1 0 -19 35.9 1.56
 -1 -1 20 41.31 1.54
 -1 1 20 44.99 1.55
 -1 -1 19 0.24 0.81
 -1 1 19 0.37 0.81
 -1 1 19 0.31 0.83
 -1 -1 19 1.28 0.87
 -1 1 19 0.5 0.8
 -1 -1 19 0.03 0.79
 1 1 -19 -0.24 0.73
 1 -1 -19 0.24 0.71
 -1 -1 18 39.41 2.08
 -1 1 18 38.77 2
 -1 -1 18 38.78 2.1
 -1 1 18 39.24 2.07
 1 -1 -18 29.42 1.52
 1 1 -18 30.68 1.59
 -1 -1 18 35.46 1.94
 -1 1 18 38.22 2.06
 -1 1 17 7.75 1.3
 -1 1 17 7.2 1.31
 -1 -1 17 5.26 1.29
 -1 -1 17 7 1.35
 1 1 -17 7.21 1.07
 1 1 -17 5.91 1.05
 1 1 -17 4.42 0.98
 -1 -1 17 6.96 1.26
 -1 1 17 7.32 1.34
 -1 -1 16 24.29 1.98
 -1 1 16 21.69 1.87
 -1 -1 16 21.95 1.99
 1 -1 -16 20.65 1.6
 1 1 -16 21.43 1.59
 -1 1 16 18.27 1.76
 -1 -1 16 22.26 1.81
 -1 1 15 324.96 7.46
 -1 -1 15 317.32 7.59
 -1 -1 14 38.21 2.46
 -1 -1 14 40.4 2.44
 -1 1 14 37.64 2.29
 1 1 -14 44.62 2.14
 1 -1 -14 43.99 2.22
 1 -1 -14 42.84 2.18
 -1 -1 14 41.19 2.3
 -1 1 14 41.52 2.38
 -1 -1 13 81.76 3.28
 -1 1 13 85.76 3.13
 1 -1 -13 85.97 3.01
 1 1 -13 83.22 2.86
 -1 1 13 86.01 3.21
 -1 -1 13 82.78 3.09
 -1 1 12 654.91 12.24
 -1 -1 12 648.81 12.46
 1 1 -12 678.13 11.89
 1 -1 -12 682.79 12.18
 -1 -1 12 676.78 12.27
 -1 1 12 640.8 12.27
 -1 -1 11 2.68 1
 1 -1 -11 2.9 0.86
 1 1 -11 2.46 0.68
 1 1 -11 1.67 0.71
 1 -1 -11 3.1 0.84
 -1 1 11 2.45 0.96
 -1 -1 11 2.99 0.99
 -1 -1 10 36.43 1.86
 1 -1 -10 39.36 1.68
 -1 1 10 39.19 1.84
 -1 -1 10 40.91 1.85
 1 -1 -10 40.75 1.76
 1 1 -10 37.75 1.54
 1 1 -10 39.67 1.59
 -1 -1 9 336.29 6.79
 -1 1 9 340.36 6.69
 1 -1 -9 356.94 6.61
 1 1 -9 330.13 6.28
 1 1 -9 339.15 6.27
 1 -1 -8 1720.02 27.05
 -1 -1 8 1687 27.38
 -1 1 8 1745.96 27.32
 1 -1 -8 1666.1 27.32
 1 -1 -8 1750.3 27.18
 1 1 -8 1747.37 26.93
 1 1 -8 1709.03 26.86
 1 -1 -7 3148.72 50.3
 -1 -1 7 3356.16 50.27
 1 1 -7 3295.76 49.78
 1 -1 -7 3323.26 49.95
 1 -1 -7 3286.96 49.37
 1 1 -7 3129.07 49.64
 1 -1 -6 18 0.96
 1 1 -6 17.27 0.82
 1 1 -6 15.69 0.8
 -1 1 6 17.21 1.08
 1 -1 -6 14.22 1.19
 1 -1 -6 17.03 0.55
 1 -1 -6 16.57 0.86
 -1 -1 6 16.94 1.08
 1 -1 -6 20.67 0.96
 1 1 -6 17.2 0.99
 1 1 -6 13.11 0.82
 1 -1 -6 16.64 0.55
 1 -1 -6 15.39 0.69
 1 -1 -5 5.96 0.53
 1 1 -5 5.82 0.32
 1 -1 -5 6.05 0.43
 1 -1 -5 7.61 0.68
 1 1 -5 5.65 0.54
 1 1 -5 6.31 0.53
 -1 1 5 6.14 0.76
 1 -1 -5 5.73 0.91
 1 -1 -5 6.2 0.44
 -1 -1 5 5.96 0.71
 1 -1 -5 8.47 0.71
 -1 1 5 5.32 0.54
 1 1 -5 6.12 0.78
 1 -1 -5 6.38 0.6
 1 1 -5 6.08 0.63
 1 -1 -5 5.76 0.57
 1 1 -5 6.1 0.34
 1 -1 -4 781.65 11.94
 1 -1 -4 759.7 11.71
 1 1 -4 751.96 11.62
 1 1 -4 725.07 11.82
 1 -1 -4 769.62 11.94
 1 1 -4 734.02 11.84
 1 1 -4 747.68 11.98
 -1 1 4 758.37 12.07
 1 -1 -4 747.74 12.28
 1 -1 -4 748.08 11.72
 -1 -1 4 747.22 12.04
 1 -1 -4 752.03 12.12
 -1 1 4 729.87 11.86
 1 1 -4 790.81 12.38
 1 -1 -4 757.73 11.92
 1 1 -4 767.13 11.85
 1 -1 -4 773.01 11.83
 1 1 -4 754.43 11.61
 1 -1 -4 770.78 11.85
 1 -1 -3 79.89 1.75
 1 -1 -3 80.56 1.58
 1 1 -3 78.06 1.51
 1 1 -3 76.5 1.54
 1 -1 -3 78.78 1.6
 1 1 -3 75.6 1.52
 -1 1 3 78.11 1.73
 1 -1 -3 79.79 1.93
 1 1 -3 76.29 1.76
 1 -1 -3 79.4 1.57
 1 -1 -3 77.6 1.69
 -1 -1 3 77.49 1.7
 1 -1 -3 79.13 1.92
 -1 1 3 78.69 1.54
 1 -1 -3 77.49 1.59
 1 -1 -3 79.37 1.62
 1 1 -3 79.29 1.51
 1 1 -3 77.61 1.49
 1 -1 -3 78.79 1.66
 1 1 -3 76.81 1.59
 1 -1 -2 8079.2 120.07
 1 -1 -2 7964.95 120.03
 1 1 -2 8008.12 119.89
 1 -1 -2 7801.17 120.07
 1 1 -2 7700.85 119.96
 1 -1 -2 8050.08 120.04
 1 -1 -2 8095.84 120.01
 1 -1 -2 8041.18 120.07
 1 -1 -2 8045.81 120.07
 1 -1 -2 7679.3 120.18
 1 1 -2 8011.82 119.98
 1 1 -2 7832.3 119.87
 1 -1 -2 7600.58 119.92
 -1 1 2 8608.9 120.02
 1 1 -2 8077.57 120.2
 1 -1 -2 7930.4 120.26
 1 -1 -2 8150.29 120.01
 1 -1 -2 7960.02 120.08
 1 -1 -2 8042.3 120.04
 1 -1 -2 7942.81 120.41
 1 -1 -2 8156.83 120.52
 -1 1 2 7842.48 119.86
 -1 -1 2 7920.68 120.02
 1 1 -2 8174.38 119.97
 1 -1 -2 7808.02 119.88
 1 -1 -2 8071.68 120.1
 1 1 -1 1027.19 15.53
 1 -1 -1 986.21 15.41
 1 1 -1 989.03 15.29
 1 1 -1 961.55 15.32
 1 -1 -1 1000.62 15.41
 1 -1 -1 988.93 15.46
 1 -1 -1 999.63 15.39
 1 -1 -1 995.63 15.42
 1 -1 -1 983.17 15.41
 1 -1 -1 969.67 15.53
 1 -1 -1 1016.72 15.42
 1 -1 -1 987.38 15.11
 1 1 -1 1004.98 15.24
 1 1 -1 983.11 15.2
 1 -1 -1 1009.15 15.57
 1 1 -1 1008.07 15.5
 1 1 -1 1035.55 15.59
 1 -1 -1 1004.79 15.49
 1 -1 -1 1009.78 15.5
 1 1 -1 1005.46 15.24
 1 1 -1 998.27 15.49
 -1 1 1 1025.65 15.21
 1 1 -1 1001.6 15.42
 1 -1 -1 983.26 15.43
 1 -1 -1 1014.87 15.4
 1 1 -1 993.88 15.31
 1 -1 -1 987.48 15.38
 1 -1 -1 983.2 15.42
 1 -1 -1 1034.53 15.81
 -1 -1 1 1026.5 15.32
 -1 -1 1 1032.42 15.37
 1 -1 -1 1051.33 15.81
 -1 1 1 970.81 15.19
 -1 1 1 982.92 15.15
 1 -1 -1 1014.01 15.11
 1 1 -1 987.15 15.28
 1 1 -1 991.94 15.42
 1 -1 -1 1000.18 15.43
 1 -1 -1 999.57 15.43
 1 1 -1 1008.49 15.35
 1 1 0 2415.88 35.47
 1 -1 0 2328.92 35.43
 1 -1 0 2336.97 35.42
 1 1 0 2327.67 35.37
 1 -1 0 2329.05 35.41
 1 -1 0 2340.07 35.4
 1 -1 0 2399.82 35.51
 1 -1 0 2350.98 35.52
 1 1 0 2365.12 35.36
 1 1 0 2382.92 35.36
 1 -1 0 2361.28 35.45
 1 -1 0 2359.15 35.44
 1 -1 0 2368.97 35.44
 1 1 0 2403.96 35.23
 -1 -1 0 2371.09 35.32
 -1 1 0 2337.57 35.2
 1 1 0 2410.12 35.23
 -1 1 0 2174.79 35.14
 -1 1 0 2329.94 35.2
 1 -1 0 2429.01 35.48
 1 -1 0 2443.29 35.56
 1 -1 0 2470.86 35.76
 1 1 0 2394.73 35.49
 1 1 0 2380.73 35.58
 -1 1 0 2108.1 35.09
 1 1 0 2398.5 35.49
 1 -1 0 2410.75 35.48
 1 -1 0 2373.76 35.4
 1 1 0 2385.05 35.37
 1 1 0 2357.92 35.37
 1 1 0 2345.67 35.33
 1 -1 0 2370.85 35.45
 1 -1 0 2331.16 35.41
 1 -1 0 2356.31 35.42
 -1 -1 0 2320.54 35.28
 -1 -1 0 2384.15 35.31
 1 -1 0 2455 35.81
 -1 1 0 2236.83 35.13
 -1 1 0 2325.28 35.16
 1 1 0 2392.12 35.27
 1 1 0 2354.67 35.24
 1 -1 0 2385.54 35.4
 1 -1 0 2358.02 35.39
 1 -1 0 2383.78 35.4
 1 1 0 2357.51 35.39
 1 -1 0 2362.39 35.44
 1 1 0 2376.75 35.33
 1 1 0 2362.74 35.39
 1 1 0 2361.17 35.39
 1 -1 1 2997.54 44.72
 1 -1 1 2843.54 44.71
 1 -1 1 2876.67 44.78
 1 1 1 3044.98 44.78
 1 -1 1 2981.99 44.78
 1 1 1 3014.14 44.67
 1 1 1 3014 44.66
 1 -1 1 2984.24 44.82
 1 -1 1 3031.23 44.81
 1 -1 1 2963.97 44.8
 1 -1 1 2984.53 44.82
 -1 -1 -1 2808.14 44.62
 -1 1 -1 2968.01 44.5
 -1 -1 -1 3019.62 44.74
 -1 1 -1 2892.64 44.57
 -1 1 -1 2970.37 44.5
 1 -1 1 3083.5 45.06
 1 1 1 3067.85 44.82
 1 -1 1 3090.49 44.93
 1 1 1 2890.94 44.67
 1 -1 1 2998.83 44.77
 1 1 1 3018.02 44.67
 1 -1 1 2977.53 44.78
 1 1 1 3012.9 44.69
 1 1 1 3061.13 44.79
 1 -1 1 2993.95 44.79
 1 1 1 3025.99 44.75
 1 -1 1 3019.73 44.75
 1 -1 1 2817.58 44.47
 1 -1 1 3113.42 45.13
 1 1 1 2928.68 44.57
 -1 1 -1 2765.08 44.49
 1 -1 1 2766.7 44.52
 -1 -1 -1 3019.81 44.7
 1 1 1 3026.39 44.6
 1 1 1 3010.4 44.74
 1 1 1 3004.45 44.74
 -1 -1 -1 2998.03 44.7
 1 -1 1 2996.8 44.75
 1 -1 1 3024.07 44.75
 1 1 1 3010.36 44.71
 1 -1 1 3005.94 44.75
 1 1 1 3014.58 44.74
 1 -1 2 6468.7 96.05
 1 1 2 6536.64 96.09
 1 -1 2 6088.25 96.07
 1 -1 2 6400.01 96.16
 1 1 2 6266.93 96.06
 1 -1 2 6094.51 96.13
 1 -1 2 6400.91 96.1
 1 1 2 6342.84 96
 1 1 2 6334.14 96
 1 -1 2 6254.03 96.15
 1 1 2 6270.74 96.02
 -1 1 -2 6353.31 95.98
 -1 -1 -2 6223.27 96.08
 1 1 2 6610.36 96.06
 1 1 2 6540.54 96.11
 1 -1 2 6566.65 96.38
 1 1 2 6277.33 96.03
 1 1 2 6312.85 96.01
 1 -1 2 6492.71 96.13
 1 -1 2 6617.09 96.2
 1 1 2 6352.75 96.02
 1 1 2 6866.62 96.42
 1 -1 2 6680.74 96.47
 -1 1 -2 6260.17 95.99
 1 1 2 6449.51 96
 1 -1 2 6201.14 95.95
 -1 -1 -2 6404.69 96.05
 -1 -1 -2 6456.03 96.07
 -1 -1 -2 6394.82 96.07
 1 -1 3 6894.89 102
 1 -1 3 6641.65 101.92
 1 1 3 6701.71 101.78
 1 -1 3 6581.54 101.91
 1 -1 3 6730.23 101.82
 1 1 3 6800.61 101.82
 1 -1 3 6772.61 101.93
 1 1 3 6748.93 101.77
 1 1 3 6805.32 101.82
 -1 -1 -3 6870.87 102.01
 -1 1 -3 6615.17 101.85
 -1 1 -3 6584.13 101.9
 1 -1 3 6819.16 102.12
 1 1 3 6912.25 101.98
 1 1 3 6944.53 101.85
 1 1 3 6697.4 101.77
 1 -1 3 6902.52 101.85
 1 1 3 6889.56 102.06
 1 1 3 6928.11 101.9
 1 -1 3 6761.16 101.86
 -1 1 -3 6301.83 101.88
 -1 -1 -3 6798.94 101.92
 -1 -1 -3 6780.95 101.92
 -1 -1 -3 6847.13 101.93
 1 1 4 1558.27 23.9
 1 -1 4 1538.46 24.07
 1 1 4 1573.19 23.87
 1 -1 4 1569.17 24.08
 1 -1 4 1561.08 23.91
 1 1 4 1573.65 24.13
 -1 1 -4 1519.11 24.17
 -1 -1 -4 1598.55 24.33
 -1 1 -4 1567.42 24.14
 1 1 4 1649.92 24.3
 1 -1 4 1627.93 24.27
 1 1 4 1560.44 23.91
 1 1 4 1583.06 24.07
 -1 1 -4 1501.95 24.21
 1 1 4 1587.42 24.2
 1 -1 4 1602.29 24.19
 -1 -1 -4 1585.65 24.21
 -1 -1 -4 1574.06 24.2
 -1 -1 -4 1570.25 24.19
 1 -1 5 164.03 2.93
 1 1 5 165.24 2.81
 -1 -1 -5 162.13 3.26
 -1 1 -5 160.1 3.12
 -1 1 -5 165.26 3.1
 1 -1 5 163.29 3.07
 1 1 5 170.48 3.31
 1 1 5 162.49 2.99
 1 -1 5 160.33 2.93
 1 1 5 165.57 3.17
 1 1 5 154.85 2.75
 1 -1 5 166.51 3.22
 -1 1 -5 166.57 3.2
 -1 -1 -5 165.18 3.17
 -1 -1 -5 163.95 3.17
 -1 -1 -5 163.3 3.14
 1 -1 6 340.1 5.68
 1 1 6 335.35 5.77
 -1 1 -6 356 6.08
 -1 1 -6 371.7 6.09
 -1 -1 -6 354.44 6.25
 1 1 6 360.32 6.33
 1 -1 6 334.62 5.76
 -1 1 -6 364.99 6.19
 1 1 6 366.18 6.15
 1 -1 6 361.59 6.23
 -1 -1 -6 353.65 6.12
 -1 -1 -6 353.6 6.14
 -1 -1 -6 351.99 6.14
 1 -1 6 336.17 5.68
 1 1 6 343.34 5.77
 -1 -1 -7 8.57 0.89
 -1 1 -7 8.37 0.77
 1 1 7 7.21 0.57
 -1 1 -7 7.37 0.8
 1 -1 7 7.58 0.91
 -1 -1 -7 6.4 0.72
 1 -1 7 7.88 0.67
 1 1 8 270.18 5.47
 1 -1 8 274.17 5.26
 -1 -1 -8 256.71 5.15
 -1 -1 -8 274.34 5.36
 -1 1 -8 268.81 5.13
 -1 1 -8 273.86 5.12
 1 -1 8 266.21 5.35
 -1 1 -8 265.1 5.25
 1 -1 9 458.47 8.26
 1 1 9 462.51 8.53
 -1 -1 -9 448.34 8.18
 -1 -1 -9 463.33 8.39
 -1 1 -9 453.38 8.09
 -1 1 -9 447.81 8.1
 -1 1 -9 446.26 8.23
 1 1 10 271.65 5.77
 1 -1 10 254.66 5.44
 -1 1 -10 261.77 5.33
 -1 -1 -10 264.52 5.58
 -1 1 -10 257.75 5.33
 1 -1 10 253.91 5.55
 -1 -1 -10 260.9 5.39
 -1 1 -10 257.69 5.46
 1 -1 11 8.14 1.11
 1 1 11 8.65 1.24
 -1 1 -11 8.4 0.97
 -1 1 -11 8.34 1
 -1 -1 -11 8.38 1.09
 -1 -1 -11 9.78 1.04
 1 -1 11 9.18 1.15
 1 1 12 43.85 2.24
 1 -1 12 43.83 2.11
 -1 -1 -12 44.98 2.13
 -1 1 -12 44.58 2
 1 -1 12 43.3 2.16
 -1 -1 -12 47.82 2.06
 1 1 12 39.58 2
 1 1 13 191.34 5.16
 1 -1 13 187.57 4.93
 -1 1 -13 205.89 5
 -1 -1 -13 201.62 5.14
 1 1 13 187.07 4.91
 1 -1 13 194.94 5.15
 -1 -1 -13 210.04 5.01
 1 -1 14 7.82 1.31
 1 1 14 9.65 1.5
 -1 -1 -14 9.04 1.35
 -1 -1 -14 7.97 1.36
 -1 1 -14 9.54 1.26
 1 -1 14 8.58 1.45
 1 1 14 8.58 1.32
 1 -1 14 10.12 1.51
 1 -1 15 155.33 4.59
 1 1 15 156.26 4.49
 1 1 16 0.81 1.13
 1 -1 16 1.88 1.09
 -1 1 -16 1.61 0.96
 -1 -1 -16 1.48 1.04
 -1 -1 -16 1.91 1.06
 1 1 16 2.26 1.17
 1 -1 16 1.12 1.11
 1 -1 17 286.25 6.51
 1 1 17 301.47 6.72
 -1 -1 -17 335.25 6.98
 -1 1 -17 325.52 6.75
 -1 1 -17 329.53 6.91
 1 -1 17 275.67 6.51
 1 -1 17 290.95 6.6
 1 1 17 294.86 6.54
 1 1 17 281.58 6.5
 1 -1 18 1.26 0.88
 1 1 18 2.98 0.91
 1 -1 18 2.49 0.87
 1 1 18 2.07 0.89
 -1 1 -18 2.71 0.81
 -1 1 -18 2.61 0.91
 -1 -1 -18 3.09 0.9
 -1 1 -19 0.41 0.65
 -1 -1 -19 0.83 0.67
 1 1 19 0.36 0.76
 -1 1 -19 -0.03 0.6
 -1 -1 -19 0.17 0.57
 1 1 19 0.84 0.68
 -1 2 19 0.61 0.82
 -1 2 19 1.88 0.81
 -1 -2 19 1.1 0.84
 -1 -2 19 1.71 0.86
 -1 -2 19 0.51 0.77
 -1 2 19 1.97 0.84
 1 2 -19 0.95 0.72
 1 -2 -19 1.69 0.72
 -1 -2 18 76.8 2.69
 -1 2 18 80.71 2.89
 1 2 -18 71.58 2.4
 -1 2 18 78.82 2.83
 -1 -2 18 80.7 2.9
 -1 2 18 77.99 2.76
 -1 -2 18 81.78 2.93
 -1 -2 17 4.23 1.14
 -1 2 17 2.93 1.15
 1 2 -17 1.96 0.87
 1 2 -17 3.17 0.88
 1 2 -17 3.87 0.92
 -1 2 17 3.36 1.22
 -1 -2 17 3.62 1.21
 -1 -2 17 3.56 1.25
 -1 2 17 3.53 1.15
 -1 -2 16 95.63 3.36
 -1 2 16 92.71 3.51
 1 2 -16 94.26 3.15
 1 -2 -16 88.03 3.11
 -1 -2 16 93.34 3.61
 -1 2 16 93.5 3.42
 -1 -2 16 92.35 3.62
 1 2 -15 9.62 1.27
 -1 -2 15 11.52 1.64
 -1 2 15 11.38 1.51
 -1 -2 14 60.24 2.69
 -1 2 14 60.03 2.87
 1 -2 -14 63.24 2.71
 1 2 -14 62.63 2.5
 1 -2 -14 63.85 2.74
 -1 -2 14 57.52 2.92
 -1 -2 14 62.8 3.06
 -1 2 14 61.29 2.72
 -1 2 13 17.98 1.73
 -1 -2 13 20.06 1.69
 1 2 -13 20.23 1.46
 1 -2 -13 20.85 1.64
 1 -2 -13 18.75 1.59
 -1 -2 13 18.89 1.85
 -1 2 13 17.81 1.61
 -1 -2 13 17.89 1.89
 -1 2 12 17.84 1.62
 -1 -2 12 16.92 1.51
 1 -2 -12 18 1.51
 1 2 -12 16.64 1.27
 1 -2 -12 17.43 1.51
 1 2 -12 20.13 1.34
 -1 -2 12 17.75 1.75
 1 -2 -12 18.87 1.4
 -1 -2 12 17.74 1.81
 -1 2 11 0.28 0.95
 1 -2 -11 -0.14 0.69
 1 2 -11 0.37 0.65
 1 -2 -11 1.09 0.84
 1 2 -11 0.38 0.66
 -1 -2 11 -0.36 1.07
 -1 2 10 404.78 8.05
 1 2 -10 398.47 7.46
 1 -2 -10 421.91 8.03
 1 2 -10 397.83 7.41
 -1 -2 10 401.43 8.21
 1 -2 -10 406.07 7.59
 -1 2 9 1660.88 27.33
 1 2 -9 1687.24 26.75
 1 2 -9 1690.97 26.71
 1 -2 -9 1742.21 27.33
 -1 -2 9 1697.93 27.54
 -1 2 8 51.17 1.99
 1 -2 -8 49.22 1.65
 1 2 -8 48.88 1.59
 1 2 -8 48.98 1.59
 1 -2 -8 52.44 1.95
 -1 2 7 28.86 1.22
 1 2 -7 30.03 1.38
 -1 -2 7 31.87 1.58
 1 -2 -7 29.5 1.05
 1 -2 -7 29.5 1.2
 1 -2 -7 27.49 1.3
 -1 2 7 29.39 1.5
 1 2 -6 231.96 4.07
 1 2 -6 224.73 4.05
 1 -2 -6 253.65 4.44
 1 -2 -6 233.28 4.28
 1 -2 -6 241.22 4.04
 -1 -2 6 233.83 4.49
 -1 2 6 233.84 4.12
 1 -2 -6 242.07 4.13
 1 -2 -6 241.67 3.75
 1 2 -6 224.06 3.63
 1 -2 -5 584.94 9.17
 1 -2 -5 596.61 9.19
 1 2 -5 567.12 9.01
 1 2 -5 577.49 8.96
 1 -2 -5 563.92 8.97
 1 2 -5 576.72 8.95
 1 -2 -5 599.76 9.46
 1 -2 -5 599.79 9.6
 1 2 -5 561.14 9.31
 1 2 -5 574.64 9.33
 1 2 -5 586.29 9.22
 -1 2 5 577.22 9.64
 1 -2 -5 568.41 9.55
 -1 -2 5 573.23 9.68
 -1 2 5 579.45 9.35
 1 -2 -5 565.69 9.44
 1 -2 -5 561.12 9.43
 1 -2 -5 567.42 9.34
 1 -2 -4 642.43 10.21
 1 2 -4 634.84 10.01
 1 -2 -4 646.65 10.06
 1 -2 -4 661.84 10.48
 1 2 -4 642.43 10.23
 1 -2 -4 664.56 10.35
 1 -2 -4 648.98 10.4
 -1 2 4 678.61 10.5
 1 -2 -4 631.49 10.46
 1 2 -4 645.42 10.28
 1 -2 -4 652.5 10.21
 -1 -2 4 644.98 10.56
 -1 2 4 646.14 10.22
 -1 -2 4 640.49 10.5
 1 -2 -4 632.57 10.3
 1 -2 -4 633.07 10.3
 1 -2 -4 620.38 10.21
 1 2 -3 490.99 7.7
 1 -2 -3 487.3 7.91
 1 2 -3 487.18 7.57
 1 -2 -3 490.78 7.8
 1 -2 -3 507.29 8.18
 1 -2 -3 486.27 7.86
 1 -2 -3 488.73 7.87
 1 -2 -3 510.22 7.88
 1 2 -3 477.35 7.82
 -1 2 3 498.84 7.98
 1 2 -3 490.67 7.97
 1 -2 -3 481.53 8.04
 1 -2 -3 486.8 7.88
 1 -2 -3 484.9 7.81
 -1 -2 3 487.35 8.05
 -1 -2 3 489.19 8.11
 -1 2 3 476.32 7.81
 1 -2 -3 498.02 7.85
 1 2 -3 500.53 7.99
 1 -2 -3 493.77 7.85
 1 -2 -3 493.73 7.78
 1 2 -2 413.12 6.57
 1 -2 -2 413.14 6.87
 1 -2 -2 423.4 6.79
 1 -2 -2 437.41 6.91
 1 -2 -2 412.12 6.77
 1 -2 -2 415.06 6.78
 1 -2 -2 423.9 7.08
 1 2 -2 426.6 6.76
 1 -2 -2 422.8 6.7
 1 2 -2 416.42 6.73
 1 -2 -2 416.15 6.93
 -1 2 2 425.96 6.78
 1 2 -2 419.46 6.75
 1 -2 -2 416.72 6.71
 1 2 -2 420.55 6.67
 1 -2 -2 411.97 6.78
 1 -2 -2 443.4 7.39
 -1 2 2 412.32 6.72
 -1 -2 2 423.5 6.95
 -1 -2 2 425.53 6.9
 1 -2 -2 420.55 6.65
 -1 2 2 420.48 6.68
 1 2 -2 436.07 6.87
 1 -2 -2 421.45 6.65
 1 -2 -2 419.12 6.8
 1 -2 -2 409.79 6.59
 1 -2 -1 54.61 1.39
 1 -2 -1 57.64 1.43
 1 -2 -1 59.69 1.4
 1 -2 -1 57.94 1.55
 1 -2 -1 54.36 1.3
 1 -2 -1 53.04 1.28
 1 2 -1 54.37 1.24
 1 -2 -1 51.88 1.14
 -1 -2 1 53.11 1.29
 1 -2 -1 54.78 1.44
 1 -2 -1 54.44 1.31
 1 -2 -1 55.57 1.32
 -1 2 1 55.71 1.21
 1 2 -1 53.78 1.32
 1 2 -1 54.04 1.32
 1 2 -1 54.55 1.24
 1 2 -1 55.21 1.17
 1 2 -1 54.23 1.26
 1 2 -1 54.45 1.12
 1 -2 -1 54.84 1.35
 1 -2 -1 53.96 1.31
 1 -2 -1 55.27 1.27
 1 2 -1 60.62 1.28
 1 -2 -1 55.21 1.26
 -1 -2 1 54.73 1.35
 -1 -2 1 54.48 1.37
 1 -2 -1 57.25 1.82
 -1 2 1 54.02 1.19
 -1 2 1 53.35 1.13
 1 2 -1 53.91 1.28
 1 -2 -1 53.85 1.11
 1 -2 -1 54.61 1.06
 1 2 -1 54.62 1.29
 1 2 -1 55.53 1.27
 1 -2 -1 55.09 1.27
 1 -2 -1 53.53 1.06
 1 -2 -1 54.14 1.29
 1 -2 0 709.68 10.87
 1 -2 0 672.79 10.74
 1 -2 0 691.81 10.84
 1 -2 0 681.74 10.78
 1 -2 0 703.97 10.97
 1 -2 0 679.88 10.78
 -1 -2 0 707.65 10.8
 1 2 0 696.47 10.71
 -1 2 0 698.73 10.68
 -1 2 0 694.83 10.68
 1 2 0 694.31 10.7
 1 -2 0 698.62 10.74
 1 -2 0 711.88 10.97
 1 -2 0 697.25 10.73
 1 2 0 687.36 10.74
 1 2 0 691.16 10.74
 1 -2 0 689.38 10.74
 1 2 0 678.78 10.61
 1 -2 0 690.06 10.72
 -1 -2 0 699.5 10.78
 -1 -2 0 692.18 10.76
 1 -2 0 640.75 10.48
 -1 2 0 694.94 10.62
 -1 2 0 671.52 10.67
 -1 -2 0 695.99 10.81
 1 2 0 685.04 10.73
 1 2 0 680.5 10.7
 1 -2 0 693.13 10.65
 1 2 0 666.6 10.63
 1 2 0 671.39 10.64
 1 2 0 687.64 10.53
 1 -2 0 638.26 10.48
 1 2 0 673.34 10.63
 1 -2 0 673.26 10.75
 1 -2 0 703.87 10.66
 1 -2 0 694.41 10.65
 1 -2 1 4565.29 68.65
 1 -2 1 4431.38 68.48
 1 -2 1 4483.82 68.47
 1 -2 1 4481.02 68.62
 1 -2 1 4538.19 68.65
 -1 -2 -1 4561.15 68.59
 -1 2 -1 4489.02 68.38
 1 2 1 4614.63 68.52
 -1 2 -1 4488.08 68.38
 1 2 1 4656.15 68.53
 1 -2 1 4567.69 68.51
 1 2 1 4521.55 68.52
 1 -2 1 4547.56 68.51
 1 2 1 4516.82 68.52
 1 2 1 4621.61 68.34
 1 2 1 4505.75 68.38
 1 -2 1 4544.11 68.44
 1 -2 1 4442.47 68.49
 1 -2 1 4518.02 68.54
 -1 -2 -1 4534.34 68.52
 1 -2 1 4502.46 68.35
 1 -2 1 4692.59 69
 1 -2 1 4465.2 68.41
 1 2 1 4508.26 68.46
 -1 -2 -1 4545.22 68.57
 -1 2 -1 4582.61 68.44
 -1 -2 -1 4607.27 68.56
 1 2 1 4507.33 68.41
 1 2 1 4505.57 68.41
 1 -2 1 4557.78 68.42
 -1 -2 -1 4550 68.57
 1 2 1 4508.18 68.31
 1 -2 1 4530.21 68.42
 1 -2 1 4545.63 68.42
 1 2 1 4511.82 68.42
 1 -2 2 749.99 11.79
 1 -2 2 717.25 11.61
 1 -2 2 734.54 11.54
 1 2 2 739.19 11.4
 1 -2 2 743.86 11.73
 1 2 2 740.09 11.4
 -1 2 -2 739.55 11.62
 -1 -2 -2 770.09 11.85
 -1 2 -2 747.89 11.53
 1 2 2 759.37 11.78
 1 2 2 756.14 11.56
 -1 2 -2 744.21 11.53
 1 2 2 742.1 11.47
 1 -2 2 752.5 11.59
 1 -2 2 734.25 11.68
 1 2 2 735.83 11.41
 1 -2 2 759.1 11.63
 1 2 2 731.89 11.6
 1 -2 2 756.88 11.57
 1 -2 2 772.93 12.09
 -1 -2 -2 735.66 11.69
 -1 -2 -2 733.99 11.7
 1 2 2 744.2 11.63
 -1 -2 -2 731.2 11.7
 1 -2 3 352.14 5.85
 1 -2 3 352.01 5.57
 1 -2 3 335.04 5.67
 1 2 3 342.64 5.58
 1 2 3 347.81 5.45
 1 -2 3 343.17 5.7
 1 2 3 346.47 5.44
 -1 -2 -3 337.9 5.87
 -1 2 -3 339.93 5.7
 -1 -2 -3 347.32 5.99
 1 2 3 351.63 5.9
 1 2 3 352.84 5.46
 1 2 3 353.08 5.52
 1 2 3 344.12 5.45
 1 -2 3 345.29 5.71
 1 -2 3 345.15 5.75
 1 -2 3 353.34 6.07
 1 2 3 343.96 5.7
 -1 -2 -3 346.06 5.79
 -1 -2 -3 346.57 5.79
 -1 -2 -3 346.1 5.79
 1 -2 4 286.62 4.98
 1 -2 4 291.7 5.1
 1 2 4 295.23 4.75
 1 2 4 292.12 4.8
 1 2 4 298.56 4.76
 1 -2 4 295.29 4.9
 -1 2 -4 306.69 5.08
 -1 -2 -4 298.95 5.33
 1 2 4 310.96 5.3
 1 2 4 292.61 4.77
 1 2 4 295.78 4.81
 1 2 4 306.23 5.08
 1 -2 4 307.85 5.19
 -1 -2 -4 301.47 5.16
 -1 -2 -4 305.39 5.16
 -1 -2 -4 306.68 5.17
 1 -2 5 1440.12 22
 1 2 5 1395.2 21.62
 1 -2 5 1402.82 21.94
 1 2 5 1436.35 21.74
 1 2 5 1437.49 21.74
 1 -2 5 1422.81 21.7
 -1 2 -5 1404.59 22.15
 -1 2 -5 1445.89 22.11
 -1 -2 -5 1470.14 22.47
 1 2 5 1480.39 22.41
 1 2 5 1382.96 21.62
 1 2 5 1406.88 21.9
 -1 2 -5 1387.95 22.27
 1 -2 5 1465.33 22.3
 1 2 5 1456.3 22.14
 -1 -2 -5 1433.92 22.21
 -1 -2 -5 1443.3 22.21
 -1 -2 -5 1439.2 22.19
 1 -2 6 1.95 0.72
 -1 2 -6 2.51 0.58
 1 2 6 2.17 0.82
 1 2 6 2.5 0.47
 1 2 6 2.97 0.48
 1 -2 6 2.35 0.79
 1 2 6 2.57 0.58
 -1 2 -6 2.63 0.72
 -1 -2 -6 3.69 0.64
 -1 -2 -6 3.3 0.61
 -1 -2 -6 3.38 0.64
 1 -2 7 28.87 1.19
 1 2 7 28.53 1.05
 -1 2 -7 31.03 1.27
 -1 -2 -7 34.48 1.56
 1 -2 7 31.17 1.5
 -1 2 -7 33.42 1.43
 1 2 7 30.94 1.28
 1 2 7 31.06 1.55
 -1 -2 -7 31.7 1.33
 -1 -2 -7 31.61 1.34
 -1 -2 -7 30.74 1.28
 1 2 8 0.03 0.89
 -1 -2 -8 0.84 0.79
 -1 2 -8 -0.21 0.56
 -1 2 -8 0.68 0.59
 1 -2 8 2.04 0.91
 1 2 9 34.9 1.84
 1 -2 9 35.7 1.57
 -1 -2 -9 35.54 1.73
 -1 2 -9 38.52 1.5
 -1 2 -9 37.6 1.52
 1 -2 10 34.99 1.64
 1 2 10 39.78 2
 -1 -2 -10 38.09 1.66
 -1 2 -10 41.03 1.64
 -1 -2 -10 40.62 1.91
 -1 2 -10 36.46 1.59
 1 -2 10 36.24 1.9
 1 2 11 443.58 8.91
 1 -2 11 419.47 8.29
 -1 -2 -11 435.54 8.32
 -1 2 -11 447.58 8.28
 -1 -2 -11 447.63 8.75
 -1 2 -11 431.74 8.21
 1 -2 11 427.83 8.72
 1 2 12 39.26 2.23
 1 -2 12 39.35 1.98
 -1 2 -12 40.27 1.88
 -1 2 -12 39.83 1.86
 -1 -2 -12 42.36 2.17
 -1 -2 -12 39.81 2.24
 1 -2 12 37.72 2.16
 1 -2 12 38.05 2.16
 -1 -2 -12 42.26 1.94
 1 -2 13 172.46 4.62
 1 2 13 173.96 5
 -1 -2 -13 180.55 4.91
 -1 2 -13 183.42 4.59
 -1 -2 -13 186.44 5.11
 -1 -2 -13 191.13 4.68
 1 -2 13 174.89 4.94
 1 2 13 171 4.59
 1 -2 13 172.93 4.89
 1 2 14 63.53 2.91
 1 -2 14 56.64 2.56
 -1 -2 -14 61.18 2.85
 -1 -2 -14 65.96 2.82
 -1 2 -14 65.05 2.61
 -1 -2 -14 65.96 2.6
 1 2 14 57.36 2.54
 1 -2 14 61.11 2.82
 1 -2 14 57.2 2.77
 1 -2 15 548.27 10.9
 1 2 15 538.64 10.6
 1 2 16 18.4 1.72
 1 -2 16 15.49 1.52
 -1 2 -16 21.25 1.6
 -1 -2 -16 20.06 1.71
 1 -2 16 15.15 1.65
 1 2 17 0.91 1.01
 -1 2 -17 1.27 0.86
 -1 2 -17 1.13 0.85
 -1 2 -17 0.8 0.88
 -1 -2 -17 1.9 0.96
 1 -2 17 0.27 1
 1 -2 17 0.55 0.97
 1 2 17 0.26 0.94
 1 2 17 1.57 0.97
 1 2 18 21.88 1.52
 -1 2 -18 23.39 1.5
 -1 -2 -18 24.43 1.57
 -1 2 -18 24.75 1.52
 -1 2 -18 26.35 1.57
 1 2 18 21.59 1.43
 1 -2 18 20.77 1.43
 1 2 18 20.15 1.42
 1 2 19 1.34 0.8
 -1 2 -19 0.75 0.63
 -1 2 -19 1.09 0.62
 -1 -2 -19 0.14 0.64
 -1 3 19 7.58 0.96
 -1 -3 19 5.95 0.99
 -1 -3 19 7.43 1.02
 -1 3 19 7.25 0.97
 -1 3 19 7.85 1.01
 -1 -3 19 7.16 0.9
 -1 3 18 1.3 0.93
 -1 -3 18 0.79 1
 -1 -3 18 1.37 1.02
 -1 3 18 1.09 0.93
 1 3 -18 0.66 0.68
 1 3 -18 0.84 0.67
 -1 3 18 0.47 0.96
 -1 -3 18 1.64 0.87
 -1 -3 17 392.69 8.27
 -1 3 17 389.95 7.91
 -1 -3 17 382.24 8.23
 1 3 -17 370.43 7.46
 -1 -3 17 377.71 7.78
 -1 3 17 388.77 8.16
 -1 -3 16 64.02 3.02
 1 -3 -16 60.36 2.51
 1 3 -16 62.58 2.47
 -1 3 16 63.86 2.93
 -1 -3 16 62.42 2.67
 -1 -3 15 12.91 1.74
 -1 3 15 13.64 1.51
 1 3 -15 10.16 1.3
 1 -3 -15 14.34 1.45
 -1 3 14 192.64 5.07
 -1 -3 14 189.06 5.52
 -1 -3 14 187.77 5.58
 1 3 -14 196.5 4.75
 1 -3 -14 192.19 5.1
 -1 3 14 188.93 5.39
 -1 -3 14 190.68 5.07
 -1 -3 13 1.5 1.36
 -1 -3 13 0.86 1.27
 1 3 -13 1.47 0.79
 1 -3 -13 2.19 1.01
 1 3 -13 2.59 0.86
 1 -3 -13 1.25 0.88
 1 3 -13 1.7 0.92
 -1 -3 13 1.7 1.07
 -1 3 13 2.07 1.19
 -1 -3 12 107.01 3.84
 1 -3 -12 106.32 3.16
 -1 -3 12 104.7 3.88
 1 -3 -12 103.63 3.45
 1 3 -12 106.9 3.04
 1 3 -12 101.77 3.04
 1 -3 -12 102.3 3.48
 -1 3 12 100.49 3.61
 -1 -3 11 1364.52 23.78
 1 -3 -11 1396.29 22.77
 -1 -3 11 1363.19 23.87
 1 -3 -11 1395.48 23.39
 1 3 -11 1388.56 22.65
 1 -3 -11 1422.97 23.51
 1 3 -11 1418.58 22.63
 -1 3 11 1361.85 23.51
 -1 -3 10 366.89 8.01
 1 -3 -10 375.29 7.18
 -1 -3 10 383.89 8.16
 1 3 -10 381.26 7.13
 1 -3 -10 377.93 7.78
 1 -3 -10 378.11 7.77
 1 3 -10 378.62 7.09
 -1 3 10 366.51 7.81
 -1 3 9 3.3 0.7
 -1 -3 9 3.4 1.2
 -1 -3 9 2.15 1.06
 1 -3 -9 4.15 1.01
 1 -3 -9 3.43 0.97
 1 3 -9 2.69 0.62
 1 3 -9 3.41 0.7
 1 -3 -9 3.1 0.67
 -1 3 9 3.52 1.02
 -1 -3 8 464.54 9.05
 -1 3 8 462.9 8.82
 1 -3 -8 452.47 8.78
 1 3 -8 484.39 8.28
 1 -3 -8 484.5 8.88
 1 3 -8 465.74 8.24
 1 3 -7 303.19 5.53
 1 -3 -7 307.19 5.99
 1 3 -7 294.23 5.51
 -1 3 7 289.76 5.97
 -1 -3 7 300.61 6.18
 -1 3 7 304.11 5.6
 -1 -3 7 297.26 6.09
 1 -3 -7 295.09 5.5
 1 -3 -7 301.85 5.5
 1 -3 -6 166.84 2.99
 1 -3 -6 166.62 3
 1 -3 -6 163.04 3.41
 1 3 -6 161.43 2.8
 1 -3 -6 169.87 3.62
 1 -3 -6 155.6 3.2
 1 -3 -6 167.67 3.09
 -1 3 6 165.66 3.31
 -1 -3 6 166.94 3.78
 1 -3 -6 153.15 3.35
 1 -3 -6 156.72 3.38
 1 -3 -6 158.05 3.26
 1 -3 -5 474.13 7.69
 1 -3 -5 485.75 8.14
 1 3 -5 465.59 7.85
 1 -3 -5 481.2 8.09
 1 3 -5 467.33 7.69
 -1 3 5 479.2 8.22
 1 -3 -5 455.41 7.85
 1 -3 -5 469.82 7.61
 -1 3 5 477.77 7.85
 -1 -3 5 471.6 8.27
 1 3 -5 491.15 8.24
 1 -3 -5 463.06 7.92
 1 -3 -5 463.44 7.92
 1 -3 -5 473.87 7.83
 1 -3 -4 267.85 4.65
 1 -3 -4 271.24 4.8
 1 3 -4 255.19 4.64
 1 -3 -4 254.69 4.74
 -1 3 4 273.72 4.91
 1 3 -4 273.67 4.68
 1 -3 -4 262.05 4.45
 1 -3 -4 268.43 4.56
 -1 -3 4 265.86 4.97
 -1 3 4 261.35 4.64
 -1 -3 4 282.41 5.08
 -1 3 4 266.02 4.62
 1 3 -4 271.21 4.92
 1 -3 -4 266.73 4.68
 1 -3 -4 267.53 4.68
 1 -3 -4 263.53 4.59
 1 3 -3 810.95 12.57
 1 -3 -3 820.12 13.08
 1 -3 -3 833.19 12.91
 1 -3 -3 818.04 12.89
 1 -3 -3 840.04 13.05
 1 3 -3 821.54 13.04
 1 3 -3 821.49 13.02
 1 3 -3 825.58 13.04
 1 -3 -3 799.77 13.13
 -1 3 3 841.86 13.16
 1 -3 -3 824.36 12.92
 1 -3 -3 820.13 12.8
 -1 -3 3 839.24 13.28
 -1 -3 3 847.62 13.33
 -1 3 3 821.09 13
 1 3 -3 839.36 13.22
 1 -3 -3 835.13 12.94
 -1 3 3 821.84 12.95
 1 -3 -3 816.49 13.01
 1 -3 -3 828.14 12.93
 1 -3 -2 1784.68 27.85
 1 -3 -2 1788.17 27.86
 1 3 -2 1833.13 27.97
 1 -3 -2 1872.18 27.92
 1 -3 -2 1814.6 28.13
 -1 3 2 1828.4 28.02
 1 3 -2 1839.03 27.97
 1 -3 -2 1791.99 27.87
 1 -3 -2 1820.49 27.77
 1 3 -2 1767.41 27.62
 -1 -3 2 1849.36 28.17
 -1 -3 2 1867.52 28.19
 1 3 -2 1864.48 28.12
 1 -3 -2 1841.27 27.87
 1 -3 -2 1828.25 27.79
 -1 3 2 1845.8 27.91
 1 -3 -2 1800.69 27.86
 1 -3 -2 1828.91 27.79
 1 -3 -1 141.47 2.77
 1 -3 -1 142.78 2.77
 -1 -3 1 153.15 2.93
 1 3 -1 152.66 2.85
 -1 3 1 157.23 2.96
 1 3 -1 155.18 2.87
 1 -3 -1 154.83 2.77
 -1 3 1 155.14 2.97
 1 3 -1 155.6 2.76
 -1 3 1 150.45 2.81
 1 -3 -1 145.15 2.8
 1 3 -1 148.36 2.44
 1 -3 -1 147.85 2.72
 1 3 -1 142.83 2.52
 -1 -3 1 152.17 2.99
 -1 -3 1 152.75 2.98
 1 3 -1 151.59 2.91
 -1 3 1 146.59 2.74
 -1 3 1 151.44 2.8
 1 -3 -1 149.37 2.7
 1 -3 -1 152.65 2.65
 1 3 -1 155.19 2.92
 1 -3 -1 146.34 2.75
 1 -3 -1 148.43 2.67
 1 -3 -1 152.67 2.65
 1 -3 -1 150.19 2.67
 1 3 -1 145.6 2.65
 1 3 -1 144.46 2.65
 1 3 -1 146.17 2.65
 1 -3 -1 148 2.66
 1 -3 0 2219.43 34.03
 1 -3 0 2185.81 34.05
 1 -3 0 2204.63 34.06
 1 3 0 2253.1 34.08
 -1 -3 0 2238.48 34.18
 -1 3 0 2229.1 34.06
 1 3 0 2246.13 34.08
 -1 3 0 2228.47 34.07
 1 -3 0 2239.34 33.89
 1 3 0 2226.94 33.9
 1 -3 0 2242.93 33.89
 1 3 0 2227.41 33.91
 1 -3 0 2209.5 33.96
 1 -3 0 2275.92 34
 -1 -3 0 2253.28 34.16
 1 -3 0 2251.03 33.96
 1 -3 0 2261.68 33.89
 1 3 0 2231.15 34.09
 -1 -3 0 2253.97 34.19
 -1 3 0 2278.28 34.06
 -1 3 0 2220.33 33.99
 1 3 0 2235.27 34.1
 1 3 0 2187.98 33.79
 1 3 0 2187.09 33.79
 1 -3 0 2230.86 33.8
 1 -3 0 2169.73 33.97
 1 -3 0 2234.26 33.8
 1 -3 0 2234.06 33.8
 1 3 0 2192.07 33.78
 1 -3 1 1048.48 16.45
 -1 3 -1 1040.1 16.44
 1 3 1 1068.94 16.59
 -1 3 -1 1047.29 16.45
 1 3 1 1083.85 16.61
 -1 -3 -1 1056.02 16.66
 1 3 1 1044.24 16.39
 1 3 1 1047.59 16.39
 1 -3 1 1054.87 16.38
 1 -3 1 1053.28 16.38
 1 -3 1 1050.34 16.41
 1 -3 1 1072.48 16.33
 -1 -3 -1 1070.6 16.62
 1 -3 1 1055.35 16.42
 -1 -3 -1 1072.79 16.64
 1 3 1 1063.2 16.56
 -1 3 -1 1087.14 16.53
 1 -3 1 1054.39 16.37
 1 3 1 1046.23 16.52
 1 -3 1 1060.78 16.27
 1 -3 1 1065.36 16.27
 1 -3 1 1041.99 16.48
 1 3 1 1059.94 16.27
 1 3 1 1070.32 16.28
 1 3 1 1052.68 16.07
 1 -3 2 1621.95 25.57
 1 -3 2 1669.52 25.51
 -1 3 -2 1665.67 25.59
 -1 -3 -2 1706.91 25.92
 1 3 2 1691.89 25.86
 -1 3 -2 1659.24 25.59
 1 -3 2 1686.74 25.46
 1 3 2 1660.53 25.34
 1 -3 2 1628.76 25.58
 1 -3 2 1676.39 25.64
 1 -3 2 1699.91 25.71
 1 3 2 1653.21 25.68
 -1 -3 -2 1673.65 25.78
 -1 3 -2 1693.57 25.75
 1 3 2 1666.56 25.69
 1 3 2 1660.01 25.32
 -1 -3 -2 1674.33 25.78
 1 -3 3 2636.6 39.96
 1 -3 3 2652 39.8
 1 -3 3 2624.59 40.14
 -1 3 -3 2637.02 39.99
 -1 -3 -3 2645.17 40.41
 -1 3 -3 2594.12 40.1
 -1 3 -3 2638.71 39.99
 1 3 3 2553.62 39.66
 1 3 3 2670.47 40.35
 1 3 3 2626.56 39.65
 1 -3 3 2578.33 40.03
 1 -3 3 2671.51 40.12
 1 -3 3 2688.45 40.19
 1 3 3 2608.19 40.08
 1 3 3 2632.52 40.1
 -1 -3 -3 2632.92 40.19
 -1 -3 -3 2655.07 40.19
 -1 -3 -3 2644.5 40.18
 1 -3 4 1040.9 15.98
 1 3 4 1013.17 15.83
 1 -3 4 1023.17 16.05
 -1 3 -4 1028.26 16.16
 -1 -3 -4 1018.81 16.56
 1 3 4 1042.47 16.45
 1 -3 4 1029.89 15.75
 1 -3 4 1033.92 16.3
 1 -3 4 1042.6 16.27
 1 3 4 1003.34 16.12
 -1 -3 -4 1040.24 16.25
 -1 -3 -4 1016.78 16.23
 -1 -3 -4 1023.12 16.24
 1 -3 5 11.63 0.79
 1 -3 5 11.64 0.63
 1 3 5 11.68 0.51
 -1 3 -5 14.5 0.82
 -1 -3 -5 14.39 1.06
 1 3 5 14.58 1.05
 1 3 5 13.14 0.75
 1 -3 5 13.6 0.97
 1 -3 5 13.3 0.95
 -1 -3 -5 11.8 0.8
 1 3 5 12.55 0.51
 1 -3 6 1636.56 25.88
 -1 -3 -6 1678.74 27.01
 1 3 6 1652.02 25.94
 1 3 6 1718.72 26.31
 1 -3 6 1722.76 26.65
 1 -3 6 1735.59 26.67
 -1 -3 -6 1709.32 26.43
 -1 -3 -6 1699.43 26.42
 -1 -3 -6 1701.57 26.37
 1 3 7 233.15 4.63
 1 -3 7 236.46 5
 -1 -3 -7 224.76 5.22
 -1 3 -7 231.22 4.63
 -1 3 -7 233.44 4.58
 -1 -3 -7 243.81 5.13
 -1 -3 -7 232.57 4.64
 1 3 7 239.73 5.08
 1 -3 8 412.12 7.88
 -1 3 -8 421.22 7.36
 -1 3 -8 404.64 7.35
 -1 -3 -8 412.66 7.94
 -1 -3 -8 396.58 7.47
 -1 -3 -8 399.85 7.48
 1 3 8 406.57 7.93
 1 3 9 37.68 1.95
 -1 -3 -9 36.49 2.02
 -1 3 -9 38.14 1.56
 -1 -3 -9 36.96 1.88
 -1 3 -9 38.51 1.55
 1 3 9 35.38 1.56
 1 -3 9 36.73 1.92
 1 -3 9 38.51 1.94
 -1 -3 -9 34.01 1.6
 -1 -3 -9 36.96 1.65
 -1 -3 -9 35.08 1.55
 1 -3 10 61.07 2.55
 1 -3 10 59.78 2.51
 -1 -3 -10 57.64 2.44
 -1 3 -10 60.71 2.05
 -1 -3 -10 57.09 2.57
 -1 3 -10 57.69 2.05
 1 3 10 55.38 2.51
 1 -3 10 58.85 2.14
 1 -3 11 304.62 6.93
 1 -3 11 300.36 6.89
 -1 3 -11 318.91 6.31
 -1 3 -11 313.13 6.31
 -1 -3 -11 296.22 7.01
 -1 -3 -11 312.73 6.91
 -1 -3 -11 304.27 6.36
 1 -3 11 295.94 6.31
 1 3 11 303.07 7.03
 1 -3 12 359.57 8.06
 1 -3 12 358.63 8.05
 -1 3 -12 373.92 7.43
 -1 -3 -12 369.15 8.21
 -1 -3 -12 376.94 8.06
 -1 3 -12 366.94 7.4
 -1 -3 -12 389.87 7.59
 1 3 12 369.85 8.21
 1 -3 12 353.94 7.44
 1 -3 13 388.68 8.63
 -1 -3 -13 434.37 8.24
 1 -3 13 370.92 8.54
 -1 -3 -13 409.68 8.84
 -1 3 -13 399.21 8.04
 -1 -3 -13 413.13 8.69
 -1 3 -13 404.29 8.07
 1 3 13 401.16 8.81
 1 -3 13 375.24 8.05
 1 -3 14 0.77 1.19
 1 3 14 2.55 1.07
 1 -3 14 1.38 1.25
 -1 -3 -14 2.12 1.11
 -1 3 -14 3.8 0.97
 1 -3 14 1.8 1.05
 1 3 14 1.5 1.22
 -1 -3 -14 0.94 0.92
 1 3 15 4.96 1.14
 1 -3 15 4.3 1.34
 1 -3 15 4.2 1.32
 -1 -3 -15 4.73 1.03
 1 3 15 4.41 1.36
 1 -3 15 4.35 1.14
 1 -3 16 -0.72 1
 1 -3 16 0.42 1.08
 -1 3 -16 0.45 0.81
 -1 -3 -16 0.06 0.99
 1 -3 16 0.27 0.9
 1 3 16 0.17 1.02
 1 -3 17 0.17 0.98
 1 3 17 0.96 0.88
 1 -3 17 0.88 0.98
 -1 3 -17 1.14 0.87
 -1 -3 -17 1.45 0.94
 -1 3 -17 0.96 0.87
 1 3 17 -0.14 1.08
 1 3 18 14.2 1.19
 1 3 18 12.9 1.15
 -1 3 -18 12.07 1.19
 1 3 18 15.26 1.3
 -1 3 -18 15.09 1.24
 -1 -3 -18 15.24 1.28
 -1 3 -18 13.72 1.2
 -1 3 -19 36.36 1.53
 -1 3 -19 32.54 1.48
 -1 -4 19 96.43 2.63
 -1 4 19 93.39 2.49
 -1 4 19 82.22 2.53
 -1 4 19 83.57 2.57
 -1 -4 18 38.88 1.82
 -1 4 18 41.36 2.01
 1 4 -18 33.46 1.56
 -1 -4 18 41.02 2.03
 -1 4 18 44.54 1.92
 -1 -4 18 40.17 2.03
 -1 4 18 40.6 1.92
 1 4 -18 34.71 1.59
 1 4 -18 45.07 1.82
 1 -4 -18 45.59 1.77
 -1 4 17 41.57 2.07
 -1 -4 17 44 2.34
 -1 -4 17 39.39 2.26
 1 4 -17 37 1.75
 1 4 -17 34.72 1.84
 -1 4 17 42.08 2.23
 -1 -4 17 38.72 1.96
 -1 -4 16 1.62 1.24
 1 4 -16 1.35 0.83
 1 4 -16 1.14 0.91
 -1 4 16 0.64 1.12
 -1 -4 16 1.85 1
 -1 -4 15 185.05 5.42
 -1 -4 15 185.23 5.45
 -1 4 15 180.08 4.85
 1 -4 -15 177.18 4.79
 1 4 -15 183.26 4.55
 1 4 -15 164.83 4.79
 -1 -4 15 189.23 4.9
 -1 4 15 177.48 5.22
 -1 -4 14 22 2.14
 -1 -4 14 22.91 2.12
 1 -4 -14 22.81 1.57
 1 4 -14 23.51 1.56
 1 4 -14 23.72 1.54
 1 -4 -14 22.55 1.8
 1 4 -14 20.37 1.7
 -1 4 14 21.46 2
 -1 -4 14 25.43 1.83
 -1 -4 13 92.04 3.76
 1 -4 -13 95.57 3.08
 -1 -4 13 91.37 3.83
 1 4 -13 96.58 2.97
 1 -4 -13 97.79 3.46
 1 4 -13 91.3 2.97
 1 4 -13 91.33 3.41
 -1 4 13 86.42 3.58
 -1 -4 13 96.13 3.34
 -1 -4 12 93.02 3.75
 -1 -4 12 92.13 3.79
 1 -4 -12 96.3 2.99
 1 -4 -12 92.69 3.39
 1 4 -12 97.88 2.95
 1 4 -12 95.83 2.89
 1 4 -12 89.76 3.37
 -1 4 12 93.96 3.62
 -1 -4 11 183.68 5.36
 -1 -4 11 174.8 5.21
 1 -4 -11 183.14 4.32
 1 -4 -11 177.98 4.89
 1 4 -11 174.82 4.22
 1 4 -11 185.3 4.26
 1 4 -11 179.83 4.93
 -1 4 11 178.08 5.05
 -1 -4 10 140 4.36
 -1 4 10 140.04 3.59
 -1 -4 10 141.18 4.43
 1 4 -10 142.09 3.52
 1 4 -10 141.84 3.5
 1 -4 -10 140.32 4.09
 1 -4 -10 143.87 3.54
 1 4 -10 134.15 4.06
 -1 4 10 137.26 4.19
 -1 -4 9 1563.67 26.07
 -1 -4 9 1556.49 26.13
 -1 4 9 1549.55 25.09
 1 -4 -9 1536.55 25.77
 1 4 -9 1569.85 24.97
 1 4 -9 1571.81 24.99
 1 4 -9 1570 25.88
 1 -4 -9 1598.87 24.99
 -1 4 9 1504.8 25.8
 -1 4 8 85.93 2.42
 -1 -4 8 86.62 3
 -1 -4 8 85.04 3.02
 1 4 -8 87.65 2.4
 1 4 -8 86.86 2.4
 1 -4 -8 91.54 2.86
 1 4 -8 87.32 2.86
 -1 4 8 84.71 2.87
 -1 4 7 52.63 1.71
 -1 -4 7 53.77 2.26
 1 4 -7 56.13 1.74
 1 -4 -7 56.26 2.07
 1 4 -7 54.37 1.74
 1 -4 -7 53 1.7
 -1 4 7 53.67 2.16
 -1 4 6 15.66 1.25
 1 4 -6 16.03 0.93
 -1 -4 6 15.97 1.31
 -1 -4 6 17.61 1.37
 -1 4 6 17.25 0.91
 1 -4 -6 14.73 0.96
 1 -4 -6 14.93 0.96
 1 4 -6 15.98 1.19
 1 -4 -6 16.29 0.92
 1 -4 -5 20.21 0.96
 1 -4 -5 21.41 1.17
 1 4 -5 21.79 0.97
 -1 -4 5 21.62 1.33
 -1 4 5 19.93 0.95
 1 -4 -5 23.04 1.04
 1 -4 -5 20.85 1.01
 1 4 -5 20.69 1.2
 1 -4 -5 22.04 0.96
 1 -4 -4 165.35 3.29
 1 -4 -4 169.48 3.42
 1 4 -4 168.25 3.33
 1 4 -4 165.15 3.3
 1 4 -4 163.03 3.3
 -1 4 4 166.72 3.52
 1 -4 -4 162.59 3.03
 1 -4 -4 163.85 2.9
 -1 -4 4 165.62 3.63
 -1 4 4 162.66 3.26
 1 -4 -4 165.02 3.24
 1 4 -4 168.21 3.57
 -1 4 4 160.53 3.22
 1 -4 -4 166.82 3.24
 1 -4 -4 165.4 3.15
 1 -4 -3 1282.14 19.57
 1 -4 -3 1278.73 19.58
 1 -4 -3 1295.92 19.89
 1 4 -3 1250.42 19.84
 1 4 -3 1257.43 19.84
 -1 4 3 1283.02 20.01
 1 -4 -3 1262.22 19.59
 1 -4 -3 1290.96 19.47
 1 4 -3 1197.16 19.18
 -1 -4 3 1304 20.17
 -1 4 3 1300.51 19.87
 -1 -4 3 1296.42 20.2
 1 -4 -3 1291.27 19.78
 -1 4 3 1291.01 19.79
 1 4 -3 1307.96 20.1
 1 -4 -3 1280.74 19.68
 1 -4 -3 1281.21 19.68
 1 -4 -2 134.66 2.61
 1 -4 -2 132.13 2.59
 1 -4 -2 140.25 2.79
 1 4 -2 130.24 2.78
 -1 4 2 138.6 2.86
 1 4 -2 132.87 2.78
 -1 -4 2 136.2 2.98
 -1 -4 2 136.19 3.01
 1 4 -2 131.47 2.51
 1 -4 -2 134.27 2.6
 1 -4 -2 131 2.56
 1 -4 -2 132.41 2.52
 1 -4 -2 135.52 2.61
 1 4 -2 137.89 2.93
 1 -4 -2 138.94 2.67
 -1 4 2 134.29 2.73
 -1 4 2 131.83 2.7
 1 4 -2 140.68 2.94
 1 -4 -2 130.4 2.61
 1 -4 -1 230.87 4.17
 1 -4 -1 234.3 4.17
 1 4 -1 234.24 4.33
 -1 -4 1 228.53 4.4
 -1 4 1 231.64 4.42
 1 4 -1 230.24 4.31
 -1 4 1 236.92 4.46
 1 -4 -1 234.11 4.23
 1 -4 -1 232.88 4.2
 -1 -4 1 241.02 4.49
 -1 -4 1 238.6 4.5
 -1 4 1 234.38 4.28
 1 -4 -1 234.86 4.11
 -1 4 1 232.31 4.22
 1 4 -1 242.68 4.43
 1 4 -1 240.27 4.42
 1 -4 -1 237.56 3.92
 1 -4 -1 235.26 3.92
 1 4 -1 231.83 3.9
 1 -4 -1 235.84 4.11
 1 -4 -1 228.88 4.07
 1 -4 -1 239.37 3.92
 1 4 -1 234.58 3.91
 1 4 -1 232.21 3.9
 1 -4 0 100.14 2.22
 1 -4 0 100.21 2.22
 -1 4 0 102.02 2.32
 1 4 0 103.01 2.32
 -1 -4 0 103.31 2.39
 -1 4 0 100.96 2.31
 1 4 0 102 2.32
 1 -4 0 102.24 1.95
 1 -4 0 103.54 1.95
 1 4 0 101.7 1.97
 1 4 0 100.22 1.97
 1 -4 0 101.5 2.22
 -1 -4 0 102.37 2.41
 -1 -4 0 100.99 2.39
 -1 4 0 105.4 2.31
 1 -4 0 104.14 2.16
 1 4 0 102.28 2.31
 -1 4 0 102.83 2.24
 1 4 0 102.86 2.32
 1 4 0 102.96 1.87
 1 4 0 103.95 1.87
 1 4 0 103.77 1.87
 1 -4 0 102.62 1.88
 1 -4 0 100.59 2.11
 1 -4 0 104.05 1.88
 1 -4 0 102.14 1.88
 -1 -4 -1 677.9 10.97
 -1 4 -1 661.27 10.74
 -1 4 -1 659.3 10.74
 1 4 1 666.77 10.89
 1 4 1 674.72 10.9
 1 4 1 655.5 10.44
 1 -4 1 658.51 10.42
 1 -4 1 660.93 10.43
 1 4 1 649.17 10.44
 1 -4 1 659.74 10.52
 1 -4 1 665.77 10.42
 -1 -4 -1 675.61 10.9
 1 -4 1 673.86 10.73
 -1 -4 -1 670.57 10.91
 1 4 1 663.69 10.79
 -1 4 -1 671.95 10.88
 1 -4 1 667.54 10.65
 -1 4 -1 674.81 10.81
 1 4 1 647.2 10.81
 1 -4 1 650.23 10.62
 1 -4 2 864.33 13.79
 -1 4 -2 876.05 13.96
 -1 -4 -2 878.47 14.26
 1 4 2 898.84 14.26
 1 4 2 905.41 14.27
 1 -4 2 875.27 13.77
 1 4 2 878.17 13.79
 1 -4 2 885.18 13.77
 1 4 2 884.76 14.23
 -1 4 -2 876.84 13.96
 1 4 2 867 13.78
 1 -4 2 855.2 13.77
 1 4 2 870.53 13.52
 1 -4 2 872.19 13.6
 1 -4 2 902.67 14.13
 1 -4 2 887.95 14.02
 -1 4 -2 883.17 14.12
 1 4 2 878.23 14.03
 -1 -4 -2 890.6 14.14
 -1 -4 -2 889.19 14.14
 1 -4 3 1730.05 26.12
 1 -4 3 1716.75 25.91
 -1 4 -3 1724.04 26.23
 -1 4 -3 1711.18 26.34
 -1 -4 -3 1723.36 26.69
 1 4 3 1749.95 26.62
 1 4 3 1695.15 25.84
 -1 4 -3 1707.36 26.23
 1 4 3 1618.66 25.6
 1 -4 3 1666.26 26.08
 1 -4 3 1787.36 26.43
 1 -4 3 1759.53 26.48
 1 4 3 1714.2 26.32
 -1 -4 -3 1752.94 26.44
 1 4 3 1706.97 26.32
 -1 4 -3 1721.92 26.5
 -1 -4 -3 1709.85 26.42
 -1 -4 -3 1721.28 26.42
 1 -4 4 1161.8 18.28
 1 -4 4 1213.23 18.6
 1 -4 4 1197.45 18.82
 -1 4 -4 1226.87 18.79
 -1 4 -4 1217.84 18.89
 -1 4 -4 1219.5 18.78
 1 4 4 1197.01 19.2
 1 4 4 1191.19 18.84
 1 -4 4 1204.21 19.07
 1 -4 4 1207.99 19
 -1 -4 -4 1188.3 18.94
 -1 4 -4 1216.11 19.16
 -1 -4 -4 1205.35 18.96
 1 4 4 1201.31 18.87
 -1 -4 -4 1216.27 18.98
 1 -4 4 1153.1 18.65
 1 4 5 1867.04 28.94
 1 -4 5 1914.31 29.28
 -1 -4 -5 1924.83 29.6
 1 -4 5 1876.92 29.38
 1 4 5 1870.91 28.96
 1 4 5 1920.82 29.49
 1 -4 5 1916.84 29.81
 1 -4 5 1909.35 29.75
 -1 -4 -5 1931.95 29.65
 -1 -4 -5 1912.3 29.6
 1 -4 5 1921.89 29.12
 1 -4 6 315.94 6.07
 1 4 6 312.89 5.65
 1 4 6 310.5 6.14
 -1 4 -6 309.11 5.67
 -1 -4 -6 300.75 6.3
 -1 -4 -6 293.11 5.68
 1 -4 7 44.03 1.93
 1 -4 7 44.91 1.92
 1 4 7 44.57 1.97
 -1 -4 -7 42.25 1.62
 -1 -4 -7 41.76 1.62
 -1 4 -7 44.63 1.56
 -1 -4 -7 42.23 2.07
 -1 4 -7 42.86 1.6
 -1 4 -8 20.21 1.15
 -1 4 -8 20.52 1.19
 -1 -4 -8 20.68 1.62
 1 -4 8 19.3 1.5
 1 4 8 18.73 1.14
 1 4 8 19.46 1.52
 -1 -4 -8 18.77 1.19
 -1 -4 -8 18.24 1.19
 -1 -4 -8 19.85 1.17
 -1 4 -9 738.93 12.5
 -1 -4 -9 686.83 13.45
 -1 4 -9 742.04 12.45
 1 4 9 717.5 12.53
 1 -4 9 740.11 13.28
 1 -4 9 716.92 13.16
 1 4 9 724.24 13.3
 -1 -4 -9 718.49 12.66
 -1 -4 -9 715.42 12.65
 -1 -4 -9 723.87 12.53
 -1 4 -10 149.08 3.63
 -1 -4 -10 139.15 4.33
 -1 4 -10 150.3 3.67
 1 -4 10 147.38 4.33
 1 4 10 137.76 3.65
 1 -4 10 142.56 4.23
 1 4 10 141.35 4.32
 -1 -4 -10 136.9 3.73
 -1 -4 -10 143.92 3.78
 -1 -4 -10 141.24 3.66
 1 -4 11 307.86 6.47
 1 4 11 307.21 7.3
 -1 -4 -11 314.36 6.52
 -1 4 -11 315.44 6.41
 -1 4 -11 323.43 6.47
 -1 -4 -11 302.88 7.28
 1 -4 11 315.42 7.25
 1 -4 11 288.72 7.06
 1 4 12 131.9 4.38
 1 -4 12 121.35 3.6
 -1 -4 -12 138.36 3.74
 -1 4 -12 135.72 3.64
 -1 4 -12 131.77 3.61
 -1 -4 -12 126.89 4.26
 1 -4 12 129.65 4.27
 1 -4 12 120.72 4.14
 1 -4 13 22.67 1.67
 1 4 13 26.61 2.13
 -1 4 -13 25.76 1.61
 -1 4 -13 24.64 1.57
 -1 -4 -13 26.47 2.07
 1 -4 13 25.32 2.06
 -1 -4 -13 28.57 1.72
 1 -4 13 27.32 2.11
 1 4 14 4.88 1.44
 1 -4 14 4.15 1.38
 -1 -4 -14 5.09 1.01
 -1 4 -14 5.33 1.17
 -1 4 -14 5.08 0.99
 -1 -4 -14 5.38 1.3
 -1 4 -14 5.86 1.06
 1 4 15 29.11 2.14
 1 -4 15 29.81 1.83
 1 -4 15 34.01 1.99
 1 -4 15 36.93 2.07
 1 -4 15 29.82 2.12
 -1 -4 -15 37.45 1.92
 1 4 15 31.38 1.89
 1 -4 15 27.59 2.03
 -1 4 -15 28.01 1.99
 -1 -4 -15 36.96 2.23
 -1 4 -15 33.48 1.84
 1 -4 16 17.4 1.66
 1 4 16 19.14 1.52
 1 -4 16 15.32 1.58
 1 4 16 20.43 1.8
 -1 4 -16 20.29 1.66
 -1 -4 -16 23.02 1.75
 -1 4 -16 23.5 1.58
 1 4 17 46.46 2.03
 1 -4 17 47.04 2.16
 1 4 17 49.75 2.29
 -1 4 -17 46.06 2.18
 -1 -4 -17 50.43 2.28
 -1 4 -17 54.98 2.14
 1 4 18 2.02 0.81
 1 4 18 3.58 0.81
 -1 4 -18 4.24 0.83
 -1 -4 -18 3.36 0.85
 -1 4 -18 3.47 0.82
 -1 4 -18 3.07 0.79
 1 4 18 3.47 0.9
 1 4 18 4.47 0.93
 1 -4 19 7.36 0.82
 -1 4 -19 5.94 0.73
 -1 5 19 53.18 1.7
 -1 -5 19 54.64 1.82
 -1 -5 18 -0.76 0.89
 -1 5 18 -0.26 0.74
 -1 5 18 -0.78 0.79
 -1 -5 18 0.11 0.83
 -1 5 18 0.74 0.77
 -1 -5 18 0.64 0.71
 -1 5 18 1.19 0.83
 1 5 -18 -0.21 0.56
 1 5 -18 0.16 0.58
 -1 5 18 0.38 0.82
 1 5 -17 139.11 3.54
 -1 -5 17 146.72 4.23
 -1 -5 17 145.67 4.23
 -1 5 17 151.18 3.9
 -1 -5 17 143.44 3.78
 -1 5 17 145.75 4.13
 1 -5 -17 148.94 3.65
 1 5 -17 156.43 3.7
 -1 -5 16 190.11 4.72
 -1 5 16 189.86 5.18
 1 5 -16 190.07 4.45
 -1 -5 16 192.01 5.31
 -1 -5 16 189.11 5.28
 -1 5 16 194.14 4.78
 -1 -5 15 9.13 1.27
 -1 5 15 10.03 1.54
 1 5 -15 9.54 1.09
 -1 -5 15 9.17 1.6
 -1 5 15 8.52 1.31
 -1 -5 15 8.08 1.58
 1 5 -14 5.68 1.16
 1 -5 -14 6.56 1.04
 -1 -5 14 4.21 1.47
 -1 5 13 136.02 4.66
 1 5 -13 135.66 4.39
 1 5 -13 143.65 3.82
 1 -5 -13 142.48 4.38
 1 5 -13 143.22 3.85
 1 -5 -13 149.04 3.96
 -1 -5 13 149.79 4.96
 -1 -5 13 140.79 4.91
 -1 5 12 35.6 2.41
 1 5 -12 34.72 2.2
 1 -5 -12 39.95 2.3
 1 5 -12 34.75 1.75
 1 5 -12 36.99 1.78
 1 -5 -12 37.34 1.82
 -1 -5 12 35.19 2.55
 -1 -5 12 36.27 2.62
 -1 5 11 1261.85 22.78
 1 -5 -11 1307.16 21.54
 1 5 -11 1267.01 22.61
 1 -5 -11 1341.64 22.63
 1 5 -11 1321.6 21.57
 1 5 -11 1329.63 21.52
 -1 -5 11 1336.65 23.23
 -1 -5 11 1258.21 23.06
 -1 5 10 422.1 9.2
 1 -5 -10 438.78 8.2
 1 5 -10 426.44 9.13
 1 5 -10 438.13 8.23
 1 -5 -10 446.51 9.11
 1 5 -10 440.16 8.22
 -1 -5 10 426.67 9.42
 -1 5 10 425.26 8.31
 -1 -5 10 437.87 9.52
 -1 5 9 1.65 1.1
 -1 -5 9 -0.06 1.2
 -1 5 9 0.78 0.67
 -1 -5 9 0.98 1.23
 1 5 -9 0.74 0.94
 1 5 -9 0.55 0.66
 1 5 -9 0.39 0.62
 1 -5 -9 0.5 0.97
 1 5 -8 265.35 5.41
 1 -5 -8 277 6.06
 1 5 -8 269.74 5.44
 -1 5 8 270.41 6.17
 1 -5 -8 278.26 5.55
 -1 -5 8 273.5 6.31
 -1 5 8 274.04 5.46
 -1 -5 8 262.74 6.27
 1 -5 -8 266.39 5.54
 1 5 -8 287.47 6.26
 1 -5 -8 265.12 5.54
 1 -5 -8 269.27 5.39
 -1 5 7 39.43 1.95
 1 -5 -7 37.1 1.66
 -1 -5 7 42.11 2.08
 -1 -5 7 39.66 2.02
 1 -5 -7 41.25 1.61
 1 5 -7 39.9 1.91
 1 -5 -7 39.59 1.58
 1 -5 -7 42.43 1.87
 1 5 -7 41.92 1.54
 -1 -5 6 415.39 8.12
 1 5 -6 404.68 7.39
 1 -5 -6 416.73 7.8
 1 -5 -6 425.17 7.36
 -1 5 6 427.92 7.98
 1 -5 -5 461.33 7.78
 1 5 -5 436.45 7.87
 1 5 -5 462.85 7.78
 -1 5 5 458.12 8.32
 -1 5 5 447.17 7.87
 -1 -5 5 450.62 8.45
 -1 -5 5 452.44 8.47
 1 -5 -5 455.49 7.89
 1 5 -5 463.54 8.41
 1 -5 -5 459.44 7.91
 -1 5 5 449.09 7.85
 1 -5 -5 457.13 7.78
 1 -5 -4 488.93 8.28
 1 -5 -4 480 7.82
 1 -5 -4 478.66 7.83
 1 -5 -4 491.42 8.47
 1 -5 -4 473.75 7.83
 -1 -5 4 482.11 8.74
 -1 -5 4 470.78 8.76
 -1 5 4 481.59 8.28
 1 5 -4 497.96 8.68
 1 -5 -4 487.7 8.17
 1 -5 -4 486.25 8.3
 -1 5 4 478.41 8.23
 1 -5 -4 489.27 8.18
 1 -5 -3 436.72 7.23
 1 -5 -3 443.11 7.23
 1 -5 -3 446.61 7.7
 -1 5 3 446.58 7.81
 1 -5 -3 435.44 7.23
 -1 5 3 443.44 7.63
 -1 -5 3 448.46 7.98
 -1 5 3 444.9 7.57
 1 -5 -3 435.85 7.4
 1 -5 -3 447.88 7.52
 1 5 -3 439.37 7.89
 1 5 -3 439.77 7.85
 1 -5 -3 422.8 7.19
 1 5 -3 426.16 7.17
 1 -5 -3 439.92 7.41
 1 -5 -2 213.78 3.95
 1 -5 -2 214.64 3.95
 1 -5 -2 223.13 4.26
 -1 5 2 218.19 4.55
 -1 5 2 220.84 4.54
 1 5 -2 223.27 4.29
 1 5 -2 219.87 4.27
 -1 5 2 218.31 4.32
 -1 -5 2 226.27 4.58
 1 -5 -2 216.7 3.71
 1 -5 -2 216.82 3.71
 1 -5 -2 221.88 4.05
 1 -5 -2 217.17 3.71
 1 5 -2 215.24 3.7
 1 -5 -2 214.85 3.85
 1 5 -2 217.69 3.69
 1 5 -2 212.97 3.69
 1 5 -2 220.56 4.44
 -1 5 2 223.76 4.24
 1 -5 -2 220.63 4.04
 1 -5 -2 223.14 4.12
 -1 5 2 212.77 4.17
 1 5 -2 224.75 4.43
 1 -5 -2 213.57 3.98
 1 -5 -1 97.03 2.19
 1 -5 -1 96.99 2.19
 1 -5 -1 97.28 2.22
 -1 -5 1 99.12 2.55
 1 -5 -1 100.67 2.34
 1 5 -1 100.01 2.41
 -1 -5 1 94.84 2.47
 -1 5 1 95.36 2.47
 1 5 -1 99.84 2.41
 -1 5 1 94.5 2.48
 -1 5 1 100.45 2.37
 -1 -5 1 93.28 2.54
 1 5 -1 98.9 2.48
 1 -5 -1 96.27 2.17
 1 5 -1 99.99 2.47
 -1 5 1 96.22 2.31
 1 5 -1 96.34 1.75
 1 -5 -1 96.73 1.77
 1 5 -1 98.48 1.75
 1 5 -1 94.25 1.74
 1 -5 -1 93.78 2.02
 1 -5 -1 98.98 2.19
 1 -5 -1 96.02 1.76
 1 -5 -1 95.74 1.76
 1 -5 0 651.25 10.83
 1 -5 0 651.83 10.83
 1 5 0 669.37 11.05
 -1 5 0 659.19 11.03
 -1 5 0 658.21 11.03
 -1 -5 0 659.24 11.14
 1 5 0 674.58 11.06
 -1 -5 0 667.54 11.14
 1 5 0 675.52 11.07
 1 -5 0 681.72 10.84
 1 5 0 655.16 11.07
 1 -5 0 658.86 10.79
 -1 -5 0 672 11.15
 -1 5 0 671.12 11.02
 -1 5 0 668.3 10.96
 1 -5 0 645.95 10.59
 1 -5 0 655.33 10.78
 -1 -5 -1 16.51 1.1
 1 5 1 16.42 1.05
 1 5 1 16.44 1.05
 -1 5 -1 13.95 0.93
 -1 5 -1 15.72 0.96
 1 -5 1 16.13 0.62
 1 5 1 16.59 0.65
 1 -5 1 16.41 0.62
 1 5 1 15.66 0.64
 1 -5 1 16.99 0.68
 1 -5 1 16.34 1.01
 -1 -5 -1 16.6 1.1
 -1 -5 -1 16.2 1.04
 -1 5 -1 17.51 1.02
 -1 -5 -1 17.63 1.09
 1 5 1 16.46 0.97
 1 -5 1 15.86 0.95
 -1 5 -1 14.97 0.96
 1 5 1 14.3 0.95
 -1 -5 -1 16.2 1.02
 1 -5 1 16.02 0.86
 1 5 2 1868.34 28.43
 -1 5 -2 1828.24 28.12
 1 5 2 1896.28 28.45
 -1 5 -2 1820.98 28.11
 1 5 2 1784.34 27.65
 1 -5 2 1781.94 27.62
 1 -5 2 1785.63 27.62
 1 5 2 1797.07 27.65
 1 5 2 1779.45 27.45
 1 -5 2 1773.75 27.47
 1 -5 2 1786.79 27.69
 1 -5 2 1843.77 28.2
 -1 5 -2 1851.86 28.31
 1 5 2 1821.47 28.19
 -1 5 -2 1832.49 28.39
 1 -5 2 1824.17 28.11
 -1 -5 -2 1850.42 28.3
 -1 -5 -2 1852.97 28.29
 1 -5 2 1769.18 27.95
 1 -5 3 3852.49 59.06
 1 5 3 3942.93 59.98
 1 5 3 3879.39 59.96
 -1 5 -3 3879.52 59.5
 1 -5 3 3890.05 59.21
 1 5 3 3844.61 59.22
 -1 5 -3 3863.34 59.49
 1 -5 3 3846.71 59.14
 1 -5 3 3994.5 59.71
 1 -5 3 4014.46 59.84
 1 5 3 3916.72 59.62
 -1 -5 -3 3936.09 59.72
 -1 -5 -3 3921.65 59.7
 -1 5 -3 3911.98 59.81
 1 5 3 3891.5 59.6
 -1 -5 -3 3944.01 59.71
 -1 -5 -4 1036.6 16.9
 1 5 4 1020.77 16.77
 1 -5 4 986.41 15.95
 1 5 4 1015.6 16.35
 1 -5 4 1051.7 16.68
 -1 -5 -4 1012.12 16.45
 1 5 4 998.91 16.35
 -1 5 -4 1024.31 16.7
 -1 -5 -4 1037.44 16.5
 -1 -5 -4 1022.57 16.46
 -1 -5 -5 439.09 8.28
 -1 5 -5 431.07 7.67
 1 5 5 437.13 8.12
 1 -5 5 429.05 7.35
 1 -5 5 445.26 8.05
 1 5 5 429.95 7.62
 -1 5 -5 448.69 8.15
 -1 -5 -5 434.51 7.81
 1 -5 5 440.43 7.57
 1 5 6 504.61 9.38
 -1 5 -6 503.91 8.79
 -1 -5 -6 499.75 9.57
 1 -5 6 516.56 9.32
 1 -5 6 518.52 9.23
 -1 -5 -6 493.4 8.89
 -1 -5 -6 500.98 8.92
 1 5 7 307.27 6.49
 -1 5 -7 304.37 5.81
 -1 -5 -7 306.37 6.72
 -1 5 -7 293.32 5.82
 1 5 7 302.79 5.79
 1 -5 7 303.63 6.31
 -1 -5 -7 297.26 5.94
 -1 5 -7 296.53 6.51
 -1 -5 -7 300.64 5.96
 -1 -5 -7 297.79 5.86
 1 5 8 125 3.79
 -1 -5 -8 125.88 3.99
 -1 5 -8 130.76 3.28
 -1 5 -8 127.38 3.17
 1 -5 8 126.2 3.71
 1 5 8 124.78 3.17
 1 -5 8 126.42 3.77
 -1 5 -8 120.94 3.76
 -1 -5 -8 128.4 3.33
 -1 -5 -8 126.78 3.3
 -1 -5 -8 124.06 3.21
 1 5 9 327.05 7.32
 -1 -5 -9 313.22 7.43
 -1 5 -9 323.07 6.4
 -1 5 -9 318.72 6.44
 1 5 9 311.82 6.41
 1 -5 9 319.73 7.14
 1 -5 9 321.63 7.23
 -1 5 -9 314.68 7.17
 -1 -5 -9 317.32 6.58
 -1 -5 -9 323.46 6.6
 -1 -5 -9 328.54 6.5
 1 5 10 1.53 1.23
 -1 5 -10 0.72 0.69
 -1 5 -10 0.74 0.72
 -1 -5 -10 -0.06 1.14
 1 -5 10 0.06 1.26
 1 5 10 0.35 0.71
 1 -5 10 0.89 1.24
 -1 5 -10 1.16 1.02
 -1 -5 -10 0.54 0.79
 -1 -5 -10 0.66 0.76
 -1 -5 -10 0.74 0.79
 1 -5 11 281.99 6.95
 1 -5 11 266.02 6.78
 -1 -5 -11 277.59 7.05
 -1 5 -11 291.33 6.05
 -1 5 -11 291 6.06
 -1 5 -11 268.04 6.77
 1 5 11 281.37 7.06
 1 -5 12 53.62 2.78
 1 -5 12 48.16 2.71
 -1 -5 -12 51.54 2.77
 -1 5 -12 50.16 2.1
 -1 5 -12 54.2 2.19
 -1 -5 -12 53.8 2.26
 -1 5 -12 48.36 2.59
 1 5 12 50.3 2.84
 1 -5 12 47.52 2.19
 1 -5 13 432.67 9.61
 1 -5 13 430.5 9.49
 -1 5 -13 461.46 8.72
 -1 -5 -13 460.82 9.83
 -1 5 -13 444.35 8.65
 1 -5 13 395.4 8.56
 1 5 13 462.66 9.91
 -1 5 -13 409.36 9.34
 -1 -5 -13 476.5 8.88
 -1 5 -14 74.24 3.18
 1 -5 14 80.66 3.38
 1 -5 15 2.02 1.18
 -1 -5 -15 2.1 1.07
 -1 5 -15 1.34 0.81
 1 -5 15 2.71 1.09
 1 -5 15 1.38 1.04
 1 5 15 1.39 1.18
 1 5 16 76.63 3.04
 -1 -5 -16 83.51 3.08
 -1 5 -16 87.54 2.8
 1 -5 16 75.77 2.95
 1 5 16 75.92 2.7
 1 -5 16 64.43 2.69
 -1 -5 -16 84.85 2.75
 -1 5 -16 74.47 2.95
 1 -5 16 94.5 2.94
 1 -5 16 98.4 2.98
 1 5 17 7.02 1.01
 1 -5 17 5.46 1.06
 1 5 17 6.68 1.1
 1 5 17 6.83 1.15
 -1 5 -17 6.61 1.06
 -1 5 -17 8.62 1.02
 -1 -5 -17 8.22 1.12
 1 5 17 6.54 1.12
 -1 -5 -18 5.17 0.86
 -1 5 -18 5.98 0.84
 -1 5 -18 5.78 0.83
 -1 5 -18 5.19 0.83
 1 -5 18 8.17 0.99
 1 5 18 6.72 0.83
 1 5 18 4.33 0.82
 1 5 19 14.56 0.94
 1 -5 19 14.6 0.89
 -1 6 18 0.42 0.68
 -1 -6 18 0.27 0.77
 -1 6 18 0.14 0.7
 -1 -6 18 0.69 0.78
 -1 6 18 0.93 0.73
 1 6 -18 -0.34 0.49
 1 6 -18 0.81 0.49
 -1 6 18 0.89 0.74
 -1 -6 17 34.27 1.92
 -1 -6 17 30.22 1.87
 -1 6 17 32.6 1.64
 -1 -6 17 32.42 1.61
 -1 6 17 33.05 1.85
 1 6 -17 26.14 1.5
 1 6 -17 28.81 1.51
 -1 6 17 29.71 1.81
 -1 6 17 29.65 1.83
 1 6 -17 31.64 1.43
 -1 -6 16 0.39 1.13
 -1 -6 16 0.78 1.15
 -1 6 16 1.06 0.89
 -1 6 16 0.57 1.03
 -1 -6 16 0.2 0.85
 1 6 -16 0.35 0.8
 1 6 -16 0.53 0.69
 -1 -6 15 14.37 1.78
 -1 6 15 15.82 1.72
 -1 -6 15 15.47 1.45
 1 6 -15 13.99 1.42
 1 6 -15 14.57 1.2
 1 6 -15 15.12 1.24
 -1 -6 14 323.26 8
 1 -6 -14 320.81 6.73
 -1 -6 14 326.97 8.01
 -1 -6 14 336.65 7.19
 -1 6 14 334.98 7.88
 1 6 -14 294.91 7.26
 1 -6 -14 310.65 7.12
 1 6 -14 311.54 6.69
 1 6 -14 341.35 6.74
 -1 -6 13 35.82 2.62
 1 -6 -13 34.21 1.77
 -1 -6 13 32.92 2.58
 -1 6 13 34.74 2.45
 1 6 -13 33.03 2.16
 1 6 -13 35.89 1.79
 1 6 -13 32.82 1.75
 -1 -6 12 138.6 4.93
 -1 -6 12 142.42 5.03
 1 -6 -12 139.23 3.75
 -1 6 12 136.45 4.73
 1 6 -12 129.52 4.41
 1 6 -12 139.56 3.75
 1 6 -12 146.71 3.79
 1 -6 -12 141.79 4.45
 -1 -6 11 36.52 2.61
 -1 6 11 34.04 1.84
 -1 -6 11 33.03 2.52
 -1 6 11 32.86 2.37
 1 -6 -11 38.71 1.79
 1 6 -11 33.79 2.24
 1 6 -11 34.8 1.73
 1 -6 -11 37.29 2.27
 1 6 -11 35.18 1.74
 -1 -6 10 18.79 1.98
 -1 6 10 17.81 1.35
 -1 -6 10 17.72 1.97
 -1 6 10 17.79 1.84
 1 -6 -10 18.9 1.31
 1 6 -10 18.18 1.74
 1 6 -10 18.95 1.32
 1 6 -10 19.43 1.32
 1 -6 -10 19.03 1.73
 1 6 -9 330.94 6.6
 1 -6 -9 338.39 7.38
 1 6 -9 333.25 6.62
 -1 6 9 316.19 7.48
 -1 -6 9 328.27 7.75
 -1 6 9 327.34 6.63
 -1 -6 9 321 7.7
 1 6 -9 337.84 7.58
 1 -6 -9 328.08 6.7
 1 -6 -9 318.32 6.65
 1 -6 -9 328.97 6.51
 1 6 -8 1226.89 20.08
 1 -6 -8 1277.98 20.94
 1 6 -8 1231.47 20.11
 -1 6 8 1240.17 21.11
 1 -6 -8 1236.58 20.36
 -1 -6 8 1227.74 21.31
 -1 6 8 1216.16 20.07
 -1 -6 8 1234 21.33
 1 -6 -8 1208.33 20.21
 1 6 -8 1278.57 21.23
 1 -6 -8 1204.89 20.21
 1 -6 -8 1209.86 20.01
 -1 6 7 90.84 3.05
 1 6 -7 86.9 2.47
 1 -6 -7 85.87 2.85
 -1 6 7 86.22 2.44
 -1 -6 7 88.17 3.14
 -1 -6 7 83.34 3.07
 1 6 -7 92.62 3.06
 1 -6 -7 87.2 2.53
 1 -6 -7 87.49 2.54
 1 -6 -7 86.89 2.42
 -1 -6 6 208.86 5.05
 -1 6 6 208.7 4.35
 -1 -6 6 211.12 5.07
 1 6 -6 206.21 4.36
 1 -6 -6 209.06 4.74
 1 -6 -6 205.82 4.38
 1 6 -6 216.99 4.99
 1 -6 -6 206.03 4.38
 -1 6 6 210.73 4.91
 -1 6 5 32.67 1.66
 1 -6 -5 32.17 1.55
 1 6 -5 31.11 1.36
 -1 -6 5 31.19 1.79
 1 -6 -5 31.29 1.24
 1 -6 -5 30.3 1.34
 1 6 -4 74.59 2.18
 -1 6 4 80.38 2.47
 -1 6 4 78.76 2.67
 1 6 -4 75.52 2.2
 -1 6 4 77.14 2.65
 1 6 -4 78.59 2.24
 1 -6 -4 80.14 2.39
 -1 -6 4 79.96 2.62
 -1 6 4 78.55 2.21
 1 -6 -4 80.8 2.1
 1 -6 -4 77.38 2.15
 1 -6 -4 79.75 2.1
 1 -6 -3 696.15 11.28
 1 -6 -3 704.25 11.28
 1 6 -3 687.66 11.82
 -1 6 3 712.49 12.3
 -1 6 3 726.41 12.36
 1 6 -3 688.07 11.82
 -1 6 3 688.68 12.02
 -1 -6 3 741.51 12.38
 -1 6 3 706.91 11.88
 -1 -6 3 708.09 12.27
 1 6 -3 711.22 12.14
 -1 6 3 695.21 11.78
 1 -6 -3 710.43 11.71
 1 -6 -3 704.47 11.58
 1 -6 -3 704.47 11.58
 1 -6 -2 8.56 0.73
 1 -6 -2 8.58 0.72
 1 6 -2 7.25 0.88
 1 6 -2 7.87 0.88
 -1 -6 2 8.47 1.14
 1 -6 -2 7.85 0.71
 -1 6 2 7.24 0.81
 1 6 -2 8.34 0.98
 -1 6 2 9.27 0.88
 1 -6 -2 7.74 0.75
 1 -6 -2 8.16 0.75
 -1 -6 2 7.67 1.12
 1 6 -2 8.45 0.94
 1 -6 -2 8.03 0.77
 1 -6 -1 15.71 0.94
 1 -6 -1 15.56 0.94
 1 -6 -1 15.15 0.97
 -1 -6 1 13.13 1.12
 -1 -6 1 16.05 1.24
 1 6 -1 15.46 1.11
 -1 6 1 15.3 1.04
 -1 -6 1 14.48 1.23
 1 6 -1 14.92 1.08
 1 -6 -1 15.23 0.91
 -1 6 1 14.58 1.01
 1 -6 -1 15.54 0.92
 1 -6 -1 14.96 0.75
 -1 -6 0 39.95 1.69
 -1 -6 0 37.3 1.68
 -1 -6 0 38.76 1.69
 1 -6 0 40.19 1.43
 -1 6 0 42.17 1.6
 1 6 0 39.85 1.6
 1 6 0 38.25 1.59
 -1 6 0 40.37 1.53
 1 -6 0 38.31 1.2
 1 -6 0 41.26 1.44
 1 -6 0 39.31 1.43
 1 -6 0 40.06 1.44
 -1 -6 -1 144.31 3.52
 1 -6 1 140.17 2.91
 -1 -6 -1 148.65 3.45
 -1 -6 -1 150.39 3.46
 -1 -6 -1 143.51 3.44
 1 -6 1 148.8 3.26
 -1 6 -1 150.34 3.45
 1 6 1 140.41 3.35
 -1 6 -1 142.75 3.35
 1 6 1 143.99 3.35
 -1 -6 -2 404.73 7.52
 -1 6 -2 407.17 7.41
 1 -6 2 402.46 7.14
 -1 6 -2 400.08 7.31
 1 -6 2 384.98 6.81
 -1 -6 -3 23.36 1.45
 1 6 3 24.73 1.47
 1 6 3 24.69 1.47
 1 6 3 25.59 1.25
 -1 6 -3 24.65 1.37
 -1 -6 -3 24.16 1.28
 1 -6 3 25.42 1.33
 1 -6 3 25.76 1.22
 1 6 4 4.97 1
 -1 6 -4 4.63 0.77
 -1 -6 -4 4.98 1.03
 -1 6 -4 5.39 0.75
 1 -6 4 6.77 1
 1 -6 4 7.06 1.07
 -1 6 -4 5.21 0.74
 1 6 4 6.42 1.01
 1 6 4 8.72 1.1
 -1 6 -4 6.73 0.97
 -1 -6 -4 5.71 0.82
 -1 -6 -4 6.47 0.84
 1 6 5 739.46 13.18
 1 6 5 753.7 13.24
 -1 -6 -5 749.84 13.23
 -1 6 -5 755.47 12.56
 1 -6 5 768.5 12.93
 1 6 5 753.75 13.1
 1 6 5 710.93 12.52
 -1 -6 -5 743.49 12.65
 -1 -6 -5 742.19 12.64
 -1 6 -6 121.96 2.99
 -1 -6 -6 117.13 3.57
 1 -6 6 122.16 3.38
 1 6 6 121.08 2.97
 1 6 6 120.43 3.48
 -1 -6 -6 114.11 3.02
 -1 -6 -6 116.46 3.09
 -1 6 -6 114.35 3.44
 -1 -6 -6 117.85 3.06
 -1 6 -7 19.38 1.17
 -1 -6 -7 20.52 1.66
 1 -6 7 16.23 1.51
 1 -6 7 17.99 1.48
 1 6 7 19.82 1.15
 1 6 7 19.81 1.57
 -1 -6 -7 17.16 1.21
 -1 -6 -7 17.99 1.22
 -1 6 -7 20.25 1.55
 -1 -6 -7 17.05 1.14
 -1 6 -8 39.62 1.68
 -1 6 -8 38.21 1.71
 -1 -6 -8 35.91 2.22
 1 -6 8 41.6 2.24
 1 6 8 38.87 1.67
 1 -6 8 40.81 2.18
 1 6 8 40.41 2.24
 -1 6 -8 39.31 2.17
 -1 -6 -8 39.01 1.8
 -1 -6 -8 39.8 1.82
 -1 -6 -8 39.35 1.72
 -1 -6 -9 30.42 2.18
 -1 6 -9 30.58 1.57
 -1 6 -9 32.4 1.65
 1 -6 9 33.22 2.18
 1 -6 9 30.87 2.12
 1 6 9 32.1 1.63
 1 6 9 29.96 2.14
 -1 -6 -9 30.62 1.71
 -1 6 -9 28.29 2
 -1 -6 -9 31.21 1.71
 -1 -6 -9 33.45 1.67
 -1 -6 -10 137.9 4.6
 -1 6 -10 137.21 3.64
 -1 6 -10 136.74 3.67
 1 6 10 134.57 3.71
 1 -6 10 128.91 4.42
 1 -6 10 126.76 4.3
 1 6 10 132.16 4.47
 -1 -6 -10 130.97 3.78
 -1 6 -10 131.2 4.37
 -1 -6 -10 133.82 3.8
 -1 -6 -10 133.98 3.69
 -1 -6 -11 566.52 11.67
 -1 6 -11 570.57 10.38
 -1 6 -11 571.21 10.43
 1 -6 11 569.73 11.66
 1 6 11 534.34 10.46
 1 -6 11 549.1 11.41
 1 6 11 546.82 11.63
 -1 6 -11 535.55 11.39
 -1 -6 -11 554.88 10.46
 1 6 12 1.24 1.39
 1 -6 12 1.26 1
 -1 -6 -12 2.64 0.98
 -1 6 -12 1.34 1.1
 -1 -6 -12 0.78 1.2
 -1 6 -12 2.16 0.81
 -1 6 -12 1.19 0.84
 1 -6 12 1.21 1.37
 1 -6 12 1.47 1.38
 -1 6 -13 10.6 1.53
 -1 -6 -13 12.53 1.26
 -1 6 -13 11.46 1.19
 1 -6 13 12.11 1.76
 1 6 14 0.39 1.22
 1 -6 14 0.45 0.84
 1 -6 14 0.53 1.16
 1 -6 14 -0.43 1.2
 -1 6 -14 0.62 0.98
 -1 -6 -14 0.82 0.85
 -1 -6 -14 -0.12 1.06
 -1 6 -14 1.19 0.79
 -1 6 -14 0.79 0.83
 1 -6 15 27.41 2.01
 1 -6 15 22.92 1.8
 1 -6 15 36.77 2.05
 1 -6 15 36.46 2.03
 1 6 15 29.21 2.1
 -1 6 -15 29.18 1.61
 1 6 15 26.29 2.04
 -1 -6 -15 31.32 2.02
 1 6 15 24.31 1.98
 -1 6 -15 31.58 1.69
 1 6 16 144.36 4.17
 -1 -6 -16 155.05 3.79
 1 -6 16 131.86 3.92
 1 6 16 140.21 3.71
 1 -6 16 161.68 4.01
 1 -6 16 165.53 4.03
 -1 6 -16 130.57 3.97
 -1 -6 -16 142.07 4.04
 -1 6 -16 152.46 3.77
 1 6 16 131.12 4.04
 1 6 16 134.48 4.07
 -1 -6 -17 17.19 1.31
 1 6 17 17.48 1.32
 -1 6 -17 18.84 1.24
 1 6 17 15.92 1.34
 -1 6 -17 17.28 1.31
 1 6 17 18.09 1.2
 -1 6 -18 2.74 0.63
 -1 6 -18 3.38 0.69
 1 6 18 2.45 0.6
 1 -6 18 2.77 0.71
 -1 6 -18 2.64 0.66
 -1 6 -18 2.81 0.67
 -1 -7 18 0.25 0.53
 -1 7 18 0.4 0.53
 -1 -7 17 3.18 0.98
 -1 -7 17 2.72 0.98
 -1 7 17 2.82 0.78
 1 7 -17 2.65 0.64
 -1 7 17 1.67 0.87
 1 7 -17 2.29 0.67
 -1 -7 17 2.31 0.87
 1 7 -17 2.93 0.69
 -1 7 17 2.84 0.85
 -1 -7 17 3.13 0.75
 -1 -7 16 12.39 1.48
 -1 7 16 12.27 1.19
 -1 -7 16 12.46 1.48
 1 7 -16 11.48 1
 -1 7 16 13.38 1.44
 -1 7 16 11.85 1.39
 1 7 -16 8.17 1.07
 1 7 -16 9.95 1.07
 -1 7 16 12.77 1.38
 -1 -7 16 13.91 1.23
 -1 -7 15 65.29 2.5
 1 7 -15 63.26 2.9
 -1 7 15 66.74 2.91
 -1 7 15 63.73 2.95
 1 7 -15 61.49 2.22
 -1 7 15 60.28 2.89
 1 7 -15 69 2.28
 -1 -7 15 66.92 3.04
 -1 -7 15 69.21 3.05
 1 7 -15 56.24 2.52
 1 7 -15 57.85 2.48
 1 -7 -15 69.14 2.51
 -1 -7 14 33.29 2.44
 1 7 -14 35.71 1.7
 -1 7 14 33.07 2.4
 1 7 -14 34.02 1.69
 -1 7 14 33.32 2.4
 -1 -7 14 33.37 1.94
 -1 7 14 35.3 2.33
 1 7 -13 89.48 3.53
 1 -7 -13 96.54 2.96
 -1 -7 13 101.25 4.13
 1 -7 -12 66.28 2.42
 -1 -7 12 76.34 3.67
 -1 -7 12 66.59 3.51
 1 7 -12 67.02 2.48
 1 -7 -12 62.51 2.94
 1 7 -12 69.33 2.48
 1 7 -12 62.91 3.04
 -1 7 12 67.88 3.35
 -1 -7 11 14.53 2.04
 -1 7 11 12.93 1.29
 -1 -7 11 12.72 1.95
 1 -7 -11 13.29 1.62
 1 7 -11 11.99 1.16
 1 7 -11 14.52 1.24
 1 7 -11 10.74 1.56
 1 -7 -11 14.19 1.2
 -1 7 11 10.96 1.74
 -1 7 10 12.14 1.25
 -1 -7 10 14.64 1.98
 -1 -7 10 12.06 1.88
 1 -7 -10 13.25 1.64
 1 7 -10 14.59 1.22
 1 7 -10 15.76 1.3
 1 7 -10 12.2 1.56
 1 -7 -10 14.02 1.2
 -1 7 10 14.93 1.82
 -1 7 9 123.86 4.25
 1 -7 -9 138.04 4.2
 1 7 -9 130.89 3.49
 1 7 -9 134.71 3.57
 -1 -7 9 127.92 4.49
 -1 7 9 131.15 3.56
 -1 -7 9 126.58 4.52
 1 -7 -9 123.29 3.54
 1 7 -9 130.02 4.3
 1 -7 -9 122.11 3.54
 1 -7 -9 127.33 3.38
 1 -7 -8 3.41 0.97
 1 -7 -8 2.61 1.1
 1 7 -8 2.28 0.73
 -1 -7 8 2.3 1.32
 -1 -7 8 1.77 1.29
 -1 7 8 1.36 0.69
 -1 7 8 3.16 1.2
 1 7 -8 1.48 1.08
 1 -7 -8 2.45 0.78
 1 -7 -8 2 0.71
 1 -7 -8 2.17 0.77
 1 -7 -7 1184.8 19.66
 1 7 -7 1140.06 18.93
 -1 -7 7 1142.21 20.05
 -1 7 7 1138.95 18.86
 -1 -7 7 1143.93 20.07
 -1 7 7 1155.82 19.8
 1 7 -7 1172.2 19.96
 1 -7 -7 1148.19 18.97
 1 -7 -7 1140.41 18.95
 1 -7 -7 1135.1 18.76
 1 -7 -6 2140.79 33.27
 -1 7 6 2008.8 33.72
 1 7 -6 2065.99 32.65
 -1 7 6 1997.75 33.7
 -1 -7 6 2084.28 33.66
 -1 -7 6 2101.51 33.67
 -1 7 6 2056.13 32.6
 -1 7 6 2052.38 33.35
 1 -7 -6 2067.26 32.62
 1 -7 -6 2079.11 32.62
 1 7 -6 2066.83 33.59
 1 7 -6 2120.83 33.55
 1 -7 -6 2030.64 32.42
 1 -7 -5 435.24 8.18
 -1 7 5 417.9 8.54
 -1 7 5 422.08 8.53
 1 7 -5 425.84 7.85
 1 7 -5 427.76 7.84
 -1 7 5 425.8 7.78
 -1 -7 5 427.39 8.53
 -1 -7 5 428.4 8.51
 1 7 -5 418.28 7.82
 -1 7 5 425.33 8.27
 1 -7 -5 406.71 7.8
 -1 7 5 397.02 7.73
 1 7 -5 434.48 8.46
 1 -7 -5 415.03 7.66
 1 7 -5 426.45 8.38
 1 -7 -5 423.33 7.69
 1 -7 -4 289.07 5.92
 -1 7 4 293.46 6.3
 -1 7 4 287.23 6.28
 1 7 -4 281.21 5.72
 1 7 -4 280.73 5.69
 -1 -7 4 297.69 6.32
 -1 7 4 291.32 5.73
 -1 -7 4 288.06 6.25
 1 7 -4 283.58 5.7
 1 7 -4 288.73 6.16
 -1 7 4 281.76 5.68
 1 7 -4 288.08 6.1
 1 -7 -4 284.98 5.51
 1 -7 -4 285.97 5.51
 -1 -7 3 96.6 3.02
 1 7 -3 92.62 2.62
 1 7 -3 97.92 2.91
 -1 7 3 94.7 2.61
 -1 -7 3 87.57 2.94
 -1 7 3 98 3.01
 1 -7 -3 91.99 2.7
 -1 7 3 93.14 2.95
 1 7 -3 93.3 2.64
 1 -7 -2 429.32 7.93
 -1 7 2 440.41 8.26
 1 7 -2 431.21 7.93
 -1 7 2 432.76 8.23
 1 7 -2 423.2 7.91
 -1 -7 2 428.6 8.25
 1 7 -2 438.56 8.17
 1 -7 -2 413.21 7.56
 1 -7 -2 441.34 7.74
 -1 7 2 435.28 7.85
 1 -7 -2 413.88 7.56
 1 -7 -1 267.28 5.13
 1 -7 -1 266.32 5.12
 1 -7 -1 267.29 5.16
 -1 -7 1 279.91 5.82
 1 7 -1 268.65 5.56
 -1 7 1 275.72 5.7
 -1 7 1 281.47 5.72
 1 7 -1 279.81 5.61
 -1 7 1 277.08 5.48
 1 -7 -1 281.1 5.29
 1 7 -1 272.13 5.68
 1 -7 -1 278.88 5.28
 -1 -7 0 1079.17 18.09
 -1 7 0 1087.22 17.95
 -1 -7 0 1057.71 18.04
 1 7 0 1072.49 17.94
 -1 7 0 1082.67 17.93
 1 7 0 1077.13 17.95
 1 7 0 1074.22 17.95
 -1 7 0 1102.39 17.86
 1 -7 0 1107.46 17.63
 1 -7 0 1105.05 17.63
 1 -7 1 157.51 3.61
 1 -7 1 156.46 3.61
 1 7 1 161.45 3.91
 -1 -7 -1 159.43 3.96
 -1 7 -1 166.57 3.81
 -1 7 -1 163.42 3.78
 1 7 1 160.28 3.9
 1 -7 1 157.7 3.78
 -1 -7 -1 163.18 3.89
 1 7 1 156.93 3.77
 -1 7 -1 164.68 3.83
 1 -7 1 166.09 3.71
 -1 -7 -1 164.74 3.9
 -1 7 -2 819.06 13.77
 1 7 2 827.1 14.13
 1 7 2 812.75 14.09
 -1 7 -2 812.26 13.77
 -1 -7 -2 821.41 14.16
 1 -7 2 824.26 13.9
 1 7 2 815.96 13.85
 -1 7 -2 832.28 14.12
 1 -7 2 829.34 13.79
 -1 -7 -2 800.89 13.87
 -1 -7 -2 798.49 13.87
 -1 7 -3 33.38 1.46
 1 7 3 29.72 1.66
 -1 -7 -3 31.84 1.73
 1 7 3 32.42 1.73
 -1 7 -3 33.43 1.49
 1 -7 3 33.7 1.66
 1 7 3 29.44 1.45
 -1 7 -3 32.28 1.67
 -1 -7 -3 31.75 1.52
 1 -7 3 32.25 1.56
 -1 -7 -3 30.95 1.51
 -1 -7 -3 31.87 1.53
 -1 7 -4 391.91 7.13
 -1 -7 -4 387.44 7.77
 -1 7 -4 378.59 7.09
 1 7 4 376.68 7.66
 1 7 4 384.64 7.67
 -1 7 -4 385.14 7.25
 1 7 4 384.03 7.18
 1 -7 4 388.83 7.46
 -1 7 -4 377.75 7.66
 1 7 4 370.85 7.16
 -1 -7 -4 382.42 7.31
 -1 7 -4 374.09 7.54
 -1 -7 -4 376.14 7.24
 1 -7 4 365.94 6.95
 -1 -7 -4 385.62 7.27
 1 -7 5 358.53 6.87
 -1 7 -5 361.47 6.75
 1 7 5 345.31 7.43
 -1 -7 -5 360.38 7.53
 1 7 5 344.15 7.39
 -1 7 -5 354.18 6.82
 1 -7 5 365.44 7.39
 1 7 5 360.52 6.81
 1 -7 5 360.24 7.21
 -1 7 -5 354.21 7.36
 -1 -7 -5 355.83 6.91
 1 7 5 335.19 6.78
 -1 -7 -5 361.72 6.98
 -1 -7 -5 354.51 6.9
 1 7 6 1.8 0.98
 1 7 6 1.53 0.99
 -1 7 -6 1.72 0.69
 -1 -7 -6 1.92 1.08
 1 7 6 2.49 1.03
 1 7 6 2.02 0.66
 1 -7 6 2.39 1.04
 1 -7 6 2.73 1.05
 -1 -7 -6 1.75 0.72
 -1 7 -6 2.34 0.96
 -1 -7 -6 1.52 0.75
 -1 -7 -6 1.52 0.72
 1 7 7 34.24 2.09
 -1 7 -7 34.88 1.61
 -1 -7 -7 30.76 2.1
 1 7 7 34.05 2.13
 1 7 7 35.32 2.14
 1 -7 7 37.31 2.16
 1 7 7 35.4 1.61
 1 -7 7 36.25 2.08
 -1 -7 -7 37.42 1.76
 -1 7 -7 37.07 2.09
 -1 -7 -7 34.86 1.65
 -1 -7 -7 35.89 1.74
 1 7 8 1820.78 30.23
 -1 7 -8 1820.05 29.01
 1 7 8 1825.32 30.37
 -1 -7 -8 1881.16 30.59
 -1 7 -8 1807.8 29.08
 1 7 8 1796.16 30.34
 1 7 8 1800.24 29
 1 -7 8 1872.78 30.25
 1 -7 8 1799.28 29.98
 -1 -7 -8 1760.6 29.24
 -1 7 -8 1747.49 30.14
 -1 -7 -8 1768.6 29.23
 -1 -7 -8 1812.92 29.1
 1 7 9 211.73 5.9
 -1 7 -9 219.24 4.99
 -1 -7 -9 224.49 6.15
 1 7 9 209.2 6
 1 7 9 211.99 5.98
 -1 7 -9 223.08 5.08
 1 -7 9 215.72 5.93
 1 7 9 214.03 5
 1 -7 9 205.3 5.73
 -1 7 -9 201.92 5.77
 -1 -7 -9 211.55 5.12
 -1 -7 -9 218.36 5.18
 -1 -7 -9 216.1 5.04
 1 7 10 1.43 1.31
 1 7 10 1.65 1.4
 -1 -7 -10 0.81 1.26
 -1 7 -10 0.38 0.78
 -1 7 -10 0.43 0.84
 1 7 10 1.93 1.37
 1 -7 10 0.47 1.39
 1 7 10 0.8 0.81
 1 -7 10 1.49 1.44
 -1 7 -10 0.42 1.1
 -1 -7 -10 1.84 0.88
 -1 -7 -10 1.55 0.85
 -1 -7 -10 1.09 0.82
 1 7 11 153.68 5.09
 -1 -7 -11 155.2 5.07
 -1 7 -11 161.66 4.1
 1 7 11 135.2 4.98
 -1 7 -11 158.14 4.11
 1 7 11 140.99 5.1
 1 7 11 147.75 4.12
 1 -7 11 155.01 5.09
 1 -7 11 141.79 4.8
 -1 7 -11 139.47 4.75
 -1 -7 -11 147.12 4.26
 -1 -7 -11 150.07 4.27
 -1 -7 -11 156.38 4.14
 1 -7 12 78.92 3.48
 1 -7 12 82.92 3.63
 -1 -7 -12 85.69 3.65
 1 7 12 78.8 3.71
 1 7 12 85.36 3.83
 -1 7 -12 92.79 2.95
 -1 7 -12 85.03 2.86
 -1 -7 -12 91.51 3
 -1 7 -12 75.41 3.39
 1 -7 12 76.4 2.78
 1 7 12 82.92 3.71
 1 -7 13 18.76 1.96
 1 -7 13 15.29 1.78
 -1 -7 -13 17.46 1.8
 -1 7 -13 21 1.45
 -1 7 -13 19.06 1.8
 -1 -7 -13 22.71 1.52
 1 7 13 17.91 1.98
 1 -7 14 286.84 7.23
 -1 7 -14 343.33 6.9
 -1 -7 -14 340.7 7.72
 -1 7 -14 337.6 6.87
 1 7 14 321.08 7.81
 1 7 14 321 7.81
 1 -7 14 381.88 7.79
 1 -7 14 369.51 7.72
 1 7 14 335.56 7.9
 1 -7 15 127.1 4.02
 -1 -7 -15 151.43 3.76
 -1 7 -15 149.37 3.72
 -1 7 -15 139.85 3.62
 1 7 15 131.57 4.2
 1 7 15 127.47 4.15
 -1 -7 -15 146.17 4.18
 -1 7 -15 128.48 4.01
 1 -7 15 163.5 4.24
 1 -7 15 158.55 4.2
 1 -7 16 47.49 1.96
 1 -7 16 48.87 1.98
 -1 -7 -16 35.95 1.89
 -1 7 -16 40.97 1.74
 1 7 16 33.79 1.89
 1 7 16 34.86 1.9
 1 7 16 37.26 1.72
 -1 -7 -16 40.92 1.71
 -1 7 -16 37.46 1.91
 -1 7 -16 34.63 1.91
 1 -7 16 47.59 2.01
 -1 -7 -17 94.2 2.75
 -1 7 -17 100.73 2.65
 1 -7 17 116.96 2.75
 1 7 17 93.77 2.53
 -1 7 -17 94.97 2.87
 -1 7 -17 97.69 2.81
 1 -7 17 112 2.82
 -1 7 -18 40.44 1.42
 -1 8 17 0.96 0.62
 -1 8 17 0.49 0.65
 1 8 -17 -0.06 0.49
 -1 -8 17 0.59 0.67
 -1 8 17 0.57 0.68
 1 8 -16 34.21 1.45
 -1 8 16 31.99 1.8
 -1 8 16 33.31 1.83
 -1 -8 16 37.07 1.92
 -1 8 16 37.8 1.66
 -1 -8 16 34.17 1.59
 1 8 -16 30.51 1.56
 -1 -8 16 35.2 1.82
 1 8 -16 32.93 1.56
 1 -8 -16 41.14 1.48
 1 8 -15 1.82 0.67
 -1 8 15 1.95 1.08
 1 8 -15 1.55 0.68
 -1 -8 15 1.06 1.12
 -1 -8 15 1.26 1.13
 1 8 -15 1.56 1.1
 -1 8 15 2.41 1.09
 -1 -8 15 1.34 0.86
 1 8 -15 0.83 0.78
 1 8 -15 1.22 0.83
 1 -8 -15 1.43 0.85
 -1 -8 14 7.58 1.58
 -1 -8 14 8.28 1.64
 -1 8 14 9.1 1.52
 1 8 -14 10.32 1.01
 1 8 -14 8.35 0.97
 1 -8 -14 7.77 0.95
 1 8 -14 9.32 1.26
 1 8 -14 7.44 1.18
 -1 8 14 10.78 1.57
 -1 -8 14 9.71 1.24
 -1 8 14 9.31 1.53
 -1 -8 13 214.72 6.26
 -1 -8 13 208.37 6.12
 -1 8 13 195.42 5.98
 1 8 -13 209.85 4.82
 -1 8 13 194.09 5.96
 1 8 -13 214.97 4.82
 -1 8 13 210.46 5.91
 1 8 -12 0.47 1.09
 1 8 -12 0.55 1.02
 1 -8 -12 1 0.76
 -1 -8 12 1 1.5
 -1 8 11 37.44 1.96
 -1 -8 11 40.05 2.81
 -1 -8 11 36.78 2.77
 1 8 -11 36.94 1.86
 1 -8 -11 38.47 2.37
 -1 8 11 33.98 2.63
 -1 8 11 33.68 2.64
 1 8 -11 39.22 1.89
 1 8 -11 35.72 2.46
 1 -8 -11 40.73 1.83
 1 8 -11 35.04 2.37
 -1 8 11 36.3 2.59
 -1 -8 10 19.61 2.22
 -1 8 10 15.41 1.37
 -1 -8 10 16.54 2.09
 1 -8 -10 19.12 1.84
 -1 8 10 15.16 2.01
 -1 8 10 13.46 1.95
 1 8 -10 16.9 1.37
 1 8 -10 15.63 1.32
 1 8 -10 15.33 1.8
 1 8 -10 15.95 1.78
 -1 8 10 12.95 1.8
 1 -8 -9 65.38 2.59
 -1 8 9 66.15 3.17
 1 8 -9 65.83 2.41
 -1 8 9 61.06 3.24
 -1 8 9 61.07 3.27
 1 -8 -9 73.45 3.08
 1 8 -9 66.54 2.47
 -1 -8 9 66.87 3.39
 -1 8 9 65.06 2.44
 -1 -8 9 69.45 3.39
 1 -8 -9 63.3 2.44
 1 8 -9 59.41 3.04
 1 -8 -9 59.04 2.38
 1 8 -9 65.45 3.08
 1 -8 -9 65.18 2.3
 1 -8 -8 145.86 4.19
 1 8 -8 143.46 3.74
 -1 8 8 136.25 4.71
 1 -8 -8 151.49 4.43
 -1 8 8 133.38 4.64
 -1 -8 8 149.19 4.85
 -1 8 8 142.68 3.75
 -1 -8 8 144.12 4.76
 -1 8 8 145.1 4.56
 1 8 -8 151.09 4.64
 1 8 -8 146.02 4.74
 1 -8 -8 137.59 3.76
 1 -8 -8 145.6 3.83
 1 -8 -8 140.39 3.63
 1 8 -7 104.76 3.05
 1 -8 -7 114.84 3.62
 -1 8 7 98.4 3.8
 -1 8 7 103.82 3.89
 -1 -8 7 107.55 3.89
 -1 -8 7 103.32 3.82
 -1 8 7 108.37 3.04
 -1 8 7 103.54 3.62
 1 8 -7 104.98 3.78
 1 -8 -7 106.81 3.06
 1 -8 -7 107.9 3.07
 1 8 -7 118.32 3.84
 1 -8 -7 106.02 2.93
 -1 8 6 62.3 2.79
 1 -8 -6 63.79 2.53
 -1 8 6 59.7 2.73
 1 8 -6 63.13 2.22
 -1 -8 6 62.6 2.83
 -1 -8 6 67.87 2.9
 -1 8 6 62.07 2.18
 1 -8 -6 58.43 2.13
 1 8 -6 63.73 2.74
 1 -8 -6 60.11 2.14
 1 8 -6 64.44 2.71
 1 -8 -6 64.17 2.09
 -1 8 5 157.28 4.53
 1 8 -5 165.43 4
 1 -8 -5 163.54 4.24
 1 8 -5 160.02 3.95
 -1 8 5 155.31 4.49
 -1 8 5 164.57 3.93
 -1 -8 5 169.53 4.65
 -1 -8 5 160.86 4.56
 1 8 -5 164.8 3.99
 -1 8 5 157.85 3.89
 1 -8 -5 163.04 3.82
 1 8 -5 172.34 4.57
 1 -8 -5 161.67 3.96
 1 8 -5 169.16 4.49
 -1 -8 5 157.65 4.55
 1 -8 -5 166.71 3.85
 1 -8 -4 365.89 7.29
 -1 8 4 362.03 7.63
 1 8 -4 357.27 7.05
 -1 8 4 359.83 7.64
 1 8 -4 361.29 7.09
 -1 -8 4 362.47 7.64
 -1 8 4 363.83 7.05
 1 8 -4 348.01 7
 -1 8 4 349.72 6.97
 1 -8 -4 355.31 6.93
 -1 -8 4 358.44 7.62
 1 8 -4 363.5 7.49
 1 8 -4 358.04 7.52
 1 -8 -4 354.09 6.77
 1 -8 -4 362.05 6.8
 -1 8 3 85 2.91
 -1 8 3 81.53 2.85
 1 -8 -3 77.44 2.58
 1 8 -3 78.76 2.52
 -1 8 3 77.85 2.51
 -1 -8 3 81.11 2.88
 1 8 -3 80.21 2.53
 1 -8 -3 77.29 2.28
 -1 8 3 75.65 2.44
 1 8 -3 78.77 2.72
 1 -8 -3 78.02 2.38
 -1 -8 3 77.47 2.82
 1 8 -3 79.84 2.72
 1 -8 -3 78.24 2.28
 1 8 -2 10.47 1.06
 -1 8 2 12.24 1.27
 -1 8 2 11.5 1.22
 1 -8 -2 11.3 1.12
 -1 -8 2 12.16 1.33
 1 8 -2 12.46 1.12
 1 -8 -2 11.39 0.96
 1 -8 -2 10.97 0.91
 -1 -8 2 11.59 1.29
 -1 8 2 11.84 1.05
 1 8 -2 11.17 1.12
 1 8 -2 11.23 1.11
 1 -8 -2 11.09 0.91
 -1 8 1 76.51 2.64
 1 8 -1 78.79 2.59
 -1 8 1 75.92 2.6
 1 8 -1 77.57 2.55
 -1 -8 1 80.46 2.78
 1 8 -1 78.49 2.62
 -1 8 1 78.11 2.53
 -1 -8 1 78.96 2.74
 1 -8 -1 77.36 2.28
 -1 8 1 78.46 2.48
 1 8 -1 71.57 2.52
 1 -8 -1 76.44 2.27
 1 -8 0 189.15 4.2
 1 -8 0 191.54 4.22
 1 -8 0 199.47 4.3
 1 -8 0 196.34 4.34
 -1 -8 0 203.43 4.78
 -1 8 0 200.46 4.65
 1 8 0 208.18 4.72
 -1 -8 0 200.23 4.76
 -1 8 0 198.98 4.58
 1 8 0 204.09 4.7
 -1 -8 0 201.94 4.77
 1 -8 0 196.96 4.34
 -1 -8 0 203.15 4.81
 1 8 0 206.05 4.73
 -1 8 0 205.14 4.69
 1 8 0 202.07 4.7
 -1 8 0 205.43 4.68
 1 -8 1 1948.72 31.14
 1 -8 1 1937.09 31.14
 -1 8 -1 1967.54 31.43
 1 8 1 1982.24 31.65
 -1 8 -1 1980.82 31.44
 -1 -8 -1 1945.37 31.73
 1 8 1 1952.64 31.63
 1 8 1 1971.15 31.48
 -1 8 -1 2002.19 31.64
 1 -8 1 1948.3 31.23
 1 8 1 1920.78 31.52
 -1 8 -1 1998.23 31.53
 -1 -8 -1 2004.19 31.61
 -1 -8 -1 2010.56 31.62
 1 -8 1 1990.92 31.27
 1 -8 2 569.47 10.39
 1 -8 2 574.19 10.41
 -1 8 -2 594.12 10.48
 1 8 2 576.91 10.79
 -1 8 -2 586.96 10.47
 1 8 2 573.72 10.78
 -1 -8 -2 588.58 10.91
 1 -8 2 586.22 10.6
 1 8 2 578.23 10.52
 -1 8 -2 588.87 10.79
 -1 8 -2 582.44 10.67
 -1 -8 -2 580.61 10.56
 -1 -8 -2 584.01 10.57
 -1 8 -3 14.34 1.12
 1 8 3 13.55 1.32
 1 8 3 13.47 1.33
 -1 8 -3 14.16 1.12
 -1 -8 -3 14.06 1.36
 1 -8 3 12.77 1.24
 1 8 3 14.72 1.13
 -1 8 -3 14.12 1.28
 1 -8 3 13.81 1.21
 -1 -8 -3 13.06 1.14
 1 8 3 12.7 1.1
 -1 8 -3 14.34 1.25
 -1 -8 -3 12.5 1.12
 -1 -8 -3 11.12 1.08
 -1 8 -4 181.7 4.22
 -1 -8 -4 187.4 4.85
 1 8 4 185.3 4.77
 1 8 4 181.42 4.73
 -1 8 -4 184.45 4.23
 -1 8 -4 184.24 4.36
 1 -8 4 189.58 4.6
 1 8 4 187.67 4.32
 -1 -8 -4 185.49 4.43
 1 8 4 180.29 4.32
 -1 -8 -4 187.52 4.38
 1 -8 4 188.26 4.51
 -1 8 -4 182.68 4.73
 -1 8 -4 185.95 4.68
 -1 -8 -4 181.48 4.34
 1 -8 5 262.79 5.79
 -1 8 -5 277.57 5.69
 -1 -8 -5 288 6.55
 1 8 5 272.66 6.33
 -1 8 -5 278.75 5.69
 1 8 5 269.38 6.31
 -1 8 -5 281.21 5.8
 1 8 5 262.53 5.73
 1 -8 5 275.37 6.05
 -1 -8 -5 272.46 5.8
 -1 8 -5 272.25 6.35
 -1 -8 -5 268.59 5.87
 -1 8 -5 280.62 6.29
 -1 -8 -5 267.8 5.78
 1 -8 5 281.09 6.18
 1 8 5 275.07 5.72
 -1 -8 -6 1124.6 19.27
 1 8 6 1079.5 18.98
 1 8 6 1052.01 18.92
 -1 8 -6 1102.63 18.15
 -1 -8 -6 1082.13 18.21
 -1 -8 -6 1062.64 18.33
 -1 8 -6 1100.42 19.14
 1 -8 6 1039.92 18.5
 -1 8 -6 1102.49 18.97
 -1 -8 -6 1074.47 18.21
 1 -8 6 1099.8 18.76
 1 8 6 1073.82 18.02
 -1 8 -7 669.85 11.88
 -1 -8 -7 689.8 13.13
 1 8 7 651.14 12.85
 1 8 7 654.13 12.88
 -1 8 -7 660.57 12.82
 -1 -8 -7 664.96 12.03
 -1 8 -7 656.22 12.95
 1 -8 7 646.63 12.43
 -1 -8 -7 668.35 12.04
 -1 -8 -7 669.03 11.9
 1 8 7 661.56 11.79
 1 -8 7 693.54 12.96
 1 -8 7 647.12 12.58
 -1 -8 -8 254.06 6.67
 1 8 8 250.29 6.53
 1 8 8 242.38 6.48
 -1 8 -8 249.79 5.58
 -1 8 -8 251.3 5.53
 -1 8 -8 244.53 6.42
 -1 -8 -8 245.79 5.69
 -1 -8 -8 244.19 5.67
 -1 -8 -8 241.86 5.53
 1 8 8 250.36 5.5
 1 -8 8 259.65 6.57
 1 -8 8 246.42 6.31
 1 8 9 121.75 4.49
 -1 8 -9 129.56 3.63
 -1 -8 -9 132.7 4.63
 1 8 9 120.14 4.47
 -1 8 -9 131.36 3.71
 1 8 9 125.14 3.6
 1 -8 9 131.01 4.58
 1 -8 9 121.52 4.31
 -1 8 -9 122.61 4.38
 -1 -8 -9 133.17 3.82
 -1 -8 -9 132.61 3.82
 -1 -8 -9 133.49 3.68
 1 8 10 -0.08 1.37
 -1 8 -10 1.18 0.85
 -1 -8 -10 -0.15 1.3
 1 8 10 1.6 1.45
 -1 8 -10 0.59 0.88
 1 -8 10 1.11 1.39
 1 8 10 0.6 0.83
 1 -8 10 0.23 1.43
 -1 8 -10 0.07 1.09
 -1 -8 -10 0.34 0.83
 -1 -8 -10 1.55 0.9
 -1 -8 -10 0.95 0.88
 1 8 11 4.78 1.52
 1 -8 11 7.32 1.59
 1 8 11 9.12 1.19
 1 -8 11 6.84 1.7
 -1 8 -11 7.05 1.02
 -1 -8 -11 6.47 1.51
 -1 8 -11 7.93 1.12
 1 8 11 6.07 1.59
 -1 -8 -11 8.14 1.14
 -1 8 -11 5.84 1.34
 -1 -8 -11 8.01 1.16
 -1 -8 -11 7.33 1.06
 -1 8 -12 28.55 2.14
 -1 -8 -12 33.8 1.81
 1 -8 12 28.52 2.28
 1 -8 12 30.1 2.24
 -1 -8 -13 111.13 3.89
 1 8 13 105.89 3.98
 -1 8 -13 107.45 3.15
 1 8 13 101.01 3.9
 -1 8 -13 108.11 3.18
 1 -8 13 110.31 3.76
 1 -8 14 15.74 1.54
 1 -8 14 15.01 1.53
 1 8 14 10.47 1.44
 -1 -8 -14 13.42 1.16
 -1 8 -14 13.36 1.14
 -1 -8 -14 14.46 1.47
 -1 8 -14 11.95 1.09
 1 8 14 13.56 1.55
 -1 8 -14 9.31 1.31
 -1 8 -14 10.42 1.37
 1 -8 14 14.75 1.48
 1 -8 15 144.59 3.78
 1 -8 15 145.15 3.77
 -1 -8 -15 118.88 3.6
 -1 8 -15 119.03 3.16
 1 8 15 111.25 3.6
 -1 8 -15 120.33 3.19
 1 8 15 105.52 3.54
 -1 -8 -15 137.07 3.33
 -1 8 -15 115.71 3.61
 -1 8 -15 114.35 3.57
 1 -8 15 130.12 3.49
 1 -8 16 0.19 0.75
 1 -8 16 1.19 0.76
 1 8 16 -0.47 0.79
 -1 -8 -16 0.07 0.7
 -1 8 -16 0.13 0.58
 1 8 16 0.64 0.72
 1 -8 16 0.86 0.8
 -1 8 -16 0.21 0.68
 -1 8 -16 -0.25 0.72
 -1 -8 -16 0.68 0.61
 1 -8 16 0.66 0.71
 1 8 16 0.98 0.69
 1 8 17 12.66 0.81
 -1 8 -17 12.42 0.99
 -1 8 -17 14.04 0.97
 -1 9 16 146.12 3.75
 -1 9 16 151.44 3.76
 -1 -9 16 183.79 3.88
 -1 -9 16 189.49 3.9
 -1 -9 16 159.41 3.78
 -1 9 16 166.29 3.56
 1 9 -16 136.58 3.37
 -1 -9 16 146.96 3.64
 1 9 -16 143.49 3.4
 1 -9 -16 180.34 3.3
 1 9 -15 309.92 5.93
 -1 9 15 308.6 6.69
 1 9 -15 319.05 5.91
 -1 9 15 301.92 6.67
 -1 -9 15 321.93 6.75
 1 9 -15 333.39 6.88
 -1 -9 15 300.51 6.11
 1 9 -15 286.65 6.22
 -1 -9 15 294.9 6.54
 1 9 -15 283.78 6.17
 -1 -9 14 3.07 1.27
 1 9 -14 2.91 0.7
 -1 9 14 3.85 1.2
 1 9 -14 2.43 0.71
 1 9 -14 2.1 0.88
 1 9 -14 3.59 0.91
 -1 -9 14 3.93 1.23
 -1 -9 14 3.29 0.94
 -1 9 14 3.43 1.12
 -1 -9 13 16.59 1.98
 -1 -9 13 16.23 1.86
 1 -9 -13 12.88 1.09
 1 9 -13 13.38 1.46
 -1 -9 13 13.73 1.74
 1 9 -13 12.57 1.42
 1 9 -13 15.62 1.18
 -1 9 13 11.76 1.65
 -1 9 13 12.96 1.69
 1 9 -13 15.18 1.15
 -1 -9 12 11.44 1.85
 -1 -9 12 8.25 1.76
 -1 9 12 7.54 1.61
 1 9 -12 9.22 1.02
 1 9 -12 8.59 1.02
 -1 9 12 9.7 1.71
 1 -9 -11 3.78 0.84
 1 9 -11 2.4 1.14
 1 9 -11 3.63 1.25
 -1 -9 11 2.8 1.56
 -1 9 11 3.65 0.91
 -1 -9 11 4.03 1.59
 1 -9 -10 194.25 4.5
 1 9 -10 177.92 5.59
 -1 -9 10 181.61 5.82
 1 9 -10 195.26 5.67
 -1 9 10 193.37 4.79
 -1 -9 10 191.65 6.05
 -1 -9 10 190.65 6.04
 1 9 -10 187.96 4.67
 -1 9 10 177.04 5.82
 -1 9 10 171.19 5.74
 1 -9 -10 186.04 5.32
 1 9 -10 195.11 4.75
 1 -9 -9 131.1 3.93
 -1 9 9 128.88 3.7
 -1 -9 9 135.24 4.84
 -1 -9 9 135.03 4.9
 1 -9 -9 139.41 4.37
 1 9 -9 132.83 3.68
 -1 9 9 120.8 4.62
 1 9 -9 133.2 3.73
 -1 9 9 119.68 4.6
 1 -9 -9 120.99 3.65
 1 9 -9 123.5 4.52
 -1 -9 9 128.62 4.66
 1 -9 -9 124.39 3.66
 1 9 -9 136.47 4.59
 1 -9 -9 125.08 3.46
 1 -9 -8 19.36 1.7
 -1 9 8 20.06 1.42
 -1 -9 8 21.08 2.12
 -1 -9 8 23.76 2.18
 1 -9 -8 24.1 1.86
 -1 9 8 19.99 2
 -1 9 8 20.3 2
 1 9 -8 21.2 1.44
 1 -9 -8 22.48 1.48
 1 9 -8 18.4 1.84
 1 9 -8 22.13 1.93
 -1 -9 8 20.49 2.08
 1 -9 -8 20.23 1.43
 1 -9 -8 20.57 1.34
 1 -9 -7 11.05 1.44
 1 9 -7 10.29 1.11
 1 -9 -7 10.87 1.44
 -1 9 7 10.84 1.59
 -1 9 7 8.97 1.51
 1 9 -7 10.76 1.48
 -1 -9 7 10.55 1.66
 1 9 -7 11.91 1.53
 1 -9 -7 10.56 1.12
 1 -9 -7 10.1 1.09
 1 -9 -7 9.91 1
 -1 -9 7 10.16 1.66
 -1 9 7 10.47 1.08
 1 -9 -6 52.97 2.47
 -1 9 6 53.08 2.71
 -1 9 6 51.48 2.67
 1 9 -6 55.04 2.19
 1 -9 -6 56.8 2.16
 1 9 -6 55.03 2.69
 -1 -9 6 50.93 2.69
 1 9 -6 57.37 2.67
 1 -9 -6 56.1 2.14
 1 -9 -6 56.72 2.03
 -1 -9 6 57.21 2.82
 -1 9 6 55.25 2.15
 1 -9 -5 326.37 6.96
 -1 9 5 309.49 7.29
 1 9 -5 316.34 6.56
 -1 9 5 305.71 7.28
 -1 9 5 316.6 6.52
 -1 -9 5 318.2 7.34
 1 9 -5 316.15 7.19
 1 9 -5 322.91 7.27
 -1 -9 5 319.3 7.35
 -1 9 5 307.93 6.47
 1 -9 -5 310.88 6.36
 1 -9 -5 312.23 6.37
 1 9 -4 0.59 0.76
 -1 9 4 1.64 1.06
 1 -9 -4 1.27 0.93
 1 9 -4 0.33 0.78
 -1 9 4 1.03 1.06
 1 9 -4 1.23 0.77
 -1 -9 4 2.11 1.16
 -1 9 4 0.95 0.72
 -1 9 4 0.53 0.7
 1 -9 -4 1.23 0.68
 -1 -9 4 0.76 1.09
 1 9 -4 0.93 0.94
 1 -9 -4 1.83 0.73
 1 9 -4 1.19 0.93
 1 -9 -4 1.33 0.73
 1 9 -3 160.3 4.13
 1 -9 -3 164.38 4.27
 -1 9 3 164.51 4.53
 -1 9 3 167.29 4.57
 1 9 -3 160.54 4.14
 -1 9 3 173.8 4.26
 -1 -9 3 164.95 4.63
 -1 9 3 161.75 4.11
 1 9 -3 168.55 4.49
 1 -9 -3 163.55 3.87
 1 -9 -3 165.48 4.02
 -1 -9 3 163.7 4.56
 1 9 -3 167.14 4.47
 1 -9 -3 161.75 3.86
 1 9 -2 794.06 14
 -1 9 2 811.96 14.37
 1 9 -2 794.21 14.01
 -1 9 2 816.43 14.41
 -1 -9 2 797.07 14.47
 1 9 -2 808.3 14.3
 -1 9 2 796.13 13.97
 1 -9 -2 778.56 13.54
 1 -9 -2 797.92 13.74
 -1 -9 2 816.9 14.48
 1 9 -2 782.48 14.24
 1 -9 -2 778.71 13.54
 1 9 -1 1719.52 27.95
 -1 9 1 1745.34 28.16
 -1 9 1 1699.07 28.09
 1 9 -1 1700.47 27.94
 -1 9 1 1710.83 27.9
 1 9 -1 1721.33 28.08
 1 -9 -1 1703.8 27.45
 1 -9 -1 1719.78 27.62
 -1 -9 1 1726.69 28.26
 -1 -9 1 1725.1 28.22
 -1 9 1 1728.56 27.86
 1 9 -1 1696.53 28.04
 -1 -9 1 1708.56 28.23
 1 -9 -1 1690.23 27.44
 -1 -9 1 1742.7 28.33
 1 9 0 83 2.86
 -1 9 0 85.49 2.88
 1 9 0 85.31 2.89
 -1 9 0 87.8 2.9
 1 9 0 81.41 2.82
 -1 9 0 82.23 2.75
 1 -9 0 81.37 2.57
 1 9 0 81.94 2.84
 -1 9 0 87.8 2.87
 -1 -9 0 86.79 2.97
 -1 -9 0 85.42 2.94
 1 -9 0 81.66 2.55
 1 -9 1 6.81 0.97
 1 -9 1 6.83 0.96
 -1 9 -1 7 1.03
 -1 -9 -1 7.69 1.15
 1 9 1 8.06 1.16
 1 9 1 8.17 1.17
 -1 9 -1 7.54 1.08
 1 9 1 7.95 1.05
 -1 -9 -1 7.95 1.06
 -1 9 -1 7.59 1.07
 1 -9 1 8.4 0.98
 -1 9 -1 7.69 1.11
 -1 -9 -1 8.07 1.1
 1 -9 1 9.26 0.98
 1 -9 2 30.97 1.67
 1 -9 2 29.84 1.64
 -1 9 -2 31.53 1.68
 1 9 2 31.26 1.84
 -1 -9 -2 30.26 1.88
 1 9 2 30.76 1.84
 -1 9 -2 32.74 1.71
 1 9 2 33.04 1.7
 1 9 2 31.72 1.7
 -1 9 -2 29.49 1.76
 -1 -9 -2 30.7 1.7
 1 -9 2 30.24 1.63
 -1 -9 -2 31.62 1.72
 -1 9 -2 33.49 1.79
 -1 -9 -2 30.99 1.71
 1 -9 2 30.62 1.64
 1 -9 3 492.08 9.44
 1 -9 3 483.88 9.4
 -1 9 -3 486.21 9.24
 -1 -9 -3 487.91 9.86
 1 9 3 483.11 9.71
 -1 9 -3 483.72 9.22
 1 9 3 482.2 9.72
 1 9 3 501.96 9.37
 1 -9 3 495.57 9.57
 -1 9 -3 488.38 9.72
 -1 -9 -3 492 9.37
 -1 -9 -3 499.03 9.47
 1 9 3 485.14 9.32
 -1 9 -3 496.17 9.64
 1 -9 3 506.19 9.45
 -1 -9 -3 495.96 9.38
 -1 9 -4 430.89 8.39
 1 9 4 450.63 8.53
 1 -9 4 446.99 8.88
 -1 -9 -4 448.87 9.21
 1 9 4 431.47 9.01
 1 9 4 432.45 9
 -1 9 -4 435.73 8.4
 -1 9 -4 431.63 8.54
 1 9 4 419.32 8.48
 -1 9 -4 444.22 9.08
 -1 -9 -4 443.73 8.57
 -1 -9 -4 439.36 8.62
 1 -9 4 451 8.74
 -1 9 -4 440.2 8.95
 -1 -9 -4 440.49 8.55
 1 -9 5 753.4 13.65
 1 9 5 765.61 14.29
 -1 -9 -5 790.17 14.51
 1 9 5 767.99 14.28
 -1 9 -5 780.64 13.6
 1 9 5 769.38 13.46
 1 -9 5 771.29 14.08
 -1 -9 -5 765.22 13.6
 -1 9 -5 790.38 14.4
 -1 -9 -5 758.6 13.7
 1 -9 5 775.38 13.91
 1 9 5 733.95 13.53
 -1 9 -5 800.24 14.28
 -1 -9 -5 760.69 13.59
 1 9 6 4.4 1.22
 -1 -9 -6 7.67 1.38
 -1 9 -6 4.04 0.94
 1 9 6 6.11 1.33
 -1 -9 -6 4.47 0.94
 -1 -9 -6 3.94 0.9
 -1 9 -6 5.64 1.24
 -1 9 -6 3.43 1.16
 1 -9 6 4.94 1.15
 -1 -9 -6 4.4 0.93
 1 -9 6 5.43 1.29
 1 9 6 3.98 0.85
 -1 9 -7 322.53 6.67
 -1 -9 -7 337.55 7.83
 1 9 7 296.35 7.42
 1 9 7 302.73 7.48
 1 -9 7 308.55 7.3
 1 9 7 317.26 6.56
 -1 9 -7 307.71 7.57
 1 -9 7 290.95 7.04
 -1 -9 -7 321.18 6.78
 -1 -9 -7 311.94 6.73
 -1 9 -7 314.14 7.46
 -1 -9 -7 312.45 6.62
 1 9 8 3.67 1.35
 -1 -9 -8 5.36 1.5
 -1 9 -8 3.98 0.98
 1 9 8 4.21 1.34
 -1 9 -8 4.05 0.9
 -1 9 -8 4.91 1.34
 -1 -9 -8 5.71 1.03
 1 -9 8 4.66 1.34
 -1 9 -8 3.59 1.22
 -1 -9 -8 4.59 0.92
 -1 -9 -8 4.75 0.97
 1 -9 8 4.24 1.42
 1 9 8 4.89 0.92
 -1 -9 -9 137.51 4.83
 -1 9 -9 137.34 3.77
 1 9 9 124.39 4.64
 -1 9 -9 137.02 3.84
 1 9 9 118.61 4.51
 1 9 9 132.94 3.74
 1 -9 9 126.91 4.45
 -1 9 -9 125.49 4.6
 1 -9 9 116.39 4.16
 -1 -9 -9 129.82 3.88
 -1 -9 -9 135.15 3.92
 -1 9 -9 128.14 4.5
 -1 -9 -9 133.4 3.76
 1 9 10 1.68 1.33
 1 9 10 1.01 0.84
 -1 -9 -10 1.56 1.34
 -1 9 -10 1.11 0.81
 -1 9 -10 2.62 0.94
 1 9 10 1.9 1.38
 -1 9 -10 0.44 1.12
 -1 9 -10 0.76 1.11
 -1 -9 -10 1.63 0.94
 1 -9 10 1.15 1.28
 -1 -9 -10 0.98 0.88
 -1 -9 -10 1.99 0.85
 -1 -9 -11 36.19 1.97
 -1 9 -11 35.36 2.42
 -1 -9 -11 34.39 1.92
 -1 9 -11 32.49 2.29
 1 -9 11 30.81 2.29
 1 9 11 35.87 1.93
 -1 -9 -11 37.81 1.89
 -1 -9 -12 71.04 3.15
 -1 9 -12 67.23 2.42
 1 9 12 62.22 3.11
 1 9 12 60.98 3.07
 -1 9 -12 67.84 2.43
 1 -9 12 69.09 3
 1 -9 12 73.62 3.07
 1 -9 12 52.65 2.72
 -1 9 -13 35.51 1.65
 -1 -9 -13 32.75 2.07
 1 9 13 29.24 2.13
 1 9 13 28.01 2.07
 -1 9 -13 34.97 1.68
 -1 -9 -13 31.58 1.62
 -1 9 -13 27.58 1.98
 -1 9 -13 28.93 1.91
 1 -9 13 32.8 2.04
 1 -9 13 34.59 2.07
 -1 -9 -14 103.81 3.31
 -1 9 -14 108.15 2.89
 1 9 14 88.98 3.24
 -1 9 -14 101.85 2.83
 1 9 14 96.16 3.34
 -1 9 -14 91.5 3.25
 -1 9 -14 97.17 3.25
 1 -9 14 115.65 3.43
 1 -9 14 118.71 3.48
 -1 -9 -14 110.26 2.92
 -1 9 -15 53.6 1.83
 -1 -9 -15 52.93 2.06
 -1 9 -15 46.71 1.72
 1 9 15 46.54 2.04
 1 9 15 45.65 2.03
 -1 -9 -15 54.86 1.82
 -1 9 -15 48.1 2.04
 -1 9 -15 47.7 2.02
 1 -9 15 58.58 2.17
 1 -9 15 59.2 2.19
 1 -9 16 1.84 0.74
 1 9 16 0.97 0.57
 -1 9 -16 1.39 0.55
 -1 9 -16 0.21 0.55
 -1 9 -16 0.67 0.56
 -1 10 16 46.25 1.44
 -1 10 15 1.61 0.77
 -1 10 15 1.87 0.75
 -1 -10 15 2.7 0.79
 -1 -10 15 2.96 0.85
 -1 -10 15 1.75 0.81
 -1 10 15 2.31 0.69
 1 10 -15 1.34 0.57
 -1 -10 15 1.94 0.77
 1 10 -15 1.92 0.6
 1 -10 -15 2.72 0.7
 -1 -10 14 38.21 1.67
 -1 -10 14 38.68 2.07
 1 10 -14 38.13 1.48
 -1 10 14 38.1 1.99
 1 10 -14 37.88 1.49
 -1 10 14 40.55 2.03
 -1 -10 14 37.31 1.96
 1 10 -14 35.75 1.72
 1 10 -14 34.94 1.69
 1 10 -13 63.24 2.59
 -1 -10 13 68.74 2.9
 1 10 -13 65.41 2.59
 -1 -10 13 71.77 3.05
 -1 10 13 64.65 2.88
 1 10 -13 70.04 2.21
 -1 10 13 69.58 2.94
 1 10 -13 74.58 2.24
 1 10 -12 136.45 4.29
 -1 -10 12 144.01 4.67
 1 10 -12 141.58 4.32
 -1 -10 12 151.5 4.85
 1 10 -12 151.33 3.72
 -1 10 12 139.76 4.63
 1 10 -12 156.34 3.73
 -1 10 12 137.84 4.6
 1 10 -11 165.87 5.09
 -1 -10 11 196.09 5.81
 1 10 -11 189.8 4.46
 -1 10 11 167.42 5.4
 1 10 -11 194.3 4.49
 -1 10 11 166.1 5.43
 1 10 -10 177.91 5.39
 -1 -10 10 167.65 5.52
 1 10 -10 171.18 5.26
 -1 10 10 179.43 4.57
 -1 -10 10 185.79 5.79
 1 10 -10 185.43 4.54
 -1 10 9 46.84 2.09
 1 10 -9 47.06 2.08
 -1 10 9 42.38 2.76
 -1 10 9 40.03 2.71
 -1 -10 9 45.4 2.84
 1 10 -9 46.03 2.67
 1 -10 -9 41.94 2.01
 1 10 -9 50.2 2.72
 1 -10 -9 45.11 2.05
 1 -10 -9 42.04 1.86
 1 -10 -8 28.58 1.95
 -1 -10 8 27.52 2.35
 -1 10 8 27.71 1.63
 -1 10 8 26.5 2.22
 1 10 -8 27.59 1.64
 1 -10 -8 29.36 2.02
 -1 10 8 25.31 2.19
 1 -10 -8 27.11 1.63
 1 10 -8 28.02 2.21
 -1 -10 8 27.98 2.33
 1 -10 -8 27.14 1.63
 1 10 -8 31.69 2.25
 1 -10 -8 26.11 1.48
 1 -10 -7 24.42 1.89
 -1 -10 7 23.49 2.18
 -1 10 7 19.87 1.42
 1 10 -7 22.56 1.47
 -1 10 7 19.66 1.93
 -1 10 7 18.18 1.89
 1 -10 -7 23.01 1.81
 1 10 -7 17.8 1.81
 -1 -10 7 21.56 2.04
 1 -10 -7 20.03 1.44
 1 10 -7 21.74 1.89
 1 -10 -7 21.19 1.47
 1 -10 -7 21.18 1.34
 1 -10 -6 108.96 3.86
 1 10 -6 108.75 3.29
 -1 10 6 104.59 3.91
 -1 10 6 106.4 3.95
 1 -10 -6 114.9 3.73
 -1 -10 6 118.74 4.16
 -1 10 6 107.34 3.23
 1 -10 -6 109.34 3.24
 1 10 -6 110.75 3.93
 -1 -10 6 106.54 3.93
 1 10 -6 111.74 3.89
 1 -10 -6 108.79 3.23
 1 -10 -6 106.87 3.03
 -1 10 5 8.39 1.42
 1 -10 -5 10.18 1.37
 -1 10 5 9.05 1.45
 1 10 -5 8.97 1.12
 -1 -10 5 10.3 1.56
 -1 10 5 9.29 1.07
 1 -10 -5 10.71 1.08
 -1 10 5 10.89 1.12
 1 10 -5 10.4 1.39
 1 -10 -5 8.72 1.04
 1 10 -5 9.93 1.39
 -1 -10 5 8.93 1.47
 1 -10 -5 9.41 0.96
 1 10 -4 752.3 13.51
 1 10 -4 747.48 13.5
 -1 10 4 757.37 14.22
 -1 10 4 747.36 14.18
 1 10 -4 765.49 13.59
 -1 10 4 772.21 13.54
 -1 -10 4 762.31 14.35
 1 -10 -4 737.64 13.14
 1 10 -4 764.46 14.16
 -1 10 4 748.25 13.43
 1 -10 -4 750.94 13.41
 1 10 -4 764.7 14.13
 -1 -10 4 767.38 14.28
 1 -10 -4 748.08 13.18
 1 10 -3 28.47 1.71
 -1 10 3 27.05 1.93
 1 10 -3 28.47 1.72
 -1 10 3 30.82 1.99
 1 10 -3 28.38 1.72
 -1 10 3 29.87 1.73
 -1 -10 3 27.46 2.06
 -1 10 3 30.77 1.7
 1 10 -3 28.22 1.85
 1 -10 -3 27.79 1.5
 1 -10 -3 27.55 1.57
 -1 -10 3 28.9 2.01
 1 10 -3 28.44 1.88
 1 -10 -3 27.25 1.49
 1 10 -2 5.15 1.03
 -1 10 2 6.01 1.18
 -1 10 2 6.23 1.2
 1 10 -2 4.46 1.02
 -1 10 2 4.73 1.02
 -1 -10 2 4.8 1.26
 1 10 -2 5.2 1.1
 1 10 -2 4.96 1.06
 -1 10 2 5.61 1
 1 -10 -2 5.62 0.88
 -1 -10 2 4.06 1.18
 1 -10 -2 5.63 0.9
 -1 -10 2 5.17 1.12
 -1 -10 2 4.01 1.09
 1 -10 -2 5.29 0.87
 -1 10 1 2.84 1.07
 1 10 -1 1.63 0.91
 -1 10 1 2.99 0.95
 1 10 -1 1.92 0.93
 1 -10 -1 1.75 0.74
 1 10 -1 2.48 0.98
 1 -10 -1 2.5 0.77
 -1 -10 1 2.84 1.05
 1 -10 -1 2.33 0.75
 -1 -10 1 3.42 1.06
 -1 10 1 3.01 1.1
 1 10 -1 2.46 1.02
 1 10 0 7.17 1.15
 -1 10 0 8.59 1.23
 -1 10 0 7.08 1.09
 1 10 0 6.91 1.09
 -1 10 0 6.54 1.07
 1 -10 0 5.8 0.9
 1 -10 0 6.65 0.99
 -1 -10 0 6.25 1.13
 1 10 0 5.81 1.05
 1 -10 0 6.36 0.94
 -1 -10 0 5.39 1.11
 -1 10 0 7.57 1.17
 1 10 0 7.25 1.18
 -1 10 -1 11.65 1.27
 -1 10 -1 12.04 1.3
 1 10 1 11.12 1.37
 1 10 1 10.94 1.31
 -1 10 -1 13.67 1.33
 -1 -10 -1 13.29 1.33
 1 -10 1 10.16 1.07
 -1 10 -1 11.46 1.26
 1 10 1 10.75 1.25
 -1 -10 -1 12.49 1.3
 1 -10 1 10.61 1.1
 1 -10 2 153.97 4.06
 1 -10 2 150.98 4.03
 -1 10 -2 158.03 4.2
 1 10 2 157.71 4.46
 -1 -10 -2 152.8 4.56
 1 10 2 155.86 4.46
 -1 10 -2 157.56 4.2
 1 10 2 163.12 4.3
 1 10 2 160.02 4.29
 -1 10 -2 159.64 4.44
 -1 -10 -2 158 4.26
 -1 -10 -2 162.06 4.35
 1 -10 2 148.7 4.05
 -1 10 -2 159.12 4.38
 -1 -10 -2 162.39 4.3
 1 -10 2 156.66 4.1
 1 -10 3 357.94 7.55
 1 -10 3 360.36 7.56
 -1 10 -3 369.95 7.47
 -1 -10 -3 366.84 8.09
 1 10 3 356.69 7.91
 1 10 3 368.33 7.96
 -1 10 -3 363.29 7.44
 -1 10 -3 374.51 7.67
 1 10 3 374.07 7.57
 1 -10 3 342.59 7.48
 -1 10 -3 359.81 7.9
 -1 -10 -3 374.93 7.63
 -1 -10 -3 365.33 7.65
 1 10 3 360.34 7.54
 -1 10 -3 367.58 7.84
 1 -10 3 347.24 7.49
 -1 -10 -3 370.8 7.6
 1 -10 4 2.51 1.13
 1 -10 4 2.69 1.12
 1 -10 4 2.1 1.08
 -1 10 -4 1.96 0.87
 1 10 4 1.54 1.01
 1 10 4 2.14 0.83
 -1 -10 -4 1.84 1.16
 -1 10 -4 2.4 0.94
 1 10 4 0.97 1.05
 -1 10 -4 2.97 0.9
 1 -10 4 1.1 0.96
 1 10 4 3.02 0.85
 -1 10 -4 2.25 1.01
 -1 -10 -4 2.67 0.88
 -1 10 -4 2.04 0.98
 -1 -10 -4 2 0.89
 1 -10 4 1.26 0.88
 -1 -10 -4 1.72 0.84
 1 -10 4 1.02 0.84
 1 -10 5 14.19 1.42
 1 -10 5 12.6 1.55
 1 -10 5 13.83 1.58
 -1 -10 -5 13.11 1.66
 1 10 5 13.55 1.6
 1 10 5 12 1.54
 -1 10 -5 14.24 1.28
 1 10 5 12.48 1.21
 1 -10 5 13.2 1.56
 -1 10 -5 15.26 1.61
 -1 -10 -5 12.95 1.28
 -1 -10 -5 13.04 1.3
 1 -10 5 12.61 1.45
 1 10 5 13.02 1.27
 -1 10 -5 14.48 1.53
 -1 -10 -5 14.76 1.32
 1 -10 6 7.54 1.43
 1 -10 6 6.22 1.42
 1 10 6 7.32 1.34
 1 -10 6 7.71 1.46
 1 10 6 6.75 0.99
 -1 -10 -6 6.76 1.45
 -1 10 -6 5.84 0.99
 1 10 6 6.93 1.4
 -1 10 -6 7.14 1.29
 -1 -10 -6 8.23 1.13
 -1 10 -6 8.21 1.38
 1 -10 6 7.04 1.25
 -1 -10 -6 6.49 1.09
 -1 -10 -6 8.29 1.12
 1 -10 7 314.28 7.58
 1 -10 7 307.91 7.55
 1 -10 7 299.9 7.41
 1 10 7 315.66 6.67
 -1 10 -7 312.99 6.71
 -1 -10 -7 330.37 7.89
 1 10 7 304.98 7.65
 1 10 7 302.23 7.62
 -1 10 -7 321.94 7.8
 1 -10 7 302.63 7.2
 -1 -10 -7 315.66 6.87
 -1 -10 -7 317.98 6.87
 -1 10 -7 320.61 7.63
 -1 -10 -7 318.5 6.74
 1 -10 8 107.94 4.03
 1 -10 8 105.18 3.98
 1 -10 8 105.12 3.95
 1 10 8 104.36 3.26
 -1 -10 -8 115 4.27
 1 10 8 107.43 4.11
 1 10 8 103.41 4.05
 -1 10 -8 113.64 3.43
 -1 10 -8 110 3.35
 -1 10 -8 101.49 4.06
 -1 -10 -8 105.32 3.44
 1 -10 8 101.12 3.73
 -1 10 -8 99.57 3.93
 -1 -10 -8 108.45 3.46
 -1 -10 -8 110.96 3.34
 -1 10 -9 56.23 3.04
 -1 -10 -9 67.08 2.64
 -1 -10 -9 65.37 2.63
 -1 10 -9 59.24 3.02
 1 10 9 63.82 2.51
 -1 -10 -9 68.07 2.52
 1 -10 10 153.87 4.74
 1 -10 10 159.54 4.81
 1 10 10 137.28 4.77
 -1 10 -10 148.65 3.98
 -1 -10 -10 159.52 5
 1 10 10 135.25 4.76
 -1 10 -10 153.55 4.05
 1 -10 10 132.56 4.5
 1 10 10 146.76 4.06
 -1 -10 -10 139.88 4.06
 -1 10 -10 140.29 4.8
 -1 -10 -10 146.17 4.13
 -1 10 -10 137.72 4.67
 -1 -10 -10 150.99 4.02
 1 -10 11 0.54 1.15
 1 -10 11 0.36 1.15
 -1 -10 -11 -0.07 1.13
 -1 10 -11 -0.08 0.72
 -1 10 -11 0.04 0.77
 1 10 11 0.95 1.25
 -1 -10 -11 0.22 0.76
 -1 10 -11 -0.13 1.05
 -1 -10 -11 0.3 0.77
 1 10 11 1.37 1.23
 1 10 12 55.32 2.78
 -1 -10 -12 64.81 2.81
 -1 10 -12 63.16 2.23
 1 10 12 57.38 2.78
 -1 10 -12 62.4 2.23
 1 -10 12 64.05 2.74
 1 -10 12 69.03 2.81
 -1 -10 -12 66.07 2.28
 -1 10 -12 52.65 2.66
 -1 10 -12 56.33 2.64
 -1 -10 -13 56.61 2.39
 -1 10 -13 52.23 1.91
 1 10 13 53.16 2.43
 1 10 13 50.06 2.4
 -1 10 -13 55.54 1.98
 -1 -10 -13 55.87 1.97
 -1 10 -13 47.39 2.29
 -1 10 -13 48.02 2.26
 1 -10 13 59.44 2.47
 1 -10 13 55.48 2.38
 -1 10 -14 142.62 3.29
 -1 -10 -14 139.22 3.62
 -1 10 -14 137.19 3.23
 1 10 14 123.46 3.59
 1 10 14 122.92 3.57
 -1 -10 -14 146.56 3.29
 1 -10 14 155.29 3.86
 -1 10 -14 127.59 3.62
 -1 10 -14 129.44 3.57
 1 -10 14 155.66 3.82
 1 -10 14 154.78 3.82
 -1 10 -15 19.26 1.04
 1 -10 15 24.58 1.33
 1 10 15 18.58 1.03
 -1 -10 -15 20.42 1.01
 1 -10 15 22.6 1.27
 1 -10 15 23.1 1.27
 -1 10 -15 17.98 1.15
 -1 10 -15 16.6 1.11
 -1 11 15 4.92 0.59
 -1 11 14 7.98 0.98
 1 11 -14 8.16 0.69
 1 11 -14 8.06 1.13
 -1 11 14 7.08 0.93
 -1 -11 14 7.23 0.91
 -1 -11 14 9.56 0.97
 -1 -11 14 7.69 1
 1 11 -14 7.18 0.78
 -1 -11 14 7.12 0.91
 1 11 -14 8.12 0.8
 1 -11 -14 9.42 0.91
 1 11 -13 14.93 0.95
 1 11 -13 14.5 0.95
 -1 11 13 15.29 1.38
 -1 11 13 14.83 1.36
 -1 -11 13 14.76 1.4
 -1 -11 13 12.38 1.07
 1 11 -13 13.39 1.12
 -1 -11 13 14.34 1.32
 1 11 -13 14.54 1.14
 1 -11 -13 17.12 1.28
 1 11 -12 13.17 1.31
 -1 -11 12 14.19 1.54
 1 11 -12 13.92 1.34
 -1 11 12 14.61 1.53
 -1 11 12 13.56 1.51
 1 11 -12 17.28 1.1
 1 11 -12 15.68 1.07
 -1 -11 12 16.29 1.66
 1 11 -11 219.47 5.61
 -1 -11 11 224.96 5.98
 1 11 -11 224.03 5.64
 1 11 -11 231.7 4.96
 -1 11 11 213.46 5.92
 1 11 -11 236.63 4.98
 -1 11 11 226.31 5.06
 -1 -11 11 227.75 6.12
 1 11 -10 152.93 4.67
 1 11 -10 161.69 4.03
 -1 11 10 151.09 4.92
 -1 11 10 150.14 4.89
 1 11 -10 162.25 4.04
 -1 -11 10 164.42 5.19
 1 -11 -9 36.77 2.02
 -1 -11 9 29.93 2.37
 1 11 -9 33.51 2.23
 1 11 -9 38.45 1.85
 -1 11 9 29.98 2.31
 1 11 -9 37.96 1.87
 -1 11 9 40.51 2.57
 -1 11 9 37.31 1.85
 -1 -11 9 38.26 2.65
 -1 -11 8 219.42 6.33
 -1 11 8 232.22 5.27
 1 -11 -8 212.96 5.12
 1 11 -8 226.37 6.15
 -1 -11 8 234.25 6.39
 1 -11 -8 216.12 5.14
 1 11 -8 236.9 6.21
 1 -11 -8 224.97 5.67
 1 11 -7 0.35 0.76
 -1 11 7 0.34 1.17
 -1 11 7 0.21 1.14
 -1 11 7 0.87 0.75
 1 11 -7 0.34 1.03
 1 11 -7 1.2 1.09
 1 -11 -7 0.08 0.74
 -1 -11 7 -0.21 1.26
 1 -11 -7 0.04 0.71
 1 11 -6 0.09 0.79
 -1 11 6 -0.13 1.14
 -1 11 6 0.07 1.15
 -1 -11 6 -0.35 1.37
 -1 11 6 0.17 0.74
 1 -11 -6 0.25 1.16
 1 -11 -6 0.49 0.72
 1 11 -6 -0.26 1.09
 -1 -11 6 0.54 1.27
 1 11 -6 -0.06 1.04
 1 -11 -6 0.65 0.72
 1 -11 -5 123.18 4.32
 -1 -11 5 124.69 4.31
 -1 11 5 128.01 3.65
 1 -11 -5 124.26 3.49
 1 -11 -5 122.75 3.48
 -1 11 5 124.36 3.56
 1 11 -5 129.72 4.22
 -1 -11 5 126.93 4.29
 1 11 -5 132.31 4.24
 -1 11 5 123.45 4.2
 -1 11 5 117.68 4.14
 1 11 -5 124.59 3.66
 -1 11 4 360.45 8.3
 -1 11 4 370.7 8.36
 1 11 -4 372.87 7.78
 1 11 -4 378.82 7.82
 -1 11 4 387.26 7.81
 -1 -11 4 379.26 8.51
 1 11 -4 377.56 7.81
 -1 11 4 375.76 7.7
 -1 -11 4 375.13 8.4
 1 -11 -4 365.13 7.42
 1 11 -4 378.6 8.32
 1 11 -4 386.51 8.37
 -1 -11 4 365.42 8.36
 1 -11 -4 368.76 7.44
 -1 -11 4 357.84 8.31
 -1 11 3 72.89 3.02
 1 11 -3 67.95 2.66
 1 11 -3 72.48 2.77
 -1 11 3 72.28 3.03
 -1 11 3 68.93 2.68
 1 11 -3 69.96 2.68
 1 11 -3 70.43 2.94
 -1 11 3 71.49 2.66
 1 -11 -3 68.65 2.42
 1 11 -3 70.18 2.92
 1 -11 -3 72.61 2.6
 -1 -11 3 66.8 2.96
 1 -11 -3 69.92 2.44
 -1 -11 3 69.06 3
 -1 11 2 1200.4 20.72
 -1 11 2 1199.12 20.74
 1 11 -2 1185.37 20.33
 -1 11 2 1231.23 20.46
 1 11 -2 1205.18 20.61
 1 -11 -2 1153.09 19.71
 1 -11 -2 1175.67 19.97
 1 11 -2 1204.43 20.67
 -1 11 2 1225.46 20.32
 -1 -11 2 1174.73 20.74
 -1 -11 2 1159.58 20.71
 1 -11 -2 1164.94 19.73
 1 11 -2 1181.31 20.33
 -1 11 1 8.33 1.34
 1 11 -1 5.54 1.18
 1 11 -1 5.63 1.15
 -1 11 1 7.47 1.14
 1 11 -1 6.21 1.14
 1 -11 -1 6.71 0.95
 1 -11 -1 6.7 1
 -1 -11 1 5.8 1.2
 1 -11 -1 6.7 0.96
 -1 -11 1 6.74 1.19
 -1 11 1 6.81 1.23
 1 11 -1 5.89 1.15
 -1 11 0 188.68 5.01
 1 11 0 193.08 5.06
 1 11 0 191.84 5.04
 -1 11 0 188.38 5
 -1 11 0 193.39 5
 1 -11 0 182.03 4.5
 1 11 0 192.71 5.01
 1 -11 0 186.65 4.68
 -1 -11 0 199.46 5.11
 -1 -11 0 191.74 5.04
 1 -11 0 184.83 4.52
 1 11 1 87.95 3.26
 -1 11 -1 93.73 3.19
 1 11 1 91.64 3.19
 -1 11 -1 93.32 3.19
 1 11 1 92.74 3.31
 1 11 1 89.06 3.15
 -1 11 -1 90.72 3.23
 1 -11 1 88.53 2.97
 1 -11 1 83.39 2.83
 -1 -11 -1 88.34 3.2
 -1 -11 -1 95.62 3.23
 -1 11 -1 93.27 3.21
 1 -11 1 86.59 2.87
 -1 -11 -1 93.48 3.21
 1 11 2 29.73 2
 1 11 2 32.06 2.04
 -1 11 -2 30.93 1.81
 -1 11 -2 30.99 1.8
 1 11 2 31.91 1.84
 1 11 2 31.08 1.85
 -1 11 -2 29.54 1.92
 -1 -11 -2 31.83 1.91
 -1 -11 -2 31.45 1.89
 1 -11 2 30.55 1.71
 -1 11 -2 32.55 1.93
 -1 -11 -2 31.99 1.88
 1 -11 2 29.69 1.72
 1 11 3 71.16 2.94
 1 11 3 67.87 2.89
 -1 11 -3 67.85 2.59
 -1 11 -3 64.34 2.66
 -1 11 -3 66.92 2.57
 1 -11 3 59.62 2.85
 1 11 3 63.91 2.56
 -1 11 -3 68.57 2.87
 1 11 3 64.87 2.6
 -1 -11 -3 63.85 2.58
 -1 -11 -3 64.11 2.62
 -1 11 -3 65.31 2.76
 -1 -11 -3 67.79 2.62
 -1 -11 -4 1068.78 18.96
 1 11 4 1031.03 18.67
 -1 11 -4 1071.89 18.01
 1 11 4 1015.8 18.64
 -1 11 -4 1059.56 18.16
 -1 11 -4 1059.29 18
 1 -11 4 1002.08 18.18
 1 -11 4 1023.29 18.23
 1 -11 4 1011.25 18.37
 1 11 4 1073.67 18.03
 -1 -11 -4 1076.49 18.15
 -1 11 -4 1040.55 18.66
 -1 -11 -4 1056.83 18.25
 1 11 4 1002.46 18.08
 -1 11 -4 1062.84 18.58
 -1 -11 -4 1067.51 18.13
 -1 -11 -5 6.14 1.42
 -1 11 -5 6 1.08
 1 11 5 3.91 1.19
 1 11 5 4.58 1.22
 1 11 5 5.99 1.01
 1 -11 5 4.96 1.35
 1 -11 5 5.54 1.32
 -1 -11 -5 7.17 1.11
 1 11 5 5.12 1
 -1 11 -5 5.85 1.29
 -1 -11 -5 6.12 1.1
 -1 11 -5 6.24 1.21
 -1 -11 -5 6.67 1.1
 -1 11 -6 94.73 3.11
 1 11 6 87.17 3.56
 -1 -11 -6 96.25 3.77
 1 11 6 90 3.61
 1 11 6 95.56 3.05
 1 -11 6 92.04 3.57
 1 -11 6 93.75 3.6
 -1 -11 -6 94.38 3.14
 -1 11 -6 99.91 3.74
 -1 11 -6 99.39 3.62
 -1 -11 -6 92.89 3.15
 -1 11 -7 181.18 4.56
 1 11 7 181.09 5.36
 1 11 7 171.42 5.28
 1 11 7 184.57 4.55
 -1 -11 -7 175.25 4.64
 -1 -11 -7 183.87 4.71
 -1 11 -7 179.02 5.25
 -1 11 -7 175.35 5.31
 -1 -11 -7 182.68 4.56
 -1 -11 -8 20.14 1.94
 -1 11 -8 19.86 1.48
 1 -11 8 15.4 1.77
 1 -11 8 18.49 1.88
 1 11 8 16.93 1.34
 1 -11 8 17.32 1.8
 -1 -11 -8 18.27 1.45
 -1 11 -8 17.61 1.81
 -1 11 -8 17.26 1.74
 -1 -11 -8 17 1.42
 -1 -11 -8 17.26 1.35
 -1 11 -9 11.3 1.14
 -1 -11 -9 12.24 1.65
 -1 11 -9 12.97 1.24
 1 11 9 10.8 1.58
 1 11 9 11.28 1.6
 1 -11 9 10.74 1.56
 1 11 9 10.32 1.15
 -1 11 -9 10.71 1.5
 -1 -11 -9 12.92 1.21
 1 -11 9 13.67 1.68
 1 -11 9 11.31 1.58
 -1 11 -10 98.12 2.98
 -1 -11 -10 104.26 3.78
 1 11 10 94.4 3.67
 1 11 10 93.61 3.66
 -1 11 -10 99.93 3.04
 -1 -11 -10 94.32 3.1
 -1 11 -10 90.22 3.61
 -1 -11 -10 99.73 3.16
 1 -11 10 105.22 3.67
 1 -11 10 104.14 3.65
 1 -11 11 2.17 1.06
 1 -11 11 1.61 1.1
 1 11 11 2.93 1.17
 1 11 11 2.71 0.78
 -1 11 -11 2.37 1.01
 -1 11 -11 1.12 0.95
 1 -11 11 3.75 1.04
 -1 11 -11 1.64 0.69
 -1 -11 -11 3.72 1.12
 -1 11 -11 2.69 0.78
 1 11 11 2.59 1.15
 -1 -11 -12 259.04 5.92
 -1 11 -12 260.15 5.28
 1 11 12 245.57 5.96
 1 11 12 241.61 5.93
 -1 11 -12 269.84 5.35
 -1 11 -12 233.84 5.82
 -1 -11 -12 270.88 5.33
 -1 11 -12 247.67 5.82
 1 -11 12 273.57 6
 1 -11 12 263.25 5.94
 -1 11 -13 81.45 2.26
 1 11 13 70.7 2.57
 -1 -11 -13 82.86 2.6
 -1 11 -13 80.99 2.25
 1 11 13 76.46 2.63
 -1 -11 -13 83.71 2.26
 -1 11 -13 74.33 2.56
 -1 11 -13 74.5 2.52
 1 -11 13 87.07 2.74
 1 -11 13 84.49 2.7
 1 -11 13 90.45 2.8
 1 -11 14 0.22 0.65
 1 -11 14 0.58 0.67
 1 -11 14 0.4 0.7
 -1 11 -14 0.42 0.44
 -1 11 -14 1.1 0.49
 -1 -11 -14 0.74 0.48
 -1 11 -14 0.6 0.55
 -1 11 -14 0.46 0.57
 1 -11 15 4.2 0.62
 1 -12 -13 73.96 2.08
 1 12 -13 66.62 2.4
 -1 12 13 60.11 2.05
 -1 12 13 60.61 2.05
 -1 -12 13 48.66 1.83
 1 12 -13 55.98 1.77
 1 12 -13 59.34 1.83
 -1 -12 13 54.77 1.88
 1 -12 -12 18.77 1.31
 -1 -12 12 16.85 1.25
 -1 -12 12 17.57 1.26
 -1 12 12 13.96 1.29
 1 12 -12 14.84 0.93
 -1 12 12 14.01 1.28
 1 12 -12 14.66 0.94
 1 12 -12 14.56 1.13
 -1 -12 12 15.16 1.26
 -1 -12 12 15.04 1.3
 1 12 -12 16.24 1.19
 -1 -12 12 12.69 1.19
 -1 12 11 5.26 1.12
 1 12 -11 6.3 0.78
 1 12 -11 6.19 0.77
 -1 12 11 4.78 1.16
 1 12 -11 6.02 0.98
 -1 -12 11 4.52 1.17
 1 12 -11 6.73 1
 -1 -12 11 7.2 1.12
 -1 -12 11 6.46 1.11
 -1 -12 11 5.17 1.26
 1 12 -10 72.12 2.85
 -1 -12 10 76.95 3.13
 1 12 -10 81.07 2.95
 -1 12 10 75.78 3.08
 1 12 -10 81.25 2.47
 -1 12 10 71.7 3.05
 1 12 -10 84.81 2.51
 -1 12 10 81.58 2.56
 -1 -12 10 82.14 3.32
 -1 12 9 17.86 1.76
 1 12 -9 18.29 1.28
 -1 12 9 20.07 1.85
 1 12 -9 21.47 1.38
 1 12 -9 18.16 1.63
 -1 -12 9 19.49 1.89
 1 12 -9 20.83 1.73
 1 -12 -9 18.91 1.46
 -1 -12 9 20.36 1.97
 -1 12 9 20.62 1.36
 -1 12 8 34.62 2.26
 1 12 -8 38.09 1.78
 -1 12 8 37.28 2.31
 1 12 -8 37.56 1.82
 -1 -12 8 36.81 2.46
 1 12 -8 36.53 2.19
 1 -12 -8 37.39 2.03
 -1 12 7 1.83 1.09
 -1 -12 7 2.65 1.32
 -1 12 7 2.54 0.8
 1 12 -7 2.08 0.8
 -1 12 7 0.25 1.13
 1 12 -7 2 1.18
 -1 -12 7 1.96 1.22
 1 -12 -7 2.82 1.12
 -1 12 6 40.08 1.87
 -1 -12 6 34.65 2.25
 -1 -12 6 35.46 2.29
 1 12 -6 40.55 2.35
 -1 -12 6 42.59 2.48
 1 12 -6 42.17 2.36
 1 -12 -6 39.6 2.32
 -1 -12 5 68.65 3.08
 1 12 -5 79.84 3.17
 1 12 -5 76.42 3.12
 -1 -12 5 70.49 3.12
 -1 12 5 75.25 2.63
 -1 12 4 416.57 8.99
 -1 12 4 402.65 8.93
 1 12 -4 416.12 8.43
 -1 12 4 415.24 8.32
 1 12 -4 428.98 9.01
 1 12 -4 432.17 8.99
 -1 12 4 414.7 8.3
 -1 -12 4 406.95 9
 -1 -12 4 393.68 8.92
 1 -12 -3 308.01 7.69
 1 12 -3 301.98 6.72
 -1 12 3 305.14 7.13
 -1 12 3 307.7 7.16
 1 12 -3 297.1 6.69
 1 12 -3 290.68 6.67
 -1 12 3 304.16 6.65
 1 12 -3 315.54 7.11
 1 -12 -3 292.2 6.47
 -1 12 3 310.48 6.62
 1 12 -3 313.05 7.13
 -1 -12 3 287.12 6.98
 -1 -12 3 293.45 7.02
 1 -12 -2 11.35 1.74
 1 12 -2 10.22 1.27
 -1 12 2 10.04 1.41
 -1 12 2 10.66 1.42
 1 12 -2 10.95 1.3
 1 12 -2 10.28 1.28
 -1 12 2 10.35 1.22
 1 12 -2 11.56 1.36
 1 -12 -2 8.33 1.07
 -1 12 2 9.15 1.16
 1 12 -2 10.33 1.35
 -1 -12 2 9 1.34
 -1 -12 2 10.29 1.33
 1 -12 -1 85.77 3.73
 1 12 -1 86.81 3.13
 -1 12 1 85.55 3.19
 -1 12 1 89.94 3.28
 1 12 -1 85.52 3.11
 -1 12 1 85.69 3.1
 1 12 -1 87.15 3.17
 -1 12 1 85.93 3.04
 1 -12 -1 80.04 2.8
 -1 -12 1 85.41 3.18
 -1 -12 1 87.33 3.22
 1 -12 0 81.82 3.59
 1 12 0 83.42 3.12
 -1 12 0 88.15 3.15
 -1 12 0 86.47 3.14
 1 12 0 83.68 3.12
 1 12 0 85.94 3.13
 1 12 0 84.54 3.1
 -1 12 0 85.33 3.07
 1 -12 0 81.08 2.82
 -1 -12 0 85.01 3.16
 -1 -12 0 84.32 3.1
 -1 -12 0 84.67 3.09
 1 -12 1 4 1.39
 -1 12 -1 4.19 1.06
 1 12 1 4.2 1.09
 1 12 1 2.83 1.09
 -1 12 -1 4.71 1.1
 1 12 1 5 1.09
 1 12 1 5.81 1.09
 -1 12 -1 4.68 1.09
 -1 -12 -1 4.28 1.04
 1 -12 1 3.91 0.93
 -1 -12 -1 4.91 1.06
 -1 -12 -1 4.85 1.06
 1 -12 2 174.98 5.25
 -1 12 -2 191.46 4.81
 1 12 2 185.5 5.06
 1 12 2 182.62 5.03
 -1 12 -2 183.64 4.76
 -1 12 -2 187.96 4.94
 1 12 2 183.18 4.75
 -1 -12 -2 185.18 4.8
 -1 12 -2 190.58 5.02
 -1 -12 -2 182.93 4.89
 1 -12 2 169.12 4.58
 -1 12 -2 188.08 4.95
 1 12 2 179.41 4.75
 -1 -12 -2 183.04 4.79
 1 -12 3 256.08 6.52
 -1 12 -3 278.64 6.17
 1 12 3 267.69 6.52
 -1 12 -3 273.74 6.27
 1 12 3 282.2 6.22
 -1 12 -3 275.16 6.14
 1 12 3 273.03 6.57
 1 12 3 270.66 6.17
 -1 12 -3 263.46 6.45
 -1 -12 -3 276.98 6.22
 -1 -12 -3 279.81 6.36
 1 -12 3 244.73 6
 -1 12 -3 270.54 6.42
 -1 -12 -3 273.53 6.2
 1 12 4 65.96 2.94
 1 12 4 63.49 2.87
 -1 12 -4 68.34 2.63
 1 12 4 71.32 2.59
 -1 -12 -4 69.55 2.64
 -1 12 -4 73.29 2.97
 -1 -12 -4 71.35 2.66
 -1 -12 -4 67.54 2.69
 -1 12 -4 73.59 2.92
 1 12 4 66.17 2.6
 1 12 5 53.44 2.21
 -1 12 -5 46.31 2.49
 -1 -12 -5 51.9 2.33
 -1 -12 -5 52.14 2.26
 -1 12 -5 50.07 2.48
 -1 -12 -5 50.46 2.23
 -1 -12 -6 158.26 4.11
 1 -12 6 148.24 4.57
 1 12 6 163.13 4.12
 -1 -12 -6 157.18 4.22
 -1 12 -6 156.23 4.74
 -1 -12 -6 161.13 4.25
 -1 12 -6 154.03 4.62
 1 -12 6 148.79 4.52
 1 -12 6 149.59 4.53
 1 12 7 -0.06 1
 1 12 7 -0.08 0.71
 -1 -12 -7 0.46 1.14
 -1 12 -7 0.54 0.76
 -1 12 -7 0.64 0.79
 1 12 7 0.06 1.06
 -1 -12 -7 1.44 0.79
 1 -12 7 1.55 1.14
 1 -12 7 0.92 1.16
 1 -12 8 64.29 2.88
 1 -12 8 66.16 2.91
 -1 12 -8 65.87 2.97
 -1 -12 -8 67.96 2.52
 -1 -12 -8 69.41 2.54
 -1 -12 -8 74.05 3.16
 -1 12 -8 69.54 2.45
 1 12 8 67.49 2.99
 -1 12 -8 69.43 2.52
 1 12 8 68.78 3
 -1 12 -9 39.12 1.78
 -1 -12 -9 41.66 2.31
 1 12 9 35.73 2.2
 1 12 9 37.76 2.27
 -1 12 -9 41.74 1.86
 1 -12 9 38.08 2.23
 1 -12 9 39.54 2.22
 1 -12 9 38.57 2.21
 -1 -12 -9 33.01 1.86
 1 12 9 38.16 1.78
 -1 12 -9 35.2 2.15
 -1 -12 -9 39.53 1.85
 -1 12 -9 36.58 2.1
 -1 -12 -9 37.78 1.83
 -1 -12 -9 39.53 1.75
 1 -12 10 379.48 7.84
 -1 -12 -10 410.72 8.25
 -1 12 -10 383.98 7.32
 1 12 10 371.14 8.11
 1 12 10 356.41 8.03
 -1 12 -10 398.98 7.42
 1 -12 10 394.75 8.1
 1 -12 10 396.09 8.06
 1 -12 10 400.32 8.07
 1 12 10 375.29 7.46
 -1 12 -10 358.69 7.98
 -1 -12 -10 381.5 7.47
 -1 12 -10 364.85 7.92
 -1 -12 -10 377.07 7.45
 -1 -12 -10 381.75 7.31
 1 -12 11 171.53 4.33
 -1 12 -11 162.44 3.71
 -1 -12 -11 173.5 4.3
 1 12 11 151.53 4.23
 1 12 11 153.34 4.24
 -1 12 -11 164.47 3.73
 1 -12 11 166.75 4.25
 1 -12 11 168.21 4.28
 -1 12 -11 151.76 4.17
 -1 -12 -11 171.83 3.74
 -1 12 -11 154.85 4.13
 1 -12 11 157.89 3.91
 1 -12 12 44.48 1.87
 1 -12 12 45.15 1.88
 -1 -12 -12 43.58 1.5
 -1 12 -12 39.76 1.75
 -1 12 -12 40.92 1.75
 1 12 12 38.98 1.8
 -1 12 -12 41.9 1.5
 1 12 12 37.91 1.8
 -1 12 -12 42.98 1.53
 1 -12 12 40.49 1.84
 -1 -12 -13 1.13 0.43
 -1 12 -13 0.68 0.5
 -1 12 -13 0.64 0.52
 -1 12 -13 0.81 0.43
 1 -12 13 0.41 0.7
 1 13 -12 75.15 2.07
 1 -13 -12 90.67 2.24
 1 -13 -11 116.6 2.91
 -1 13 11 99.59 2.92
 1 13 -11 102.31 2.43
 -1 13 11 100.96 2.94
 1 13 -11 105.22 2.43
 1 13 -11 98.72 2.67
 1 13 -11 110.66 2.82
 -1 -13 11 94.14 2.72
 -1 -13 11 91.7 2.7
 1 -13 -10 100.21 2.89
 -1 -13 10 84.58 2.61
 -1 -13 10 82.35 2.59
 1 13 -10 86.94 2.35
 -1 13 10 85.99 2.9
 -1 13 10 82.91 2.87
 1 13 -10 92.7 2.4
 -1 13 10 91.28 2.44
 1 13 -10 86.05 2.69
 1 13 -10 90.4 2.77
 -1 -13 10 81.06 2.78
 -1 -13 10 79.75 2.78
 1 -13 -9 135.22 3.76
 1 13 -9 130.35 3.2
 -1 13 9 121.1 3.76
 -1 13 9 123.5 3.79
 1 13 -9 129.08 3.2
 -1 13 9 130.43 3.24
 1 -13 -9 120.02 3.22
 1 13 -9 126.51 3.61
 1 13 -9 133.02 3.71
 -1 -13 9 119.65 3.74
 -1 -13 9 115.86 3.71
 1 13 -8 20.51 1.26
 -1 13 8 18.15 1.61
 -1 13 8 16.94 1.6
 1 13 -8 19.09 1.27
 1 -13 -8 20.75 1.45
 -1 13 8 18.62 1.23
 1 13 -8 17.71 1.48
 1 13 -8 18 1.5
 -1 -13 8 16.75 1.57
 -1 -13 8 16.47 1.56
 1 13 -7 11.12 1.03
 1 13 -7 8.76 1.03
 -1 13 7 9.28 1.32
 -1 13 7 8.02 1.27
 -1 13 7 9.44 0.97
 1 -13 -7 8.69 1.2
 1 13 -7 8.2 1.2
 1 13 -7 9.61 1.28
 -1 -13 7 8.19 1.32
 -1 -13 7 7.33 1.27
 1 13 -6 107.04 3.09
 -1 13 6 108.56 3.64
 -1 13 6 106.12 3.59
 1 -13 -6 105.42 3.56
 -1 13 6 113.78 3.11
 1 13 -6 101.64 3.5
 1 13 -6 104.7 3.58
 -1 -13 6 98.69 3.52
 -1 -13 6 97.33 3.51
 1 13 -5 182.77 4.42
 -1 13 5 174.61 4.86
 1 -13 -5 178.54 5.07
 -1 13 5 183.32 4.93
 1 13 -5 197.24 5.04
 -1 -13 5 169.04 4.82
 -1 -13 5 165.16 4.8
 -1 13 4 28.06 1.87
 1 -13 -4 30.27 2.16
 1 13 -4 29.48 1.89
 -1 13 4 29.98 1.92
 1 13 -4 28.98 1.65
 -1 13 3 4.77 0.92
 1 -13 -3 5.38 1.45
 -1 13 3 5.77 1.13
 1 13 -3 5.57 1.02
 -1 13 3 5.8 1.18
 -1 13 2 293.99 6.65
 1 13 -2 295.7 6.46
 1 13 -2 302.56 6.54
 -1 13 2 294.15 6.64
 1 13 -2 294.6 6.45
 1 -13 -2 282.61 7.29
 -1 13 2 284.01 6.33
 -1 -13 2 264.84 6.55
 1 -13 -2 274.55 6.54
 1 13 -1 1.05 0.9
 -1 13 1 1.88 1.04
 -1 13 1 0.56 0.91
 1 -13 -1 1.49 1.28
 -1 13 1 0.77 0.84
 1 13 -1 2.21 0.94
 1 13 -1 0.76 0.87
 1 -13 -1 0.81 0.72
 -1 -13 1 1.05 0.91
 1 -13 -1 0.22 1.12
 1 -13 0 15.13 1.78
 -1 13 0 17.84 1.47
 -1 13 0 17.23 1.47
 -1 13 0 18.6 1.49
 1 13 0 19.43 1.48
 1 13 0 17.71 1.43
 -1 13 0 16.93 1.41
 -1 -13 0 14.84 1.39
 -1 -13 0 16.43 1.44
 -1 -13 0 17 1.45
 1 13 1 22.24 1.64
 -1 13 -1 23.51 1.59
 1 13 1 22.89 1.67
 -1 13 -1 22.81 1.58
 -1 13 -1 23.69 1.69
 1 13 1 23.23 1.57
 -1 13 -1 25.84 1.72
 1 13 1 23.51 1.57
 -1 -13 -1 23.23 1.64
 1 -13 1 18.77 1.86
 1 13 2 27.77 1.81
 -1 13 -2 28.47 1.7
 1 13 2 29.21 1.86
 -1 13 -2 32.04 1.79
 -1 13 -2 29.2 1.79
 1 13 2 31.02 1.73
 -1 -13 -2 30.91 1.8
 1 -13 2 25.94 2.01
 1 13 3 1.11 0.98
 -1 13 -3 0.97 0.82
 1 13 3 0.85 1.03
 1 13 3 -0.3 0.74
 -1 -13 -3 0.14 0.78
 1 -13 3 0.9 1.01
 1 13 4 78.17 2.99
 1 -13 4 70.99 2.78
 1 13 4 74.26 2.95
 -1 13 -4 80.52 2.75
 1 13 5 53.5 2.51
 -1 -13 -5 55.64 2.22
 -1 13 -5 53.58 2.47
 -1 -13 -5 54.78 2.21
 -1 13 -5 53.81 2.18
 1 13 5 51.86 2.49
 -1 13 -6 85.54 2.71
 1 13 6 83.28 3.14
 1 13 6 77.86 3.06
 1 13 6 75.71 2.58
 -1 -13 -6 79.05 2.68
 -1 13 -6 77.02 3
 -1 13 -6 81.22 2.99
 -1 -13 -6 80.05 2.69
 -1 -13 -6 80.8 2.6
 -1 13 -7 58.45 2.16
 1 13 7 56.03 2.55
 -1 13 -7 58.7 2.22
 1 13 7 56.1 2.56
 1 -13 7 49.91 2.33
 1 -13 7 49.77 2.32
 1 -13 7 50.19 2.32
 1 13 7 62.15 2.18
 -1 -13 -7 61.86 2.23
 -1 13 -7 58.6 2.56
 -1 13 -7 54.94 2.43
 -1 -13 -7 57.02 2.17
 -1 -13 -7 56.71 2.07
 1 -13 8 167.56 4.55
 -1 13 -8 168.64 3.98
 1 13 8 165.24 4.55
 1 13 8 163.05 4.55
 -1 13 -8 168.74 4.04
 1 -13 8 152.56 4.29
 1 -13 8 154.34 4.27
 -1 -13 -8 162.81 4.22
 1 -13 8 147.49 4.22
 1 13 8 170.22 4
 -1 13 -8 163.77 4.47
 -1 -13 -8 174.24 4.07
 -1 13 -8 162.37 4.38
 -1 -13 -8 173.87 4.07
 -1 -13 -8 169.51 3.9
 1 -13 9 31.81 1.83
 -1 13 -9 31.9 1.46
 1 13 9 30.23 1.83
 1 13 9 26.07 1.77
 -1 13 -9 33.73 1.54
 1 -13 9 29.69 1.76
 -1 -13 -9 28.86 1.52
 1 -13 9 31.01 1.75
 1 -13 9 29.64 1.73
 1 13 9 35.17 1.57
 -1 -13 -9 32.17 1.51
 -1 13 -9 31.31 1.77
 -1 13 -9 27.72 1.66
 -1 -13 -9 31.54 1.5
 -1 -13 -9 31.49 1.41
 1 -13 10 18.12 1.36
 1 -13 10 18.1 1.35
 -1 13 -10 22.9 1.15
 1 13 10 21.55 1.46
 1 13 10 18.45 1.38
 -1 13 -10 22.14 1.17
 1 -13 10 20.42 1.42
 1 13 10 19.93 1.16
 -1 -13 -10 19.75 1.08
 -1 13 -10 17.22 1.31
 -1 13 -10 17.89 1.26
 1 -13 10 19.12 1.35
 1 -13 11 173.4 3.82
 1 13 11 156.57 3.81
 -1 -13 -11 171.82 3.41
 -1 13 -11 161.73 3.78
 -1 13 -11 157.92 3.71
 -1 13 -11 170.98 3.48
 1 13 11 162.05 3.83
 -1 13 -11 174.7 3.53
 1 -13 12 0.91 0.58
 -1 13 -12 0.71 0.43
 -1 13 -12 0.62 0.42
 -1 -14 10 1.92 0.51
 1 14 -10 3.05 0.53
 1 -14 -10 2.31 0.64
 1 -14 -9 0.11 0.75
 1 14 -9 0.68 0.49
 1 14 -9 0.68 0.48
 -1 14 9 1.26 0.76
 -1 14 9 0.35 0.69
 -1 14 9 0.93 0.5
 -1 -14 9 0.49 0.63
 -1 -14 9 0.95 0.63
 1 14 -9 0.08 0.57
 -1 -14 9 0.41 0.62
 1 -14 -8 143.51 3.51
 1 14 -8 137.37 3.1
 -1 14 8 127.28 3.54
 1 14 -8 135.52 3.13
 -1 14 8 131.01 3.55
 1 -14 -8 130.61 3.22
 1 14 -8 119.41 3.72
 -1 14 8 138.14 3.14
 -1 -14 8 113.58 3.33
 -1 -14 8 124.26 3.4
 1 14 -8 128.63 3.39
 -1 -14 8 120.86 3.38
 1 -14 -7 69.01 2.44
 1 14 -7 71.28 2.16
 -1 14 7 69.06 2.55
 1 14 -7 71.45 2.22
 -1 14 7 71.45 2.57
 1 -14 -7 71.41 2.44
 -1 14 7 75.49 2.2
 1 14 -7 71.05 2.49
 -1 -14 7 57.4 2.35
 -1 -14 7 62.93 2.42
 -1 -14 7 65.04 2.46
 1 -14 -6 0.76 0.9
 1 14 -6 0.34 0.62
 1 14 -6 0.66 0.7
 -1 14 6 -0.09 0.86
 -1 14 6 0.22 0.81
 1 -14 -6 0.26 0.84
 -1 14 6 0.5 0.57
 1 14 -6 0.3 0.77
 -1 -14 6 -0.04 0.77
 -1 -14 6 0.22 0.76
 -1 -14 6 0.34 0.79
 1 14 -5 0.69 0.65
 -1 14 5 0.93 0.88
 -1 14 5 1.36 0.89
 1 -14 -5 -0.2 0.88
 -1 14 5 1.28 0.63
 1 14 -5 0.88 0.78
 -1 -14 5 0.26 0.77
 -1 -14 5 0.36 0.78
 -1 -14 5 0.22 0.82
 1 14 -4 162.95 4.01
 -1 14 4 173.89 4.42
 -1 14 4 170.17 4.37
 1 -14 -4 168.01 4.72
 1 14 -4 181.45 4.49
 -1 14 4 170.08 3.98
 1 14 -4 176.27 4.44
 -1 -14 4 159.13 4.36
 -1 -14 4 160.85 4.29
 -1 -14 4 158 4.27
 -1 14 3 7.7 1.09
 1 14 -3 9.46 1.03
 -1 14 3 9.42 1.14
 1 -14 -3 10.77 1.47
 1 14 -3 9.46 1.13
 -1 14 3 10.76 1.01
 1 14 -3 10.16 1.15
 -1 -14 3 9.39 1.16
 -1 -14 3 7.97 1.06
 -1 -14 3 7.83 1.06
 -1 14 2 65.35 2.49
 1 14 -2 68.63 2.44
 -1 14 2 67.45 2.52
 1 -14 -2 65.03 2.93
 -1 14 2 67.29 2.34
 1 14 -2 69.37 2.55
 -1 -14 2 62.46 2.41
 -1 -14 2 62.29 2.47
 1 14 -2 71.43 2.57
 -1 14 2 71.72 2.35
 -1 -14 2 64.59 2.44
 1 -14 -1 54.67 2.43
 -1 14 1 56.09 2.29
 1 14 -1 57.43 2.29
 -1 14 1 59.05 2.4
 1 14 -1 57.87 2.29
 -1 14 1 57.89 2.31
 1 14 -1 58.98 2.29
 1 -14 -1 64.27 2.88
 -1 14 1 58.02 2.21
 1 14 -1 62.56 2.36
 1 14 -1 61.38 2.35
 -1 -14 1 59.71 2.31
 -1 -14 1 57.47 2.34
 -1 14 1 59.5 2.2
 -1 -14 1 58.05 2.28
 1 -14 0 89.78 3.3
 -1 14 0 98.67 3.03
 1 14 0 92.5 3.02
 1 14 0 95.08 3.07
 -1 14 0 98.3 3.13
 1 14 0 98.03 3.06
 -1 14 0 96.37 3
 1 -14 0 97.24 3.52
 1 14 0 101.13 3.05
 -1 14 0 96.94 3.01
 -1 -14 0 92.83 2.94
 -1 14 0 99.08 2.98
 -1 -14 0 95.48 3.06
 1 14 0 99.62 3.06
 -1 -14 0 96.45 2.98
 1 -14 1 3.51 1.28
 1 14 1 3.03 0.9
 -1 14 -1 3.27 0.92
 1 14 1 2.91 0.92
 -1 14 -1 3.54 0.88
 -1 14 -1 3.64 0.86
 1 14 1 3.46 0.92
 1 -14 1 2.53 1.12
 1 14 1 2.58 0.82
 -1 14 -1 3.77 0.89
 1 14 1 2.91 0.85
 -1 14 -1 3.45 0.85
 -1 -14 -1 2.9 0.81
 -1 -14 -1 3.74 0.85
 -1 -14 -1 3.33 0.83
 1 -14 2 24.07 1.98
 1 14 2 23.87 1.57
 -1 14 -2 23.7 1.49
 1 14 2 24.5 1.57
 1 -14 2 24.81 1.73
 1 14 2 22.15 1.37
 -1 14 -2 25.15 1.58
 1 14 2 23.71 1.44
 -1 14 -2 26.08 1.55
 -1 -14 -2 25.36 1.5
 -1 -14 -2 24.18 1.44
 -1 -14 -2 23.16 1.42
 1 -14 3 14.42 1.69
 1 14 3 14.76 1.34
 -1 14 -3 13.16 1.16
 1 14 3 16.56 1.36
 1 -14 3 13.91 1.31
 -1 14 -3 16.55 1.33
 1 14 3 13.75 1.1
 -1 14 -3 15.3 1.28
 -1 -14 -3 14.6 1.2
 -1 -14 -3 14.05 1.16
 -1 -14 -3 14.59 1.15
 1 -14 4 16.78 1.75
 1 14 4 16.69 1.38
 -1 14 -4 16.99 1.2
 1 14 4 15.62 1.37
 1 14 4 17.76 1.17
 -1 -14 -4 14.86 1.16
 -1 14 -4 16.85 1.34
 -1 -14 -4 15.68 1.19
 -1 -14 -4 16.5 1.13
 1 -14 5 4.16 1.28
 -1 14 -5 5.74 0.84
 1 14 5 6.15 1.08
 1 14 5 3.93 0.97
 1 14 5 6.34 0.82
 -1 -14 -5 5.67 0.87
 -1 14 -5 7.36 1.03
 -1 -14 -5 6.23 0.86
 -1 -14 -5 5.55 0.81
 1 -14 6 191.49 5.08
 -1 14 -6 202.11 4.49
 1 14 6 198.26 4.87
 -1 14 -6 200.7 4.42
 1 14 6 196.95 4.84
 -1 -14 -6 193.49 4.86
 1 14 6 204.86 4.41
 -1 14 -6 193.1 4.75
 -1 -14 -6 201.48 4.44
 -1 -14 -6 197.11 4.41
 -1 -14 -6 202.54 4.31
 1 -14 7 19.38 1.58
 -1 14 -7 22.41 1.24
 1 14 7 21.75 1.5
 -1 14 -7 21.6 1.26
 1 14 7 21.31 1.48
 -1 -14 -7 18.53 1.38
 1 14 7 20.13 1.18
 -1 14 -7 19.81 1.37
 -1 -14 -7 20.49 1.19
 -1 -14 -7 20 1.19
 -1 -14 -7 21.02 1.13
 1 -14 8 273.65 5.84
 -1 14 -8 280.73 5.36
 1 14 8 264.21 5.78
 -1 14 -8 284.4 5.41
 1 14 8 269.45 5.8
 1 14 8 276.25 5.32
 -1 -14 -8 262.16 5.44
 1 14 8 275.45 5.4
 -1 -14 -8 274.5 5.35
 -1 14 -8 259.07 5.65
 -1 -14 -8 276.92 5.36
 -1 -14 -8 275.98 5.21
 1 14 9 64.27 2.2
 -1 14 -9 69.04 1.93
 1 14 9 65.23 2.22
 -1 14 -9 69.28 1.96
 1 14 9 68.94 1.98
 1 -14 9 71.06 2.24
 -1 -14 -9 72.37 1.85
 -1 14 -9 64.47 2.11
 1 -14 10 96.79 2.35
 -1 14 -10 97.77 2.42
 1 15 -8 4.11 0.56
 1 15 -8 4.09 0.54
 1 15 -7 3.44 0.54
 -1 15 7 3.58 0.72
 -1 15 7 3.77 0.73
 1 15 -7 3.78 0.65
 -1 15 7 3.3 0.54
 1 15 -7 3.6 0.64
 -1 -15 7 2.24 0.58
 -1 -15 7 2.75 0.6
 -1 -15 7 2.26 0.57
 1 15 -6 260.46 4.91
 1 15 -6 264.5 4.97
 -1 15 6 261.31 5.27
 -1 15 6 263.63 5.28
 1 -15 -6 258.99 5.26
 -1 15 6 274.88 4.93
 1 15 -6 278.21 5.26
 1 15 -6 268.24 5.22
 -1 -15 6 234.34 4.99
 -1 -15 6 224.68 5.05
 -1 -15 6 231.42 4.98
 1 15 -5 27.88 1.23
 1 15 -5 28.01 1.27
 -1 15 5 28.81 1.44
 -1 15 5 29.06 1.44
 1 -15 -5 29.28 1.54
 1 15 -5 31.42 1.45
 -1 15 5 29.28 1.23
 1 15 -5 28.49 1.4
 -1 -15 5 24.48 1.32
 -1 -15 5 24.51 1.34
 -1 -15 5 25.69 1.32
 -1 15 4 0.94 0.69
 1 15 -4 1.11 0.55
 -1 15 4 1.37 0.7
 -1 15 4 1.34 0.69
 1 -15 -4 0.76 0.76
 -1 15 4 1 0.54
 1 15 -4 0.1 0.64
 1 15 -4 0.97 0.65
 -1 -15 4 0.61 0.65
 -1 -15 4 0.26 0.63
 -1 -15 4 1.33 0.64
 -1 15 3 3.36 0.81
 1 15 -3 3.22 0.65
 -1 15 3 3.87 0.8
 -1 15 3 4.31 0.81
 1 -15 -3 3.8 1.01
 -1 15 3 3.63 0.63
 1 15 -3 3.68 0.76
 1 15 -3 3.42 0.74
 -1 -15 3 2.9 0.73
 -1 -15 3 3.21 0.72
 -1 -15 3 2.56 0.71
 1 15 -2 25.45 1.31
 -1 15 2 25.82 1.36
 -1 15 2 27.76 1.46
 -1 15 2 28.02 1.41
 -1 -15 2 24.41 1.54
 1 -15 -2 22.14 1.62
 1 15 -2 27.65 1.4
 -1 15 2 26.49 1.26
 1 15 -2 26.15 1.38
 -1 -15 2 22.31 1.29
 -1 -15 2 22.83 1.34
 -1 -15 2 24.07 1.32
 1 -15 -1 22.95 1.41
 -1 15 1 28.33 1.42
 -1 15 1 27.12 1.45
 1 15 -1 25.93 1.36
 -1 15 1 26.56 1.38
 1 15 -1 29.27 1.42
 -1 15 1 29.23 1.34
 -1 -15 1 27.37 1.38
 1 15 -1 29.55 1.44
 -1 -15 1 27.15 1.38
 -1 15 1 28.43 1.32
 -1 -15 1 29.12 1.46
 1 -15 -1 25.95 1.72
 -1 -15 1 27.78 1.73
 1 -15 0 134.63 3.75
 1 15 0 143.56 3.6
 -1 15 0 145.27 3.64
 1 -15 0 155.07 4.12
 1 15 0 155.91 3.61
 -1 15 0 155.13 3.61
 1 15 0 157.14 3.66
 -1 -15 0 147.9 3.55
 -1 -15 0 146.08 3.64
 -1 15 0 158.51 3.58
 -1 -15 0 144.81 3.54
 1 -15 1 -1.19 1.01
 -1 15 -1 0.67 0.65
 1 15 1 0.36 0.65
 1 15 1 -0.2 0.66
 1 15 1 -0.26 0.69
 1 -15 1 1.39 0.86
 -1 15 -1 0.67 0.64
 1 15 1 -0.18 0.59
 -1 15 -1 0.15 0.62
 -1 -15 -1 0.71 0.61
 1 15 1 0.67 0.6
 -1 -15 -1 -0.26 0.6
 -1 -15 -1 0.33 0.6
 1 -15 2 133.38 3.91
 -1 15 -2 145.79 3.47
 1 15 2 141.52 3.58
 1 15 2 140.5 3.58
 1 15 2 150.98 3.64
 1 -15 2 133.36 3.59
 -1 15 -2 145.27 3.55
 1 15 2 148.12 3.42
 -1 -15 -2 141.59 3.39
 -1 15 -2 149.15 3.52
 -1 -15 -2 141.99 3.3
 -1 -15 -2 144.07 3.4
 1 -15 3 2.5 1.07
 1 15 3 1.96 0.72
 -1 15 -3 2.92 0.68
 1 15 3 2.13 0.76
 1 15 3 1.83 0.72
 -1 -15 -3 1.16 0.97
 1 15 3 2.55 0.63
 -1 15 -3 1.98 0.7
 -1 -15 -3 1.99 0.63
 -1 15 -3 2.35 0.69
 -1 -15 -3 2.07 0.59
 -1 -15 -3 1.54 0.62
 1 -15 4 35.4 1.97
 -1 15 -4 40.56 1.55
 1 15 4 43.52 1.79
 1 15 4 38.74 1.75
 1 15 4 38.79 1.71
 -1 -15 -4 37.16 1.91
 -1 15 -4 41.13 1.73
 1 15 4 40.07 1.5
 -1 15 -4 42.33 1.69
 -1 -15 -4 40.37 1.53
 -1 -15 -4 38.56 1.5
 -1 -15 -4 39.7 1.44
 1 -15 5 14.05 1.34
 -1 15 -5 13.01 0.91
 -1 15 -5 14.55 0.98
 1 15 5 13.34 1.09
 1 15 5 14.32 1.11
 -1 -15 -5 13.56 1.2
 -1 15 -5 14.12 1.06
 1 15 5 13.75 0.9
 -1 15 -5 13.67 1.02
 -1 -15 -5 14.82 0.93
 -1 -15 -5 12.28 0.88
 -1 -15 -5 12.28 0.81
 1 -15 6 43.81 1.92
 -1 15 -6 43.19 1.49
 -1 15 -6 42.74 1.52
 1 15 6 40.99 1.68
 1 15 6 44.28 1.72
 1 15 6 40.08 1.61
 -1 -15 -6 42.87 1.72
 -1 15 -6 43.02 1.68
 1 15 6 43.63 1.49
 -1 15 -6 41.35 1.6
 -1 -15 -6 39.23 1.42
 -1 -15 -6 40.87 1.43
 -1 -15 -6 40.79 1.34
 -1 15 -7 38.19 1.32
 1 15 7 37.15 1.53
 1 15 7 36.56 1.5
 1 15 7 37.08 1.32
 -1 15 -7 40.69 1.52
 1 -15 7 38.24 1.64
 -1 15 -7 33.51 1.38
 1 -15 8 682.97 11.37
 1 15 8 671.18 11.05
 -1 15 -8 689.32 11.25
 -1 -16 5 34.03 1.41
 1 16 -5 35.09 1.13
 1 16 -4 49.87 1.46
 -1 16 4 49.24 1.37
 -1 -16 4 45.18 1.71
 1 16 -4 48.58 1.49
 1 16 -3 0.49 0.47
 -1 16 3 1.06 0.41
 1 16 -3 0.41 0.45
 -1 -16 3 0.02 0.47
 -1 -16 3 -0.05 0.72
 1 -16 -2 0.12 0.7
 -1 16 2 1.23 0.52
 1 16 -2 0.22 0.44
 1 16 -2 0.77 0.48
 -1 16 2 0.88 0.43
 1 16 -2 0.8 0.5
 -1 -16 2 0.36 0.47
 -1 -16 2 1.07 0.68
 -1 16 1 91.44 2.15
 1 16 -1 100.65 2.28
 1 16 -1 91.96 2.21
 -1 16 1 92.2 2.3
 -1 -16 1 79.11 2.08
 -1 -16 1 78.76 2.08
 1 -16 -1 85.97 2.53
 1 16 0 185.68 3.59
 -1 16 0 184 3.57
 1 16 0 174.06 3.6
 -1 16 0 177.74 3.64
 -1 -16 0 160.75 3.44
 -1 -16 0 162.7 3.44
 1 16 0 178.23 3.86
 -1 -16 -1 45.58 1.87
 -1 16 -1 48.85 1.52
 1 16 1 48.35 1.56
 1 16 1 52.53 1.52
 -1 16 -1 51.17 1.53
 -1 -16 -1 44.23 1.41
 -1 -16 -1 45.92 1.43
 1 -16 1 38.79 1.56
 1 -16 2 4.46 0.81
 -1 -16 -2 3.92 0.85
 1 16 2 3.27 0.77
 -1 16 -2 3.89 0.56
 1 16 2 3.85 0.53
 1 16 2 4.31 0.62
 -1 16 -2 3.62 0.56
 -1 16 -2 3.86 0.55
 -1 -16 -2 4.27 0.55
 -1 -16 -2 4.21 0.53
 -1 16 -3 0.52 0.43
 1 16 3 0.24 0.39
 1 -16 3 0.32 0.72
 -1 16 -3 0.25 0.42
 1 -16 4 28.07 1.34
 1 16 4 29.44 1.06
 -1 16 -4 29.67 1.1
 1 -16 5 58.89 1.83
 1 16 5 59.5 1.51
 -1 16 -5 55.97 1.52
 -2 0 19 -0.06 0.79
 -2 0 19 -0.47 0.75
 2 0 -19 0.41 0.64
 2 0 -19 0.59 0.68
 -2 0 19 0.91 0.71
 2 0 -18 7.83 1.05
 -2 0 18 5.82 1.13
 -2 0 18 5.96 1.14
 -2 0 18 4.98 1.03
 2 0 -17 0.28 0.94
 -2 0 17 1.4 0.99
 -2 0 17 0.26 1.07
 -2 0 17 1.22 1.05
 -2 0 16 19.68 1.74
 -2 0 16 17.21 1.75
 2 0 -15 0.53 0.83
 -2 0 15 0.19 1.22
 -2 0 15 1.17 1.32
 2 0 -14 7.24 1.13
 -2 0 14 6.91 1.41
 -2 0 14 8.99 1.65
 -2 0 14 9.57 1.53
 2 0 -13 -0.09 0.88
 -2 0 13 0.27 1.06
 -2 0 13 0.88 1.17
 2 0 -12 294.32 6.3
 -2 0 12 285.09 6.52
 -2 0 12 297.65 6.81
 2 0 -11 0.74 0.73
 -2 0 11 0.78 0.85
 -2 0 11 0.19 0.97
 2 0 -10 81.25 2.51
 -2 0 10 81.59 2.69
 2 0 -10 84.75 3.07
 -2 0 10 79.76 2.79
 2 0 -9 -0.17 0.62
 -2 0 9 -0.17 0.8
 2 0 -9 -0.29 1.02
 -2 0 9 0.45 0.81
 2 0 -8 32.38 1.99
 -2 0 8 37.53 1.64
 2 0 -8 35.5 1.41
 2 0 -8 35.05 1.57
 2 0 -7 -0.08 0.57
 2 0 -7 0.87 1.19
 -2 0 7 0.47 0.79
 2 0 -7 0.57 0.74
 2 0 -7 0.47 0.53
 2 0 -7 -0.03 0.54
 2 0 -7 0.5 0.51
 2 0 -7 0.41 0.81
 2 0 -6 1945.87 30.67
 2 0 -6 1995 30.73
 2 0 -6 2026.87 31.41
 2 0 -6 2013.58 30.71
 2 0 -6 2020.73 30.72
 2 0 -6 1973.34 31.1
 2 0 -6 1959.32 30.48
 2 0 -5 0.2 0.45
 2 0 -5 -0.18 0.46
 2 0 -5 -0.19 0.64
 2 0 -5 -0.47 1.07
 2 0 -5 0.24 0.88
 2 0 -5 0.44 0.54
 2 0 -5 0.17 0.65
 2 0 -5 -0.02 0.56
 2 0 -5 -0.34 0.79
 2 0 -5 0.38 0.56
 2 0 -4 2718.11 41.69
 2 0 -4 2739.99 42.87
 2 0 -4 2704.48 42.11
 2 0 -4 2696.65 42.71
 2 0 -4 2743.65 42.83
 2 0 -4 2775.07 41.9
 2 0 -4 2700.52 41.96
 2 0 -4 2759.18 42.15
 2 0 -4 2806.73 42.26
 2 0 -4 2739.23 41.94
 2 0 -4 2695.25 42.08
 2 0 -4 2897.65 42.19
 2 0 -3 0.53 0.65
 2 0 -3 0.1 0.62
 2 0 -3 0.4 0.66
 2 0 -3 0.66 0.53
 2 0 -3 0.8 0.69
 2 0 -3 0.71 0.6
 2 0 -3 0.5 0.52
 2 0 -3 0.18 0.62
 2 0 -3 0.3 0.26
 2 0 -3 0.46 0.9
 2 0 -3 0.96 0.63
 2 0 -3 0.61 0.61
 2 0 -3 1.15 0.96
 2 0 -3 0.53 0.95
 -2 0 3 2.29 0.48
 2 0 -3 0.34 0.24
 2 0 -3 0.44 0.68
 2 0 -3 0.27 0.56
 2 0 -2 375.53 6.46
 2 0 -2 375.9 6.55
 2 0 -2 379.9 6.56
 2 0 -2 380.95 6.69
 2 0 -2 372.8 6.89
 2 0 -2 370.24 6.85
 2 0 -2 378.66 6.69
 2 0 -2 383.17 6.53
 2 0 -2 379.21 6.47
 2 0 -2 362.99 6.48
 2 0 -2 380.35 6.43
 2 0 -2 365.46 7.15
 -2 0 2 367.42 6.05
 2 0 -2 384.57 6.52
 2 0 -2 378.85 6.39
 2 0 -2 369.56 6.55
 2 0 -2 388.67 6.51
 2 0 -2 378.87 6.46
 2 0 -2 388.78 6.55
 2 0 -2 377.85 6.51
 2 0 -2 391.97 6.39
 2 0 -2 379.89 6.38
 2 0 -2 377.15 6.45
 2 0 -1 0.24 0.55
 2 0 -1 -0.21 0.59
 2 0 -1 0.03 0.61
 2 0 -1 -0.09 0.67
 2 0 -1 0.11 0.63
 2 0 -1 -0.09 0.78
 2 0 -1 0.3 0.64
 2 0 -1 0.52 0.6
 2 0 -1 -0.36 0.56
 2 0 -1 0.15 0.58
 2 0 -1 0.28 0.65
 2 0 -1 0.33 0.87
 -2 0 1 0.35 0.33
 2 0 -1 -0.03 0.87
 -2 0 1 0.39 0.27
 2 0 -1 0.12 0.57
 2 0 -1 -0.06 0.54
 2 0 -1 0.07 0.63
 2 0 -1 0.48 0.63
 2 0 -1 0.1 0.69
 2 0 -1 0.36 0.52
 2 0 -1 0.31 0.56
 2 0 -1 0.2 0.55
 2 0 -1 0.06 0.53
 2 0 -1 -0.17 0.56
 2 0 0 737.6 11.89
 2 0 0 752.04 11.92
 2 0 0 758.27 12.09
 2 0 0 788.37 12.12
 2 0 0 763.91 12.04
 2 0 0 755.42 12.05
 2 0 0 790.42 12.11
 2 0 0 764.27 11.99
 2 0 0 767.59 11.99
 2 0 0 746.9 11.93
 -2 0 0 682.01 11.38
 2 0 0 785.52 12.27
 2 0 0 769.86 12.19
 2 0 0 773.07 12.51
 2 0 0 775.42 12.21
 2 0 0 768.69 12.01
 2 0 0 765.31 11.97
 2 0 0 774.85 12.01
 2 0 0 776.69 11.97
 2 0 0 748.99 11.96
 2 0 0 781.18 12.71
 -2 0 0 724.37 11.41
 -2 0 0 740.49 11.46
 2 0 0 771.12 12.01
 2 0 0 762.52 12
 -2 0 0 744.91 11.46
 2 0 0 762.88 11.99
 2 0 0 770.21 12.02
 2 0 1 0.14 0.53
 2 0 1 -0.03 0.66
 2 0 1 0.08 0.64
 2 0 1 0.4 0.67
 2 0 1 0.24 0.55
 2 0 1 -0.12 0.63
 2 0 1 0.4 0.55
 2 0 1 0.35 0.54
 -2 0 -1 0.25 0.23
 -2 0 -1 0.22 0.34
 2 0 1 0.36 0.65
 2 0 1 0.55 0.64
 2 0 1 0.76 0.66
 2 0 1 0.34 0.58
 2 0 1 0.16 0.54
 2 0 1 0.32 0.67
 2 0 1 0.21 0.61
 2 0 1 0.03 0.56
 2 0 1 0.68 0.92
 2 0 1 0.26 0.82
 -2 0 -1 0.11 0.21
 2 0 1 0.04 0.56
 2 0 1 0.47 0.58
 2 0 1 0.28 0.57
 -2 0 -1 0.03 0.21
 2 0 2 5160.84 76.92
 2 0 2 5091.27 76.8
 2 0 2 5327.21 76.87
 2 0 2 5159.67 77.01
 2 0 2 5259.96 77.01
 2 0 2 5358.45 76.95
 2 0 2 5261.35 76.91
 2 0 2 5257.93 77.02
 2 0 2 5275.16 76.9
 -2 0 -2 4891.04 76.46
 2 0 2 5372.12 77.2
 2 0 2 5407.25 77.05
 2 0 2 5361.15 77.19
 2 0 2 5333.79 77.57
 2 0 2 5259.01 76.92
 2 0 2 5256.81 76.86
 2 0 2 5013.34 76.79
 2 0 2 5254.5 76.91
 2 0 2 5267.35 76.99
 2 0 2 5241.51 77.44
 -2 0 -2 5166.16 76.41
 -2 0 -2 5189.26 76.41
 2 0 2 5324.57 76.94
 -2 0 -2 5181.65 76.46
 2 0 2 5362.79 76.95
 2 0 2 5380.65 77.02
 2 0 2 5337.45 76.94
 2 0 3 -0.03 0.67
 2 0 3 -0.14 0.8
 2 0 3 0.17 0.68
 2 0 3 0.03 0.55
 2 0 3 0.8 0.57
 2 0 3 0.01 0.53
 2 0 3 0.3 0.5
 2 0 3 -0.17 0.68
 2 0 3 0.89 0.58
 -2 0 -3 -0.21 0.34
 -2 0 -3 -0.22 0.41
 2 0 3 -0.04 0.63
 2 0 3 0.06 0.36
 2 0 3 0.64 0.63
 2 0 3 -0.03 0.52
 2 0 3 -0.01 0.64
 2 0 3 0.06 0.98
 2 0 3 0.44 0.74
 -2 0 -3 0.04 0.34
 -2 0 -3 -0.12 0.34
 2 0 3 -0.11 0.59
 -2 0 -3 0.14 0.33
 2 0 4 956.83 15.23
 2 0 4 969.27 15.12
 2 0 4 963.75 15.26
 2 0 4 961.56 15.28
 2 0 4 952.62 15.27
 2 0 4 970.09 15.3
 -2 0 -4 948.68 15.07
 -2 0 -4 964.68 15.01
 2 0 4 922.17 14.91
 2 0 4 979.77 15.89
 2 0 4 939.3 15.18
 2 0 4 984.67 15.14
 2 0 4 981.44 15.33
 2 0 4 988.85 15.51
 -2 0 -4 939.18 14.96
 -2 0 -4 943.03 14.97
 -2 0 -4 940.16 14.99
 2 0 5 0.38 0.68
 2 0 5 0.1 0.69
 2 0 5 0.03 0.64
 -2 0 -5 -0.08 0.48
 -2 0 -5 0.1 0.56
 2 0 5 -0.18 0.56
 2 0 5 0.16 0.74
 2 0 5 -0.03 0.96
 2 0 5 0.15 0.71
 -2 0 -5 -0.03 0.46
 2 0 5 -0.33 0.7
 2 0 5 0.08 0.65
 2 0 6 44.26 1.58
 2 0 6 38.06 1.35
 2 0 6 43.23 1.59
 2 0 6 37.07 1.39
 2 0 6 41.91 1.79
 -2 0 -6 40.46 1.38
 -2 0 -6 39.07 1.36
 2 0 6 38.56 1.37
 2 0 6 41.59 1.3
 2 0 7 -0.17 0.59
 -2 0 -7 0.12 0.63
 2 0 7 1.14 0.88
 -2 0 -7 -0.17 0.57
 2 0 7 0.1 0.62
 2 0 8 985.39 16.4
 -2 0 -8 1016.45 16.56
 2 0 8 1019.48 16.67
 2 0 8 1030.84 16.69
 2 0 8 996.36 16.62
 -2 0 -9 0.38 0.66
 2 0 9 0.14 0.76
 -2 0 -9 -0.14 0.61
 2 0 9 0.51 0.76
 2 0 9 0.03 0.74
 2 0 10 77.75 2.62
 -2 0 -10 81.09 2.59
 2 0 10 73.43 2.45
 -2 0 -10 81.01 2.48
 2 0 11 -0.39 0.91
 -2 0 -11 0.08 0.78
 -2 0 -11 2 0.88
 2 0 11 0.46 0.83
 2 0 12 30.88 1.8
 -2 0 -12 34.25 1.8
 -2 0 -12 34.4 1.9
 2 0 12 29.43 1.87
 2 0 13 0.14 0.97
 2 0 13 0.1 1.01
 -2 0 -13 -0.2 0.96
 -2 0 -14 290.69 6.98
 -2 0 -14 295.05 6.78
 -2 0 -15 0.47 0.96
 -2 0 -15 -0.06 1.01
 -2 0 -16 298.38 6.85
 -2 0 -16 294.51 6.66
 2 0 17 1.15 1.12
 -2 0 -17 0.23 0.88
 -2 0 -18 2.79 0.85
 2 0 18 4.78 1.07
 -2 0 -18 2.33 0.74
 2 0 18 2.45 0.88
 2 0 18 3.64 0.95
 2 0 19 -0.12 0.55
 -2 0 -19 0.4 0.53
 2 0 19 0.57 0.71
 2 1 -19 63.93 1.97
 2 1 -19 64.05 1.96
 2 1 -19 64.61 1.99
 2 -1 -19 65.47 1.98
 2 -1 -19 67.44 2.01
 2 -1 -19 63.58 1.95
 -2 -1 19 55.99 2.03
 -2 1 19 55.29 2
 -2 -1 19 53.21 2.07
 -2 1 19 53.63 2.03
 -2 -1 19 54.45 2
 -2 1 19 52.22 2
 2 -1 -18 5.92 1.01
 2 1 -18 8.32 1.09
 -2 -1 18 7.52 1.19
 -2 1 18 5.96 1.12
 -2 -1 18 7.19 1.18
 -2 1 18 7.34 1.15
 -2 1 18 7.16 1.1
 -2 -1 18 7.29 1.1
 2 1 -17 4.49 1.1
 2 -1 -17 3.7 1.06
 -2 -1 17 3.61 1.08
 -2 1 17 3.71 1.16
 -2 1 17 5.24 1.21
 -2 -1 17 5.28 1.25
 -2 -1 17 4.67 1.25
 -2 1 17 4.17 1.11
 -2 1 16 0.88 1.04
 -2 -1 16 1.53 1.07
 -2 -1 16 2.66 1.32
 -2 1 16 1.17 1.17
 2 1 -15 16.28 1.4
 -2 -1 15 17.15 1.67
 -2 1 15 22.17 1.87
 -2 1 15 21.5 1.98
 -2 -1 15 21.11 1.95
 -2 1 15 23.21 1.91
 -2 -1 15 20.89 2.02
 2 1 -14 351.94 7.56
 -2 1 14 371.75 8.15
 -2 -1 14 378.03 8.07
 -2 -1 14 365.09 8.37
 -2 1 14 366.23 8.17
 -2 -1 14 372.86 8.56
 2 1 -13 21.82 1.49
 2 -1 -13 23.77 1.65
 -2 1 13 23.38 1.83
 -2 -1 13 22.81 1.76
 -2 -1 13 23.15 1.96
 -2 1 13 22.01 1.8
 -2 -1 13 23.44 2.06
 2 1 -12 589.35 10.86
 2 -1 -12 596.83 11.16
 -2 1 12 583.22 11.34
 -2 -1 12 608.2 11.33
 -2 -1 12 601.6 11.9
 -2 -1 12 601.49 11.74
 -2 1 12 599.99 11.43
 2 -1 -11 0.65 0.81
 2 1 -11 1.63 0.7
 2 1 -11 1.29 1.14
 -2 -1 11 2.57 0.98
 -2 1 11 0.4 0.92
 -2 1 11 0.82 0.95
 -2 -1 11 0.42 1.04
 2 1 -10 12.57 0.99
 2 -1 -10 10.9 1.1
 -2 -1 10 12.17 1.23
 -2 1 10 12.63 1.24
 2 1 -10 12.99 1.6
 -2 -1 10 14.13 1.43
 -2 1 10 11.1 1.19
 2 1 -9 1.37 0.58
 2 -1 -9 1.91 0.73
 2 1 -9 1.69 0.58
 -2 1 9 0.99 0.8
 2 1 -9 1.38 1.15
 2 -1 -9 1.86 0.99
 -2 -1 9 0.78 0.9
 2 1 -8 1289.52 22.42
 -2 1 8 1324.53 21.42
 2 -1 -8 1304.19 21.99
 2 1 -8 1319.92 20.91
 2 1 -8 1307.56 21.02
 2 -1 -8 1323.76 21.29
 2 -1 -8 1364.53 21.59
 -2 1 7 0.29 0.78
 -2 -1 7 0.36 0.85
 2 1 -7 0.25 0.8
 2 -1 -7 0.03 0.74
 2 1 -7 0.31 0.6
 2 -1 -7 1.74 0.55
 2 1 -7 0.54 0.6
 2 -1 -7 0.03 0.89
 2 1 -7 0.71 0.7
 2 1 -6 2975.85 44.67
 2 -1 -6 2928.84 44.78
 2 1 -6 2956.73 44.57
 2 -1 -6 2918.41 44.57
 2 1 -6 2968.44 45.53
 -2 -1 6 2905.24 45.1
 2 1 -6 2855.48 45.31
 2 -1 -6 2985.77 45.35
 2 -1 -6 2925.2 44.75
 2 1 -6 2890.1 44.41
 2 1 -6 2941.48 44.85
 2 -1 -6 2812.16 45.24
 2 -1 -6 2924.9 44.82
 2 1 -6 2921.8 44.4
 2 1 -6 2854.39 44.83
 2 -1 -6 2900.43 44.55
 2 -1 -5 0.46 0.51
 2 1 -5 0.67 0.45
 2 1 -5 0.41 0.42
 -2 1 5 -0.1 0.67
 2 -1 -5 -0.29 1.01
 2 -1 -5 -0.33 0.6
 -2 -1 5 0.58 0.72
 2 1 -5 0.43 0.92
 2 1 -5 0.4 0.95
 2 -1 -5 0.93 0.91
 2 -1 -5 0.63 0.78
 2 -1 -5 0.2 0.63
 2 -1 -5 0.62 0.86
 2 1 -5 0.09 0.69
 2 1 -5 0.36 0.52
 2 1 -5 0.29 0.49
 2 1 -5 0.74 0.71
 2 -1 -5 2.48 0.63
 2 -1 -5 0.33 0.6
 2 1 -4 3.62 0.65
 2 -1 -4 3.43 0.67
 2 1 -4 2.47 0.53
 2 -1 -4 2.64 0.66
 2 -1 -4 2.31 0.6
 2 -1 -4 2.14 0.43
 2 1 -4 2.8 0.4
 2 1 -4 2.98 0.38
 2 -1 -4 3.73 0.98
 2 1 -4 3.12 1.09
 -2 1 4 2.34 0.6
 2 -1 -4 2.41 0.77
 2 -1 -4 3.01 0.7
 2 -1 -4 2.99 0.64
 2 1 -4 2.2 0.99
 2 1 -4 2.85 0.93
 2 -1 -4 3.13 1.12
 2 -1 -4 3.09 0.9
 -2 -1 4 2.74 0.62
 2 1 -4 2.73 0.44
 2 1 -4 2.5 0.66
 2 -1 -4 3.74 0.83
 2 1 -4 2.29 0.54
 2 -1 -4 2.45 0.68
 2 1 -4 2.77 0.65
 2 -1 -4 2.4 0.79
 2 -1 -4 2.27 0.61
 2 -1 -4 3.31 0.76
 2 -1 -3 3.37 0.76
 2 -1 -3 3.3 0.69
 2 1 -3 3.61 0.64
 2 -1 -3 4.07 0.76
 2 -1 -3 3.77 0.75
 2 1 -3 4.03 0.67
 2 1 -3 3.93 0.74
 2 -1 -3 3.72 0.63
 2 1 -3 3.66 0.6
 2 -1 -3 3.94 0.63
 2 -1 -3 4.73 0.68
 2 1 -3 3.46 0.73
 2 -1 -3 3.8 0.7
 2 1 -3 3.55 0.57
 2 -1 -3 3.52 0.68
 2 -1 -3 4.41 0.66
 2 1 -3 4.14 0.66
 2 1 -3 3.44 0.36
 2 -1 -3 2.01 0.2
 2 1 -3 2.9 0.32
 -2 1 3 2.71 0.52
 2 -1 -3 3.11 0.88
 2 1 -3 3 0.98
 2 -1 -3 3.37 0.7
 2 -1 -3 3.44 0.67
 2 -1 -3 2.67 0.73
 -2 -1 3 3.07 0.55
 2 1 -3 2.55 0.88
 -2 -1 3 3.37 0.6
 2 -1 -3 3.76 1.08
 2 1 -3 2.89 0.99
 2 -1 -3 3.39 0.96
 2 1 -3 3.13 0.39
 2 1 -3 5.02 0.79
 2 -1 -3 3.2 0.72
 2 -1 -3 3.14 0.63
 2 -1 -2 46.54 1.43
 2 1 -2 49.53 1.5
 2 -1 -2 46.84 1.46
 2 1 -2 45.62 1.35
 2 -1 -2 44.6 1.36
 2 -1 -2 46.94 1.47
 2 1 -2 44.99 1.33
 2 1 -2 46.22 1.31
 2 -1 -2 45.24 1.48
 2 -1 -2 46.76 1.39
 2 1 -2 45.36 1.47
 2 -1 -2 46.94 1.37
 2 1 -2 47.58 1.45
 2 -1 -2 45.13 1.4
 2 1 -2 46.62 1.35
 2 -1 -2 47.43 1.42
 2 1 -2 47.58 0.95
 2 1 -2 45.89 0.89
 2 1 -2 47.76 1.56
 2 -1 -2 44.57 1.63
 2 1 -2 46.9 1.56
 2 1 -2 47.71 1.78
 2 1 -2 48.58 1.73
 2 -1 -2 49.94 1.58
 -2 1 2 50.42 1.1
 2 -1 -2 47.92 1.57
 2 -1 -2 47.81 1.42
 2 -1 -2 45.16 1.43
 2 -1 -2 48.4 1.46
 2 -1 -2 45.67 1.43
 2 1 -2 45.63 1.35
 2 1 -2 47.51 1.43
 2 -1 -2 46.09 1.9
 2 1 -2 48.3 1.97
 -2 -1 2 47.99 1.19
 2 -1 -2 47.81 1.84
 -2 -1 2 46 1.25
 2 1 -2 40.01 0.94
 2 1 -2 43.19 1
 2 1 -2 46.03 1.46
 2 1 -2 46.89 1.36
 2 -1 -2 48.35 1.48
 2 -1 -2 46.25 1.46
 2 -1 -2 45.11 1.41
 2 1 -2 47.17 1.48
 2 1 -1 409.99 6.74
 2 -1 -1 406.11 6.96
 2 -1 -1 406.19 6.89
 2 1 -1 399.63 6.94
 2 1 -1 406.3 6.78
 2 -1 -1 409.38 6.84
 2 -1 -1 408.16 6.86
 2 1 -1 417.69 6.89
 2 -1 -1 408.89 7.01
 2 -1 -1 413.56 6.88
 2 1 -1 417.46 7.03
 2 -1 -1 410.38 6.89
 2 1 -1 415.76 6.89
 2 -1 -1 414.19 6.85
 2 1 -1 419.8 6.87
 2 -1 -1 415.01 6.91
 2 1 -1 417.48 6.88
 2 1 -1 415.78 6.88
 2 1 -1 390.71 6.17
 2 1 -1 402.73 7.03
 2 -1 -1 410.48 7.42
 2 -1 -1 405.3 7.12
 2 -1 -1 407.71 7.03
 -2 1 1 394.9 6.28
 2 1 -1 412.38 7.29
 2 1 -1 405.8 7.05
 2 -1 -1 411.81 7.05
 2 1 -1 403.06 7.24
 2 1 -1 414 6.91
 2 -1 -1 416.78 6.87
 2 1 -1 410.93 6.77
 2 1 -1 405.22 6.89
 2 -1 -1 394.23 6.84
 2 -1 -1 411.6 6.88
 2 -1 -1 406.21 6.91
 2 1 -1 412.25 6.88
 2 -1 -1 420.38 7.59
 2 1 -1 409.56 7.66
 -2 -1 1 387.98 6.46
 -2 -1 1 394.24 6.55
 2 1 -1 406.65 6.23
 2 1 -1 412.73 6.9
 2 1 -1 407.98 6.9
 2 -1 -1 404.73 6.89
 2 -1 -1 401.67 6.88
 2 -1 -1 413.53 6.9
 2 1 -1 411.15 6.9
 2 -1 -1 409.57 6.91
 2 1 -1 404.26 6.79
 2 -1 0 1620.76 25.57
 2 -1 0 1642.58 25.52
 2 -1 0 1676.08 25.68
 2 1 0 1657.34 25.47
 2 -1 0 1649.18 25.51
 2 -1 0 1634.52 25.49
 2 1 0 1636.14 25.44
 2 1 0 1655.44 25.63
 2 1 0 1785.48 25.73
 2 1 0 1648.49 25.64
 2 1 0 1672.78 25.5
 2 -1 0 1689.27 25.59
 2 -1 0 1684.79 25.7
 2 -1 0 1655.73 25.59
 2 1 0 1768.29 25.74
 2 -1 0 1677.92 25.59
 2 1 0 1642.08 25.51
 2 1 0 1641.31 25.61
 2 1 0 1671.76 25.51
 -2 -1 0 1621.7 25.16
 2 1 0 1543.09 24.88
 2 -1 0 1674.43 26.15
 2 -1 0 1666.48 25.78
 2 1 0 1673.65 25.73
 2 1 0 1681.98 25.75
 2 -1 0 1660.13 25.72
 2 1 0 1709.48 26.06
 2 -1 0 1682.97 25.74
 2 1 0 1664.67 25.84
 2 1 0 1675.2 25.49
 2 -1 0 1649.27 25.55
 2 1 0 1677.69 25.52
 2 -1 0 1641.44 25.52
 2 1 0 1673.5 25.52
 2 -1 0 1683.97 25.61
 2 -1 0 1669.86 25.52
 2 1 0 1670.41 25.52
 2 1 0 1671.44 25.54
 2 1 0 1698.28 26.35
 2 -1 0 1688.01 26.29
 -2 -1 0 1631.26 25.13
 -2 -1 0 1638.72 25.2
 2 -1 0 1660.29 25.55
 2 1 0 1660.72 25.53
 2 -1 0 1669.67 25.54
 2 1 0 1670.82 25.48
 2 -1 0 1660.79 25.59
 2 1 0 1654.9 25.54
 2 1 0 1656.46 25.53
 2 -1 0 1662.42 25.54
 2 1 1 108.82 2.37
 2 1 1 109.86 2.34
 2 1 1 111.24 2.5
 2 -1 1 109.81 2.33
 2 -1 1 109.67 2.52
 2 -1 1 109.37 2.35
 2 1 1 106.98 2.48
 2 -1 1 105.56 2.44
 2 -1 1 107.7 2.37
 2 1 1 116.98 2.52
 2 -1 1 110.81 2.43
 2 1 1 112.71 2.33
 2 -1 1 111.09 2.43
 2 1 1 108.04 2.32
 2 -1 1 113.88 2.46
 2 -1 1 108.21 2.45
 2 1 1 112.45 2.31
 2 1 1 108.45 2.47
 -2 1 -1 103.98 1.83
 -2 -1 -1 107.17 2.15
 2 1 1 107.69 1.81
 -2 1 -1 106.9 1.89
 2 -1 1 115 2.58
 2 1 1 111.22 2.56
 2 -1 1 113.75 2.89
 2 1 1 113.59 2.53
 2 1 1 111.07 2.55
 2 -1 1 112.6 2.56
 2 1 1 109.07 2.81
 2 1 1 107.21 1.81
 2 -1 1 109.7 2.53
 2 1 1 111.61 2.41
 2 -1 1 109.2 2.38
 2 1 1 109.89 2.34
 2 -1 1 110.84 2.39
 2 -1 1 111.38 2.46
 2 -1 1 113.75 2.47
 2 -1 1 111.57 2.36
 2 1 1 112.23 2.37
 2 1 1 108.67 2.33
 2 1 1 110.25 2.35
 2 1 1 114.44 2.93
 2 1 1 115.2 1.9
 2 -1 1 114.82 2.89
 -2 -1 -1 111.39 2.1
 -2 -1 -1 111.03 2.1
 2 1 1 110.87 2.37
 2 -1 1 111.37 2.39
 2 -1 1 112.93 2.39
 2 -1 1 111.9 2.46
 2 1 1 112.43 2.36
 2 1 1 108.98 2.36
 2 -1 1 112.76 2.38
 2 1 1 109.7 2.37
 2 -1 2 0.47 0.71
 2 1 2 1.05 0.67
 2 1 2 2.37 0.73
 2 -1 2 0.99 0.67
 2 1 2 1.24 0.56
 2 -1 2 0.62 0.54
 2 -1 2 0.93 0.7
 2 1 2 0.91 0.72
 2 -1 2 1.15 0.53
 2 1 2 0.32 0.52
 2 -1 2 2.1 0.59
 2 -1 2 0.68 0.59
 2 -1 2 0.56 0.59
 2 1 2 0.88 0.51
 2 1 2 1.37 0.51
 2 1 2 2.68 0.69
 2 -1 2 0.89 0.65
 -2 -1 -2 1.84 0.41
 -2 -1 -2 0.69 0.47
 -2 1 -2 0.71 0.27
 -2 1 -2 0.84 0.32
 2 1 2 0.84 0.29
 2 1 2 0.92 0.29
 2 -1 2 5.22 0.78
 2 -1 2 2.3 0.72
 2 -1 2 1.82 0.69
 2 1 2 1.6 0.7
 2 1 2 0.83 0.59
 2 1 2 1.71 0.68
 2 1 2 0.74 0.54
 2 -1 2 1.4 0.57
 2 1 2 0.95 0.56
 2 1 2 0.57 0.57
 2 -1 2 1.95 0.57
 2 1 2 0.76 0.55
 2 -1 2 0.73 0.65
 2 -1 2 1.09 0.58
 2 -1 2 0.56 0.71
 2 1 2 0.32 0.59
 2 -1 2 1.15 0.64
 2 -1 2 -0.19 0.97
 2 1 2 0.37 0.92
 2 1 2 0.26 0.81
 2 -1 2 0.66 0.79
 2 1 2 0.77 0.3
 -2 1 -2 0.79 0.29
 -2 -1 -2 0.76 0.34
 -2 -1 -2 1.14 0.3
 -2 -1 -2 0.89 0.34
 2 -1 2 1.35 0.59
 2 1 2 0.85 0.57
 2 -1 2 0.96 0.64
 2 1 2 1.23 0.61
 2 -1 3 1729.67 26.86
 2 1 3 1684.35 26.81
 2 1 3 1749.73 26.85
 2 -1 3 1744.58 26.99
 2 1 3 1783.04 26.94
 2 -1 3 1775.13 26.92
 2 -1 3 1810.14 26.76
 2 -1 3 1758.25 26.8
 2 1 3 1748.24 26.71
 2 1 3 1768.46 26.93
 2 -1 3 1776.37 26.78
 2 1 3 1728.65 26.68
 2 1 3 1758.03 26.72
 2 -1 3 1786.33 26.96
 2 -1 3 1776.53 26.94
 2 -1 3 1784.18 26.96
 -2 -1 -3 1760.68 26.86
 -2 1 -3 1774.46 26.45
 -2 -1 -3 1692.23 26.62
 -2 1 -3 1770.81 26.52
 2 -1 3 1600.33 26.22
 2 1 3 1842.76 26.84
 2 -1 3 1790.37 27.5
 2 1 3 1610.29 26.54
 2 1 3 1774.23 27.52
 2 -1 3 1775.92 26.84
 2 1 3 1763.49 26.69
 2 -1 3 1765.96 26.82
 2 1 3 1778.34 26.72
 2 -1 3 1777.94 26.97
 2 -1 3 1807.31 26.86
 2 -1 3 1813.65 27.01
 2 1 3 1767.63 26.73
 -2 1 -3 1616.37 26.43
 2 1 3 1757.21 27.26
 2 1 3 1807.78 26.54
 2 -1 3 1851.41 27.37
 2 -1 3 1633.48 26.27
 2 -1 3 1630.17 26.22
 -2 -1 -3 1755.35 26.55
 2 -1 3 1786.49 26.85
 2 1 3 1766.64 26.84
 -2 -1 -3 1744.37 26.55
 2 -1 4 322.47 5.66
 2 1 4 315.73 5.59
 2 -1 4 316.9 5.81
 2 1 4 321.36 5.63
 2 1 4 323.69 5.75
 2 -1 4 322.82 5.72
 2 -1 4 314.91 5.78
 2 1 4 319.78 5.5
 2 -1 4 330.52 5.86
 2 -1 4 337.4 5.88
 2 -1 4 323.26 5.57
 2 -1 4 322.15 5.74
 2 1 4 329.13 5.61
 2 1 4 321.92 5.61
 2 1 4 320.16 5.74
 -2 1 -4 327.42 5.41
 -2 -1 -4 307.64 5.62
 -2 1 -4 320.47 5.47
 2 1 4 318.59 6.28
 2 -1 4 304.7 5.26
 2 1 4 311.35 5.52
 2 -1 4 332.76 6.27
 2 1 4 327.23 5.63
 2 -1 4 324.77 5.6
 2 1 4 316.14 5.56
 2 1 4 326.07 5.51
 -2 1 -4 317.97 5.46
 2 1 4 321.76 5.94
 2 -1 4 326.32 6.1
 2 -1 4 314.35 5.31
 -2 -1 -4 328.83 5.5
 -2 -1 -4 325.04 5.49
 -2 -1 -4 313.98 5.5
 2 1 5 1.32 0.72
 2 -1 5 1.41 0.94
 2 -1 5 1.47 0.77
 2 1 5 1.45 0.65
 2 -1 5 1.36 0.7
 2 1 5 1.75 0.63
 2 -1 5 2.24 0.79
 2 1 5 1.35 0.61
 2 -1 5 2.17 0.8
 2 -1 5 2.21 0.54
 2 1 5 1.01 0.7
 2 -1 5 3.39 0.77
 2 -1 5 1.13 0.69
 2 1 5 1.06 0.58
 -2 -1 -5 1.84 0.68
 -2 1 -5 1.75 0.48
 -2 1 -5 1.44 0.52
 2 -1 5 1.75 0.55
 2 1 5 1.27 0.63
 2 1 5 1.39 0.56
 2 1 5 1.76 0.67
 2 -1 5 1.54 0.57
 2 1 5 1.55 1.02
 2 -1 5 1.15 1
 2 1 5 1.56 0.71
 -2 1 -5 1.09 0.56
 -2 -1 -5 1.25 0.51
 -2 -1 -5 2.34 0.55
 -2 -1 -5 1.29 0.53
 2 -1 6 988.52 15.39
 2 -1 6 959.54 15.28
 2 1 6 921.83 15.09
 2 -1 6 925 15.59
 2 1 6 952.31 15.33
 2 -1 6 969.78 15.31
 2 1 6 998.26 15.42
 2 1 6 957.93 15.34
 2 1 6 992.56 15.41
 -2 1 -6 967.53 15.27
 2 -1 6 926.66 15.25
 2 -1 6 954.08 15.78
 2 1 6 978.92 16.03
 2 1 6 966.43 15.51
 2 1 6 979.9 15.44
 2 1 6 907.87 15.27
 -2 1 -6 955.48 15.36
 2 -1 6 965.55 15.35
 -2 -1 -6 954.27 15.37
 -2 -1 -6 958.44 15.38
 -2 -1 -6 942.04 15.37
 2 1 7 346.38 6.26
 2 -1 7 351.26 6.62
 2 1 7 336.21 6.07
 2 -1 7 349.48 6.62
 2 -1 7 340.26 6.04
 2 1 7 347.1 6.26
 -2 1 -7 351 6.23
 -2 -1 -7 346.94 6.52
 2 1 7 352.09 6.74
 2 -1 7 331.99 6.2
 2 1 7 345.17 6.31
 2 -1 7 337.21 6.29
 -2 1 -7 353.07 6.29
 2 1 7 336.46 6.07
 2 -1 7 344.22 6.47
 2 -1 7 334.1 6.02
 -2 -1 -7 347.62 6.27
 2 -1 8 636.82 11.14
 2 1 8 656.74 11.49
 -2 1 -8 651.65 11.11
 -2 -1 -8 670.82 11.48
 -2 1 -8 654.34 11.06
 2 -1 8 629.09 11.21
 2 -1 8 682.6 11.3
 2 -1 8 663.84 11.52
 2 -1 8 663.48 11.52
 -2 1 -9 703.12 12
 -2 -1 -9 703.01 12.31
 -2 1 -9 683.85 11.89
 -2 1 -9 708.81 12.05
 2 -1 9 681.53 12.01
 2 1 9 686.69 12.35
 -2 -1 -9 716.65 12.05
 2 -1 9 703.91 12.32
 2 -1 9 708.88 12.34
 -2 -1 -10 9.75 1.01
 2 -1 10 8.09 1.12
 -2 1 -10 11.14 1.06
 2 -1 10 8.97 1.06
 2 1 10 9.28 1.2
 -2 1 -10 10.97 1.04
 -2 -1 -10 10.14 1.13
 -2 1 -10 9.28 0.93
 2 -1 10 11.89 1.22
 2 -1 10 9.45 1.14
 -2 -1 -11 114.23 3.18
 2 -1 11 103.84 3.23
 2 1 11 96.17 3
 2 -1 11 103.51 3.16
 2 1 11 107.63 3.43
 -2 1 -11 113.31 3.22
 -2 -1 -11 108.93 3.37
 2 -1 11 109.19 3.26
 2 -1 11 112.51 3.28
 2 -1 12 3.6 1.01
 2 1 12 3.67 1.18
 -2 -1 -12 5.01 0.98
 -2 -1 -12 4.7 1.12
 -2 1 -12 3.47 1
 2 -1 12 3.09 1.06
 2 1 12 3.7 1
 2 -1 12 3.65 1.1
 -2 -1 -13 446.96 8.35
 2 -1 13 360.63 8.07
 2 1 13 368.19 7.94
 -2 -1 -13 420.43 8.8
 -2 1 -13 418.5 8.34
 -2 -1 -13 411.83 8.49
 2 1 13 376.02 8.31
 2 1 14 66.33 2.69
 2 1 14 68.17 2.89
 -2 -1 -14 81.35 3.26
 -2 1 -14 76.2 2.94
 -2 -1 -14 75.51 3.01
 -2 -1 -15 11.45 1.53
 -2 1 -15 11.43 1.36
 -2 -1 -15 10.75 1.41
 -2 1 -16 213.97 5.52
 -2 1 -16 215.73 5.36
 -2 -1 -16 215.54 5.61
 2 -1 17 18.08 1.5
 -2 1 -17 15.96 1.39
 -2 -1 -17 14.87 1.39
 -2 1 -17 13.26 1.28
 -2 1 -18 153.95 4.08
 -2 -1 -18 152.25 4.12
 2 1 18 192.15 4.59
 2 -1 18 195.61 4.61
 2 -1 18 187.7 4.56
 2 1 18 192.43 4.61
 2 1 18 199.4 4.26
 2 -1 18 185.86 3.89
 2 1 18 174.06 4.03
 2 -1 18 190.93 4.31
 -2 -1 -19 20.25 1.11
 -2 1 -19 21.25 1.13
 2 -2 -19 206.76 4.12
 2 -2 -19 207.64 4.13
 2 2 -19 207.14 4.13
 2 2 -19 208.66 4.14
 -2 2 19 182.64 4.18
 -2 -2 19 185.07 4.29
 -2 2 18 153.59 4.07
 -2 -2 18 155.61 3.97
 2 -2 -18 180.39 4.06
 2 2 -18 176.15 4.06
 -2 -2 18 152.64 4.13
 -2 2 18 157.49 4.03
 -2 -2 18 147.13 4.11
 -2 2 18 155.52 4.07
 -2 -2 17 99.31 3.26
 -2 2 17 95.48 3.31
 2 2 -17 112.86 3.37
 2 -2 -17 109.23 3.33
 -2 -2 17 97.52 3.43
 -2 2 17 97.22 3.28
 -2 -2 17 96.27 3.47
 -2 2 17 95.97 3.34
 -2 2 16 22.9 1.87
 -2 -2 16 22.5 2.01
 -2 2 16 19.05 1.73
 -2 -2 16 22.33 1.76
 -2 -2 15 76.43 3.34
 -2 2 15 77.1 3.11
 -2 -2 15 80.41 3.44
 -2 -2 15 75.49 3.02
 -2 2 15 75.17 3.13
 2 2 -15 73.02 2.67
 -2 -2 14 74.29 3.33
 -2 2 14 71.25 3.01
 -2 -2 14 78.22 3.48
 -2 2 14 78.86 3.2
 -2 -2 14 83.24 3.13
 2 2 -14 66.05 2.71
 2 2 -14 71.81 2.65
 -2 -2 13 142.17 4.6
 -2 2 13 144.43 4.26
 -2 -2 13 145.68 4.75
 -2 -2 13 142.03 4.19
 -2 2 13 137.26 4.31
 2 2 -13 128.05 3.95
 2 2 -13 140.16 3.78
 -2 -2 12 191.4 5.4
 -2 2 12 197.68 5.01
 -2 -2 12 188.61 5.48
 -2 -2 12 196.94 4.97
 -2 2 12 186.02 5.05
 2 2 -12 189.09 5.45
 2 2 -12 181.24 4.8
 2 2 -12 189.68 4.46
 2 2 -11 116.36 3.1
 2 2 -11 111.38 3.12
 2 -2 -11 116.51 3.54
 -2 -2 11 119.56 3.93
 -2 -2 11 119.79 4.07
 -2 2 11 114.96 3.62
 2 2 -11 120.89 4.13
 2 2 -11 113.69 3.51
 2 -2 -11 127.58 3.49
 -2 -2 10 186.96 4.96
 -2 -2 10 194.17 5.15
 2 2 -10 184.79 4.05
 2 2 -10 190.49 4.18
 2 -2 -10 180.95 4.55
 -2 2 10 182.54 4.63
 2 -2 -9 141.14 3.41
 -2 -2 9 136.63 3.91
 -2 -2 9 141.98 4.06
 -2 2 9 132.41 3.65
 2 2 -9 138.1 3.14
 2 2 -9 134.62 3.18
 2 -2 -9 139.11 3.62
 -2 -2 8 706.49 12.74
 2 -2 -8 748.88 12.19
 -2 -2 8 724.93 12.93
 2 -2 -8 694.51 12.33
 2 -2 -8 706.62 12.62
 -2 2 8 714.8 12.51
 2 2 -8 727.79 11.96
 2 -2 -8 713.83 12.4
 2 2 -8 728.46 11.89
 -2 2 7 187.38 4.26
 2 -2 -7 194.41 4.25
 -2 -2 7 195.71 4.48
 2 -2 -7 205.26 4.05
 -2 -2 7 201.44 4.62
 2 2 -7 202.6 4.26
 2 -2 -7 197.4 4.06
 2 -2 -6 322.98 5.76
 2 2 -6 317.43 5.29
 2 -2 -6 304.73 5.53
 2 2 -6 312.17 5.49
 2 -2 -6 297.71 5.67
 2 2 -6 303.35 5.41
 2 -2 -6 299.59 6.23
 2 -2 -6 319.78 5.88
 2 -2 -6 310.34 5.4
 2 -2 -6 313.32 5.59
 2 2 -6 306.43 5.95
 2 -2 -6 331.56 6.3
 -2 -2 6 300.47 6
 -2 -2 6 304.24 6.11
 2 2 -6 311.01 5.77
 2 -2 -6 313.97 5.39
 2 -2 -6 326.98 5.68
 2 2 -6 313.7 5.28
 2 2 -6 300.22 5.49
 2 2 -5 515.25 8.28
 2 -2 -5 527.09 8.74
 2 -2 -5 495.07 8.22
 2 2 -5 506.31 8.3
 2 2 -5 488.57 8.22
 -2 2 5 499.11 8.62
 2 -2 -5 511.96 9.12
 2 2 -5 509.38 8.89
 2 -2 -5 506.91 8.65
 2 -2 -5 510.02 8.38
 2 -2 -5 478.94 8.33
 -2 2 5 497.99 8.32
 2 -2 -5 525.9 9.24
 2 2 -5 525.73 9.5
 -2 -2 5 507.99 8.74
 2 2 -5 502.92 8.52
 2 -2 -5 511.41 8.37
 2 2 -5 491.65 8.13
 2 -2 -5 521.23 8.62
 2 2 -5 504.28 8.42
 2 -2 -5 522 8.58
 2 2 -5 515.45 8.28
 2 2 -4 2971.05 45.9
 2 -2 -4 3098.34 46.33
 2 -2 -4 2947.59 45.58
 2 2 -4 2971.92 45.68
 2 2 -4 2972.63 45.73
 2 -2 -4 3034.46 46.59
 -2 2 4 3030.58 46.01
 2 2 -4 3000.46 46.43
 2 -2 -4 2965.61 46.13
 2 -2 -4 3013.21 46.11
 2 -2 -4 3017.19 45.98
 2 2 -4 3164.67 47.18
 -2 -2 4 2995.07 46.13
 -2 2 4 2952.31 45.73
 2 -2 -4 3121.86 46.89
 2 -2 -4 3012.55 45.71
 -2 -2 4 3006.79 46.23
 2 2 -4 2969.12 45.94
 2 2 -4 3085.06 45.98
 2 -2 -4 3064.13 46.07
 2 -2 -4 3007.47 45.97
 2 -2 -4 3060.5 46.16
 2 2 -4 2995.12 45.72
 2 2 -4 3039.1 45.89
 2 -2 -3 476.99 7.85
 2 -2 -3 472.96 7.95
 2 2 -3 475.73 7.78
 2 -2 -3 485.74 7.9
 2 2 -3 469.83 7.6
 2 -2 -3 470.14 7.92
 2 -2 -3 479.41 8.13
 2 2 -3 476.15 7.79
 2 -2 -3 469.06 7.92
 2 -2 -3 468.22 7.9
 2 -2 -3 436.37 7.23
 2 2 -3 469.64 7.45
 -2 2 3 476 7.63
 2 -2 -3 458.85 8.21
 2 2 -3 471.75 8.25
 2 -2 -3 480.17 7.86
 2 -2 -3 466.38 7.91
 2 -2 -3 469.53 7.86
 2 2 -3 493.84 8.88
 2 -2 -3 471.8 8.62
 -2 2 3 471.76 7.42
 -2 -2 3 464.6 7.81
 2 -2 -3 447.22 7.36
 -2 -2 3 473.09 7.91
 2 2 -3 466.43 7.65
 2 -2 -3 468.45 7.92
 2 2 -3 472.76 8.01
 2 -2 -3 473.44 8.01
 2 -2 -2 2936.6 44.96
 2 -2 -2 2935.06 45.14
 2 2 -2 2929.96 44.83
 2 -2 -2 2897.44 45.04
 2 -2 -2 2984.97 44.96
 2 2 -2 2925.75 44.7
 2 -2 -2 2988.68 44.98
 2 2 -2 2951.66 44.93
 2 -2 -2 2837.99 45.19
 2 -2 -2 3021.54 45.02
 2 -2 -2 2901.05 44.97
 2 -2 -2 2896.43 44.95
 2 2 -2 2918.16 44.43
 2 -2 -2 2866.27 45.24
 2 2 -2 2980.76 45.36
 -2 2 2 2951.16 44.55
 2 2 -2 2938.41 45.15
 2 -2 -2 2984.8 45.14
 2 2 -2 2947.43 45.15
 2 -2 -2 2956.84 45.14
 2 2 -2 2955.88 44.73
 2 -2 -2 2850.01 44.89
 2 -2 -2 3008.65 44.98
 2 -2 -2 2929.15 44.99
 2 -2 -2 2917.39 44.97
 2 2 -2 2941.16 46
 2 -2 -2 2883.26 45.81
 -2 -2 2 2897.69 44.79
 2 -2 -2 2910.55 45.77
 -2 2 2 2923.01 44.4
 -2 -2 2 2989.64 44.89
 2 2 -2 2892.77 44.6
 2 2 -2 2929.3 44.66
 2 2 -2 2939.65 45
 2 2 -2 2947.3 45.02
 2 2 -2 2943.8 45.01
 2 -2 -2 2982.72 45.01
 2 -2 -2 2952.83 45.01
 2 -2 -2 2946.77 45
 2 2 -2 2963.95 44.82
 2 -2 -2 2971.55 45.01
 2 -2 -1 594.48 9.72
 2 -2 -1 597.64 9.77
 2 -2 -1 589.61 9.85
 2 2 -1 596.32 9.54
 2 -2 -1 590.5 9.81
 2 2 -1 591.39 9.61
 2 -2 -1 605.21 9.76
 2 -2 -1 607.76 9.8
 2 -2 -1 597.31 9.75
 2 -2 -1 601.85 9.76
 2 -2 -1 593.03 9.95
 2 2 -1 601.17 9.76
 -2 2 1 580.66 9.34
 -2 -2 1 592.1 9.43
 -2 2 1 578.27 9.34
 2 2 -1 589.11 9.28
 2 2 -1 572.86 9.18
 2 2 -1 587.75 9.28
 2 2 -1 592.25 10.15
 2 2 -1 591.49 9.84
 2 -2 -1 594.74 9.84
 2 -2 -1 590.94 9.82
 -2 2 1 549.31 9.14
 2 2 -1 618.06 10.18
 2 -2 -1 596.71 9.97
 2 2 -1 596.51 9.87
 2 -2 -1 587.23 9.76
 2 -2 -1 584.14 9.65
 2 -2 -1 610.55 9.77
 2 2 -1 598.1 9.52
 2 2 -1 586.69 9.65
 2 -2 -1 587.41 9.72
 2 2 -1 591.25 9.6
 2 -2 -1 616.78 10.52
 -2 -2 1 588.81 9.47
 2 2 -1 602.84 10.63
 2 -2 -1 619.07 10.55
 -2 2 1 582.3 9.19
 -2 -2 1 603.44 9.56
 -2 2 1 599.05 9.09
 2 2 -1 596.22 9.29
 2 2 -1 589.24 9.38
 2 -2 -1 592.23 9.74
 2 2 -1 591.71 9.69
 2 -2 -1 595.58 9.7
 2 2 -1 592.58 9.69
 2 2 -1 590.56 9.68
 2 2 -1 602.61 9.55
 2 -2 -1 597.77 9.7
 2 -2 -1 600.56 9.71
 2 -2 0 45.6 1.48
 2 -2 0 45.91 1.43
 2 -2 0 43.57 1.43
 2 -2 0 43.83 1.41
 2 -2 0 46.79 1.56
 2 -2 0 44.06 1.47
 2 -2 0 44.48 1.42
 2 -2 0 43.73 1.5
 2 2 0 42.51 1.46
 2 -2 0 44.93 1.42
 -2 -2 0 47.97 1.26
 -2 2 0 43.72 0.97
 2 2 0 48.88 1.07
 -2 2 0 45.53 0.98
 2 2 0 48.3 1.06
 2 2 0 46.79 1.5
 2 -2 0 47.02 1.48
 2 2 0 49.22 1.79
 2 2 0 48.18 1.52
 2 -2 0 47.27 1.5
 2 2 0 52.02 1.7
 2 -2 0 47.19 1.6
 2 2 0 43.58 1.33
 2 2 0 44.48 1.3
 2 -2 0 47.74 1.49
 2 -2 0 45.53 1.46
 2 2 0 45.43 1.32
 2 -2 0 45.57 1.41
 2 -2 0 46.09 1.43
 2 2 0 45.55 1.41
 2 2 0 44.89 1.32
 2 2 0 49.66 2
 2 -2 0 47.48 1.92
 2 -2 0 50.15 1.98
 -2 -2 0 48.16 1.26
 -2 2 0 38.71 0.81
 2 2 0 47.3 1.06
 -2 -2 0 47.18 1.29
 -2 2 0 44.38 1
 -2 2 0 42.83 0.92
 2 -2 0 45.32 1.42
 2 2 0 45 1.35
 2 -2 0 45.53 1.37
 2 2 0 43.93 1.34
 2 2 0 44.68 1.34
 2 -2 0 45.66 1.35
 2 2 0 46.47 1.27
 2 -2 0 44.37 1.35
 2 -2 1 0.11 0.69
 2 -2 1 0.39 0.59
 2 -2 1 0.14 0.76
 2 -2 1 0.41 0.7
 2 2 1 0.19 0.67
 2 -2 1 1.09 0.61
 2 -2 1 -0.15 0.63
 2 2 1 0.3 0.49
 2 -2 1 1.22 0.63
 2 2 1 0.31 0.59
 2 -2 1 0.11 0.7
 2 -2 1 0.35 0.64
 2 2 1 0.24 0.48
 -2 -2 -1 0.19 0.49
 -2 2 -1 0.18 0.28
 2 2 1 0.33 0.34
 -2 2 -1 0.27 0.21
 2 -2 1 0.24 0.71
 -2 2 -1 0.25 0.21
 2 2 1 1.57 0.71
 2 -2 1 0.15 0.65
 2 2 1 0.2 0.66
 2 2 1 0.74 0.34
 2 2 1 0.22 0.67
 2 -2 1 0.48 0.67
 2 -2 1 0.02 0.56
 2 -2 1 1.52 0.67
 2 2 1 0.83 0.53
 2 -2 1 0.35 0.68
 2 -2 1 0.02 0.72
 2 2 1 0.41 0.63
 2 2 1 0.88 0.56
 2 -2 1 -0.02 0.63
 2 2 1 1.2 0.64
 2 2 1 0.2 0.52
 2 -2 1 0.25 0.56
 2 2 1 0.32 0.27
 2 2 1 0.43 0.92
 2 -2 1 0.46 0.92
 2 -2 1 0.36 1.05
 -2 2 -1 0.61 0.32
 2 2 1 0.7 0.31
 -2 -2 -1 0.4 0.44
 2 2 1 0.36 0.57
 2 2 1 0.33 0.56
 2 -2 1 0.68 0.58
 -2 -2 -1 0.67 0.45
 2 2 1 0.12 0.5
 2 -2 1 -0.09 0.55
 2 -2 1 0.22 0.62
 2 -2 2 103.95 2.47
 2 -2 2 103.72 2.4
 2 -2 2 100.45 2.37
 2 -2 2 105.11 2.27
 2 -2 2 106.81 2.61
 2 2 2 101.13 2.27
 2 -2 2 103.97 2.48
 2 -2 2 103.31 2.46
 2 2 2 104.62 2.2
 2 2 2 102.33 2.18
 2 -2 2 108.47 2.42
 2 -2 2 103.12 2.45
 2 2 2 107.78 2.49
 -2 2 -2 101.78 1.97
 -2 -2 -2 108.51 2.37
 2 2 2 101.73 2.08
 2 2 2 100.59 2.07
 2 2 2 111.61 2.58
 2 -2 2 106.51 2.52
 2 -2 2 109.68 2.55
 2 2 2 104.58 2.52
 2 2 2 109.22 2.4
 2 2 2 106.34 2.25
 2 2 2 102.39 2.28
 2 -2 2 105.67 2.4
 2 -2 2 108.53 2.51
 2 -2 2 106.41 2.45
 2 -2 2 106.49 2.33
 2 2 2 100.15 2.19
 2 2 2 109.67 2.87
 2 -2 2 104.89 2.96
 2 -2 2 108.99 2.98
 2 2 2 109.42 2
 -2 -2 -2 106.66 2.17
 -2 -2 -2 103.01 2.19
 2 2 2 104.19 2.31
 2 2 2 112.36 2.32
 2 -2 2 105.8 2.33
 2 -2 2 104.91 2.48
 -2 -2 -2 103.68 2.2
 2 2 2 104.8 2.31
 2 -2 2 104.15 2.32
 2 -2 3 203.54 3.98
 2 -2 3 204.21 4.03
 2 -2 3 214.71 3.82
 2 -2 3 206.75 4.2
 2 -2 3 195.71 3.92
 2 2 3 202.02 3.77
 2 2 3 203.24 3.71
 2 -2 3 201.97 4.08
 2 -2 3 202.4 3.89
 2 -2 3 204.87 4.09
 2 2 3 208.42 4.05
 2 -2 3 210.7 4.08
 2 2 3 205.74 3.71
 -2 -2 -3 209.02 4.04
 -2 2 -3 209.65 3.58
 -2 2 -3 203.1 3.65
 2 2 3 198.69 3.82
 2 -2 3 199.26 3.32
 2 -2 3 220.39 4.22
 2 2 3 207.3 3.81
 2 2 3 212.59 4.2
 2 -2 3 210.73 3.9
 2 2 3 204.18 3.73
 2 2 3 208.02 3.79
 2 -2 3 206.35 4.05
 2 -2 3 204.88 3.97
 2 2 3 209.75 3.77
 2 -2 3 208.12 4.59
 2 -2 3 191.53 3.4
 2 2 3 215.73 4.43
 2 -2 3 193.24 3.51
 2 2 3 211.46 3.62
 -2 -2 -3 204.73 3.76
 -2 -2 -3 210.52 3.74
 -2 -2 -3 208.05 3.77
 2 2 3 211.06 3.91
 2 -2 4 368.3 6.54
 2 -2 4 381.97 6.61
 2 -2 4 375.54 6.79
 2 -2 4 385.58 6.65
 2 -2 4 373.97 6.39
 2 2 4 373.64 6.25
 2 2 4 366.41 6.58
 2 2 4 371.84 6.26
 2 2 4 378.15 6.28
 -2 -2 -4 373.81 6.76
 -2 -2 -4 354.76 6.52
 -2 2 -4 363.27 6.29
 -2 2 -4 374.28 6.22
 2 -2 4 369.09 6.04
 2 2 4 372.94 6.31
 2 2 4 356.76 6.46
 2 2 4 378.23 6.3
 2 -2 4 378.74 6.35
 2 2 4 379.99 6.27
 2 -2 4 385.2 6.72
 2 2 4 370.52 6.28
 2 2 4 374.82 6.85
 2 2 4 376 6.27
 2 -2 4 356.4 6.18
 2 -2 4 381.51 7.14
 2 -2 4 352.9 6.09
 -2 -2 -4 378.34 6.38
 -2 -2 -4 370.4 6.35
 -2 -2 -4 381.87 6.39
 2 -2 5 173.53 3.54
 2 -2 5 172.88 3.74
 2 2 5 173.53 3.24
 2 -2 5 168.17 3.61
 2 2 5 175.93 3.28
 2 2 5 175.73 3.28
 2 2 5 165.94 3.52
 2 -2 5 167.69 3.29
 2 -2 5 175.42 3.56
 -2 2 -5 166.98 3.29
 -2 -2 -5 161.85 3.67
 -2 2 -5 168.48 3.36
 2 2 5 166.97 3.56
 2 -2 5 170.84 3.2
 2 2 5 177.65 3.31
 2 2 5 171.53 3.23
 2 -2 5 172.69 3.97
 2 2 5 164.52 3.65
 2 2 5 169.16 3.37
 2 -2 5 165.29 3.33
 2 -2 5 165.06 3.28
 -2 -2 -5 177.93 3.47
 -2 -2 -5 177.86 3.47
 -2 -2 -5 171.14 3.45
 2 2 6 1054.35 17.22
 2 -2 6 1058.15 17.34
 2 -2 6 1070.74 17.16
 2 2 6 1079.13 16.84
 2 -2 6 1091.14 17.43
 2 2 6 1102 16.97
 2 -2 6 1069.32 16.88
 2 -2 6 1052 17.16
 2 -2 6 1089.49 17.72
 2 2 6 1106.5 16.98
 2 -2 6 1090.83 17.72
 -2 -2 -6 1081.82 17.92
 2 -2 6 1062.35 17.01
 2 2 6 1075.91 16.85
 2 2 6 1078.38 17.2
 -2 2 -6 1022.97 17.27
 2 -2 6 1079.14 17.25
 2 -2 6 1047.39 17.53
 2 -2 6 1046.5 17.18
 -2 -2 -6 1113.46 17.31
 -2 -2 -6 1120.25 17.32
 -2 -2 -6 1096.57 17.29
 2 2 7 185.68 4.19
 2 -2 7 180.67 3.73
 2 -2 7 182.34 4.28
 2 -2 7 181.97 4.27
 2 -2 7 184.72 4.01
 -2 2 -7 189.1 3.79
 -2 -2 -7 183.6 4.48
 -2 -2 -7 190.32 4.29
 -2 2 -7 192.73 3.85
 2 -2 7 187.56 3.92
 2 2 7 184.48 3.79
 2 -2 7 185.54 3.98
 2 -2 8 2.81 0.71
 2 2 8 3.34 0.94
 -2 -2 -8 2.89 1.01
 -2 -2 -8 3.07 0.85
 -2 2 -8 4.06 0.66
 -2 2 -8 4.17 0.7
 2 -2 8 2.96 0.85
 2 2 8 3.56 0.97
 2 -2 8 3.93 0.87
 -2 -2 -8 2.88 0.73
 -2 -2 -8 3.13 0.71
 -2 -2 -8 3.61 0.71
 2 -2 9 40.9 1.85
 2 2 9 44.14 2.09
 2 -2 9 41.74 1.67
 -2 2 -9 45.93 1.72
 -2 -2 -9 43.73 2.17
 -2 2 -9 46.68 1.69
 -2 -2 -9 48.02 2.1
 2 -2 9 46.06 2.07
 2 -2 9 45.59 2.06
 -2 -2 -10 149.74 4.37
 -2 2 -10 159.4 3.78
 -2 2 -10 153.73 3.7
 -2 -2 -10 160.04 4.21
 2 -2 10 151.61 4.05
 2 -2 10 151.5 4
 2 -2 10 138.87 3.65
 2 2 10 147.36 4.21
 -2 -2 -10 161.15 3.87
 2 -2 10 163.21 4.19
 2 -2 10 161.45 4.17
 -2 -2 -11 59.23 2.67
 -2 2 -11 55.8 2.18
 -2 2 -11 56.95 2.14
 -2 -2 -11 64.11 2.6
 2 -2 11 55.71 2.44
 2 2 11 53.34 2.52
 -2 -2 -11 61.19 2.27
 2 -2 11 61.54 2.48
 2 -2 11 60.2 2.46
 2 2 12 185.94 5.08
 -2 -2 -12 195.87 5.32
 -2 2 -12 200.94 4.78
 -2 -2 -12 191.56 5.06
 2 -2 12 194 4.87
 2 -2 12 201.7 4.93
 -2 -2 -12 202.34 4.76
 2 -2 12 167.17 4.74
 2 2 12 174.4 4.5
 -2 -2 -13 20.42 1.51
 2 2 13 16.76 1.44
 -2 -2 -13 20.74 1.83
 -2 2 -13 19.77 1.53
 -2 -2 -13 17.61 1.61
 2 2 13 16.32 1.67
 2 2 14 67.23 2.65
 -2 -2 -14 79.85 2.84
 -2 -2 -15 134.7 4.29
 -2 2 -15 137.08 3.95
 -2 2 -16 194.15 5.09
 -2 -2 -16 192.54 5.23
 -2 2 -16 187.18 4.87
 -2 2 -17 15.15 1.34
 -2 -2 -17 15.76 1.44
 -2 2 -17 13.83 1.27
 -2 2 -17 14.28 1.35
 2 2 17 18.58 1.38
 -2 -2 -18 53.37 2.17
 -2 2 -18 53.68 2.11
 2 2 18 70.24 2.5
 2 -2 18 68.62 2.46
 2 -2 18 66.58 2.44
 2 2 18 65.44 2.44
 2 2 18 72.46 2.34
 2 -2 18 72.26 2.37
 -2 2 -18 49.42 2.04
 2 2 19 62.88 1.73
 2 -2 19 61.61 1.81
 2 3 -19 0.99 0.53
 2 -3 -19 0.74 0.52
 -2 -3 19 0.39 0.68
 -2 3 19 1.57 0.64
 -2 -3 18 37.51 1.96
 -2 3 18 38.63 1.84
 -2 -3 18 38.92 2
 -2 3 18 38.39 1.88
 2 -3 -18 44.84 1.78
 2 3 -18 46.83 1.82
 -2 3 18 36.3 1.89
 -2 -3 18 35.3 1.75
 2 3 -18 47.14 1.84
 2 -3 -18 48.86 1.83
 -2 3 17 1.58 1
 -2 -3 17 1.26 0.9
 2 3 -17 3.43 1.01
 2 -3 -17 3.07 0.97
 -2 3 17 3 1.03
 -2 3 17 1.65 1.06
 -2 -3 17 2.44 1.19
 -2 -3 17 1.94 1.11
 -2 -3 16 76.54 2.92
 -2 3 16 77.51 3.12
 2 3 -16 87.36 3.09
 2 -3 -16 88.04 3.09
 -2 -3 16 76.54 3.25
 -2 3 16 78.95 3.01
 -2 -3 16 77.94 3.32
 -2 -3 15 14.6 1.84
 -2 -3 15 17.26 1.89
 -2 3 15 16.86 1.63
 -2 3 15 13.64 1.62
 -2 -3 15 15.34 1.58
 2 3 -15 14.29 1.28
 -2 -3 14 80.91 3.51
 -2 3 14 83.58 3.15
 -2 3 13 7.88 1.34
 -2 -3 13 7.93 1.71
 -2 -3 13 9.79 1.69
 -2 -3 13 9.05 1.38
 2 3 -13 7.86 1.61
 -2 3 13 8.19 1.49
 2 3 -13 6.49 1.17
 2 3 -13 7.57 1.01
 2 3 -12 48.04 1.96
 2 3 -12 46.39 1.98
 -2 -3 12 48.4 2.73
 -2 -3 12 54.42 2.94
 -2 3 12 49.06 2.53
 2 3 -12 50.24 2.85
 -2 -3 12 52.14 2.41
 2 3 -12 46.59 2.31
 2 -3 -12 52.06 2.29
 -2 3 11 25.96 1.89
 2 3 -11 23.33 1.69
 2 3 -11 24.79 1.37
 2 3 -11 26.01 1.4
 -2 -3 11 27.44 2.11
 -2 -3 11 24.99 2.15
 -2 3 10 145.67 4.17
 2 3 -10 146.18 4.1
 2 3 -10 151.16 3.49
 2 3 -10 145.01 3.52
 -2 -3 10 147.55 4.45
 2 -3 -10 147.05 3.64
 -2 -3 10 151.46 4.6
 -2 3 9 1.27 1
 2 -3 -9 0.92 0.65
 2 3 -9 0.47 0.8
 2 3 -9 0.51 0.57
 2 3 -9 1.46 0.58
 -2 -3 9 1 1.13
 -2 -3 9 1.06 1.1
 2 3 -8 23.76 1.61
 -2 -3 8 24.95 1.64
 -2 -3 8 21.34 1.68
 -2 3 8 21.78 1.49
 2 3 -8 22.9 1.11
 2 3 -8 21.94 1.08
 2 3 -7 2.12 0.54
 2 3 -7 2.45 0.55
 -2 3 7 1.95 0.88
 2 -3 -7 2.51 0.83
 2 3 -7 1.9 1.02
 -2 -3 7 2.21 1
 -2 3 7 2.3 0.59
 2 -3 -7 1.81 0.59
 2 3 -7 3.01 0.75
 2 -3 -7 2.05 0.72
 2 3 -6 202.79 3.72
 2 -3 -6 202.19 3.96
 2 3 -6 204.93 4.25
 2 -3 -6 203.43 4.11
 -2 3 6 195.93 3.93
 -2 -3 6 201.71 4.48
 2 -3 -6 204.39 3.89
 -2 -3 6 197 4.52
 2 3 -6 202.44 4.25
 2 -3 -6 204.09 4.02
 2 -3 -6 200.1 4.04
 2 3 -5 198.96 3.74
 2 3 -5 200.62 3.74
 2 -3 -5 196.34 3.7
 2 3 -5 199.86 3.71
 -2 3 5 205.74 4.1
 2 -3 -5 201.52 4.36
 2 3 -5 201.33 4.22
 2 -3 -5 188.93 3.92
 2 -3 -5 201.41 3.96
 2 3 -5 182.41 3.69
 -2 -3 5 198.91 4.24
 -2 3 5 204.39 3.75
 2 -3 -5 199.97 3.68
 2 3 -5 195.05 4.02
 2 -3 -5 199.42 3.99
 2 -3 -5 194.44 3.77
 2 3 -5 202.45 3.75
 2 -3 -4 268.32 5.03
 2 -3 -4 269.75 4.87
 2 3 -4 264.78 4.51
 2 -3 -4 262.87 4.92
 2 -3 -4 262.51 4.93
 2 3 -4 266.99 4.8
 2 3 -4 259.91 4.62
 2 -3 -4 256.39 4.54
 2 3 -4 271.44 5.28
 2 -3 -4 264.36 5.31
 -2 3 4 266.23 4.89
 2 -3 -4 266.86 4.95
 2 -3 -4 270.17 4.89
 2 3 -4 260.93 4.76
 -2 -3 4 268.33 5.13
 -2 3 4 271.5 4.62
 2 3 -4 261.53 4.92
 2 -3 -4 268.75 4.54
 2 -3 -4 258.22 5.08
 2 3 -4 263.23 5.1
 2 -3 -3 349.28 6.3
 2 3 -3 343.55 5.81
 2 -3 -3 349.8 6.18
 2 -3 -3 358.31 6.3
 2 3 -3 365.89 6.16
 2 -3 -3 347.39 6.52
 2 -3 -3 345.5 6.17
 2 -3 -3 347.48 6.16
 2 -3 -3 342.72 5.67
 2 3 -3 348.51 5.82
 -2 3 3 358.9 6.02
 2 -3 -3 342.76 6.49
 2 3 -3 355.68 6.54
 2 -3 -3 349.48 6.25
 2 -3 -3 349.17 6.19
 2 3 -3 352.05 6.05
 2 3 -3 345.19 6.24
 2 -3 -3 346.53 6.1
 -2 -3 3 355.18 6.28
 -2 -3 3 353.62 6.35
 -2 3 3 347.85 5.8
 2 -3 -3 338.68 5.64
 2 3 -3 356.14 6.08
 2 3 -3 357.29 6.13
 2 -3 -3 351.82 6.21
 2 -3 -3 347.65 6.25
 2 3 -3 350.04 6.25
 2 -3 -2 268.63 4.97
 2 3 -2 268.31 4.59
 2 -3 -2 272.9 4.93
 2 -3 -2 264.39 5.01
 2 -3 -2 265.37 4.92
 2 -3 -2 270.13 4.86
 2 -3 -2 262.87 5.18
 2 -3 -2 265.82 4.86
 2 3 -2 257.65 4.56
 2 3 -2 255.45 4.47
 2 3 -2 261.71 5.21
 2 3 -2 252 4.92
 2 -3 -2 259.62 5.12
 2 3 -2 259.02 4.56
 -2 3 2 257.56 4.53
 2 -3 -2 265.55 4.87
 2 3 -2 265.94 4.5
 2 3 -2 261.63 4.63
 2 -3 -2 261.8 4.76
 2 3 -2 274.02 4.76
 -2 -3 2 264.37 4.84
 -2 3 2 258.12 4.47
 2 -3 -2 268.95 5.77
 2 -3 -2 246.8 4.15
 -2 -3 2 266.35 4.92
 -2 3 2 268.79 4.38
 2 3 -2 264.69 4.71
 2 3 -2 266.81 4.67
 2 -3 -2 264.18 4.84
 2 3 -2 264.93 4.83
 2 -3 -2 267.24 4.83
 2 -3 -2 264.99 4.86
 2 3 -2 266.23 4.84
 2 3 -2 259.31 4.81
 2 -3 -2 269.03 4.84
 2 -3 -1 392.53 6.95
 2 -3 -1 387.99 6.77
 2 -3 -1 408.75 6.87
 2 -3 -1 391.09 6.87
 2 -3 -1 397.74 6.88
 2 -3 -1 396.85 6.78
 2 -3 -1 391.5 7.07
 2 -3 -1 398.38 6.79
 -2 -3 1 370.81 6.58
 -2 3 1 379.03 6.47
 -2 3 1 380 6.48
 2 3 -1 385.81 6.43
 2 -3 -1 381.93 6.76
 2 -3 -1 380.03 7.01
 2 3 -1 375.17 6.77
 2 3 -1 384.63 6.43
 2 3 -1 377.62 6.79
 2 -3 -1 385.98 6.78
 2 3 -1 392.21 6.42
 2 3 -1 389.19 6.51
 2 -3 -1 386.04 6.78
 2 -3 -1 388.53 6.66
 2 -3 -1 400.35 6.76
 -2 -3 1 384.3 6.64
 -2 -3 1 385.73 6.71
 -2 3 1 391.1 6.3
 2 3 -1 388.01 6.47
 2 3 -1 389.21 6.55
 2 -3 -1 388.63 6.63
 2 -3 -1 391.15 6.64
 2 3 -1 395.85 6.44
 2 3 -1 381.03 6.62
 2 3 -1 381.15 6.62
 2 -3 -1 393.17 6.65
 2 3 -1 383.45 6.62
 2 -3 -1 382.58 6.73
 2 -3 0 95.75 2.34
 2 -3 0 97.56 2.45
 2 -3 0 98.52 2.36
 2 -3 0 102.41 2.54
 2 -3 0 100.16 2.44
 2 -3 0 99.65 2.37
 2 -3 0 96.78 2.52
 2 -3 0 95.44 2.34
 -2 -3 0 99.31 2.25
 -2 3 0 94.46 1.98
 2 3 0 101.18 2.08
 -2 3 0 94.05 1.97
 2 3 0 97.59 2.35
 2 -3 0 98.84 2.34
 2 -3 0 98.69 2.58
 2 3 0 93.57 2.54
 2 3 0 98.55 2.37
 2 -3 0 99.17 2.36
 2 3 0 99.08 2.06
 2 3 0 97.16 2.25
 2 -3 0 97.28 2.33
 2 3 0 98.2 2.12
 2 -3 0 99.83 2.39
 2 -3 0 96.21 2.27
 2 3 0 97.51 2.11
 -2 -3 0 101.51 2.26
 2 3 0 99.15 2.05
 -2 3 0 98.2 2.01
 -2 -3 0 100.35 2.3
 2 3 0 97.53 2.12
 -2 3 0 94.99 1.91
 2 -3 0 95.85 2.31
 2 -3 0 97.26 2.19
 2 3 0 93.42 2.16
 2 3 0 95.78 2.17
 2 3 0 101.34 2.05
 2 -3 0 97.2 2.19
 2 3 0 95.62 2.17
 2 -3 0 98.89 2.2
 2 -3 1 764.7 12.22
 2 -3 1 779.19 12.21
 2 -3 1 759.69 12.41
 2 -3 1 780.97 12.55
 2 -3 1 769.97 12.36
 2 -3 1 777.92 12.35
 2 -3 1 790.29 12.45
 2 -3 1 776.97 12.34
 -2 -3 -1 761.22 12.2
 2 3 1 763.92 11.96
 -2 3 -1 756.28 11.74
 2 3 1 755.01 11.94
 2 -3 1 769.52 12.29
 2 -3 1 764.39 12.29
 2 3 1 764.53 12.31
 2 3 1 751.14 12.29
 2 3 1 788.19 12.44
 -2 3 -1 762.76 11.74
 2 3 1 775.3 12.04
 2 -3 1 760.58 12.19
 2 -3 1 768.92 12.37
 2 -3 1 772.02 12.23
 2 3 1 765.05 12.04
 2 -3 1 781.51 12.15
 2 -3 1 780.27 13.19
 2 3 1 759.26 11.86
 -2 3 -1 766.08 11.88
 -2 -3 -1 764.7 12.2
 2 3 1 766.99 11.9
 -2 3 -1 754.89 11.99
 -2 -3 -1 777.16 12.15
 2 3 1 769.66 12.06
 2 -3 1 782.9 12.09
 2 -3 1 783.2 12.09
 2 3 1 775.81 12.06
 2 -3 1 775.94 12.08
 2 -3 1 774.97 12.31
 2 3 1 772.21 11.89
 -2 -3 -1 776.56 12.22
 2 3 1 757.87 12.05
 2 -3 2 463.03 7.99
 2 -3 2 467.1 8.16
 2 -3 2 471.38 7.67
 2 -3 2 459.49 7.79
 2 -3 2 458.41 7.94
 2 -3 2 475.67 7.91
 2 -3 2 459.38 7.94
 -2 -3 -2 461.83 7.87
 2 3 2 456.57 7.61
 -2 3 -2 464.9 7.28
 -2 3 -2 450.77 7.44
 2 3 2 456.45 7.61
 2 3 2 475.51 7.97
 2 3 2 464.08 7.79
 2 -3 2 475.51 7.95
 -2 3 -2 461.87 7.28
 2 3 2 463 7.94
 2 -3 2 473.55 7.94
 2 -3 2 465.28 7.82
 2 3 2 463.64 7.54
 2 3 2 460.55 7.47
 2 -3 2 466.19 7.68
 2 -3 2 464.69 7.82
 2 -3 2 470.21 8.7
 2 3 2 444.4 7.42
 2 -3 2 425.57 7.2
 2 3 2 463.14 7.5
 -2 3 -2 458.18 7.57
 2 -3 2 410.24 7.07
 -2 -3 -2 462.53 7.72
 2 -3 2 460.68 7.65
 2 -3 2 462.41 7.66
 2 3 2 454.27 7.63
 2 -3 2 468.05 7.95
 -2 -3 -2 464.67 7.72
 2 3 2 456.65 7.63
 2 3 2 462.85 7.51
 2 -3 3 287.47 5.22
 2 -3 3 292.91 5.42
 2 -3 3 294.58 5.03
 2 -3 3 279.81 5.57
 2 3 3 284.02 5.04
 2 -3 3 290.54 5.22
 -2 3 -3 276.11 4.87
 -2 -3 -3 281.92 5.39
 2 3 3 279.33 5.13
 2 3 3 280.81 5.12
 2 -3 3 289.35 5.4
 2 3 3 302.86 5.46
 2 3 3 276.43 4.98
 2 -3 3 285.43 5.39
 2 3 3 299.62 5.45
 2 -3 3 282.17 5.27
 2 3 3 286.58 4.92
 2 3 3 291.5 4.85
 2 3 3 280.19 5.05
 2 -3 3 291.01 5.1
 2 -3 3 275.77 5.97
 2 3 3 284.95 5.79
 2 -3 3 269.49 4.89
 2 -3 3 258.14 4.73
 2 3 3 277.18 4.86
 -2 -3 -3 282.85 5.11
 -2 -3 -3 282.43 5.08
 2 3 3 292.73 5.02
 2 -3 3 285.71 5.4
 -2 -3 -3 282.4 5.11
 2 -3 4 1285.88 19.74
 2 -3 4 1280.48 20.16
 2 -3 4 1262.38 20.01
 2 3 4 1280.13 19.74
 2 -3 4 1270.02 19.91
 -2 3 -4 1290.33 19.72
 -2 3 -4 1271.42 19.8
 2 3 4 1238.4 20.1
 2 3 4 1245.4 19.59
 2 3 4 1269.28 19.54
 2 -3 4 1261.8 20.12
 2 3 4 1236.96 19.61
 2 3 4 1284.18 19.76
 2 3 4 1288.5 20.54
 2 -3 4 1207.45 19.74
 2 3 4 1297.86 19.74
 2 -3 4 1194.27 19.62
 -2 -3 -4 1268.82 19.9
 -2 -3 -4 1282.2 19.94
 2 3 4 1275.91 19.88
 -2 -3 -4 1283.24 19.94
 2 -3 5 1281.73 20.5
 2 -3 5 1318.38 20.87
 2 -3 5 1281.09 20.46
 2 -3 5 1299.73 20.23
 2 3 5 1296.81 20.07
 2 -3 5 1301.63 20.91
 2 -3 5 1295.84 20.91
 -2 3 -5 1313.15 20.24
 -2 -3 -5 1267.43 20.97
 2 -3 5 1253.21 20.09
 2 -3 5 1309.32 20.7
 2 3 5 1306.77 20.09
 2 -3 5 1245.25 20.31
 2 3 5 1318.73 20.29
 2 3 5 1295.28 20.8
 2 -3 5 1228.38 20.19
 -2 -3 -5 1306.16 20.43
 -2 -3 -5 1311 20.44
 -2 -3 -6 264.54 5.46
 -2 3 -6 270.67 5
 -2 -3 -6 273.85 5.71
 2 3 6 264.39 5.35
 2 -3 6 262.67 5.35
 2 3 6 263.13 4.96
 2 -3 6 262.32 5.08
 2 -3 6 250.17 4.95
 -2 -3 -6 261.55 5.06
 2 -3 6 271.77 5.35
 2 -3 6 249.15 4.97
 2 -3 6 252.51 5.03
 -2 -3 -7 801.21 14.24
 -2 3 -7 815.22 13.24
 -2 -3 -7 816.49 13.99
 -2 3 -7 815.47 13.31
 2 3 7 821.76 13.85
 2 3 7 776.06 13.25
 2 -3 7 786.06 13.53
 -2 -3 -7 800.51 13.46
 -2 -3 -7 803.44 13.47
 2 -3 7 806.69 13.55
 2 3 8 480.46 9.14
 -2 -3 -8 468.36 9.47
 -2 3 -8 491.51 8.49
 -2 -3 -8 480.2 9.23
 -2 3 -8 484.03 8.53
 2 3 8 463.84 8.55
 -2 -3 -8 476.86 8.71
 -2 -3 -8 471.95 8.71
 -2 -3 -8 479.3 8.66
 2 3 9 82.43 2.96
 -2 -3 -9 85.55 3.18
 -2 3 -9 86.76 2.46
 -2 -3 -9 89.58 3.06
 -2 3 -9 87.44 2.52
 2 -3 9 82 2.84
 -2 -3 -9 85.01 2.67
 -2 -3 -9 84.26 2.66
 -2 -3 -9 91.35 2.66
 2 -3 10 221.15 5.49
 2 3 10 234.41 5.81
 -2 3 -10 244.77 5.15
 -2 -3 -10 231.82 5.97
 -2 3 -10 235.84 5.07
 -2 -3 -10 246.48 5.82
 2 -3 10 247.49 5.71
 2 -3 10 247.77 5.71
 -2 -3 -11 879.55 15.87
 -2 3 -11 851.74 14.73
 -2 3 -11 821.62 14.61
 -2 -3 -11 870.34 15.54
 2 -3 11 796.63 15.15
 2 3 11 841.59 15.6
 -2 -3 -11 908.77 14.96
 2 -3 11 868.22 15.35
 2 -3 11 875.09 15.36
 2 3 12 151.77 4.63
 -2 -3 -12 160.89 4.14
 -2 -3 -12 160.27 4.78
 -2 3 -12 156.46 4.07
 -2 3 -12 147.84 3.93
 2 -3 12 155.84 4.38
 2 -3 12 161.26 4.43
 2 3 13 36.77 2.29
 2 -3 13 39.41 2.31
 -2 -3 -13 39.84 1.98
 2 3 13 31.92 1.83
 2 -3 13 41.15 2.17
 2 -3 13 39.03 2.14
 -2 -3 -13 36.14 2.31
 -2 3 -13 38.23 1.98
 -2 -3 -14 155.5 4.08
 2 3 14 125.49 3.75
 -2 -3 -15 0.58 0.88
 -2 3 -15 -0.11 0.9
 -2 3 -15 0.18 0.84
 -2 -3 -15 -0.06 1.01
 2 3 15 0.99 0.99
 -2 3 -16 59.18 2.56
 -2 -3 -16 61.45 2.69
 -2 3 -16 59.83 2.39
 -2 3 -17 113.21 3.4
 -2 -3 -17 116.29 3.55
 2 3 17 134.21 3.84
 2 -3 17 139.34 3.9
 2 3 17 138.95 3.88
 -2 3 -17 106.69 3.38
 2 -3 17 138.98 3.76
 -2 3 -18 27.34 1.48
 -2 -3 -18 29.72 1.6
 -2 3 -18 26.53 1.42
 2 -3 18 37.01 1.76
 2 3 18 39.02 1.78
 2 -3 18 39.1 1.78
 2 3 18 39.78 1.81
 2 3 18 43.52 1.8
 2 -3 18 38.73 1.72
 -2 3 -18 28.89 1.52
 2 3 19 22.92 1.07
 2 -3 19 22.17 1.08
 -2 -3 -19 14.91 0.9
 -2 -4 19 -0.07 0.59
 -2 4 19 0.19 0.54
 -2 4 18 144.26 3.77
 -2 -4 18 147.92 3.69
 2 -4 -18 160.54 3.49
 2 -4 -18 157.88 3.47
 2 4 -18 161.69 3.5
 2 4 -18 162.2 3.5
 -2 -4 18 153.55 3.93
 -2 4 18 152.07 3.72
 -2 -4 18 154.22 3.99
 -2 4 18 151.24 3.78
 -2 4 17 61.38 2.53
 -2 -4 17 61.55 2.34
 2 4 -17 65.32 2.33
 2 -4 -17 65.37 2.32
 -2 4 17 58.32 2.43
 -2 4 17 58.87 2.34
 -2 -4 17 57.36 2.58
 -2 -4 17 57.08 2.63
 -2 4 16 44.15 2.38
 -2 -4 16 50.48 2.29
 2 4 -16 56.11 2.37
 2 -4 -16 53.96 2.37
 -2 -4 16 49.99 2.62
 -2 4 16 50.96 2.34
 -2 -4 16 49.59 2.66
 -2 -4 15 1.09 1.34
 2 4 -15 0.71 0.72
 2 4 -15 0.72 1.01
 2 -4 -15 0.21 1.04
 -2 -4 15 0.05 1
 -2 4 15 0.53 1.12
 2 4 -14 25.94 1.82
 -2 -4 14 28.55 2.25
 -2 4 14 32.94 2.02
 -2 4 13 104.07 3.88
 -2 -4 13 114.21 3.67
 2 4 -13 106.36 4.18
 2 4 -13 106.01 3.12
 2 4 -13 101.27 3.13
 -2 -4 13 112.84 4.23
 -2 -4 13 106.29 4.23
 2 4 -13 101.82 3.56
 2 -4 -13 119.6 3.59
 -2 -4 12 213.72 6.09
 -2 -4 12 222.17 6.27
 2 4 -12 218.25 4.81
 2 4 -12 206.37 4.84
 2 4 -12 204.75 5.45
 -2 4 12 206 5.73
 2 -4 -11 74.45 2.48
 -2 -4 11 75.15 3.35
 -2 -4 11 74.6 3.45
 2 4 -11 78.12 2.42
 2 4 -11 74.68 2.44
 2 4 -11 68.9 2.88
 -2 4 11 73.2 3.14
 2 -4 -10 671.36 11.88
 -2 -4 10 669.09 13.23
 -2 -4 10 696.11 13.44
 2 4 -10 692.83 11.9
 2 4 -10 710.36 11.86
 2 4 -10 684.48 12.8
 -2 4 10 659.52 12.85
 -2 -4 9 116.45 3.84
 2 -4 -9 119.92 3.02
 -2 -4 9 118.94 3.96
 2 4 -9 125.36 3.07
 2 4 -9 121.64 3
 2 4 -9 119.71 3.61
 -2 4 9 113.94 3.64
 -2 4 8 399.9 8.28
 2 4 -8 421.25 7.6
 2 4 -8 414.88 7.55
 2 4 -8 433.84 8.7
 -2 4 8 425.95 7.73
 -2 -4 8 416.16 8.54
 -2 -4 8 417.57 8.66
 2 4 -8 424.26 8.31
 2 -4 -8 427.72 7.79
 -2 4 7 237.19 5.26
 2 4 -7 235.68 4.71
 2 4 -7 237.52 4.7
 -2 -4 7 242.91 5.49
 2 4 -7 254.88 5.88
 -2 -4 7 241.31 5.56
 2 -4 -7 238.78 4.62
 2 -4 -7 243.81 5.02
 2 -4 -6 14.44 1.12
 2 4 -6 13.29 0.83
 2 4 -6 13.07 0.85
 -2 4 6 17.06 1.22
 -2 4 6 13.94 0.86
 -2 -4 6 13.11 1.3
 2 4 -6 13.46 1.07
 2 -4 -6 13.4 0.8
 2 -4 -6 13.79 0.97
 2 -4 -6 13.68 1.02
 2 4 -5 2.04 0.64
 2 -4 -5 1.93 0.82
 2 -4 -5 0.95 0.55
 2 -4 -5 1.98 0.69
 2 -4 -5 1.57 0.74
 -2 4 5 1.14 0.47
 2 4 -5 2.15 0.87
 -2 -4 5 0.94 0.9
 -2 -4 5 1.15 0.89
 2 -4 -5 0.79 0.46
 2 4 -5 1.05 0.68
 2 -4 -5 1.18 0.74
 2 -4 -4 1195.7 18.92
 2 -4 -4 1188.61 18.71
 2 -4 -4 1182.91 18.72
 2 -4 -4 1185.19 19.25
 2 4 -4 1179.18 18.52
 2 -4 -4 1183.3 18.45
 2 4 -4 1192.89 19.14
 -2 4 4 1177.52 18.8
 2 -4 -4 1174.54 19.2
 2 -4 -4 1176.74 18.73
 2 4 -4 1152.85 18.42
 2 -4 -4 1185.85 18.62
 -2 -4 4 1211.02 19.13
 -2 -4 4 1180.31 19.19
 -2 4 4 1189.63 18.49
 2 4 -4 1190.46 18.91
 2 -4 -4 1168.67 18.45
 2 -4 -4 1168.3 18.45
 2 4 -4 1199.68 18.94
 2 4 -4 1129.15 18.8
 2 -4 -4 1152.37 18.28
 2 4 -3 1835.45 28.35
 2 -4 -3 1848.54 29.05
 2 -4 -3 1849.6 28.8
 2 -4 -3 1856.79 28.79
 2 -4 -3 1834.96 28.42
 2 4 -3 1855.96 28.67
 2 4 -3 1833.16 28.56
 2 4 -3 1919.46 29.3
 -2 4 3 1850.04 28.74
 2 -4 -3 1864.8 29.29
 2 4 -3 1866.96 28.67
 2 4 -3 1821.71 28.44
 2 -4 -3 1844.83 28.68
 2 -4 -3 1843.39 28.81
 -2 -4 3 1908.1 29.11
 -2 4 3 1834.09 28.54
 2 -4 -3 1842.75 28.4
 2 4 -3 1874.15 28.89
 -2 4 3 1883.15 28.45
 2 -4 -3 1850.7 28.41
 2 4 -3 1884.92 28.92
 2 -4 -3 1875.4 28.83
 2 -4 -3 1840.62 28.8
 2 4 -3 1831.21 28.79
 2 4 -3 1833.65 28.8
 2 -4 -3 1858.02 28.81
 2 -4 -3 1837.92 28.81
 2 -4 -3 1824.85 28.24
 2 4 -3 1833.44 28.79
 2 4 -2 440.15 7.3
 2 -4 -2 446.31 7.88
 2 -4 -2 444.45 7.63
 2 -4 -2 438.82 7.61
 -2 4 2 434.65 7.68
 -2 4 2 436.59 7.66
 2 4 -2 432.71 7.41
 2 -4 -2 438.58 8.02
 2 4 -2 434.59 7.42
 -2 4 2 431.82 7.39
 2 -4 -2 437.26 7.62
 2 -4 -2 436.03 7.49
 2 4 -2 428.44 7.22
 -2 -4 2 446.91 7.8
 -2 4 2 433.54 7.38
 -2 -4 2 440.37 7.83
 -2 4 2 450.57 7.29
 2 4 -2 451.96 7.6
 2 -4 -2 446.7 7.08
 2 4 -2 447.06 7.63
 2 -4 -2 444.72 7.08
 2 -4 -2 438.85 7.59
 2 -4 -2 442.79 7.51
 2 4 -2 435.03 7.49
 2 4 -2 429.42 7.48
 2 -4 -2 436.91 7.5
 2 -4 -2 442.25 7.51
 2 4 -2 430.73 7.48
 2 -4 -2 440.54 6.94
 2 -4 -1 3.57 0.94
 2 -4 -1 3.8 0.96
 2 -4 -1 3.8 0.77
 2 -4 -1 3.83 0.77
 -2 -4 1 4.41 0.74
 -2 4 1 4 0.68
 2 4 -1 4.43 0.63
 2 4 -1 4.14 0.8
 -2 4 1 4.38 0.68
 2 4 -1 4.16 0.81
 2 -4 -1 4.73 0.79
 2 -4 -1 3.25 0.74
 2 4 -1 4.21 0.62
 2 4 -1 3.79 0.57
 2 -4 -1 3.49 0.9
 2 -4 -1 4.86 0.84
 2 4 -1 3.99 0.6
 2 -4 -1 4.55 0.85
 2 -4 -1 4.61 0.69
 2 4 -1 3.59 0.67
 -2 -4 1 3.43 0.85
 2 -4 -1 4.26 0.35
 2 -4 -1 4.63 0.36
 -2 4 1 4.79 0.56
 2 4 -1 3.85 0.62
 -2 -4 1 4.03 0.84
 -2 4 1 4.51 0.51
 2 4 -1 5.55 0.69
 2 4 -1 4.22 0.68
 2 -4 -1 4.14 0.69
 2 4 -1 3.29 0.66
 2 -4 -1 3.93 0.75
 2 -4 -1 3.8 0.67
 2 -4 0 2509.6 38.22
 2 -4 0 2459.23 38.47
 2 -4 0 2465.15 38.12
 2 -4 0 2436.71 38.19
 2 -4 0 2439.8 38.18
 -2 -4 0 2459.15 38.18
 2 4 0 2513.15 37.96
 -2 4 0 2481.63 37.86
 2 4 0 2528.28 37.96
 -2 4 0 2477.83 37.86
 2 4 0 2471.7 38.07
 2 4 0 2423.91 38.08
 2 -4 0 2484.97 38.06
 2 -4 0 2489.39 38.05
 2 -4 0 2476.97 38.04
 2 -4 0 2481.62 38.22
 2 4 0 2478.2 37.7
 2 -4 0 2500.83 38.08
 -2 -4 0 2505.09 38.18
 2 4 0 2514.85 37.95
 2 -4 0 2382.53 37.31
 2 -4 0 2444.63 37.46
 -2 -4 0 2524.13 38.23
 -2 4 0 2525.79 37.89
 2 4 0 2519.99 38.03
 -2 4 0 2510.74 37.77
 2 -4 0 2451.6 38.1
 2 4 0 2468.87 37.83
 2 -4 0 2510.17 37.86
 2 -4 0 2504.96 37.86
 2 -4 0 2518.71 37.86
 2 -4 0 2402.23 37.32
 2 4 0 2481.98 37.84
 2 4 0 2486.86 37.84
 2 -4 1 32.26 1.43
 2 -4 1 34.7 1.34
 2 4 1 35.18 1.25
 -2 4 -1 34.7 1.11
 2 4 1 35.15 1.26
 -2 4 -1 36.43 1.14
 -2 -4 -1 37.65 1.45
 2 4 1 33.86 1.35
 2 4 1 35.22 1.51
 2 -4 1 34.31 1.35
 2 -4 1 34.71 1.33
 2 4 1 33.65 1.37
 2 4 1 34.74 1.23
 2 -4 1 34.81 1.4
 2 -4 1 33.88 1.46
 2 -4 1 35.55 1.27
 2 4 1 35.87 1.26
 -2 -4 -1 34.1 1.37
 -2 -4 -1 34.89 1.39
 2 4 1 35.22 1.2
 -2 4 -1 34.93 1.24
 -2 -4 -1 36.04 1.41
 2 -4 1 29.65 0.78
 -2 4 -1 34.44 1.17
 2 -4 1 30.28 0.78
 2 4 1 33.17 1.17
 2 -4 1 34.9 1.19
 2 -4 1 34.51 1.39
 -2 -4 -1 35.6 1.39
 2 4 1 33.68 0.96
 2 -4 1 34.45 1.19
 2 4 1 33.64 1.18
 2 -4 2 88.06 2.13
 2 -4 2 85.65 2.26
 2 4 2 84.35 2.16
 -2 -4 -2 83.52 2.34
 2 4 2 82.83 2.15
 -2 4 -2 84.24 1.88
 -2 4 -2 83.31 2.01
 2 -4 2 88.06 2.26
 2 -4 2 85.29 2.25
 2 4 2 87.43 2.28
 -2 4 -2 83.96 1.88
 2 4 2 81.15 2.24
 2 4 2 85.21 2.21
 2 4 2 83.23 1.95
 2 -4 2 86.02 2.24
 2 -4 2 89.14 2.07
 2 4 2 84.43 1.99
 2 -4 2 80.64 1.85
 2 4 2 83.77 2.01
 -2 4 -2 85.62 2.1
 2 -4 2 79.84 1.72
 -2 -4 -2 87.49 2.25
 -2 -4 -2 85.48 2.23
 2 4 2 82.43 1.77
 2 -4 2 86.5 2.32
 2 -4 3 23.64 1.04
 2 -4 3 21.58 1.29
 2 -4 3 22.7 1.33
 2 -4 3 25.02 1.36
 2 -4 3 21.37 1.22
 2 4 3 26.9 1.26
 2 4 3 24.34 1.2
 -2 4 -3 26.07 0.94
 -2 4 -3 26.09 1.02
 2 4 3 24.92 1.3
 -2 4 -3 24.93 0.92
 2 -4 3 26.17 1.3
 2 -4 3 25.61 1.29
 2 4 3 23.71 1.04
 2 4 3 25.44 1.31
 2 4 3 22.72 0.97
 2 -4 3 22.51 1.27
 2 -4 3 24.46 1.06
 2 4 3 23.65 0.97
 2 -4 3 21.5 0.96
 2 4 3 24.01 1.03
 -2 4 -3 25.75 1.15
 -2 -4 -3 24.14 1.16
 -2 -4 -3 23.13 1.1
 2 -4 3 22.15 0.88
 -2 -4 -3 23.35 1.15
 2 4 3 24.17 0.91
 2 -4 3 24.42 1.33
 2 -4 4 2669.31 40.93
 2 -4 4 2688.29 41.27
 2 -4 4 2644.78 41.7
 2 4 4 2673.41 41.02
 2 -4 4 2613.51 41.69
 2 -4 4 2661.67 41.25
 -2 4 -4 2709.06 41.07
 -2 -4 -4 2672.6 41.78
 2 4 4 2662.38 41.51
 2 4 4 2704.42 41.51
 2 4 4 2718.26 41.56
 2 4 4 2706.1 41.05
 2 -4 4 2686.51 41.36
 2 -4 4 2658.26 41.21
 2 -4 4 2562.46 40.99
 2 4 4 2700.47 41.04
 -2 4 -4 2695.62 41.42
 -2 -4 -4 2684.82 41.31
 -2 -4 -4 2718.45 41.3
 -2 -4 -4 2683.88 41.31
 2 4 4 2658.25 40.92
 2 -4 5 11.06 1.1
 2 4 5 8.9 0.71
 2 -4 5 11.25 0.84
 2 -4 5 10.76 1.17
 2 -4 5 10.91 1.17
 -2 -4 -5 7.27 1.11
 2 4 5 9.96 1.08
 2 -4 5 9.99 1.07
 2 4 5 8.21 0.71
 2 4 5 8.73 1.07
 2 -4 5 7.88 0.85
 2 4 5 9.07 0.73
 2 -4 5 8.03 0.83
 -2 4 -5 9.54 0.95
 -2 -4 -5 9.69 0.82
 2 4 5 10.37 0.8
 2 -4 6 2737.2 42.6
 -2 -4 -6 2750.55 43.58
 -2 4 -6 2792.86 42.57
 -2 4 -6 2780.88 42.68
 2 4 6 2768.83 43.18
 2 -4 6 2805.55 42.95
 2 -4 6 2685.33 42.84
 -2 -4 -6 2728.43 42.77
 -2 -4 -6 2764.69 42.79
 2 4 7 71.69 2.19
 -2 -4 -7 70.38 2.76
 -2 4 -7 68.94 2.08
 -2 4 -7 69.88 2.15
 2 4 7 71.52 2.53
 2 4 7 71.39 2.15
 2 -4 7 68.69 2.36
 -2 -4 -7 73.14 2.25
 -2 -4 -7 75.93 2.28
 -2 -4 -7 74.59 2.25
 2 4 8 6.99 0.87
 -2 4 -8 6.32 0.78
 -2 -4 -8 6.93 1.28
 -2 4 -8 7.29 0.87
 2 4 8 7.48 1.21
 2 -4 8 7.95 1.26
 2 4 8 6.96 0.84
 -2 -4 -8 7.23 0.92
 -2 -4 -8 7.11 0.91
 -2 -4 -8 7.71 0.88
 -2 -4 -9 85 3.38
 -2 4 -9 97.66 2.69
 -2 4 -9 93.5 2.72
 2 4 9 93.76 3.3
 2 -4 9 98.95 3.23
 2 4 9 96.5 2.8
 2 -4 9 87.86 3.08
 -2 -4 -9 93.5 2.87
 -2 -4 -9 90.93 2.85
 -2 -4 -9 99.02 2.87
 2 -4 10 449.85 8.99
 2 -4 10 439.14 8.94
 -2 -4 -10 428.1 9.28
 -2 4 -10 432 8.11
 -2 4 -10 445.02 8.22
 2 4 10 414.22 9.06
 2 -4 10 427.81 8.76
 2 -4 10 408.02 8.73
 -2 -4 -10 418.86 8.39
 -2 -4 -10 431.27 8.32
 -2 4 -11 98.57 2.98
 -2 -4 -11 101.34 3.78
 -2 4 -11 97.39 2.93
 2 4 11 97.65 3.67
 2 -4 11 100.53 3.48
 2 -4 11 86.02 3.34
 -2 -4 -11 102.51 3.14
 2 -4 11 100.62 3.49
 2 -4 11 101.12 3.49
 2 4 12 435.51 9.43
 -2 -4 -12 450.35 8.65
 2 -4 12 445.97 9.16
 2 -4 12 451.98 9.18
 -2 4 -12 430.2 8.49
 -2 -4 -12 420.89 9.47
 -2 4 -12 407.97 8.35
 2 4 13 5.07 1.38
 -2 -4 -13 4.14 1.29
 -2 4 -13 3.21 0.9
 -2 4 -13 3.68 0.95
 -2 -4 -13 4.91 1.01
 -2 4 -13 2.98 1.15
 2 -4 13 4.15 1.24
 2 -4 13 3.57 1.15
 2 4 14 1.69 1.19
 -2 4 -14 1.86 0.9
 2 4 14 1.36 0.89
 -2 4 -14 1.05 1.01
 -2 -4 -14 2.39 0.93
 2 -4 14 1.23 1.02
 2 -4 14 1.67 1.04
 2 4 15 12.6 1.26
 -2 -4 -15 15.82 1.6
 -2 4 -15 14.48 1.3
 2 4 15 10.58 1.47
 -2 4 -16 0.34 0.86
 -2 4 -16 0.58 0.81
 -2 -4 -16 -0.41 0.94
 2 4 16 -0.67 1.11
 2 -4 16 1.08 1.01
 -2 4 -17 13.73 1.24
 -2 -4 -17 14.55 1.35
 -2 4 -17 13.87 1.16
 2 -4 17 17.96 1.41
 2 4 17 16.98 1.41
 2 4 17 20.39 1.48
 2 -4 17 18.4 1.44
 -2 4 -17 12.98 1.21
 2 -4 17 18.33 1.44
 -2 4 -18 33.54 1.54
 -2 -4 -18 33.4 1.61
 -2 4 -18 33.19 1.47
 2 4 18 50.5 1.85
 -2 4 -18 32.1 1.53
 2 -4 18 50.45 1.85
 -2 5 18 0.34 0.69
 -2 -5 18 0.58 0.81
 -2 -5 18 1.41 0.81
 -2 5 18 0.46 0.71
 -2 5 18 0.74 0.73
 -2 -5 18 0.95 0.67
 -2 5 17 10.81 1.26
 -2 -5 17 12.16 1.17
 -2 5 17 9.92 1.22
 2 5 -17 16.38 1.13
 -2 5 17 12.78 1.29
 -2 -5 17 11.14 1.39
 -2 -5 17 11.83 1.38
 -2 5 17 11.07 1.18
 -2 5 17 9.99 1.29
 2 5 -17 14.17 1.07
 2 5 -17 13.46 1.06
 2 5 -17 13.87 1.05
 -2 -5 16 269.48 6.61
 -2 5 16 275.62 6.07
 -2 -5 16 263.86 6.58
 2 5 -16 289.53 5.96
 2 -5 -16 280.45 5.94
 -2 5 16 263.6 6.29
 -2 -5 16 270.78 6.02
 -2 -5 15 114.09 4.14
 2 -5 -15 119.12 3.59
 2 5 -15 113.7 3.5
 -2 -5 15 115.17 3.53
 -2 5 15 104.11 3.75
 -2 -5 14 20.96 1.69
 -2 5 14 18.96 1.83
 2 5 -14 21.77 2.07
 2 5 -14 18.38 1.33
 -2 -5 14 22.19 2.16
 -2 5 14 18.84 1.63
 -2 -5 14 19.96 2.1
 2 5 -14 14.5 1.48
 2 -5 -14 19.32 1.73
 2 5 -14 19.21 1.69
 2 5 -13 0.08 0.7
 -2 -5 13 -0.08 1.45
 -2 -5 13 -0.31 1.41
 -2 5 13 -1.52 1.32
 2 5 -13 -0.29 1.02
 2 -5 -13 0.45 0.98
 -2 5 12 6.23 1.47
 2 -5 -12 3.75 0.9
 2 5 -12 4.52 1.2
 2 5 -12 4.16 0.86
 2 5 -12 5.38 0.89
 -2 -5 12 5.63 1.71
 -2 -5 12 5.48 1.62
 -2 5 11 99.89 3.79
 2 5 -11 100.94 3.62
 2 5 -11 102.9 2.95
 2 5 -11 99.44 2.87
 -2 -5 11 101.78 4.07
 -2 -5 11 97.87 4.04
 2 -5 -11 97.5 2.89
 -2 5 10 761.34 14.71
 2 5 -10 794.23 14.63
 2 5 -10 808.71 13.63
 2 5 -10 829.19 13.58
 -2 -5 10 783.21 15.11
 2 -5 -10 761.1 13.43
 -2 -5 10 778.27 15.19
 -2 5 9 2 1.2
 -2 -5 9 1.32 1.29
 -2 5 9 1.88 0.7
 -2 -5 9 2.44 1.28
 2 -5 -9 1.97 0.67
 2 5 -9 1.73 0.95
 2 5 -9 1.83 0.68
 2 5 -9 2.36 0.73
 -2 5 8 18.97 1.57
 2 -5 -8 19.95 1.3
 2 5 -8 19.73 1.77
 -2 5 8 17.84 1.16
 -2 -5 8 20.3 1.73
 -2 -5 8 18.52 1.72
 2 5 -8 19.28 1.51
 2 5 -8 18.19 1.12
 2 5 -8 18.92 1.14
 -2 5 7 174.39 4.41
 2 -5 -7 182.94 4.26
 -2 -5 7 176.07 4.63
 -2 5 7 181.05 3.9
 -2 -5 7 178.34 4.7
 2 5 -7 182.44 4.46
 2 5 -7 176.74 3.85
 2 5 -7 175.44 3.84
 2 -5 -6 239.37 5.26
 2 5 -6 247.53 4.76
 -2 5 6 238.84 5.21
 -2 -5 6 253.86 5.54
 -2 -5 6 239.94 5.55
 2 -5 -6 238.82 5.06
 2 5 -6 237.45 5.04
 2 -5 -6 238.35 4.81
 2 -5 -5 478.13 8.88
 2 5 -5 469.11 8.17
 -2 5 5 479.79 8.63
 2 -5 -5 472.33 8.2
 -2 -5 5 486.77 9.04
 -2 5 5 479.02 8.14
 2 -5 -5 463.71 8.12
 2 -5 -5 457.59 8.11
 2 5 -5 483.97 8.73
 2 -5 -5 485.36 8.46
 2 -5 -4 520.1 8.99
 2 -5 -4 506.27 9.32
 2 -5 -4 504.19 8.53
 2 -5 -4 504.76 8.66
 2 -5 -4 505.1 8.51
 -2 5 4 505.08 8.55
 -2 -5 4 517.3 9.24
 -2 -5 4 513.02 9.31
 2 5 -4 503.24 8.99
 2 -5 -4 497.93 8.42
 -2 5 4 505.74 8.47
 2 -5 -4 497.67 8.43
 2 5 -4 516.31 9.04
 2 5 -4 500.16 8.69
 2 5 -4 492.77 8.67
 2 -5 -4 494.91 8.69
 2 -5 -4 497.65 8.7
 2 -5 -3 36.8 1.64
 2 -5 -3 36.55 1.79
 2 -5 -3 38.31 1.28
 -2 5 3 39.57 1.49
 2 -5 -3 37.22 1.44
 2 -5 -3 38.51 1.42
 -2 5 3 36.79 1.32
 -2 -5 3 38.65 1.71
 -2 -5 3 39.44 1.79
 -2 5 3 38.99 1.27
 2 -5 -3 36.07 1.13
 2 5 -3 38.89 1.53
 2 5 -3 38.72 1.55
 2 -5 -3 37.94 1.16
 2 5 -3 35.68 1.34
 2 -5 -3 35.37 1.34
 2 -5 -3 34.91 1.37
 2 -5 -3 36.83 1.36
 2 5 -3 36.5 1.35
 2 5 -3 34.55 1.33
 2 -5 -3 36.49 1.36
 2 -5 -2 365.84 6.87
 2 -5 -2 348.74 7.06
 -2 5 2 370.35 6.74
 -2 5 2 368.64 6.73
 2 -5 -2 354.55 6.55
 2 -5 -2 367.04 6.45
 -2 -5 2 379.99 6.93
 -2 -5 2 371.11 6.93
 2 -5 -2 355.66 6.03
 -2 5 2 374.03 6.36
 2 5 -2 372.88 6.65
 -2 -5 2 365.72 6.96
 2 5 -2 370.94 6.7
 2 -5 -2 360 6.03
 2 5 -2 359.6 6.28
 2 -5 -2 362.06 6.31
 2 -5 -2 359.07 6.3
 2 -5 -2 360.6 6.3
 2 -5 -2 357.25 6.46
 2 5 -2 354.75 6.27
 2 5 -2 354.46 6.28
 2 -5 -1 238.67 5
 -2 5 1 244.54 4.69
 -2 5 1 242.65 4.67
 2 5 -1 239.17 4.6
 2 5 -1 238.82 4.59
 2 -5 -1 231.07 5.11
 2 -5 -1 234.71 4.71
 2 -5 -1 228.77 4.05
 -2 5 1 245.83 4.53
 2 5 -1 246.95 4.69
 2 -5 -1 237.2 4.21
 -2 -5 1 239.66 4.95
 -2 5 1 240.62 4.4
 2 5 -1 245.13 4.74
 2 -5 -1 242.73 4.36
 2 5 -1 235.71 4.33
 2 -5 -1 233.77 4.57
 2 -5 -1 234.09 4.06
 2 -5 -1 235.67 4.34
 2 5 -1 235.73 4.33
 2 -5 -1 238.07 4.35
 2 5 -1 237 4.33
 2 -5 0 150.01 3.37
 -2 5 0 142.73 3.13
 2 5 0 143.2 3.19
 -2 5 0 146.62 3.15
 2 5 0 146.02 3.22
 2 5 0 140.91 3.13
 2 5 0 142.61 3.12
 2 -5 0 146.66 3.1
 2 -5 0 142.6 3.09
 2 -5 0 145.29 3.62
 2 -5 0 148.71 3.23
 2 -5 0 144.93 3.35
 -2 5 0 149.87 3.18
 2 5 0 148.15 3.21
 2 -5 0 143.87 2.77
 -2 -5 0 146.89 3.44
 2 5 0 147.68 3.26
 -2 5 0 152.55 3.08
 2 -5 0 147.95 2.93
 2 -5 0 151.54 2.94
 2 -5 0 148.77 2.94
 2 -5 0 142.45 3.19
 2 5 0 146.69 2.92
 2 5 0 146.19 2.92
 2 -5 1 2.32 0.81
 2 -5 1 1.65 0.81
 2 -5 1 1.72 0.89
 2 -5 1 1.8 0.8
 2 5 1 2.75 0.72
 -2 5 -1 1.85 0.63
 2 5 1 2.3 0.74
 2 -5 1 2.21 0.71
 2 5 1 2.05 0.68
 2 5 1 2.99 0.75
 2 -5 1 2.66 0.71
 -2 5 -1 1.94 0.61
 2 -5 1 1.89 0.86
 2 -5 1 3.13 0.87
 2 5 1 2.59 0.68
 2 -5 1 1.5 0.63
 2 5 1 2.43 0.74
 -2 5 -1 2.54 0.64
 2 5 1 1.81 0.62
 -2 5 -1 1.64 0.66
 -2 -5 -1 2.37 0.85
 -2 -5 -1 2.08 0.77
 -2 -5 -1 1.97 0.76
 2 -5 1 2 0.57
 2 -5 1 1.75 0.76
 2 -5 2 422.56 7.33
 2 -5 2 410.87 7.44
 2 -5 2 408.86 7.66
 2 -5 2 404.49 7.64
 2 -5 2 399.62 7.68
 -2 -5 -2 431.49 7.85
 2 5 2 432.54 7.57
 2 5 2 430.74 7.56
 -2 5 -2 426 7.2
 2 5 2 420.11 7.4
 -2 5 -2 422.45 7.19
 2 -5 2 421.6 7.37
 2 5 2 414.57 7.4
 2 -5 2 420.97 7.38
 2 5 2 419.44 7.47
 2 -5 2 408.39 7.15
 2 5 2 421.78 7.03
 2 -5 2 412.97 7.36
 2 5 2 422.36 7.33
 2 -5 2 413.75 7.16
 -2 5 -2 426.67 7.6
 2 5 2 418.27 7.35
 -2 -5 -2 423.34 7.63
 -2 5 -2 431.65 7.46
 2 -5 2 415.07 7.56
 -2 -5 -2 424.37 7.64
 2 -5 3 11.93 1.15
 2 -5 3 10.18 0.78
 2 -5 3 12.05 1.06
 2 -5 3 9.87 1.07
 2 -5 3 9.52 1.07
 -2 -5 -3 9.49 1.08
 -2 5 -3 11.34 0.76
 2 5 3 9.83 0.97
 2 5 3 11.63 0.99
 -2 5 -3 9.57 0.72
 2 -5 3 10.28 0.94
 2 -5 3 9.34 0.91
 2 -5 3 10.31 1.02
 2 -5 3 10.61 0.78
 2 5 3 10.03 0.79
 2 -5 3 10.89 0.83
 -2 5 -3 10.21 0.92
 2 5 3 11.52 0.84
 -2 -5 -3 10.02 0.9
 2 -5 3 12.19 1.07
 2 -5 4 796.47 12.82
 2 -5 4 766.5 13.28
 2 5 4 778.86 12.6
 2 -5 4 777.08 13.31
 -2 -5 -4 771.63 13.4
 -2 5 -4 755.53 12.67
 2 -5 4 768.4 12.96
 2 5 4 768.06 12.98
 2 -5 4 770.74 12.8
 2 -5 4 732.91 12.63
 2 5 4 781.01 12.66
 -2 -5 -4 788.49 12.95
 -2 5 -4 783.03 13.06
 2 -5 4 782.43 13.18
 2 -5 5 133.01 3.1
 2 -5 5 131.12 3.55
 2 -5 5 132.73 3.57
 -2 5 -5 130.83 2.99
 -2 -5 -5 125.51 3.6
 2 5 5 130.19 3.43
 2 5 5 129.01 3.41
 2 5 5 129.26 3.47
 2 -5 5 127.34 3.29
 2 5 5 129.74 3.31
 2 -5 5 132.24 3.16
 2 -5 5 132.46 3.25
 -2 5 -5 128.63 3.36
 -2 -5 -5 132.11 3.18
 -2 -5 -5 134.25 3.2
 -2 -5 -6 1.38 0.98
 -2 5 -6 0.27 0.55
 -2 5 -6 0.88 0.63
 2 5 6 1.1 0.85
 2 5 6 0.76 0.83
 2 5 6 0.47 0.92
 2 -5 6 1.19 0.94
 2 -5 6 1.04 0.81
 2 5 6 0.75 0.57
 -2 -5 -6 1.07 0.66
 -2 -5 -6 1.24 0.64
 -2 -5 -6 0.72 0.64
 2 5 7 176.62 4.54
 -2 -5 -7 177.66 4.86
 -2 5 -7 174.66 3.92
 -2 5 -7 178.4 4.03
 2 5 7 177.32 3.95
 -2 -5 -7 178.23 4.14
 -2 -5 -7 182.21 4.16
 -2 5 -7 168.47 4.55
 -2 -5 -7 184.02 4.12
 2 5 8 4.24 0.9
 2 5 8 4.27 1.17
 -2 5 -8 4.77 0.79
 -2 -5 -8 4.1 1.17
 -2 5 -8 5.66 0.84
 2 5 8 5.17 0.81
 2 -5 8 4.89 1.12
 -2 -5 -8 5.37 0.88
 -2 5 -8 4.06 1
 -2 -5 -8 6 0.9
 -2 -5 -8 6.36 0.9
 2 5 9 44.84 2.43
 -2 -5 -9 42.46 2.48
 -2 5 -9 43.78 1.79
 -2 5 -9 45.51 1.86
 2 5 9 46.08 1.91
 2 -5 9 40.84 2.21
 -2 5 -9 39.23 2.26
 -2 -5 -9 43.49 1.97
 -2 -5 -9 43.47 1.98
 -2 -5 -9 42.37 1.89
 2 -5 10 51.19 2.53
 2 -5 10 53.64 2.58
 2 5 10 50.43 2.65
 -2 -5 -10 49.38 2.73
 -2 5 -10 48.68 1.97
 -2 5 -10 52.71 2.06
 2 -5 10 44.38 2.42
 -2 -5 -10 47.58 2.13
 -2 5 -10 45.11 2.44
 -2 -5 -10 48.71 2.15
 -2 -5 -10 50.59 2.13
 -2 5 -11 170.25 4.25
 -2 -5 -11 175.75 5.34
 -2 5 -11 179.65 4.37
 -2 5 -11 168.92 5.03
 2 -5 11 184.38 5.07
 2 -5 11 183.96 5.06
 2 5 11 169.97 5.2
 -2 -5 -12 1.12 1.17
 -2 5 -12 1.35 0.77
 -2 5 -12 1.84 0.83
 2 5 12 0.46 1.36
 -2 -5 -12 1.2 0.88
 -2 5 -12 1.57 1.03
 2 -5 12 0.46 1.17
 2 -5 12 2.73 1.24
 -2 -5 -13 22.79 1.54
 -2 5 -13 16.68 1.64
 -2 -5 -14 22.21 1.9
 -2 5 -14 21.58 1.48
 2 5 14 19.12 1.73
 2 5 14 18.24 1.74
 2 5 14 17.63 1.8
 -2 -5 -14 23.79 1.55
 -2 5 -14 18.45 1.69
 2 -5 14 23.93 1.75
 2 -5 14 23.99 1.77
 -2 -5 -15 0.84 0.99
 -2 5 -15 1.27 0.8
 2 5 15 1.91 1.11
 2 -5 15 1.71 1.12
 2 5 15 2.17 1.11
 2 -5 15 1.89 1.04
 2 5 15 1.58 0.84
 -2 -5 -15 0.96 0.81
 -2 5 -15 1.63 0.95
 2 -5 15 1.08 0.94
 2 -5 15 2.84 0.96
 -2 5 -16 -0.35 0.73
 -2 -5 -16 0.05 0.88
 -2 -5 -16 0.14 0.69
 -2 5 -16 0.05 0.81
 2 -5 16 0.52 0.96
 2 5 16 0.35 0.94
 2 5 16 0.13 0.96
 -2 5 -17 58.39 2.15
 -2 -5 -17 56.88 2.26
 -2 5 -17 59.19 2.06
 2 5 17 65.41 2.24
 2 5 17 65.4 2.23
 -2 5 -17 56.54 2.17
 2 5 18 64.05 1.93
 2 -5 18 56.82 1.83
 -2 -6 18 5.66 0.83
 -2 6 18 5.84 0.73
 -2 -6 17 1.87 0.95
 -2 6 17 1.36 0.78
 -2 -6 17 1.92 1
 2 6 -17 0.6 0.7
 -2 6 17 0.45 0.81
 -2 -6 17 1.33 0.72
 -2 6 17 0.76 0.79
 -2 6 17 0.9 0.79
 -2 -6 16 40.72 2.29
 -2 6 16 40.95 1.94
 -2 -6 16 43.83 2.33
 -2 6 16 41.11 2.18
 -2 6 16 40.17 2.17
 -2 -6 16 42.09 1.93
 -2 6 16 40.22 2.1
 -2 -6 15 364.44 8.09
 -2 6 15 362.97 7.26
 -2 -6 15 360.91 8.11
 2 6 -15 300.5 6.89
 -2 6 15 363.04 7.74
 -2 -6 15 377.68 7.38
 2 6 -15 380.42 7.85
 -2 -6 14 172.34 5.34
 2 6 -14 158.78 3.9
 2 6 -14 155.59 3.98
 2 6 -14 145.88 4.34
 -2 -6 14 176.29 4.58
 -2 6 14 163.5 4.91
 2 6 -14 186.48 5.37
 2 6 -13 520.29 9.74
 -2 -6 13 543.36 11.65
 2 6 -13 507.79 10.57
 -2 -6 12 68.53 3.5
 -2 -6 12 71.29 3.6
 2 6 -12 66.42 2.37
 2 6 -12 66.34 2.33
 2 6 -12 64.51 2.92
 -2 6 12 70.06 3.29
 -2 -6 11 137.26 4.89
 -2 -6 11 141.77 4.99
 2 6 -11 137.92 3.62
 2 6 -11 139.49 3.58
 2 6 -11 131.79 4.32
 -2 6 11 132.44 4.56
 -2 6 10 14.03 1.72
 2 6 -10 14.81 1.16
 2 6 -10 15.44 1.19
 -2 6 10 14.03 1.22
 -2 -6 10 14.59 1.94
 -2 -6 10 13.27 1.88
 2 6 -10 13.02 1.57
 2 -6 -10 11.41 1.54
 -2 6 9 1049.59 18.87
 2 6 -9 1073.86 17.74
 2 6 -9 1062.19 17.69
 -2 6 9 1058.29 17.88
 -2 -6 9 1074.32 19.28
 -2 -6 9 1074.19 19.37
 2 6 -9 1092.96 18.89
 2 -6 -9 1033.81 18.29
 2 -6 -8 1344.78 22.05
 -2 6 8 1325.87 22.57
 2 6 -8 1327.7 21.59
 2 6 -8 1314.9 21.58
 -2 -6 8 1355.71 23.03
 -2 6 8 1339.77 21.68
 -2 -6 8 1315.55 23.03
 2 6 -8 1362.61 22.66
 2 -6 -8 1290.8 22
 2 6 -7 228.51 4.79
 -2 -6 7 234.77 5.75
 -2 6 7 230.3 4.8
 -2 -6 7 224.15 5.72
 -2 6 7 227.43 5.44
 2 6 -7 229.32 5.52
 2 6 -7 238.6 5.52
 2 -6 -7 229.24 5.27
 2 6 -6 33.04 1.38
 -2 -6 6 33.77 1.92
 -2 6 6 33.59 1.38
 -2 -6 6 34.62 1.98
 -2 6 6 33.47 1.77
 2 -6 -6 29.63 1.34
 2 6 -6 31.69 1.74
 2 -6 -6 30.84 1.37
 2 6 -6 33.63 1.75
 2 -6 -6 31.42 1.71
 -2 6 5 274.39 6.15
 -2 6 5 273.33 6.13
 2 6 -5 284.59 5.45
 -2 6 5 284.7 5.85
 -2 -6 5 287.17 6.23
 -2 -6 5 283.02 6.26
 2 6 -5 280.92 5.98
 2 6 -5 287.71 5.99
 2 -6 -5 277.7 6.07
 -2 6 4 18.79 1.36
 -2 6 4 17.88 1.34
 2 6 -4 17.42 1.01
 2 6 -4 18.4 1.37
 -2 6 4 16.85 1.21
 2 -6 -4 19.06 1.08
 -2 6 4 18.8 1.03
 -2 -6 4 20.11 1.48
 2 6 -4 17.7 1.24
 2 -6 -4 17.77 1.44
 -2 6 3 109.74 3.03
 -2 6 3 104.77 3.01
 2 6 -3 107.4 2.7
 2 6 -3 106.76 2.65
 2 6 -3 100.8 2.64
 2 -6 -3 104.54 2.63
 -2 6 3 107.55 2.67
 -2 -6 3 106.58 3.17
 -2 6 3 107.9 2.58
 2 -6 -3 105.79 3.21
 2 -6 -2 795.59 14.23
 2 -6 -2 800.05 13.48
 2 -6 -2 802.53 13.47
 -2 6 2 814.85 13.81
 2 6 -2 808.54 13.56
 -2 6 2 812.31 13.83
 2 6 -2 810.29 13.56
 2 -6 -2 807.33 13.51
 -2 -6 2 833.37 14.08
 -2 6 2 845.27 13.46
 2 -6 -2 812.71 13.18
 2 6 -2 834.29 13.81
 2 -6 -2 825.21 13.36
 2 -6 -1 67.22 2.47
 2 -6 -1 66.89 2.06
 2 -6 -1 69.52 2.1
 2 6 -1 66 2.05
 2 6 -1 63.87 2.03
 2 -6 -1 68.14 2.11
 -2 -6 1 65.06 2.31
 -2 6 1 70.59 2.02
 2 -6 -1 65.9 1.72
 -2 6 1 67.95 1.91
 2 6 -1 70.96 2.19
 2 -6 -1 66.94 1.94
 2 -6 0 61.91 2.08
 -2 -6 0 58.02 2.11
 2 6 0 61.49 2
 2 6 0 62.58 2.02
 2 -6 0 60.83 2.04
 2 -6 0 61.12 2.01
 2 -6 0 64.65 2.05
 2 -6 0 61.5 2.33
 -2 -6 0 59.31 2.16
 2 -6 0 59.34 1.59
 -2 6 0 62.77 1.96
 2 6 0 63.2 2.04
 -2 6 0 61.1 1.85
 2 -6 0 60.17 1.87
 2 -6 1 221.48 4.49
 -2 -6 -1 217.46 4.81
 2 6 1 214.21 4.56
 2 6 1 215.22 4.57
 2 -6 1 216.58 4.67
 2 6 1 223.51 4.18
 2 -6 1 209.86 4.14
 2 -6 1 215.22 4.63
 2 -6 1 217.54 4.89
 2 -6 1 217.04 4.63
 -2 -6 -1 217.52 4.75
 -2 6 -1 219.24 4.58
 -2 6 -1 223.37 4.48
 -2 -6 -1 215.38 4.74
 2 -6 1 208.3 4.4
 2 -6 2 215.34 4.34
 -2 -6 -2 216.29 4.87
 2 6 2 214.08 4.66
 2 6 2 218.59 4.66
 2 -6 2 215.21 4.31
 2 -6 2 210.58 4.68
 2 -6 2 210 4.77
 2 -6 2 209.87 4.67
 2 6 2 222.47 4.46
 -2 -6 -2 214.78 4.67
 -2 6 -2 226.29 4.58
 2 -6 2 213.72 4.51
 -2 -6 -2 215.75 4.67
 2 -6 3 152.54 3.25
 2 -6 3 153.29 3.84
 2 -6 3 150.48 3.83
 2 -6 3 154.23 3.77
 2 -6 3 152.65 3.39
 -2 -6 -3 166.21 4.09
 2 6 3 155.87 3.78
 2 6 3 159.11 3.81
 -2 6 -3 160.11 3.53
 -2 -6 -3 156.04 3.7
 2 6 3 152.75 3.5
 -2 6 -3 163.71 3.73
 -2 -6 -3 155.41 3.69
 2 -6 3 154.7 3.68
 -2 -6 -4 218.12 5.14
 2 6 4 218.5 4.9
 2 6 4 216.57 4.89
 -2 6 -4 217.34 4.48
 2 -6 4 216.88 4.97
 2 -6 4 211.85 4.93
 2 -6 4 215.07 4.7
 2 6 4 215.83 4.51
 -2 -6 -4 218.56 4.7
 -2 -6 -4 222.97 4.72
 -2 -6 -4 226.53 4.74
 -2 -6 -5 3.66 1.08
 -2 6 -5 2.57 0.65
 2 6 5 2.99 0.91
 2 6 5 3.01 0.88
 2 6 5 3.46 0.64
 2 -6 5 4.98 0.81
 2 -6 5 4.24 1.01
 2 -6 5 3.48 0.98
 -2 6 -5 2.41 0.8
 -2 -6 -5 3.83 0.77
 -2 -6 -5 3.52 0.73
 -2 -6 -5 3.76 0.78
 2 -6 5 6.38 1.01
 -2 6 -6 827.9 13.75
 -2 -6 -6 817.41 14.86
 2 6 6 800.07 14.45
 2 6 6 808.41 14.47
 2 -6 6 822.47 14.62
 2 -6 6 817.57 14.61
 2 6 6 828.73 13.74
 -2 -6 -6 822.49 14.01
 -2 -6 -6 811.31 14.04
 -2 6 -6 781.38 14.48
 2 -6 6 825.86 14.41
 -2 -6 -6 836.78 14.06
 -2 6 -7 525.35 9.4
 2 6 7 518.74 10.2
 2 6 7 510.9 10.19
 -2 6 -7 536.73 9.56
 -2 -6 -7 531.41 10.68
 2 6 7 536.26 10.31
 2 -6 7 511.7 10.27
 2 -6 7 508 10.25
 2 -6 7 518.76 10.01
 2 6 7 527.17 9.43
 -2 6 -7 508.97 10.23
 -2 -6 -7 533.98 9.72
 -2 -6 -7 536.15 9.72
 -2 -6 -7 521.88 9.6
 -2 6 -8 62.52 2.17
 -2 -6 -8 66.36 3.03
 2 6 8 63.9 2.74
 2 6 8 67.88 2.81
 -2 6 -8 61.38 2.25
 2 6 8 61.21 2.55
 2 6 8 66.6 2.85
 2 -6 8 60.16 2.72
 2 -6 8 61.45 2.73
 2 -6 8 66.47 2.7
 2 6 8 59.37 2.17
 -2 6 -8 59.73 2.71
 -2 -6 -8 65.4 2.4
 -2 -6 -8 60.92 2.34
 -2 -6 -8 63.87 2.32
 2 -6 9 190.93 4.89
 2 -6 9 200.75 5.4
 2 -6 9 203.31 5.4
 2 6 9 205.39 5.54
 -2 -6 -9 205.19 5.75
 -2 6 -9 197.96 4.55
 2 6 9 183.8 5.35
 2 6 9 192.41 5.41
 -2 6 -9 195.75 4.61
 2 6 9 190.7 4.62
 2 -6 9 185.71 5.16
 -2 6 -9 189.9 5.36
 -2 -6 -9 192.68 4.79
 -2 -6 -9 198.32 4.85
 -2 -6 -9 198.95 4.74
 2 -6 10 85.02 3.34
 2 -6 10 81.81 3.28
 2 6 10 74.83 3.33
 -2 -6 -10 79.58 3.51
 -2 6 -10 80.27 2.61
 2 6 10 72.59 3.26
 2 6 10 75.59 3.32
 -2 6 -10 83.8 2.71
 2 6 10 76.03 2.67
 -2 -6 -10 76.52 2.8
 -2 6 -10 70.29 3.15
 -2 -6 -10 75.74 2.78
 -2 -6 -10 77.36 2.74
 2 -6 11 103.17 3.69
 2 -6 11 100.38 3.66
 -2 -6 -11 90.24 3.8
 -2 6 -11 96.22 2.93
 2 6 11 85.24 3.63
 2 6 11 93.59 3.76
 -2 6 -11 97.54 3.01
 -2 6 -11 87.39 3.55
 -2 -6 -11 94.03 3.09
 2 6 11 94.61 3.81
 -2 -6 -12 248.12 6.64
 -2 6 -12 239.52 5.42
 2 6 12 215.99 6.31
 2 6 12 226.17 6.39
 -2 6 -12 243.39 5.5
 -2 -6 -12 262.22 5.76
 -2 6 -12 223.04 6.19
 2 -6 12 263.31 6.41
 2 -6 12 263.05 6.42
 2 6 12 245.04 6.55
 -2 6 -13 8.8 1.08
 -2 -6 -13 8.42 1.47
 2 6 13 6.28 1.42
 -2 -6 -13 9.06 1.12
 -2 6 -13 7.56 1.31
 2 6 13 7.47 1.42
 2 6 13 7.86 1.48
 2 -6 13 8.83 1.38
 2 -6 13 10.2 1.44
 2 -6 14 6.58 1.24
 2 -6 14 5.45 1.2
 -2 -6 -14 6.87 1.33
 -2 6 -14 5.63 0.92
 2 6 14 5.29 1.17
 -2 6 -14 5.99 0.95
 2 6 15 113.92 3.11
 2 -6 15 111.37 3.29
 2 -6 15 113.49 3.31
 2 -6 15 113.85 3.37
 -2 -6 -15 93.42 3.36
 -2 6 -15 95.89 2.92
 -2 -6 -15 105.3 3.03
 2 -6 15 109.75 3.51
 2 -6 16 4.58 0.88
 2 -6 16 5.08 0.89
 -2 6 -16 3.41 0.78
 -2 -6 -16 3.54 1.01
 -2 -6 -16 4.33 0.8
 -2 6 -16 3.39 0.87
 2 -6 16 5.53 1.08
 2 -6 16 5.61 0.95
 -2 -6 -17 105.63 3.03
 -2 6 -17 105.39 2.76
 2 6 17 139.68 3.26
 2 -6 17 132.56 3.18
 -2 6 -17 102.12 2.95
 -2 6 -17 100.58 2.88
 2 6 18 33.87 1.31
 -2 7 17 4.29 0.84
 -2 -7 17 6.23 0.8
 2 7 -17 7.25 0.82
 -2 7 17 5.24 0.8
 -2 -7 17 5.62 0.98
 -2 -7 17 4.85 0.9
 -2 7 17 4.38 0.84
 -2 -7 16 55.07 2.44
 -2 7 16 55.97 2.06
 -2 -7 16 51.07 2.37
 -2 7 16 51.35 2.26
 -2 7 16 50.38 2.22
 -2 -7 16 53.99 2.03
 -2 -7 15 95.62 2.98
 -2 7 15 87.1 3.16
 2 7 -15 95.86 3.37
 -2 7 15 86.81 3.29
 -2 7 15 86.35 3.29
 -2 -7 15 101.51 3.61
 -2 -7 15 96.99 3.52
 -2 7 15 91.94 2.93
 2 7 -15 78.46 2.68
 2 -7 -15 102.12 2.82
 -2 7 14 1.72 1.22
 2 7 -14 0.52 1.34
 -2 -7 14 1.01 1.02
 -2 7 14 1.2 1.19
 2 7 -14 0.7 0.7
 -2 7 14 0.46 1.21
 -2 -7 14 2.47 1.39
 -2 -7 14 2.66 1.46
 2 7 -14 0.69 0.87
 2 7 -14 -0.32 0.86
 2 -7 -14 0.99 0.99
 -2 -7 13 1.94 1.55
 -2 -7 13 3.32 1.57
 2 7 -13 0.82 0.7
 -2 7 13 1.79 1.41
 2 7 -13 1.33 0.72
 -2 7 13 1.16 1.29
 -2 7 13 -0.38 1.33
 2 7 -12 17.55 1.76
 2 7 -12 19 1.72
 -2 -7 12 19.6 2.23
 -2 -7 11 145.72 5.1
 -2 -7 11 146.68 5.17
 2 7 -11 142.99 3.74
 2 7 -11 144.99 3.71
 2 7 -11 134.14 4.56
 2 7 -11 144.67 4.56
 -2 7 11 139.87 4.78
 -2 7 10 23.17 1.55
 -2 -7 10 24.97 2.29
 -2 -7 10 22.91 2.3
 2 7 -10 24.25 1.45
 2 7 -10 23.41 1.44
 2 7 -10 22.52 1.91
 2 7 -10 22.17 1.91
 -2 7 10 22.47 2.07
 -2 7 9 0.68 1.2
 2 7 -9 0.67 0.7
 2 7 -9 -0.18 0.73
 -2 -7 9 -0.3 1.38
 2 7 -9 0.92 1.31
 -2 7 9 -0.08 0.73
 -2 -7 9 1.15 1.39
 2 7 -9 0.5 1.02
 2 7 -9 -0.31 0.98
 2 -7 -9 0.39 0.85
 -2 7 8 38.73 2.27
 2 7 -8 40.52 1.77
 -2 7 8 41.67 2.5
 -2 7 8 43.37 2.56
 2 7 -8 43.68 1.85
 -2 7 8 43.56 1.83
 -2 -7 8 44.87 2.64
 -2 -7 8 42.67 2.59
 2 7 -8 44.98 2.36
 2 7 -8 45.93 2.37
 2 -7 -8 45.42 2.12
 -2 7 7 91.38 3.23
 2 7 -7 89.98 2.65
 -2 7 7 93.18 3.5
 -2 7 7 90.71 3.44
 -2 -7 7 93.21 3.49
 -2 7 7 93.25 2.68
 -2 -7 7 90.64 3.5
 2 7 -7 93.29 3.26
 2 7 -7 102.61 3.39
 2 -7 -7 95.74 3.14
 -2 7 6 479.49 9.33
 2 7 -6 482.19 8.74
 -2 7 6 451.8 9.65
 -2 7 6 459.84 9.67
 -2 -7 6 492.5 9.83
 -2 -7 6 488.26 9.85
 -2 7 6 491.75 8.73
 2 7 -6 481.8 9.48
 2 7 -6 494.55 9.53
 2 -7 -6 488.59 9.48
 2 -7 -5 641.63 11.64
 -2 7 5 592.15 11.21
 -2 7 5 609.27 11.6
 -2 7 5 593.04 11.57
 2 7 -5 609.5 10.74
 -2 -7 5 649.32 11.84
 -2 -7 5 625.98 11.77
 -2 7 5 622.07 10.74
 2 7 -5 633.65 11.48
 2 7 -5 632.27 11.47
 2 -7 -5 616.89 11.01
 2 -7 -4 32.04 1.85
 2 7 -4 32.04 1.48
 2 7 -4 31.27 1.76
 -2 7 4 30.46 1.77
 -2 7 4 31.62 1.77
 2 7 -4 30.11 1.44
 2 7 -4 31.08 1.42
 -2 -7 4 32.28 1.86
 -2 7 4 31.9 1.41
 -2 -7 4 31.59 1.88
 2 7 -4 30.01 1.64
 -2 7 4 30.43 1.34
 -2 -7 4 30.95 1.88
 2 7 -4 33.41 1.7
 2 -7 -4 31.24 1.64
 2 -7 -3 54.26 2.38
 -2 7 3 56.82 2.23
 2 7 -3 54.61 1.95
 2 7 -3 55.46 1.91
 -2 7 3 57.03 2.22
 2 7 -3 57.13 1.96
 -2 7 3 55.08 1.92
 -2 -7 3 56.5 2.35
 -2 7 3 57.14 1.87
 2 7 -3 53 2.09
 -2 -7 3 52.69 2.3
 2 7 -3 55.08 2.13
 2 -7 -3 53.99 2.17
 2 -7 -2 9.86 0.92
 2 -7 -2 8.46 1.22
 2 -7 -2 9.38 0.91
 -2 7 2 8.82 1.04
 -2 7 2 8.68 1.05
 2 7 -2 9.64 0.95
 2 7 -2 9.36 0.92
 2 -7 -2 8.54 0.94
 -2 -7 2 9.07 1.18
 2 7 -2 9.58 1.03
 2 -7 -2 10.34 0.77
 -2 -7 2 10.58 1.2
 2 7 -2 8.74 1
 2 -7 -2 9.51 1.19
 2 7 -1 367.09 7.01
 2 -7 -1 353.68 6.84
 2 -7 -1 348.21 6.83
 2 -7 -1 345.67 7.48
 -2 -7 1 378.31 7.42
 2 7 -1 366.82 7.1
 -2 -7 1 369.37 7.39
 -2 7 1 373.01 6.81
 2 7 -1 365 7.15
 -2 7 1 371.63 7.1
 2 7 -1 366.2 7.01
 -2 7 1 377.96 7.12
 -2 7 0 1197.18 19.45
 -2 -7 0 1165.63 19.82
 -2 7 0 1195.7 19.45
 2 7 0 1203.39 19.57
 2 7 0 1201.96 19.56
 2 -7 0 1165.35 20.03
 2 -7 0 1161.71 19.44
 2 -7 0 1160.85 19.43
 -2 -7 0 1171.45 19.79
 2 7 0 1212.66 19.56
 -2 -7 0 1198.88 19.87
 -2 -7 0 1185.17 19.83
 2 7 0 1190.12 19.63
 -2 7 0 1222.47 19.36
 -2 -7 0 1216.32 19.9
 2 -7 0 1181.62 19.09
 2 -7 1 22.47 1.32
 2 -7 1 23.59 1.58
 2 -7 1 24.61 1.41
 2 -7 1 21.98 1.36
 2 7 1 23.48 1.4
 -2 -7 -1 23.44 1.52
 2 7 1 21.68 1.34
 -2 7 -1 22.45 1.26
 -2 7 -1 22.8 1.25
 2 7 1 20.28 1.24
 -2 7 -1 22.82 1.34
 -2 7 -1 22.49 1.28
 -2 -7 -1 21.86 1.39
 2 -7 1 23.15 1.21
 -2 -7 -1 19.55 1.34
 2 -7 2 134.74 3.23
 2 -7 2 136.35 3.61
 2 -7 2 137.95 3.62
 2 -7 2 138.7 3.76
 2 7 2 143.57 3.65
 -2 -7 -2 148.41 3.92
 2 7 2 147.32 3.7
 -2 7 -2 148 3.38
 -2 7 -2 146.91 3.37
 2 -7 2 139.34 3.68
 2 7 2 141.53 3.44
 2 7 2 143.12 3.48
 -2 7 -2 138.91 3.65
 -2 -7 -2 143.04 3.66
 -2 -7 -2 141.25 3.65
 2 -7 2 136.59 3.36
 -2 -7 -3 195.32 4.86
 2 7 3 196.02 4.62
 2 7 3 197.82 4.63
 -2 7 -3 195.36 4.15
 -2 7 -3 192.69 4.32
 -2 7 -3 196.84 4.15
 2 -7 3 191.58 4.63
 2 -7 3 188.63 4.54
 2 -7 3 195.97 4.65
 2 7 3 195.41 4.26
 2 7 3 195.34 4.31
 -2 7 -3 195.79 4.65
 -2 -7 -3 193.38 4.49
 -2 -7 -3 197.58 4.53
 -2 -7 -3 196.41 4.52
 -2 -7 -4 570.32 10.64
 2 7 4 546.84 10.22
 2 7 4 548.46 10.22
 -2 7 -4 560.04 9.57
 -2 7 -4 545.79 9.72
 -2 7 -4 553.46 9.54
 2 7 4 551.65 9.69
 -2 -7 -4 549.41 9.98
 2 -7 4 525.39 9.89
 2 7 4 536.61 9.75
 -2 7 -4 541.26 10.28
 -2 -7 -4 553.93 9.99
 -2 -7 -4 555.08 10.01
 -2 7 -4 538.93 10.13
 2 -7 4 544.46 10.29
 2 -7 4 532.59 9.95
 2 -7 4 539.48 10.27
 2 -7 5 111.54 3.12
 2 -7 5 109.25 3.5
 2 -7 5 111.88 3.53
 2 7 5 111.15 3.44
 -2 -7 -5 122.46 3.79
 2 7 5 120.15 3.53
 -2 7 -5 121.82 3.08
 2 7 5 116.66 3
 -2 7 -5 114.93 3.43
 -2 -7 -5 118.54 3.24
 -2 7 -5 115.4 3.56
 -2 -7 -5 119.9 3.27
 -2 -7 -5 118.94 3.24
 2 -7 5 114.58 3.32
 2 -7 6 233.83 5.74
 2 -7 6 235 5.73
 -2 7 -6 228.96 4.91
 -2 -7 -6 228.26 5.87
 2 7 6 224.71 5.5
 2 7 6 222.3 5.48
 2 7 6 230.91 4.9
 -2 7 -6 226.44 5.53
 -2 -7 -6 235.55 5.19
 -2 -7 -6 232.89 5.22
 -2 -7 -6 232.63 5.18
 2 -7 6 225.05 5.38
 2 -7 7 98.76 3.54
 2 -7 7 98.63 3.52
 -2 -7 -7 108.45 3.85
 2 7 7 101.35 3.46
 -2 7 -7 102.63 2.98
 -2 7 -7 100.1 2.87
 2 7 7 99.97 3.44
 2 7 7 101.38 2.89
 -2 7 -7 96.52 3.46
 -2 -7 -7 102.85 3.13
 -2 -7 -7 100.14 3.09
 -2 -7 -7 102.2 3.04
 2 -7 7 98.04 3.39
 2 -7 8 83.58 3.36
 2 -7 8 88.23 3.43
 -2 7 -8 94.39 2.83
 -2 -7 -8 98.68 3.83
 2 7 8 98.02 3.5
 2 7 8 94.41 3.47
 -2 7 -8 97.12 2.95
 2 -7 8 83.8 3.26
 2 7 8 88.02 2.79
 -2 -7 -8 88.14 2.97
 -2 7 -8 91.18 3.47
 -2 -7 -8 86.19 2.95
 -2 -7 -8 86.37 2.87
 2 -7 8 89.78 3.34
 2 -7 9 658.71 12.49
 2 -7 9 682.12 13.09
 2 -7 9 682.92 13.09
 2 7 9 645.27 11.99
 -2 -7 -9 686.29 13.55
 -2 7 -9 651.29 11.88
 2 7 9 646.53 12.99
 2 7 9 631.13 12.93
 -2 7 -9 666.01 12
 -2 7 -9 622.2 12.95
 -2 -7 -9 691.06 12.31
 -2 -7 -9 681.16 12.32
 -2 -7 -9 692.08 12.22
 2 -7 9 666.66 12.93
 2 -7 10 110.41 3.94
 2 -7 10 111.4 3.94
 2 7 10 104.42 3.27
 -2 7 -10 100.8 3.89
 -2 -7 -10 105.56 3.42
 -2 -7 -10 104.02 3.41
 2 -7 10 108.61 3.93
 -2 -7 -10 110.73 3.39
 -2 -7 -10 110.92 4.24
 -2 7 -10 107.95 3.17
 2 7 10 106.8 4.01
 2 7 10 95.97 3.85
 -2 7 -10 107.01 3.22
 2 -7 11 93.24 3.58
 2 -7 11 92.34 3.56
 -2 -7 -11 86.29 3.7
 -2 7 -11 79.98 2.71
 2 7 11 80.79 3.51
 2 7 11 73.12 3.42
 -2 7 -11 86.17 2.83
 -2 7 -11 72.96 3.32
 -2 -7 -11 82.92 2.99
 -2 -7 -11 82.68 3
 -2 -7 -11 83 2.9
 2 -7 11 87.15 3.53
 -2 -7 -12 41.32 2.01
 2 -7 12 39.83 2.43
 -2 -7 -13 0.9 1.09
 -2 7 -13 1.22 0.71
 2 7 13 0.53 1.08
 -2 7 -13 0.92 0.75
 2 7 13 1.18 1.02
 -2 -7 -13 0.08 0.78
 2 -7 13 0.95 1.04
 2 -7 13 0.5 1.06
 2 -7 14 118.15 3.58
 2 -7 14 121.33 3.63
 2 -7 14 117.44 3.64
 -2 7 -14 99.64 2.98
 -2 -7 -14 99.88 3.59
 -2 7 -14 94.81 2.91
 -2 -7 -14 111.87 3.18
 -2 7 -14 89.77 3.34
 2 -7 14 118.02 3.7
 2 -7 15 335.89 6.56
 2 -7 15 327.95 6.54
 2 -7 15 341.06 6.64
 -2 -7 -15 287.92 6.61
 -2 7 -15 280.01 6
 -2 -7 -15 326.45 6.24
 -2 7 -15 264.74 6.43
 2 -7 15 320.83 6.67
 2 -7 16 213.65 4.38
 2 -7 16 217.16 4.41
 -2 -7 -16 186.71 4.57
 -2 7 -16 185.63 4.16
 2 -7 16 216.35 4.42
 -2 7 -16 168 4.39
 2 -7 16 214.05 4.58
 -2 -7 -16 207.52 4.29
 2 7 17 32.06 1.36
 -2 7 -17 20.35 1.15
 -2 7 -17 19.8 1.1
 2 -7 17 27.75 1.22
 -2 -8 17 9.28 0.86
 -2 -8 16 50.76 1.87
 -2 -8 16 53.44 2.2
 -2 8 16 55.24 1.88
 -2 -8 16 52.17 2.14
 -2 8 16 47.53 1.99
 -2 8 16 46.29 1.98
 -2 -8 15 12.74 1.2
 -2 8 15 10.1 1.29
 2 8 -15 14.54 1.46
 -2 8 15 11.16 1.33
 -2 -8 15 14.47 1.54
 -2 -8 15 13.52 1.54
 -2 8 15 12.7 1.15
 -2 -8 15 11.41 1.44
 2 -8 -15 14.58 1.13
 -2 -8 14 76.42 2.66
 2 8 -14 73.76 3.18
 2 8 -14 60.33 2.1
 -2 8 14 70.47 3.04
 -2 8 14 66.28 2.94
 -2 -8 14 76.11 3.25
 -2 -8 14 74.17 3.19
 2 8 -14 59.67 2.4
 2 8 -14 65.81 2.47
 2 -8 -14 84.46 2.72
 -2 8 13 997.7 17.41
 2 8 -13 949.28 15.84
 2 8 -13 926.41 15.92
 -2 8 13 969.49 17.75
 -2 8 13 936.14 17.64
 -2 -8 13 1050.6 18.14
 2 8 -13 866.82 16.57
 2 8 -13 886.81 16.61
 2 -8 -13 1061.8 16.99
 -2 -8 12 75.3 3.67
 -2 -8 12 73.58 3.62
 2 8 -12 69.59 2.39
 -2 8 12 69.93 3.44
 -2 8 12 67.53 3.41
 2 8 -12 73.76 2.39
 -2 8 12 69.1 3.25
 2 8 -12 69.49 2.98
 2 8 -11 10 1.45
 2 8 -11 8.49 1.45
 -2 -8 11 10.33 1.89
 -2 -8 10 3.7 1.69
 -2 8 10 2.16 0.87
 -2 -8 10 2.69 1.55
 2 8 -10 2.52 0.81
 2 8 -10 3.16 0.87
 -2 8 10 1.43 1.37
 2 8 -10 1.9 1.09
 2 8 -10 2.18 1.12
 -2 8 10 2.32 1.41
 -2 8 10 2.12 1.27
 -2 8 9 22.66 2.01
 2 8 -9 23.85 1.46
 -2 8 9 19.97 2.14
 -2 8 9 20.7 2.1
 2 8 -9 25.66 1.52
 2 8 -9 23.77 2.2
 -2 8 9 22.42 1.52
 -2 -8 9 23.22 2.27
 -2 -8 9 25.44 2.33
 2 8 -9 24.96 1.96
 2 8 -9 22.78 1.93
 2 -8 -9 24.68 1.67
 -2 8 8 1.46 1.27
 -2 8 8 0.59 1.12
 2 8 -8 1.35 0.71
 2 8 -8 1.39 0.76
 -2 8 8 1.1 1.2
 2 8 -8 0.56 1.03
 2 8 -8 0.8 1.05
 2 -8 -8 0.05 0.97
 -2 -8 8 1.96 1.41
 -2 -8 8 2.24 1.39
 -2 8 8 0.72 0.75
 2 8 -7 1581.83 25.41
 -2 8 7 1524.72 26.71
 -2 8 7 1489.03 26.67
 -2 -8 7 1580.23 26.92
 -2 8 7 1603.74 25.42
 -2 -8 7 1575.57 26.93
 2 8 -7 1560.39 26.54
 2 8 -7 1634.58 26.59
 2 -8 -7 1535.32 26.13
 -2 8 6 4.36 1.3
 -2 -8 6 5.88 1.41
 -2 8 6 7.33 0.89
 -2 -8 6 5.9 1.4
 2 8 -6 4.76 0.83
 -2 8 6 5.18 1.3
 2 8 -6 5.27 1.13
 2 8 -6 6.17 1.17
 -2 -8 6 4.42 1.34
 2 -8 -6 8.66 1.26
 2 -8 -5 230.56 5.79
 -2 8 5 233.6 5.77
 -2 8 5 234.89 5.78
 2 8 -5 231.98 5.04
 -2 -8 5 247.73 6.04
 -2 8 5 235.93 5.06
 2 8 -5 248.07 5.72
 -2 -8 5 226.42 5.94
 -2 8 5 234.35 4.99
 2 8 -5 241.86 5.7
 2 -8 -5 236.95 5.27
 2 -8 -4 694.24 12.99
 2 8 -4 686.18 12.66
 2 8 -4 692.01 12.13
 -2 8 4 690.52 12.72
 -2 8 4 690.36 12.72
 2 8 -4 687.44 12.11
 2 8 -4 674.71 12.01
 -2 8 4 699.37 12.06
 -2 -8 4 709.31 13.02
 -2 8 4 679.46 11.94
 2 8 -4 685.89 12.57
 -2 -8 4 690.27 13.01
 2 8 -4 694.84 12.61
 2 -8 -4 681.45 12.37
 2 -8 -3 24.36 1.8
 2 8 -3 27.12 1.44
 -2 8 3 25.88 1.64
 -2 8 3 28.71 1.72
 2 8 -3 29.14 1.49
 2 8 -3 25.6 1.4
 -2 8 3 25.51 1.43
 -2 -8 3 25.04 1.81
 -2 8 3 26.28 1.37
 -2 -8 3 27.05 1.8
 2 8 -3 27.41 1.64
 2 8 -3 29.02 1.67
 2 -8 -3 25.65 1.65
 2 -8 -2 5.26 1.19
 -2 8 2 3.37 0.94
 2 8 -2 4.08 0.83
 -2 8 2 3.8 0.96
 2 8 -2 4.76 0.83
 -2 -8 2 5.45 1.19
 -2 8 2 5.36 0.87
 2 8 -2 3.41 0.88
 -2 8 2 4.03 0.75
 2 8 -2 3.94 0.88
 -2 -8 2 3.51 1.11
 2 -8 -2 3.52 1.06
 -2 8 1 75.18 2.56
 -2 8 1 75.12 2.57
 2 8 -1 76.77 2.54
 2 8 -1 76.56 2.52
 2 -8 -1 67.85 2.33
 -2 -8 1 76.14 2.81
 -2 8 1 78.15 2.47
 2 8 -1 78.81 2.6
 -2 -8 1 78.13 2.84
 2 8 -1 73.73 2.57
 2 -8 -1 70.98 2.88
 2 -8 -1 72.44 2.34
 2 -8 -1 72.38 2.35
 2 -8 0 1105.69 18.69
 -2 8 0 1137.28 18.77
 -2 8 0 1144.22 18.78
 2 8 0 1130.48 18.88
 2 8 0 1149.87 18.89
 2 -8 0 1094.88 19.36
 2 -8 0 1105.9 18.64
 2 -8 0 1086.16 18.6
 2 -8 0 1083.92 18.64
 -2 -8 0 1153.71 19.24
 -2 8 0 1153.83 18.82
 2 8 0 1130.54 18.84
 2 8 0 1126.8 18.93
 -2 8 0 1143.32 18.64
 -2 -8 0 1137.86 19.22
 2 -8 1 475.36 8.9
 2 -8 1 489.67 9.66
 2 -8 1 487.1 9.17
 2 -8 1 473.5 9.13
 2 8 1 495.81 9.33
 -2 -8 -1 496.19 9.59
 2 8 1 487.67 9.31
 -2 8 -1 496.99 9.07
 -2 8 -1 496 9.06
 2 -8 1 481.06 9.19
 2 8 1 497.59 9.19
 -2 8 -1 495.84 9.27
 -2 8 -1 496.27 9.13
 -2 -8 -1 496.06 9.45
 -2 -8 -1 497.65 9.47
 2 -8 2 976.32 16.84
 2 -8 2 972.63 16.82
 2 -8 2 983.14 17.12
 -2 -8 -2 976.36 17.24
 2 8 2 973.81 16.91
 -2 8 -2 986.34 16.48
 2 8 2 977.76 16.91
 -2 8 -2 981.32 16.47
 2 -8 2 964.95 16.86
 2 8 2 1002.88 16.66
 2 8 2 986.18 16.66
 -2 8 -2 1010.71 16.97
 -2 -8 -2 1001.36 16.94
 -2 8 -2 994.35 16.77
 -2 -8 -2 1007.23 16.95
 -2 -8 -3 6.83 1.24
 -2 8 -3 6.63 0.93
 2 8 3 6.76 1.09
 -2 8 -3 6.04 0.85
 -2 8 -3 5.1 0.8
 2 8 3 6.05 1.04
 2 -8 3 7.55 1.11
 2 -8 3 7.73 1.14
 2 -8 3 6.77 1.09
 2 8 3 6.43 0.87
 -2 8 -3 5.47 0.99
 2 8 3 5.73 0.86
 -2 8 -3 6.24 1.05
 -2 -8 -3 7.94 1.04
 -2 -8 -3 5.93 0.95
 -2 -8 -3 6.5 0.99
 -2 -8 -4 209.72 5.38
 2 8 4 195.49 4.99
 2 8 4 198.92 5.01
 -2 8 -4 206.56 4.48
 -2 8 -4 203.73 4.62
 -2 8 -4 204.23 4.47
 2 8 4 204.07 4.57
 2 -8 4 199.09 4.85
 2 -8 4 200.68 5.09
 2 -8 4 198.97 5.07
 2 8 4 198.46 4.62
 -2 8 -4 211.17 5.17
 -2 -8 -4 209.84 4.85
 -2 -8 -4 202.92 4.83
 -2 8 -4 205.67 4.98
 -2 -8 -4 208.57 4.84
 -2 -8 -5 32.04 2.11
 2 8 5 30.88 1.87
 2 8 5 29.52 1.87
 -2 8 -5 31.63 1.57
 2 8 5 32.68 1.54
 2 -8 5 33.41 2.01
 2 -8 5 31.78 1.7
 2 -8 5 33.91 2.02
 -2 -8 -5 32.43 1.71
 -2 8 -5 32.17 1.95
 -2 -8 -5 32.38 1.7
 -2 8 -5 33.47 1.88
 -2 -8 -5 31.44 1.69
 -2 8 -6 263.46 5.52
 2 8 6 253.99 6.11
 -2 -8 -6 265.22 6.6
 2 8 6 258.46 6.13
 2 8 6 251.72 5.39
 2 -8 6 246.98 6.22
 2 -8 6 248.94 6.24
 -2 8 -6 249.85 6.29
 -2 -8 -6 247.27 5.72
 -2 -8 -6 254.04 5.7
 -2 8 -6 249.56 6.07
 2 -8 6 247.42 5.79
 -2 -8 -6 254.37 5.7
 2 8 7 506.35 10.49
 -2 8 -7 523 9.65
 -2 -8 -7 542.18 11.13
 2 8 7 524.1 10.55
 -2 8 -7 523.98 9.78
 2 8 7 517.22 9.63
 2 -8 7 508.1 10.65
 2 -8 7 512.89 10.67
 -2 -8 -7 526.37 9.98
 -2 8 -7 517.41 10.81
 -2 8 -7 526.99 10.6
 -2 -8 -7 521.7 9.85
 2 -8 7 508.09 10.19
 -2 -8 -7 522.14 9.97
 -2 8 -8 117.44 3.35
 -2 -8 -8 126.29 4.51
 2 8 8 110.54 3.98
 -2 8 -8 117.3 3.46
 2 8 8 106.78 3.94
 2 -8 8 119.94 4.14
 2 -8 8 118.29 4.13
 2 8 8 118.63 3.38
 -2 -8 -8 124.02 3.64
 -2 -8 -8 126.14 3.67
 -2 8 -8 114.84 4.19
 -2 8 -8 110.75 4.01
 -2 -8 -8 126.21 3.57
 2 -8 8 114.82 3.89
 2 -8 9 2.43 1.23
 -2 -8 -9 4.42 1.48
 -2 8 -9 1.89 0.82
 -2 8 -9 2.82 0.94
 2 8 9 2.47 1.3
 2 8 9 1.95 1.2
 2 8 9 1.6 0.84
 -2 -8 -9 1.88 0.94
 -2 -8 -9 1.6 0.85
 2 -8 9 2.28 1.28
 -2 8 -9 1.1 1.13
 -2 -8 -9 2.08 0.95
 -2 8 -9 1.61 1.21
 2 -8 9 2.74 1.29
 2 -8 9 2.81 1.33
 2 -8 10 162.55 4.56
 2 -8 10 170.87 5.08
 2 -8 10 176.39 5.16
 -2 -8 -10 160.79 5.28
 -2 8 -10 153 4.06
 2 8 10 150.45 4.91
 -2 8 -10 164.1 4.22
 2 8 10 140.63 4.82
 2 8 10 155.29 4.21
 -2 8 -10 144.72 4.84
 -2 -8 -10 163.43 4.43
 -2 8 -10 145.79 5.02
 -2 -8 -10 167.95 4.49
 -2 -8 -10 171.54 4.41
 2 -8 10 162.58 4.93
 -2 8 -11 88.2 3.62
 -2 8 -11 90.85 3.77
 -2 -8 -11 99.99 3.28
 -2 -8 -11 97.38 3.25
 -2 -8 -11 97.64 3.16
 2 -8 11 99.61 3.73
 -2 -8 -12 -0.2 1.21
 -2 8 -12 1.11 0.68
 2 8 12 -0.98 1.14
 -2 8 -12 -0.27 0.74
 -2 -8 -12 0.65 0.83
 -2 8 -12 -0.69 1.05
 2 -8 12 2.14 1.19
 2 -8 12 0.3 1.14
 2 8 12 0.25 1.06
 2 -8 13 7.73 1.32
 2 -8 13 7.86 1.33
 -2 8 -13 6.38 0.92
 -2 -8 -13 7.24 1.35
 2 8 13 5.86 1.19
 -2 8 -13 6.63 0.93
 2 8 13 3.99 1.13
 -2 -8 -13 6.15 0.98
 -2 8 -13 5.04 1.08
 -2 8 -13 6.45 1.24
 2 -8 13 6.58 1.31
 -2 8 -14 26.22 1.42
 -2 -8 -14 29.83 1.89
 -2 8 -14 25.23 1.38
 2 -8 14 34.07 1.95
 2 -8 14 32.3 1.84
 2 -8 14 31.95 1.84
 -2 -8 -14 32.03 1.56
 -2 8 -14 27.67 1.79
 -2 8 -14 24.51 1.67
 2 -8 14 30.98 1.83
 2 8 15 3.64 0.98
 2 -8 15 4.16 0.93
 2 -8 15 3.19 0.91
 -2 -8 -15 2.84 0.92
 -2 8 -15 3.37 0.73
 2 -8 15 3.4 0.97
 -2 -8 -15 4.16 0.76
 -2 8 -15 3.11 0.81
 -2 8 -15 2.46 0.83
 2 -8 15 3.23 0.91
 -2 -8 -16 76.92 2.43
 -2 8 -16 73.82 2.14
 2 8 16 103.27 2.49
 2 -8 16 98.21 2.44
 -2 8 -16 72.11 2.3
 -2 8 -16 72.31 2.25
 2 -8 16 88.1 2.25
 -2 -8 -16 88.41 2.27
 -2 9 16 32.39 1.3
 -2 -9 16 34.27 1.51
 -2 9 15 46.7 2.04
 -2 9 15 48.35 2.06
 -2 -9 15 51.71 2.25
 -2 9 15 52.52 1.86
 -2 -9 15 52.39 1.92
 2 9 -15 57.22 2.24
 -2 -9 15 51.67 2.17
 2 -9 -15 62.18 1.86
 -2 9 14 158.67 4.45
 -2 9 14 155.73 4.44
 -2 -9 14 171.41 4.75
 -2 -9 14 176.6 4.17
 2 9 -14 188.91 4.94
 -2 -9 14 156.63 4.56
 2 9 -14 148.34 3.84
 2 -9 -14 206.84 4.34
 2 9 -13 66.63 2.18
 -2 9 13 70.34 3.07
 -2 9 13 71.66 3.09
 -2 -9 13 78.66 3.34
 2 9 -13 81.16 3.42
 2 9 -13 64.32 2.52
 -2 -9 13 72.98 3.2
 2 9 -13 69.76 2.6
 2 -9 -13 89.16 2.91
 -2 9 12 12.57 1.73
 2 9 -12 15.11 1.45
 2 9 -12 12.41 1.43
 2 9 -12 12.58 1.06
 -2 9 12 14.55 1.8
 2 9 -12 13.99 1.11
 -2 -9 12 16.51 2.03
 -2 9 11 3.9 1.37
 -2 -9 11 2.77 1.59
 2 9 -11 1.9 0.72
 -2 9 11 2.98 1.44
 2 9 -11 1.45 0.72
 2 9 -11 1.62 1.07
 -2 -9 11 0.63 1.43
 2 9 -10 67.97 3.08
 -2 -9 10 65.68 3.42
 2 9 -10 72.19 3.13
 -2 9 10 69.35 2.59
 -2 9 9 0.75 1.25
 2 9 -9 1.11 1.3
 -2 -9 9 1.27 1.4
 -2 9 9 0.88 0.78
 2 -9 -9 -0.73 1
 2 9 -9 0.65 1.09
 -2 -9 9 0.16 1.3
 2 9 -9 1.45 1.08
 2 9 -9 0.64 0.72
 2 9 -9 0.8 0.8
 -2 9 9 0.37 1.3
 -2 9 8 184.75 4.53
 -2 -9 8 185.66 5.67
 2 -9 -8 188.58 4.95
 2 9 -8 188.27 5.32
 -2 -9 8 174.51 5.52
 2 9 -8 190.69 5.36
 2 9 -8 178.93 4.4
 -2 9 8 171.41 5.53
 2 9 -8 184.25 4.49
 -2 9 8 160.95 5.43
 -2 9 7 15.12 1.2
 -2 -9 7 13.61 1.84
 2 -9 -7 14.38 1.54
 2 9 -7 13.27 1.51
 -2 -9 7 11.65 1.7
 2 9 -7 14.79 1.57
 2 9 -7 13.85 1.17
 -2 9 7 10.4 1.54
 -2 9 7 12.73 1.65
 -2 -9 6 490.56 10.46
 -2 9 6 505.88 9.26
 2 -9 -6 493.69 10.08
 2 9 -6 493.75 10.08
 -2 -9 6 473.67 10.36
 2 9 -6 517.78 10.2
 2 9 -6 493.42 9.24
 -2 9 6 476.9 10.19
 -2 9 6 483.35 10.19
 -2 -9 5 167.66 5.01
 -2 9 5 168.73 4.14
 2 -9 -5 170.61 4.91
 2 9 -5 175.92 4.76
 -2 -9 5 163.49 4.98
 2 9 -5 175.03 4.76
 -2 9 5 167.12 4.82
 -2 9 5 171.21 4.84
 2 9 -5 172.97 4.18
 -2 9 4 11.83 1.41
 -2 9 4 11.59 1.42
 2 9 -4 10.79 1.13
 2 -9 -4 12.48 1.55
 -2 -9 4 10.71 1.52
 -2 9 4 11.54 1.12
 2 9 -4 9.55 1.23
 -2 9 4 10.7 1.04
 -2 -9 4 11.89 1.55
 2 9 -4 11.47 1.31
 2 -9 -4 10.38 1.33
 -2 9 3 175.24 4.72
 2 9 -3 178.86 4.39
 -2 9 3 180.81 4.76
 2 9 -3 179.87 4.38
 2 9 -3 180.06 4.42
 2 -9 -3 163.7 4.95
 -2 9 3 178.24 4.37
 -2 -9 3 179.32 4.99
 -2 9 3 184.39 4.31
 2 9 -3 183.76 4.7
 -2 -9 3 181.4 5.02
 2 9 -3 177.34 4.69
 2 -9 -3 176.03 4.67
 -2 9 2 622.8 11.48
 -2 9 2 616.98 11.46
 2 9 -2 615.29 11.19
 2 9 -2 618.65 11.2
 2 -9 -2 573.64 11.89
 -2 -9 2 621.64 11.84
 -2 9 2 612.58 11.21
 -2 9 2 614.27 11.04
 2 9 -2 608.06 11.37
 -2 -9 2 621.5 11.84
 2 9 -2 600.92 11.43
 2 -9 -2 586.16 11.51
 2 -9 -1 618.68 11.56
 -2 9 1 643.94 11.68
 -2 9 1 640.52 11.68
 2 9 -1 634.27 11.56
 2 9 -1 630.4 11.55
 2 -9 -1 601.44 12.17
 -2 -9 1 624.18 12.03
 -2 9 1 638.85 11.48
 2 9 -1 632.89 11.66
 -2 -9 1 637.03 12.04
 2 9 -1 628.23 11.76
 -2 -9 1 640.76 12.09
 2 -9 0 212.34 4.97
 2 -9 0 217.05 5.64
 2 -9 0 217.22 4.94
 2 -9 0 210.38 4.92
 -2 9 0 222.42 5.15
 2 9 0 216 5.18
 -2 9 0 217.92 5.12
 2 9 0 218.79 5.19
 2 -9 0 214.04 4.98
 2 9 0 226.1 5.21
 -2 9 0 224.78 5.16
 -2 9 0 225.88 5.04
 -2 -9 0 218.76 5.46
 -2 -9 0 231.15 5.55
 2 -9 1 0.82 0.89
 2 -9 1 2.04 1.1
 2 -9 1 0.2 0.87
 -2 -9 -1 1.57 1.08
 2 9 1 0.14 0.89
 -2 9 -1 0.4 0.81
 -2 9 -1 0.79 0.81
 2 9 1 0.96 0.85
 2 -9 1 0.54 0.9
 2 9 1 0.96 0.79
 -2 9 -1 1.06 0.79
 2 9 1 0.67 0.77
 -2 9 -1 0.62 0.78
 -2 -9 -1 0.68 0.89
 -2 -9 -1 1.07 0.88
 2 -9 2 125.08 3.66
 2 -9 2 121.66 3.62
 2 -9 2 129.57 3.94
 -2 -9 -2 127.81 3.99
 2 9 2 128.01 3.78
 -2 9 -2 132 3.5
 2 9 2 127.34 3.77
 -2 9 -2 128.77 3.48
 2 -9 2 121.23 3.67
 2 9 2 128.44 3.54
 2 9 2 126.3 3.55
 -2 9 -2 130.33 3.77
 -2 -9 -2 130.97 3.78
 -2 -9 -2 130.06 3.77
 -2 9 -2 126.75 3.62
 -2 -9 -2 129.63 3.75
 2 -9 3 251.41 5.95
 2 -9 3 259.93 6.07
 2 -9 3 252.43 5.95
 -2 -9 -3 256.98 6.32
 2 9 3 257.29 6.03
 -2 9 -3 254.31 5.5
 2 9 3 250.81 5.99
 -2 9 -3 262.36 5.74
 -2 9 -3 253.9 5.49
 2 -9 3 254.57 6.02
 2 9 3 261.28 5.63
 2 9 3 259.45 5.72
 -2 9 -3 250.55 5.99
 -2 -9 -3 265.39 5.93
 -2 -9 -3 258.36 5.91
 -2 9 -3 266.93 5.94
 -2 -9 -3 264.35 5.92
 -2 -9 -4 0.97 1.11
 -2 9 -4 1.4 0.79
 2 9 4 1.18 0.98
 2 9 4 0.62 0.94
 2 9 4 1.02 0.74
 -2 -9 -4 1.31 0.87
 -2 9 -4 1.63 0.89
 2 9 4 1.76 0.8
 -2 9 -4 1.27 0.91
 -2 -9 -4 1.44 0.9
 -2 -9 -4 0.92 0.83
 2 -9 4 1.15 1.01
 2 -9 4 1.1 1.07
 2 -9 4 0.28 0.93
 2 -9 5 240.64 6.02
 2 -9 5 231.66 5.46
 2 -9 5 244.12 6.04
 -2 -9 -5 238.23 6.24
 2 9 5 231.79 5.85
 2 9 5 233.69 5.87
 -2 9 -5 242.1 5.37
 2 9 5 235.98 5.26
 -2 -9 -5 241.79 5.56
 -2 9 -5 242.51 6.02
 -2 -9 -5 238.06 5.61
 -2 9 -5 231.71 5.8
 -2 -9 -5 240.34 5.55
 2 -9 6 56.06 2.75
 2 -9 6 61.04 2.85
 -2 9 -6 56.41 2.21
 -2 -9 -6 58.4 2.91
 2 9 6 54.33 2.59
 2 9 6 57.17 2.65
 2 9 6 53.72 2.13
 -2 9 -6 54.92 2.73
 -2 -9 -6 52.21 2.31
 -2 -9 -6 55.62 2.34
 -2 9 -6 54.19 2.6
 -2 -9 -6 58.68 2.39
 2 -9 7 64.87 3.04
 2 -9 7 62.78 3
 -2 9 -7 66.06 2.41
 -2 -9 -7 70.6 3.28
 2 9 7 61.59 2.88
 2 9 7 65.45 2.94
 -2 9 -7 64.21 2.46
 2 9 7 63.14 2.35
 -2 -9 -7 64.81 2.55
 -2 -9 -7 65.34 2.57
 -2 9 -7 64.47 3.04
 -2 9 -7 63.04 2.88
 -2 -9 -7 64.34 2.51
 2 -9 8 241.54 6.4
 2 -9 8 240.3 6.4
 -2 9 -8 236.15 5.4
 -2 -9 -8 248.68 6.77
 2 9 8 223.58 6.14
 2 9 8 231.14 6.21
 -2 9 -8 233.93 5.52
 2 9 8 242.93 5.47
 -2 -9 -8 246.63 5.75
 -2 9 -8 235.67 6.46
 -2 -9 -8 239.08 5.69
 -2 9 -8 231.96 6.25
 -2 -9 -8 238.42 5.59
 2 -9 9 59.31 2.83
 2 -9 9 62 3.03
 2 -9 9 68.05 3.16
 2 9 9 63.8 2.45
 -2 9 -9 56.51 2.31
 -2 -9 -9 69.24 3.38
 2 9 9 57.73 2.92
 2 9 9 60.43 2.99
 -2 9 -9 62.37 2.46
 -2 9 -9 54.33 2.97
 -2 -9 -9 62.62 2.56
 -2 -9 -9 64.66 2.59
 -2 9 -9 58.32 2.93
 -2 -9 -9 65.3 2.53
 -2 -9 -10 213.53 5.04
 2 9 10 201.02 4.88
 -2 -9 -10 199.4 5.05
 -2 9 -10 178.17 5.59
 -2 -9 -10 204.34 5.1
 -2 9 -10 184.84 5.54
 2 -9 10 198.01 5.22
 2 -9 11 90.37 3.46
 2 -9 11 87.13 3.41
 -2 -9 -11 88.3 3.62
 -2 9 -11 82.77 2.7
 2 9 11 75.35 3.3
 2 9 11 77.52 3.35
 -2 9 -11 87.84 2.78
 -2 -9 -11 87.31 2.89
 2 -9 12 44.66 2.39
 -2 -9 -12 41.18 1.89
 -2 9 -12 35.17 2.21
 -2 9 -12 34.56 2.13
 2 -9 12 39.71 2.23
 2 -9 12 47.02 2.36
 -2 -9 -12 38.14 2.33
 -2 9 -12 37.51 1.71
 2 9 12 34.44 2.12
 2 9 12 32.89 2.1
 -2 9 -12 39.55 1.77
 2 -9 13 59.8 2.54
 -2 9 -13 53.25 1.96
 -2 -9 -13 56.03 2.54
 -2 9 -13 50.67 1.9
 -2 -9 -13 59.25 2.11
 -2 9 -13 49.42 2.37
 -2 9 -13 52.32 2.34
 2 -9 13 62.9 2.54
 2 -9 13 63.42 2.55
 2 -9 14 6.69 1.08
 -2 -9 -14 5.45 1.04
 -2 9 -14 5.14 0.73
 -2 9 -14 5.07 0.76
 -2 -9 -14 7.22 0.85
 -2 9 -14 5.19 0.92
 -2 9 -14 6.62 0.99
 2 -9 14 8.14 1.09
 2 -9 14 9.21 1.12
 2 -9 15 7.08 0.9
 2 -9 15 5.61 0.84
 -2 -9 -15 5.64 0.89
 -2 9 -15 4.71 0.69
 2 -9 15 5.55 0.93
 -2 9 -15 4.73 0.78
 -2 9 -15 4.66 0.76
 2 9 15 6.66 0.94
 -2 -9 -15 6.37 0.73
 -2 -10 15 22.57 1.27
 2 -10 -15 26.1 1.04
 -2 10 14 9.27 1.08
 -2 10 14 8.62 1.06
 -2 -10 14 11.91 1.28
 -2 10 14 10.66 0.98
 2 10 -14 9.64 1.27
 -2 -10 14 8.97 0.97
 -2 -10 14 10.32 1.23
 2 -10 -14 11.51 1.01
 -2 10 13 58.83 2.53
 -2 10 13 62.09 2.58
 -2 -10 13 63.39 2.77
 2 10 -13 67.78 2.91
 2 10 -13 50.86 2.03
 -2 -10 13 63.48 2.72
 2 10 -13 54.54 2.07
 2 -10 -13 72.44 2.43
 -2 10 12 18.02 1.75
 2 10 -12 19.06 1.13
 -2 10 12 18.05 1.74
 -2 -10 12 22.61 2
 2 10 -12 17.06 1.39
 -2 -10 12 20.91 1.93
 2 10 -12 19.33 1.43
 2 -10 -12 23.71 1.65
 2 10 -11 5.35 0.83
 2 10 -11 6.17 0.84
 -2 10 11 5.12 1.46
 -2 -10 11 7.74 1.68
 -2 10 11 7.94 1.47
 2 10 -11 6.06 1.13
 2 10 -11 4.21 1.06
 -2 -10 11 5.52 1.53
 2 -10 -11 5.5 1.27
 -2 -10 10 27.24 2.33
 2 10 -10 21.62 1.77
 -2 -10 10 23.04 2.18
 -2 10 10 24.2 2.15
 2 10 -10 24.96 1.44
 -2 10 10 24.45 2.14
 2 10 -10 26.55 1.47
 2 10 -9 77.52 3.66
 -2 10 9 77.87 2.73
 -2 -10 9 80.13 3.68
 2 -10 -9 76.25 2.87
 2 10 -9 71.71 2.53
 2 10 -9 77.6 2.62
 2 10 -9 77.83 3.24
 -2 -10 9 76.36 3.56
 2 10 -9 81.88 3.3
 -2 10 8 130.8 3.57
 2 10 -8 123.81 4.17
 -2 -10 8 114.79 4.39
 2 10 -8 128.44 4.23
 -2 10 8 113.08 4.35
 -2 10 8 117.18 4.39
 -2 10 7 46.72 2.01
 -2 -10 7 45.27 2.75
 2 -10 -7 41.32 2.31
 2 10 -7 46.53 2.51
 -2 -10 7 44.22 2.7
 2 10 -7 46.41 2.48
 2 10 -7 44.14 1.95
 -2 10 7 39.47 2.49
 -2 10 7 43.29 2.63
 -2 -10 6 45.31 2.69
 -2 10 6 43 1.92
 2 -10 -6 44.12 2.48
 2 10 -6 44.67 2.38
 -2 -10 6 44.97 2.64
 2 10 -6 47.29 2.44
 2 10 -6 41.34 1.91
 -2 10 6 43.7 2.5
 -2 10 6 40.34 2.44
 -2 -10 5 54.73 2.84
 -2 10 5 57.03 2.2
 2 -10 -5 53.1 2.72
 2 10 -5 56.32 2.61
 -2 -10 5 54.01 2.84
 2 10 -5 55.5 2.58
 2 10 -5 54.56 2.2
 -2 10 5 53.56 2.63
 -2 10 5 52.47 2.63
 -2 10 4 28.17 1.95
 -2 10 4 24.84 1.87
 2 10 -4 25.98 1.58
 2 -10 -4 29.4 2.14
 -2 10 4 27.68 1.59
 -2 -10 4 28.6 2.15
 -2 10 4 27.6 1.57
 2 10 -4 29.58 1.88
 -2 -10 4 28.45 2.07
 2 10 -4 29.2 1.9
 2 -10 -4 29.97 1.89
 2 -10 -3 1479.17 25.07
 -2 10 3 1508.35 25.19
 -2 10 3 1502.56 25.19
 2 10 -3 1479.77 24.69
 2 10 -3 1480.23 24.65
 2 10 -3 1509 24.72
 2 -10 -3 1459.69 25.71
 -2 10 3 1533.38 24.69
 -2 -10 3 1496.16 25.58
 -2 10 3 1506.31 24.54
 -2 -10 3 1468.55 25.53
 2 10 -3 1511.91 25.1
 -2 -10 3 1521.45 25.64
 2 10 -3 1484.2 25.16
 -2 -10 3 1449.22 25.51
 2 -10 -2 7.81 1.32
 2 -10 -2 6.24 1.41
 2 10 -2 6.98 1.11
 -2 10 2 6.62 1.22
 2 10 -2 7.84 1.14
 -2 10 2 6.97 1.22
 2 10 -2 5.36 1.04
 2 -10 -2 5.32 1.43
 -2 10 2 7.58 1.11
 2 10 -2 7.93 1.22
 -2 10 2 5.92 1.02
 2 10 -2 6.75 1.16
 -2 -10 2 5.31 1.35
 -2 -10 2 5.81 1.32
 -2 -10 2 6.47 1.35
 2 -10 -1 252.8 6.3
 2 -10 -1 242.64 5.79
 2 -10 -1 238.96 6.43
 -2 10 1 267.74 6.05
 2 10 -1 260.51 5.92
 -2 10 1 259.95 5.8
 2 10 -1 252.89 5.93
 -2 -10 1 255.18 6.29
 -2 -10 1 257.59 6.32
 2 10 -1 254.89 5.88
 -2 10 1 260.63 5.99
 2 -10 0 113.34 4.05
 -2 10 0 122.12 3.62
 2 10 0 118.74 3.64
 2 10 0 117.76 3.62
 -2 10 0 124.2 3.62
 2 10 0 118.46 3.59
 -2 10 0 121.46 3.6
 -2 -10 0 117.37 3.8
 -2 -10 0 120 3.84
 2 -10 1 40.77 2.02
 2 -10 1 43.69 2.04
 2 -10 1 45.7 2.49
 2 10 1 46.79 2.23
 -2 10 -1 46.85 2.11
 -2 10 -1 47.13 2.1
 2 10 1 45.48 2.22
 2 -10 1 42.02 2.09
 2 10 1 45.4 2.09
 2 10 1 47.37 2.15
 -2 10 -1 45.67 2.17
 -2 -10 -1 43.43 2.23
 -2 -10 -1 48.95 2.34
 -2 10 -1 45.02 2.07
 -2 -10 -1 48.29 2.35
 2 -10 2 878.47 15.89
 2 -10 2 894.73 16.44
 2 -10 2 883.21 15.92
 2 10 2 905.23 16.2
 -2 10 -2 918.67 15.75
 -2 10 -2 915.84 16.03
 -2 10 -2 912.46 15.74
 2 10 2 909.17 16.22
 2 -10 2 889.43 15.96
 2 10 2 930.38 15.88
 2 10 2 905.21 15.91
 -2 10 -2 910.75 16.16
 -2 -10 -2 920.19 16.2
 -2 -10 -2 918.59 16.24
 -2 10 -2 923.17 16.01
 -2 -10 -2 921.72 16.2
 2 -10 3 262.19 6.18
 2 -10 3 263.45 6.19
 2 -10 3 253.68 6.25
 2 10 3 269.28 6.31
 -2 -10 -3 269.36 6.65
 2 10 3 255.83 6.23
 -2 10 -3 267.51 5.77
 -2 10 -3 262.02 5.94
 -2 10 -3 270.85 5.79
 2 -10 3 251.87 6.14
 2 10 3 270.9 5.9
 2 10 3 260.09 5.93
 -2 10 -3 263.07 6.27
 -2 -10 -3 271.64 6.16
 -2 -10 -3 264.3 6.16
 -2 10 -3 259.76 6.1
 -2 -10 -3 263.2 6.11
 2 10 4 11.58 1.45
 -2 -10 -4 12.65 1.62
 2 10 4 11.87 1.46
 -2 10 -4 10.19 1.2
 2 -10 4 13.27 1.56
 2 -10 4 12.35 1.42
 2 -10 4 11.23 1.47
 2 -10 4 12.1 1.53
 2 10 4 13.06 1.19
 2 10 4 12.39 1.22
 -2 10 -4 12.45 1.43
 -2 -10 -4 14.35 1.35
 -2 -10 -4 13.3 1.32
 -2 10 -4 12.52 1.34
 -2 -10 -4 13.75 1.35
 -2 10 -5 185.2 4.58
 -2 -10 -5 186.96 5.44
 2 10 5 172.93 4.99
 2 10 5 182.91 5.08
 2 -10 5 186.94 5.26
 2 -10 5 190.77 5.23
 2 -10 5 181.13 5.16
 2 10 5 184.99 4.5
 -2 -10 -5 186.11 4.77
 -2 10 -5 188.43 5.2
 -2 -10 -5 185.76 4.83
 -2 10 -5 184.11 5.02
 -2 -10 -5 186.24 4.77
 -2 10 -6 13.58 1.24
 2 10 6 14.36 1.57
 -2 -10 -6 15.6 1.81
 2 10 6 14.25 1.58
 2 -10 6 12.19 1.67
 2 10 6 13.89 1.2
 -2 -10 -6 15.06 1.42
 -2 -10 -6 14.41 1.39
 -2 10 -6 11.07 1.5
 -2 -10 -6 13.36 1.34
 -2 10 -6 16.16 1.64
 2 -10 6 14.54 1.67
 2 -10 6 13.22 1.65
 2 -10 7 85.87 3.6
 2 -10 7 94.6 3.68
 2 10 7 94.61 2.95
 2 10 7 87.68 3.45
 -2 10 -7 91.35 2.95
 -2 -10 -7 95.56 3.89
 2 10 7 92.85 3.54
 -2 10 -7 91.23 3.05
 -2 -10 -7 87.63 3.07
 -2 10 -7 91.66 3.63
 -2 -10 -7 96.64 3.19
 -2 10 -7 91.03 3.49
 -2 -10 -7 90.56 3.04
 -2 -10 -8 180.67 4.61
 2 10 8 181.22 4.49
 -2 10 -8 179.58 5.38
 -2 -10 -8 176.6 4.69
 -2 10 -8 171.4 5.17
 -2 -10 -8 181.42 4.74
 2 -10 8 172.98 5.16
 2 -10 9 1.58 1.16
 2 10 9 1.6 0.98
 2 -10 9 1.44 1.23
 2 -10 9 1.37 1.24
 2 10 9 1.2 1.06
 2 10 9 2.57 0.85
 -2 10 -9 1.83 1.13
 -2 -10 -9 2.43 0.93
 -2 -10 -9 2.18 0.89
 -2 -10 -9 1.06 0.78
 -2 -10 -9 2.2 1.32
 -2 10 -9 1.26 0.79
 -2 10 -9 1.56 0.85
 2 10 9 1.58 1.18
 -2 10 -10 16.62 1.24
 -2 -10 -10 18.12 1.83
 2 10 10 13.6 1.63
 2 10 10 16.7 1.7
 -2 10 -10 16.74 1.31
 -2 10 -10 16.44 1.78
 2 -10 10 19.99 1.82
 2 -10 10 18.53 1.77
 2 -10 11 24.02 1.82
 2 -10 11 23.22 1.82
 2 10 11 18.85 1.87
 -2 -10 -11 20.44 1.8
 -2 10 -11 19.98 1.31
 2 10 11 17.26 1.63
 2 10 11 18.9 1.67
 -2 10 -11 19.79 1.31
 2 -10 11 21.26 1.86
 -2 10 -11 18.95 1.73
 -2 10 -11 19.29 1.66
 -2 -10 -11 20.03 1.35
 2 -10 12 74.51 2.83
 -2 -10 -12 76.03 2.39
 -2 10 -12 64.58 2.71
 -2 10 -12 61.89 2.58
 -2 -10 -12 66.91 2.79
 -2 10 -12 63.95 2.13
 -2 10 -12 65.63 2.2
 2 -10 12 77.15 2.83
 2 -10 12 75.52 2.81
 2 -10 13 83.53 2.78
 2 -10 13 83.46 2.75
 2 -10 13 84.05 2.77
 -2 -10 -13 85.74 2.4
 -2 10 -13 69.49 2.58
 -2 10 -13 71.78 2.52
 -2 10 -13 77.1 2.25
 -2 -10 -13 81.36 2.79
 -2 10 -13 74.4 2.19
 2 -10 14 88.98 2.53
 2 -10 14 81.8 2.42
 2 -10 14 83.76 2.43
 -2 -10 -14 79 2.12
 -2 10 -14 64.32 2.19
 -2 10 -14 62.12 2.11
 -2 10 -14 66.74 1.97
 -2 -10 -14 74.15 2.39
 2 -10 15 52.31 1.65
 2 10 15 53.41 1.54
 -2 -11 14 12.35 0.98
 2 11 -14 15.9 0.97
 -2 11 14 11.24 0.8
 -2 -11 14 10.79 0.97
 -2 -11 14 11.78 0.99
 2 -11 -14 15.32 0.9
 -2 11 13 31.5 1.62
 -2 11 13 28 1.57
 -2 -11 13 33.13 1.8
 -2 -11 13 33.4 1.49
 2 11 -13 37.96 1.96
 -2 -11 13 28.24 1.7
 2 11 -13 28.86 1.28
 2 -11 -13 40.83 1.63
 -2 11 12 35.18 1.98
 -2 11 12 30.49 1.9
 -2 -11 12 38.65 2.18
 2 11 -12 36.49 2.2
 2 11 -12 29.37 1.49
 -2 -11 12 36.57 2.09
 2 11 -12 32.58 1.59
 2 -11 -12 44.3 1.91
 2 11 -11 346.49 6.52
 -2 11 11 342.95 7.69
 -2 11 11 336.53 7.63
 2 11 -11 325.28 6.99
 -2 -11 11 340.61 7.85
 2 11 -11 341.76 7.15
 2 -11 -11 375.14 7.46
 -2 -11 11 369.07 8.06
 2 11 -10 122.7 3.21
 -2 11 10 117.68 4.1
 -2 11 10 116.08 4.08
 2 11 -10 128.25 3.23
 -2 11 10 126.53 3.35
 -2 -11 10 125.28 4.37
 2 11 -10 118.18 3.68
 -2 -11 10 119.51 4.26
 2 11 -10 128.31 3.85
 2 -11 -10 136.06 4.03
 2 -11 -9 170.64 4.38
 2 11 -9 166.84 4.73
 2 11 -9 167.59 4.07
 -2 11 9 166.44 5.03
 -2 11 9 158.26 4.95
 2 11 -9 166.35 4.08
 2 11 -9 162.56 5.23
 -2 11 9 175.14 4.24
 -2 -11 9 177.24 5.36
 2 -11 -8 23.9 1.72
 -2 -11 8 27.32 2.23
 2 11 -8 26.89 1.95
 2 11 -8 25.37 1.48
 -2 11 8 25.98 2.08
 2 11 -8 27.53 1.55
 -2 11 8 24.2 2.01
 -2 -11 8 25.25 2.21
 2 11 -7 100.57 3.62
 -2 -11 7 101.57 3.96
 2 11 -7 108.28 3.76
 2 -11 -7 97.02 3.49
 -2 11 7 101.45 3.07
 -2 -11 7 106.4 4.06
 2 11 -6 9.6 1.38
 -2 -11 6 9.88 1.62
 2 11 -6 11.03 1.41
 -2 11 6 9.04 1.04
 2 -11 -5 166.49 5.06
 -2 -11 5 174.03 5.22
 -2 11 5 176.75 4.34
 2 11 -5 172.34 4.86
 -2 -11 5 177.15 5.22
 2 11 -5 176.88 4.94
 2 11 -5 170.39 4.33
 -2 11 5 166.01 4.91
 -2 11 5 166.57 4.91
 2 -11 -4 0.84 1.19
 2 11 -4 0.99 0.82
 -2 11 4 0.86 1.07
 -2 11 4 0.23 1.01
 2 -11 -4 0.34 1.22
 -2 -11 4 0.2 1.22
 -2 11 4 1.42 0.82
 2 11 -4 1.02 0.96
 -2 11 4 0.2 0.74
 2 11 -4 0.66 0.95
 -2 -11 4 0.65 1.23
 -2 -11 4 0.91 1.07
 -2 -11 4 0.65 1.1
 2 -11 -3 214.92 5.61
 2 -11 -3 217.42 5.56
 -2 11 3 217.48 5.61
 -2 11 3 215.95 5.6
 2 11 -3 215.25 5.27
 2 11 -3 210.66 5.19
 2 11 -3 222.49 5.32
 2 -11 -3 215.83 6.07
 -2 11 3 230.02 5.28
 -2 -11 3 220.62 5.91
 -2 11 3 228.69 5.18
 2 11 -3 217.1 5.51
 2 11 -3 223.96 5.64
 -2 -11 3 229.26 5.99
 2 -11 -2 0.46 1.25
 2 -11 -2 -0.05 1.12
 2 11 -2 1.37 0.9
 -2 11 2 0.37 1.01
 2 11 -2 0.85 0.9
 2 11 -2 1.69 0.94
 -2 11 2 0.95 0.99
 2 -11 -2 0.63 1.28
 -2 11 2 1.35 0.88
 -2 11 2 0.69 0.81
 2 11 -2 0.73 0.91
 -2 -11 2 1.29 1.1
 -2 -11 2 0.8 1.04
 2 -11 -1 660.07 13.16
 -2 11 1 692.42 12.83
 2 11 -1 689.02 12.73
 2 11 -1 689.43 12.73
 -2 11 1 697.94 12.84
 2 -11 -1 665.56 13.53
 -2 11 1 693.6 12.76
 -2 11 1 709.47 12.63
 2 11 -1 694.8 12.82
 -2 -11 1 679.9 13.14
 -2 -11 1 689.27 13.17
 2 -11 0 215.2 5.94
 -2 11 0 224.88 5.44
 2 11 0 224.47 5.5
 -2 11 0 224.27 5.42
 2 11 0 222.75 5.49
 2 -11 0 216.15 6.01
 2 11 0 229.69 5.48
 2 11 0 219.95 5.43
 -2 11 0 231.32 5.45
 -2 -11 0 231.86 5.79
 -2 -11 0 216.01 5.68
 2 -11 1 76.41 3.38
 2 -11 1 71.73 3.2
 -2 11 -1 76.2 2.76
 2 11 1 72.8 2.86
 2 11 1 77.41 2.96
 -2 11 -1 76.88 2.76
 -2 11 -1 75.4 2.9
 2 11 1 75.61 2.75
 2 11 1 76.46 2.79
 -2 11 -1 77.09 2.86
 -2 -11 -1 78.04 2.99
 -2 -11 -1 73.66 2.96
 -2 -11 -1 74.14 2.94
 2 -11 2 -0.24 1.13
 -2 11 -2 0.69 0.85
 2 11 2 0.64 0.95
 -2 11 -2 0.47 0.81
 -2 11 -2 0.77 0.83
 2 11 2 1.06 0.97
 2 11 2 -0.05 0.8
 -2 11 -2 -0.68 0.86
 2 11 2 1.11 0.81
 -2 11 -2 0.36 0.86
 -2 -11 -2 1.32 1.03
 -2 -11 -2 -0.33 0.88
 -2 -11 -2 0.95 0.92
 2 -11 3 0.55 0.98
 2 -11 3 0.65 1.02
 2 -11 3 1.24 1.12
 -2 11 -3 0.79 0.83
 2 11 3 0.05 0.97
 -2 11 -3 -0.16 0.81
 2 11 3 0.97 0.99
 -2 11 -3 0.74 0.79
 2 -11 3 0.91 1.08
 2 11 3 0.73 0.79
 -2 11 -3 1.32 0.91
 2 11 3 -0.05 0.77
 -2 11 -3 -0.16 0.94
 -2 -11 -3 0.05 0.83
 -2 -11 -3 0.37 0.82
 -2 -11 -3 0.51 0.88
 -2 -11 -4 123.69 4.23
 2 11 4 114.14 3.87
 2 11 4 121.23 3.94
 -2 11 -4 121.02 3.57
 2 -11 4 120.02 3.93
 2 -11 4 122.6 3.91
 2 -11 4 122.91 3.85
 2 -11 4 115.83 3.85
 2 11 4 125.71 3.52
 2 11 4 121.45 3.59
 -2 11 -4 126.41 4
 -2 -11 -4 123.83 3.75
 -2 -11 -4 126.09 3.81
 -2 11 -4 127.89 3.9
 -2 -11 -4 123.4 3.73
 -2 11 -5 634.89 11.57
 -2 -11 -5 634.62 12.67
 2 11 5 627.77 12.22
 2 11 5 609.38 12.18
 2 -11 5 615.55 12.25
 -2 -11 -5 627.7 11.78
 -2 11 -5 620.66 12.29
 -2 -11 -5 624.91 11.89
 -2 11 -5 632.26 12.14
 -2 -11 -5 634.68 11.81
 2 11 5 641.72 11.48
 2 -11 6 168.44 5.05
 2 11 6 175.78 4.31
 -2 -11 -6 169.03 4.52
 -2 11 -6 165.98 4.96
 -2 11 -6 174.5 4.9
 -2 -11 -6 171.74 4.54
 2 -11 7 99.5 3.82
 2 -11 7 102.6 3.8
 2 -11 7 101.12 3.78
 -2 11 -7 102.04 3.11
 -2 -11 -7 101.4 3.93
 2 11 7 96.52 3.59
 -2 11 -7 103.52 3.22
 2 11 7 100.32 3.6
 2 -11 7 98.01 3.78
 2 11 7 97.19 3.03
 -2 -11 -7 106.12 3.33
 -2 11 -7 94.27 3.68
 -2 -11 -7 102.29 3.29
 -2 11 -7 100.24 3.62
 -2 -11 -7 102.53 3.2
 2 11 8 0.47 1.03
 2 -11 8 0.56 1.17
 2 -11 8 1.06 1.17
 2 11 8 0.98 0.97
 -2 -11 -8 1.11 1.26
 -2 11 -8 0.2 0.75
 -2 11 -8 0.13 0.78
 2 11 8 0.41 1.07
 -2 -11 -8 1.12 0.78
 2 -11 9 0.36 1.08
 2 -11 9 1.41 1.19
 2 -11 9 1.12 1.13
 2 11 9 1.37 0.86
 -2 -11 -9 0.58 1.11
 -2 11 -9 0.4 0.67
 -2 11 -9 0.42 0.79
 2 11 9 1.11 1.05
 2 11 9 0.33 1.05
 2 11 9 -0.27 0.7
 -2 11 -9 0.23 0.94
 -2 -11 -9 0.31 0.75
 -2 11 -9 0.3 1.01
 -2 -11 -9 0.22 0.74
 2 -11 10 21.93 1.63
 -2 11 -10 20.81 1.29
 -2 -11 -10 22.58 1.83
 2 11 10 20.77 1.7
 2 11 10 17.64 1.61
 -2 11 -10 23.34 1.37
 2 -11 10 22.95 1.86
 2 -11 10 24.25 1.8
 2 -11 10 23.04 1.77
 2 11 10 19.09 1.34
 -2 -11 -10 23.31 1.5
 -2 11 -10 18.39 1.65
 -2 -11 -10 22.85 1.48
 -2 11 -10 19.86 1.61
 -2 -11 -10 23.02 1.42
 2 -11 11 237.07 5.58
 -2 11 -11 215.8 5.4
 -2 11 -11 213.02 5.28
 -2 11 -11 216.5 4.71
 -2 -11 -11 235.9 5.65
 -2 11 -11 234.68 4.86
 2 -11 11 244.52 5.6
 2 -11 11 241.75 5.58
 2 -11 12 203.66 4.73
 2 -11 12 200.88 4.67
 2 -11 12 198.86 4.65
 -2 -11 -12 203.3 4.19
 -2 11 -12 174.48 4.43
 -2 11 -12 175.1 4.33
 -2 11 -12 186.93 4.01
 -2 -11 -12 208.8 4.78
 -2 11 -12 180.69 3.93
 2 -11 13 297.98 5.58
 2 -11 13 300.63 5.57
 2 -11 13 299.11 5.57
 -2 -11 -13 293.1 5.11
 -2 11 -13 237.11 5.16
 -2 11 -13 237.29 5.07
 -2 11 -13 251.07 4.89
 -2 -11 -13 268.32 5.44
 -2 11 -13 230.29 4.76
 -2 -11 -14 28.27 1.06
 2 11 14 32.44 1.26
 2 -11 14 30.02 1.27
 -2 -12 13 21.36 1.15
 -2 -12 13 22.38 1.16
 2 -12 -12 55.33 1.87
 -2 12 12 47.39 1.87
 -2 12 12 46.88 1.89
 2 12 -12 50.62 2.2
 2 12 -12 55.56 1.78
 -2 -12 12 48.26 1.98
 2 12 -12 44.79 1.56
 -2 -12 12 51.31 2.02
 2 -12 -11 43.27 1.87
 -2 12 11 34.47 1.86
 -2 12 11 32.72 1.82
 2 12 -11 38.73 2.2
 2 12 -11 43.44 1.6
 -2 -12 11 39.51 2.1
 -2 -12 11 35.64 1.94
 2 12 -11 32.21 1.48
 -2 -12 11 38.59 2.02
 2 12 -11 34.69 1.59
 -2 -12 11 36.39 1.98
 2 -12 -10 82.67 2.8
 -2 12 10 68.5 2.77
 -2 12 10 69.55 2.78
 2 12 -10 72.99 3.13
 -2 -12 10 74.79 3.04
 -2 -12 10 69.57 2.89
 2 12 -10 67.14 2.4
 -2 -12 10 76.65 2.99
 2 12 -10 73.16 2.54
 -2 -12 10 67.74 2.86
 2 -12 -9 126.42 3.78
 2 -12 -9 110.5 3.19
 2 12 -9 117.43 3.02
 -2 12 9 122.14 3.86
 -2 12 9 115.2 3.77
 2 12 -9 106.78 3.9
 -2 12 9 123.68 3.15
 -2 -12 9 119.03 4.04
 -2 -12 9 111.38 3.86
 2 12 -9 114.08 3.44
 -2 -12 9 114.82 3.92
 2 12 -9 118.51 3.57
 -2 -12 9 111.08 3.86
 2 -12 -8 123.29 3.91
 2 12 -8 115.86 3.13
 -2 12 8 114.92 3.84
 2 12 -8 118.54 3.18
 -2 12 8 112.6 3.8
 2 12 -8 106.21 4.21
 -2 12 8 121.51 3.24
 -2 -12 8 125.82 4.2
 2 -12 -8 117.46 3.5
 -2 -12 8 109.8 3.95
 2 12 -8 113.67 3.6
 -2 -12 8 113.08 3.99
 2 12 -8 118.88 3.72
 -2 -12 8 112.71 3.99
 -2 12 7 41.34 2.28
 2 12 -7 39.48 1.75
 -2 12 7 38.09 2.23
 2 12 -7 36.11 1.73
 -2 12 7 39.94 1.77
 -2 -12 7 33.38 2.24
 2 12 -7 38.31 2.1
 -2 -12 7 38.54 2.35
 2 -12 -7 37.32 2.08
 2 -12 -6 82.07 3.18
 2 12 -6 83.71 3.12
 2 12 -6 84.15 2.7
 -2 12 6 87.04 3.26
 -2 12 6 87 3.3
 2 12 -5 0.31 0.72
 -2 12 5 0.78 1.03
 -2 12 5 0.61 1.01
 2 -12 -5 0.43 1.11
 -2 12 5 0.26 0.72
 2 12 -5 1.34 0.97
 2 -12 -5 -0.17 1.2
 2 -12 -4 50.44 2.5
 -2 12 4 56.34 2.57
 -2 12 4 52.53 2.49
 -2 12 4 55.96 2.17
 2 -12 -4 55.73 2.8
 2 12 -4 54.23 2.45
 2 12 -4 54.54 2.54
 -2 -12 4 54.3 2.69
 -2 -12 4 52.18 2.65
 -2 -12 3 477.98 10.1
 -2 12 3 501.14 9.29
 2 12 -3 510.96 9.83
 -2 -12 3 474.13 10.06
 2 -12 -3 460.13 9.61
 2 -12 -3 469.79 9.61
 -2 12 3 507.99 9.39
 -2 -12 2 121.89 4
 -2 12 2 123.16 3.49
 2 12 -2 125.65 3.77
 -2 -12 2 116.96 3.93
 2 -12 -2 120.36 3.94
 -2 12 2 123.81 3.59
 -2 -12 1 128.57 4.07
 -2 12 1 138.34 3.79
 2 12 -1 138.84 3.97
 -2 -12 1 124.17 4.08
 -2 -12 1 136.82 4.16
 2 -12 -1 120.85 4.15
 -2 12 1 137.76 3.88
 2 12 -1 133.61 3.88
 -2 -12 0 26 1.8
 2 12 0 28.07 1.71
 -2 12 0 27.6 1.69
 -2 -12 0 29.6 1.9
 -2 -12 0 23.87 1.77
 2 -12 0 27.06 2.11
 2 12 0 24.7 1.62
 -2 12 0 28.71 1.78
 -2 -12 -1 19.55 1.57
 2 12 1 18.65 1.45
 -2 12 -1 17.19 1.44
 -2 -12 -1 16.61 1.48
 -2 -12 -1 16.01 1.5
 2 -12 1 15.93 1.88
 2 12 1 17.76 1.36
 -2 -12 -2 1.03 0.95
 2 12 2 1.45 0.79
 2 12 2 1.79 0.82
 -2 12 -2 2.22 0.94
 -2 -12 -2 2.98 1
 -2 -12 -2 2.17 0.92
 2 -12 2 2.18 1.42
 -2 -12 -3 16.28 1.43
 2 -12 3 14.38 1.48
 2 12 3 14.55 1.21
 2 12 3 13.91 1.26
 -2 12 -3 17.27 1.51
 -2 -12 -3 16.95 1.43
 -2 -12 -3 16.81 1.43
 -2 12 -3 16.01 1.42
 2 -12 3 15.1 1.93
 2 -12 4 72.01 3.4
 -2 12 -4 75.41 2.66
 2 12 4 75.02 2.93
 2 12 4 73.38 2.9
 2 -12 4 69.55 2.78
 2 12 4 77.77 2.6
 -2 -12 -4 75.75 2.78
 -2 -12 -4 78.23 2.86
 -2 12 -4 77.49 2.89
 -2 -12 -4 75.19 2.78
 2 -12 5 50.08 2.44
 2 -12 5 44.47 2.34
 2 12 5 48.56 2.38
 -2 12 -5 54.92 2.18
 2 12 5 46.77 2.37
 2 12 5 51.96 2.07
 -2 -12 -5 50.59 2.28
 2 -12 5 50.15 2.84
 -2 12 -6 46.86 2
 -2 12 -6 47.95 2.1
 2 12 6 42.22 2.3
 2 12 6 43.63 2.3
 -2 12 -6 49.61 2.45
 2 -12 6 44.01 2.37
 2 -12 6 46.55 2.41
 2 -12 7 51.26 2.55
 2 -12 7 49.55 2.48
 2 -12 7 48.12 2.49
 2 12 7 48.54 2.02
 -2 12 -7 51.31 2.51
 -2 -12 -7 50.34 2.17
 -2 12 -7 47.93 2.36
 -2 -12 -7 49.33 2.17
 -2 12 -7 50.84 2.04
 2 12 7 47.81 2.38
 -2 12 -7 50.08 2.12
 2 12 7 47.54 2.37
 2 -12 8 18.46 1.68
 -2 12 -8 18.41 1.24
 2 12 8 16.75 1.52
 -2 -12 -8 20.79 1.78
 2 12 8 18.15 1.58
 -2 12 -8 20.02 1.35
 2 -12 8 18.27 1.66
 2 12 8 16.94 1.4
 2 -12 8 17.49 1.66
 2 -12 8 16.76 1.6
 2 12 8 17.42 1.26
 -2 12 -8 18.26 1.61
 -2 12 -8 16.73 1.5
 -2 -12 -8 20.03 1.39
 -2 -12 -8 18.85 1.38
 -2 -12 -8 18.76 1.29
 2 -12 9 11.36 1.36
 2 -12 9 10.35 1.31
 2 12 9 11.45 1.08
 2 -12 9 11.59 1.42
 2 12 9 12.61 1.3
 -2 12 -9 11.34 0.99
 -2 -12 -9 13.57 1.45
 2 12 9 10.9 1.27
 -2 12 -9 11.02 1.03
 2 -12 9 12.24 1.47
 2 12 9 10.46 1
 -2 12 -9 10.08 1.28
 -2 -12 -9 10.8 1.08
 -2 12 -9 9.44 1.21
 -2 -12 -9 11.03 1.08
 -2 -12 -9 10.86 1.04
 2 -12 10 256.72 5.47
 2 -12 10 258.45 5.78
 2 -12 10 250.67 5.73
 2 12 10 263.69 6.2
 -2 12 -10 252.13 5.06
 -2 -12 -10 272.26 5.97
 -2 12 -10 259.3 5.14
 2 -12 10 258.51 5.8
 -2 12 -10 231.33 5.58
 -2 -12 -10 254.74 5.36
 -2 12 -10 236.89 5.48
 -2 -12 -10 249.92 5.34
 -2 -12 -10 255.22 5.22
 2 -12 11 276.25 5.68
 -2 -12 -11 283.1 5.2
 -2 12 -11 244.09 5.38
 -2 12 -11 237.99 5.23
 -2 12 -11 246.9 4.91
 -2 12 -11 249.86 4.96
 2 -12 11 276.36 5.65
 2 -12 11 279.74 5.67
 2 -12 12 0.27 0.69
 2 -12 12 0.36 0.7
 -2 -12 -12 0.86 0.52
 -2 12 -12 0.61 0.52
 -2 12 -12 0.48 0.55
 2 -12 12 0.33 0.73
 -2 -12 -13 23.5 0.91
 2 -12 13 25.31 1.1
 -2 -13 11 3.88 0.72
 2 13 -11 2.92 0.54
 -2 -13 11 2.5 0.69
 2 -13 -11 3.92 0.71
 2 -13 -10 185.61 3.97
 -2 13 10 159.4 3.9
 2 13 -10 158.37 4.33
 -2 13 10 155.99 3.91
 2 13 -10 188.4 3.71
 2 13 -10 148.34 3.44
 -2 -13 10 164.27 4.08
 -2 -13 10 163.77 4.08
 -2 13 9 87.27 2.89
 -2 13 9 85.19 2.88
 2 13 -9 84.74 3.19
 2 -13 -9 86.13 2.44
 2 13 -9 89.76 2.57
 -2 -13 9 91.28 3.04
 -2 -13 9 89.54 3.03
 2 -13 -8 32.9 1.85
 -2 13 8 29.72 1.79
 -2 13 8 32.12 1.83
 2 13 -8 29.19 2.07
 2 -13 -8 27.9 1.54
 -2 13 8 30.81 1.4
 2 13 -8 27.79 2.04
 2 13 -8 29.8 1.56
 -2 -13 8 27.63 1.83
 -2 -13 8 31.21 1.89
 2 -13 -7 74.98 2.8
 2 13 -7 72.04 2.24
 -2 13 7 78.78 2.86
 2 13 -7 73.7 2.29
 -2 13 7 78.6 2.84
 2 13 -7 61.43 3.03
 2 -13 -7 70.77 2.6
 -2 13 7 75.44 2.31
 2 13 -7 73.25 3.34
 2 13 -7 73.82 2.61
 -2 -13 7 65.27 2.74
 -2 -13 7 69.14 2.81
 2 -13 -6 91.64 3.17
 2 13 -6 88.51 2.62
 2 13 -6 91.47 2.69
 -2 13 6 98.56 3.24
 -2 13 6 102.58 3.27
 2 -13 -6 88.7 3.12
 -2 13 6 94.26 2.67
 2 13 -6 90 3
 -2 -13 6 88.1 3.26
 -2 -13 6 89.92 3.27
 2 -13 -5 0.87 1.01
 2 13 -5 1.17 0.7
 -2 13 5 1.72 0.97
 -2 13 5 2.13 0.95
 2 -13 -5 1.4 1.05
 -2 13 5 0.88 0.65
 2 13 -5 0.82 0.83
 -2 -13 5 1.28 0.97
 -2 -13 5 0.85 0.92
 2 -13 -4 10.95 1.28
 2 13 -4 12.23 1.1
 -2 13 4 12.14 1.31
 -2 13 4 12.63 1.32
 2 -13 -4 11.85 1.53
 2 13 -4 10.77 1.19
 2 13 -4 12.55 1.25
 -2 13 4 11.11 1.06
 2 13 -4 12.59 1.25
 -2 -13 4 10.29 1.31
 -2 -13 4 11.02 1.35
 2 13 -3 6.58 0.93
 -2 13 3 5.7 1.08
 -2 13 3 6.91 1.07
 2 -13 -3 6.79 1.42
 -2 13 3 7.04 0.94
 2 13 -3 6.45 1.04
 -2 -13 3 5.47 1.08
 -2 -13 3 6.66 1.17
 2 -13 -2 46.24 2.31
 -2 13 2 54.16 2.28
 2 13 -2 50.58 2.09
 2 -13 -2 50.22 2.66
 -2 13 2 51.46 2.24
 -2 13 2 54.71 2.07
 2 13 -2 55.63 2.28
 -2 -13 2 49.33 2.35
 -2 -13 2 51.14 2.36
 2 -13 -1 40.84 2.43
 -2 13 1 44.07 2.01
 2 13 -1 40.38 2.44
 2 13 -1 42.32 1.97
 -2 13 1 43.4 1.89
 2 13 -1 39.79 1.96
 -2 13 1 43.19 2.01
 2 13 -1 42.87 1.99
 -2 13 1 41.5 2.09
 2 13 -1 39.02 1.89
 2 -13 0 1.22 1.12
 2 13 0 2.03 0.85
 -2 13 0 3.15 0.89
 -2 13 0 2.47 0.79
 2 13 0 1.34 0.82
 -2 13 0 2.37 0.93
 -2 13 0 2.39 0.88
 2 13 0 1.81 0.86
 2 -13 1 21.57 1.79
 2 13 1 22.63 1.52
 -2 13 -1 23.09 1.45
 2 13 1 21.55 1.43
 -2 13 -1 22.35 1.48
 2 13 1 22.13 1.53
 -2 13 -1 23.78 1.49
 2 13 1 21.99 1.53
 -2 13 -1 26.67 1.64
 2 13 2 99.13 3.18
 -2 13 -2 102.37 3.12
 2 -13 2 92.26 3.35
 2 13 2 97.05 3.15
 2 13 2 95.62 2.99
 -2 13 -2 99.9 3.15
 -2 -13 -2 99 3.18
 -2 -13 -2 99 3.18
 -2 13 -3 175.32 4.25
 2 13 3 165.9 4.4
 2 13 3 168.64 4.42
 2 -13 3 153.96 4.34
 -2 13 -3 170.39 4.42
 -2 -13 -3 167.43 4.32
 -2 -13 -3 165.79 4.31
 2 -13 4 57.81 2.92
 2 13 4 55.38 2.38
 -2 13 -4 64.65 2.32
 2 13 4 58.67 2.45
 2 13 4 60.81 2.17
 -2 -13 -4 61.03 2.37
 -2 13 -4 61.72 2.5
 -2 -13 -4 58.02 2.39
 -2 -13 -4 65.36 2.43
 2 -13 5 104.29 3.79
 -2 13 -5 107.61 3.08
 -2 13 -5 112.18 3.19
 2 13 5 104.42 3.37
 2 13 5 108.86 3.4
 2 13 5 110.64 3.04
 -2 -13 -5 111.4 3.27
 -2 -13 -5 112.04 3.27
 -2 13 -5 111.84 3.51
 -2 -13 -5 113.55 3.2
 2 -13 6 5.31 1.32
 2 13 6 9.27 1.18
 -2 13 -6 8.22 0.93
 -2 13 -6 7.13 0.96
 2 13 6 7.53 1.13
 2 13 6 6.78 1.07
 2 -13 6 7.04 1.12
 2 13 6 6.51 0.86
 -2 -13 -6 7.14 0.97
 -2 13 -6 7.1 1.07
 -2 13 -6 6.58 1.09
 -2 -13 -6 8.01 1.01
 -2 -13 -6 6.32 0.91
 2 -13 7 42.62 2.22
 2 -13 7 36.03 1.92
 2 13 7 41.67 1.89
 2 -13 7 36.47 1.92
 -2 13 -7 40.84 1.69
 2 13 7 40.08 1.97
 -2 13 -7 41.71 1.77
 2 13 7 38.41 1.93
 2 -13 7 40.04 2.01
 2 13 7 38.9 1.66
 -2 -13 -7 42.15 1.81
 -2 13 -7 40.14 1.99
 -2 13 -7 40.63 1.94
 -2 -13 -7 43.2 1.83
 -2 -13 -7 45.3 1.79
 2 -13 8 192.96 4.67
 2 -13 8 170.91 4.43
 2 13 8 191.82 4.22
 2 -13 8 175.45 4.47
 -2 13 -8 190.1 4.08
 2 13 8 182.59 4.46
 -2 13 -8 191.16 4.14
 2 13 8 178.2 4.41
 2 -13 8 175.98 4.5
 2 13 8 182.98 4.13
 -2 13 -8 185 4.53
 -2 -13 -8 195.64 4.33
 -2 13 -8 181.14 4.4
 -2 -13 -8 195.63 4.34
 -2 -13 -8 202.84 4.26
 2 -13 9 126.72 3.34
 2 13 9 122.99 2.9
 2 -13 9 120.63 3.33
 2 -13 9 121.73 3.34
 -2 13 -9 121.95 2.91
 -2 13 -9 125.66 2.97
 2 13 9 121.38 3.81
 2 -13 9 123.83 3.39
 2 13 9 122.82 3
 -2 -13 -9 133.16 3.2
 -2 13 -9 118.67 3.27
 -2 13 -9 118.06 3.16
 -2 -13 -9 133.12 3.19
 -2 -13 -9 137.47 3.11
 -2 13 -10 61.65 1.71
 -2 13 -10 60.81 1.76
 2 -13 10 67.41 2.17
 2 -13 10 65.03 1.97
 -2 -13 -10 70.95 1.92
 -2 13 -10 55.91 1.94
 -2 13 -10 57.41 1.85
 2 13 10 65.44 2.43
 -2 -13 -11 135.95 2.79
 2 13 11 139.19 3
 -2 -14 9 10.37 0.92
 -2 -14 9 9.51 0.89
 -2 -14 9 10.26 0.91
 2 -14 -9 11.64 0.88
 2 14 -9 11.8 0.85
 -2 -14 8 39.52 1.72
 2 14 -8 36.24 1.38
 -2 -14 8 34.56 1.64
 -2 -14 8 39.99 1.75
 2 -14 -8 41.62 1.6
 2 -14 -7 263 5.29
 -2 14 7 271.65 5.45
 -2 14 7 268.13 5.44
 2 -14 -7 260.12 5.32
 -2 14 7 265.44 4.92
 2 14 -7 232.64 5.93
 2 14 -7 253.02 5.14
 2 14 -7 255.47 5.16
 -2 -14 7 229.78 5.44
 -2 -14 7 251.47 5.55
 -2 -14 7 255.27 5.56
 -2 14 6 3.79 0.9
 -2 14 6 4.46 0.9
 2 -14 -6 4.21 0.9
 2 14 -6 3.01 0.75
 2 14 -6 2.42 1.2
 -2 14 6 3.62 0.65
 2 14 -6 3.72 0.78
 -2 -14 6 3.94 0.9
 -2 -14 6 3.85 0.91
 -2 -14 6 2.59 0.88
 2 14 -5 23.22 1.2
 -2 14 5 25.77 1.49
 -2 14 5 25.9 1.49
 2 -14 -5 21.92 1.52
 2 14 -5 25.5 2.11
 2 14 -5 25.13 1.4
 -2 14 5 22.69 1.18
 2 14 -5 24.69 1.39
 -2 -14 5 21.46 1.49
 -2 -14 5 21.19 1.47
 -2 -14 5 22.12 1.5
 2 14 -4 111.72 2.94
 -2 14 4 119.69 3.31
 -2 14 4 126.93 3.37
 2 -14 -4 118.76 3.64
 2 14 -4 123.3 3.25
 -2 14 4 124.64 3.01
 2 14 -4 121.31 3.26
 -2 -14 4 116.52 3.44
 -2 -14 4 107.52 3.38
 -2 -14 4 119.02 3.46
 2 14 -3 94.09 2.64
 -2 14 3 97.9 2.9
 -2 14 3 104.55 3.13
 -2 14 3 100.7 2.92
 2 14 -3 93.7 2.81
 2 -14 -3 85.72 3.17
 2 14 -3 100.88 2.88
 -2 14 3 98.02 2.64
 2 14 -3 99.5 2.88
 -2 -14 3 92 3
 -2 -14 3 85.37 2.95
 -2 -14 3 94.47 3.01
 2 -14 -2 1.01 0.89
 -2 14 2 1.99 0.85
 2 14 -2 1.75 0.68
 -2 14 2 1.35 0.76
 -2 14 2 0.76 0.74
 2 14 -2 2.7 0.96
 2 -14 -2 2.93 1.12
 -2 14 2 2.6 0.68
 2 14 -2 2.36 0.75
 2 14 -2 3.45 0.8
 -2 -14 2 1.69 0.8
 -2 -14 2 1.2 0.78
 -2 -14 2 1.89 0.79
 2 -14 -1 13.1 1.33
 -2 14 1 15.61 1.18
 -2 14 1 16.19 1.27
 2 14 -1 15.48 1.12
 -2 14 1 16.67 1.18
 2 14 -1 14.17 1.11
 -2 14 1 15.56 1.11
 -2 -14 1 15.06 1.23
 -2 14 1 16.13 1.07
 2 14 -1 15.59 1.16
 -2 -14 1 14.88 1.25
 -2 -14 1 15.58 1.27
 2 -14 -1 14.68 1.49
 2 -14 0 4.79 1.19
 2 14 0 3.86 0.79
 -2 14 0 3.9 0.86
 2 -14 0 5.7 1.15
 2 14 0 1.03 1.22
 2 14 0 4.31 0.78
 -2 14 0 4.34 0.81
 2 14 0 5.14 0.83
 -2 14 0 4.17 0.76
 -2 -14 0 4.38 0.88
 -2 -14 0 4.36 0.85
 -2 -14 0 3.59 0.84
 2 -14 1 561.6 11.14
 2 14 1 577.23 10.55
 2 14 1 565.69 10.49
 -2 14 -1 611.29 10.62
 2 14 1 584.56 10.56
 2 14 1 545.11 11.51
 2 -14 1 562.92 10.96
 -2 14 -1 613.13 10.64
 2 14 1 594.68 10.36
 2 14 1 577.44 10.43
 -2 14 -1 597.63 10.47
 -2 -14 -1 589.39 10.66
 -2 -14 -1 568.62 10.7
 -2 -14 -1 599.06 10.68
 2 -14 2 6.31 1.37
 2 14 2 7.14 0.98
 -2 14 -2 7.65 0.92
 2 14 2 7.47 0.97
 2 14 2 7.6 0.96
 2 -14 2 7.95 1.11
 2 14 2 8.72 1.63
 -2 14 -2 7.85 0.99
 2 14 2 8.17 0.89
 -2 14 -2 7.45 0.97
 -2 -14 -2 9.05 1.03
 -2 -14 -2 5.97 0.92
 -2 -14 -2 7.51 0.95
 2 -14 3 141.11 4.27
 -2 14 -3 148.97 3.58
 2 14 3 148.49 3.76
 2 14 3 139.83 3.71
 2 14 3 148.68 3.75
 -2 14 -3 157.98 3.89
 2 14 3 144.55 3.44
 -2 -14 -3 146.96 3.69
 -2 14 -3 149.8 3.73
 -2 -14 -3 144.52 3.77
 -2 -14 -3 145.25 3.69
 2 -14 4 2.19 1.17
 -2 14 -4 1.2 0.62
 -2 14 -4 1.19 0.73
 2 14 4 1.18 0.77
 2 14 4 1.18 0.77
 -2 14 -4 1.02 0.79
 2 14 4 0.47 0.57
 -2 -14 -4 0.83 0.67
 -2 14 -4 0.54 0.72
 -2 -14 -4 0.62 0.66
 -2 -14 -4 0.48 0.65
 2 -14 5 6.32 1.27
 -2 14 -5 7.05 0.82
 -2 14 -5 8.11 0.9
 2 14 5 8.8 1
 2 14 5 7.24 0.96
 2 14 5 7.39 1.06
 -2 14 -5 7.48 1
 2 14 5 6.34 0.78
 -2 -14 -5 7.21 0.88
 -2 14 -5 5.82 0.89
 -2 -14 -5 8.02 0.9
 -2 -14 -5 8.4 0.88
 2 -14 6 137.14 3.81
 -2 14 -6 132.81 3.16
 2 14 6 126.4 3.37
 -2 14 -6 136.88 3.24
 2 14 6 125.94 4.21
 2 14 6 128.37 3.39
 2 14 6 132.65 3.43
 2 14 6 133.7 3.15
 -2 14 -6 139.05 3.58
 -2 14 -6 134.26 3.45
 -2 -14 -6 140.63 3.36
 -2 -14 -6 142.9 3.37
 -2 -14 -6 140.86 3.27
 2 -14 7 50.1 2.08
 -2 14 -7 48.37 1.6
 -2 14 -7 47.85 1.64
 2 14 7 47.21 2.37
 2 14 7 47.58 1.63
 -2 -14 -7 51.93 1.7
 -2 14 -7 46.87 1.8
 -2 -14 -7 54.14 1.8
 -2 -14 -7 52.12 1.78
 2 14 7 49.48 1.78
 -2 -14 -8 12.6 0.84
 2 14 8 11.54 0.81
 2 14 8 9.5 1.29
 -2 14 -8 13.09 0.97
 -2 -14 -8 11.48 0.87
 -2 14 -8 10.1 0.88
 -2 -14 -8 12.58 0.89
 2 -14 8 11.86 1.08
 2 14 8 11.13 0.87
 -2 -14 -9 295.57 5.13
 2 14 9 291.43 5.19
 2 15 -7 125.86 2.66
 -2 -15 7 100.63 2.58
 -2 -15 6 25.57 1.24
 -2 -15 6 26.63 1.26
 -2 -15 6 25.04 1.25
 2 15 -5 246.9 6.06
 -2 15 5 276.56 4.84
 2 15 -5 263.18 4.91
 -2 -15 5 264.07 5.31
 2 15 -5 268.81 5.03
 -2 -15 5 266.71 5.32
 -2 -15 5 254.94 5.32
 2 -15 -5 278.44 5.46
 2 -15 -4 32.22 1.58
 -2 15 4 32.41 1.46
 2 15 -4 31.61 2.08
 2 15 -4 33.03 1.27
 -2 15 4 33.96 1.2
 2 15 -4 34.87 1.36
 -2 -15 4 32.93 1.46
 -2 -15 4 28.34 1.42
 -2 -15 4 32.31 1.46
 2 -15 -3 0.98 0.77
 -2 15 3 -0.03 0.62
 2 15 -3 0.14 0.5
 2 15 -3 -0.12 1.09
 -2 15 3 0.32 0.45
 2 15 -3 0.12 0.54
 -2 -15 3 0.38 0.63
 -2 -15 3 0.56 0.61
 -2 -15 3 1.29 0.65
 2 15 -2 5.97 0.89
 2 15 -2 6.02 0.86
 2 -15 -2 5.17 0.97
 -2 15 2 7.42 0.82
 2 15 -2 9.55 1.54
 -2 15 2 6.59 0.68
 2 15 -2 6.27 0.72
 2 15 -2 6.44 0.76
 -2 -15 2 4.86 0.75
 -2 -15 2 7.05 0.83
 -2 -15 2 5.92 0.81
 2 -15 -1 135.41 3.51
 2 15 -1 168.56 3.87
 2 15 -1 155.56 3.59
 2 -15 -1 158.51 4.06
 -2 15 1 176.56 3.77
 2 15 -1 147.7 4.83
 -2 15 1 173.91 3.54
 2 15 -1 170.37 3.57
 2 15 -1 174.76 3.67
 -2 -15 1 164.25 3.76
 -2 -15 1 159.13 3.79
 -2 -15 1 163.65 3.76
 2 -15 0 9.24 1.07
 -2 15 0 9.86 0.89
 2 15 0 10.61 1.11
 2 -15 0 8.44 1.05
 2 15 0 7.35 1.48
 2 15 0 9.58 0.79
 -2 15 0 9.62 0.81
 -2 -15 0 9.56 0.9
 -2 -15 0 8.8 0.88
 -2 -15 0 9.04 0.89
 2 -15 1 344.03 7.12
 -2 15 -1 385.27 6.79
 2 15 1 314.59 7.21
 2 -15 1 353.42 7
 2 15 1 367.16 7.2
 2 15 1 337.09 7.98
 2 15 1 373.19 6.61
 -2 15 -1 395.89 6.8
 -2 15 -1 373.34 6.61
 -2 -15 -1 367.1 6.85
 -2 -15 -1 360.92 6.92
 -2 -15 -1 368.37 6.87
 2 -15 2 28.09 1.64
 -2 15 -2 31.92 1.31
 2 15 2 28.84 1.83
 2 15 2 27.58 1.57
 -2 15 -2 31.83 1.34
 2 15 2 29.95 1.21
 -2 15 -2 31.58 1.28
 -2 -15 -2 29.28 1.33
 -2 -15 -2 30.6 1.31
 -2 -15 -2 30.36 1.35
 2 -15 3 67.27 2.48
 -2 15 -3 73 2.02
 -2 15 -3 72.99 2.08
 2 15 3 74.29 2.42
 -2 15 -3 78.05 2.17
 2 15 3 72.25 1.96
 -2 -15 -3 73.23 2.14
 -2 15 -3 73.56 2.04
 -2 -15 -3 75.26 2.15
 -2 -15 -3 70.99 2.05
 2 -15 4 0.82 0.86
 -2 15 -4 0.95 0.48
 2 15 4 0.53 0.54
 2 15 4 0.55 0.56
 -2 -15 -4 0.27 0.51
 -2 -15 -4 0.04 0.47
 -2 15 -4 -0.12 0.56
 2 15 4 0.65 1.02
 2 15 4 0.37 0.44
 -2 -15 -4 0.68 0.52
 -2 15 -4 0.36 0.51
 2 15 4 0.03 0.72
 2 15 5 16.38 1.11
 -2 -15 -5 15.52 1.13
 -2 -15 -5 17.05 0.91
 -2 15 -5 15.96 0.95
 2 15 5 15.35 0.84
 2 15 5 14.43 1.44
 -2 -15 -5 18.34 0.97
 -2 -15 -5 16.82 0.95
 2 -15 5 16.68 1.25
 -2 -15 -6 134.88 2.79
 -2 -15 -6 136.41 2.89
 -2 -15 -6 137.31 2.9
 2 -15 6 138.45 3.25
 -2 15 -6 129.36 2.81
 2 -15 7 75.51 2.08
 -2 -15 -7 76.13 1.76
 -2 -16 3 75.9 1.92
 -2 -16 2 1.82 0.47
 -2 -16 1 269.63 4.86
 -2 -16 0 126.83 2.63
 -2 -16 0 120.39 2.65
 -2 -16 0 123.33 2.67
 -2 -16 -1 43.69 1.29
 -2 -16 -2 23.55 0.89
 2 16 3 0.8 0.56
 -3 0 18 0.1 0.83
 -3 0 18 -1.05 0.86
 3 0 -18 0.23 0.68
 3 0 -18 -0.51 0.69
 3 0 -18 -0.08 0.66
 -3 0 18 -0.34 0.75
 -3 0 17 10.45 1.35
 -3 0 17 9.01 1.28
 -3 0 17 9.44 1.19
 3 0 -17 11.25 1.16
 3 0 -17 13.01 1.23
 3 0 -17 11.81 1.2
 -3 0 16 1.19 1.17
 -3 0 16 0.69 1.07
 3 0 -16 0.19 0.91
 3 0 -16 -0.58 0.95
 -3 0 16 0.14 0.99
 -3 0 15 82.93 3.5
 3 0 -15 84.95 3.22
 -3 0 15 77.9 3.03
 -3 0 14 -0.2 1.25
 -3 0 14 1.14 1.42
 -3 0 14 0.54 1.1
 -3 0 13 27.94 2.22
 -3 0 13 28.69 2.37
 -3 0 13 30.33 2.01
 3 0 -13 29.42 2.18
 -3 0 12 -0.19 1.31
 -3 0 12 0.36 1.38
 3 0 -12 -0.74 1.17
 -3 0 12 1.69 1.08
 3 0 -12 0.39 1.24
 -3 0 11 369.34 8.19
 -3 0 11 386.26 8.6
 3 0 -11 378.9 7.81
 3 0 -11 363.55 8.07
 -3 0 10 -0.05 1.11
 3 0 -10 -0.33 1.12
 -3 0 10 0.3 0.91
 3 0 -10 0.24 1.16
 -3 0 9 84.74 3.05
 3 0 -9 84.41 3
 3 0 -9 88.77 3.4
 -3 0 9 79.98 2.68
 3 0 -8 -0.06 1.15
 3 0 -8 0.13 1.08
 -3 0 8 0.34 0.9
 3 0 -8 0.35 0.87
 3 0 -8 -0.27 0.77
 3 0 -8 -0.53 1.05
 3 0 -7 348.7 7.22
 3 0 -7 350.34 7.04
 -3 0 7 348.9 6.66
 3 0 -7 333.04 7.08
 3 0 -6 -0.34 0.95
 3 0 -6 -0.05 1.22
 3 0 -6 1.04 0.7
 3 0 -6 0.57 1.21
 3 0 -6 0.09 0.97
 -3 0 6 0.17 0.77
 3 0 -6 0.06 0.64
 3 0 -6 -0.11 0.61
 3 0 -5 982.92 16.75
 3 0 -5 978.78 17.41
 3 0 -5 1007.95 16.43
 3 0 -5 972.29 16.73
 3 0 -5 997.87 17.38
 3 0 -5 1015.98 17.45
 -3 0 5 1016.79 16.19
 3 0 -5 989.68 16.21
 3 0 -5 1003.06 16.55
 3 0 -5 993.5 16.52
 3 0 -5 1016.68 16.17
 3 0 -5 1021.61 16.49
 3 0 -4 0.25 0.89
 3 0 -4 0.4 0.91
 3 0 -4 0.21 1.13
 3 0 -4 -0.21 0.78
 3 0 -4 -0.09 0.93
 -3 0 4 -0.05 0.56
 -3 0 4 0.08 0.67
 3 0 -4 -0.13 1.19
 3 0 -4 0.05 1.13
 3 0 -4 -0.43 0.74
 3 0 -4 0.16 0.83
 3 0 -4 -0.62 0.87
 3 0 -4 0.17 0.88
 3 0 -4 -0.16 0.84
 3 0 -4 -0.06 0.72
 3 0 -3 723.57 12.47
 3 0 -3 739.62 12.51
 3 0 -3 725.85 12.28
 3 0 -3 723.78 12.94
 3 0 -3 707.47 13.05
 3 0 -3 718.47 12.67
 3 0 -3 746.05 12.35
 3 0 -3 740.33 12.38
 3 0 -3 721.54 12.37
 3 0 -3 733.67 12.25
 3 0 -3 727.48 13.41
 -3 0 3 696.76 11.74
 3 0 -3 765.51 12.21
 3 0 -3 758.58 12.17
 3 0 -3 755.48 12.33
 3 0 -3 740.39 12.37
 3 0 -3 749.46 12.35
 3 0 -3 742.08 12.46
 3 0 -2 -0.4 0.9
 3 0 -2 0.47 0.76
 3 0 -2 -0.03 0.85
 3 0 -2 -0.03 0.99
 3 0 -2 0.17 0.99
 3 0 -2 0.77 1.26
 3 0 -2 0.34 1.26
 3 0 -2 0.2 0.78
 3 0 -2 0.54 0.79
 3 0 -2 0.26 0.89
 3 0 -2 -0.17 0.92
 3 0 -2 0.19 0.84
 3 0 -2 0.58 0.8
 3 0 -2 0.2 0.8
 3 0 -2 0.25 0.77
 3 0 -2 0.11 0.82
 3 0 -2 0.51 0.82
 3 0 -2 0.17 0.88
 3 0 -2 0.05 0.88
 3 0 -2 -0.17 0.8
 3 0 -2 -0.11 0.86
 3 0 -1 271.82 5.19
 3 0 -1 268.62 5.27
 3 0 -1 266.27 5.26
 3 0 -1 259.94 5.11
 3 0 -1 260.94 5.1
 3 0 -1 269.3 5.34
 3 0 -1 269.6 5.21
 3 0 -1 265.89 5.31
 3 0 -1 272.54 5.19
 3 0 -1 266.78 5.24
 3 0 -1 266.09 5.21
 3 0 -1 268.96 5.25
 3 0 -1 279.17 5.23
 3 0 -1 269.47 5.19
 3 0 0 0.77 0.81
 3 0 0 0.64 0.77
 3 0 0 -0.15 0.75
 3 0 0 0.72 0.89
 3 0 0 -0.16 0.88
 3 0 0 0.71 0.96
 3 0 0 0.38 0.8
 3 0 0 0.14 0.89
 3 0 0 -0.07 0.8
 3 0 0 0.32 0.76
 3 0 0 0.7 0.93
 3 0 0 0.5 0.77
 3 0 0 0.22 0.79
 3 0 1 542.26 9.37
 3 0 1 560.8 9.44
 3 0 1 526.14 9.35
 3 0 1 542.94 9.37
 3 0 1 557.54 9.37
 3 0 1 541.03 9.3
 3 0 1 555.13 9.43
 3 0 1 543.79 9.38
 3 0 1 535.64 9.28
 3 0 1 536.12 9.49
 3 0 1 538.9 9.28
 3 0 1 566.16 9.59
 3 0 1 534.4 9.31
 3 0 1 545.15 9.55
 3 0 1 537.8 9.27
 3 0 1 527.04 9.47
 3 0 2 0.19 0.88
 3 0 2 0.67 0.75
 3 0 2 0.43 0.97
 -3 0 -2 0.31 0.49
 3 0 2 -0.19 0.83
 3 0 2 0.81 0.8
 3 0 2 -0.05 0.88
 3 0 2 0.09 0.75
 3 0 2 2 0.75
 3 0 2 -0.05 0.97
 3 0 2 0.84 0.74
 3 0 2 1.34 1
 3 0 2 0.49 0.94
 3 0 2 0.02 0.98
 3 0 2 1.91 0.94
 3 0 2 0.19 0.8
 3 0 2 0.17 0.82
 3 0 2 -0.03 0.8
 3 0 3 30.85 1.52
 -3 0 -3 22.31 1.11
 3 0 3 23.19 1.55
 3 0 3 23.51 1.56
 3 0 3 23.41 1.88
 3 0 3 30.86 1.59
 3 0 3 27.45 1.38
 3 0 3 31.75 1.38
 3 0 3 26.92 1.36
 3 0 3 29.25 1.39
 3 0 3 27.87 1.28
 3 0 3 31.99 1.52
 3 0 3 34.45 1.62
 3 0 3 27.45 1.48
 3 0 3 26.37 1.51
 3 0 3 31.27 1.33
 3 0 3 28.43 1.46
 3 0 3 28.33 1.38
 3 0 4 0.43 0.77
 3 0 4 0.51 0.73
 3 0 4 3.6 0.88
 3 0 4 -0.5 0.72
 -3 0 -4 0.53 0.58
 -3 0 -4 0.75 0.75
 3 0 4 -0.11 0.94
 3 0 4 -0.26 0.93
 3 0 4 0.52 0.83
 3 0 4 0.12 0.85
 3 0 4 0.18 0.71
 3 0 4 0.47 1.25
 3 0 4 -0.18 0.86
 3 0 4 0.09 1.05
 3 0 4 0.35 0.82
 3 0 4 4.07 0.94
 3 0 4 0.74 0.91
 3 0 5 1780.42 27.66
 3 0 5 1807.03 27.75
 3 0 5 1806.37 27.76
 -3 0 -5 1703.94 27.38
 3 0 5 1750.78 28.28
 3 0 5 1740.06 28.62
 3 0 5 1735.36 28.27
 3 0 5 1782.96 27.78
 -3 0 -5 1655.93 27.13
 3 0 5 1743.3 27.56
 3 0 5 1753.39 27.61
 3 0 5 1764.36 27.64
 3 0 6 0.24 0.67
 3 0 6 -0.32 0.78
 3 0 6 0.35 0.76
 3 0 6 0.14 0.72
 -3 0 -6 -0.41 0.72
 3 0 6 0.04 0.91
 3 0 6 0.77 0.86
 3 0 6 -0.61 1.13
 -3 0 -6 0.06 0.51
 3 0 6 0.41 0.87
 3 0 7 140.89 3.97
 -3 0 -7 143.38 3.5
 3 0 7 135.62 3.7
 3 0 7 134.88 3.31
 3 0 7 141.24 3.57
 3 0 7 138.44 3.56
 3 0 8 -0.29 0.9
 3 0 8 -0.59 0.88
 -3 0 -8 0.5 0.77
 3 0 8 0.15 0.88
 -3 0 -8 -0.03 0.61
 3 0 8 1 1.13
 -3 0 -9 1102.32 18.98
 -3 0 -9 1120.04 18.61
 -3 0 -10 -0.13 0.91
 -3 0 -10 1.09 0.71
 3 0 10 -0.04 1.12
 -3 0 -11 1163.81 19.24
 -3 0 -11 1138.69 20.07
 -3 0 -11 1128.43 19.57
 -3 0 -12 -0.94 0.94
 -3 0 -12 0.54 1.1
 3 0 13 17.29 1.95
 3 0 14 -0.29 1.42
 3 0 14 0.36 1.35
 -3 0 -14 -1.18 1.04
 -3 0 -14 -0.11 1.1
 3 0 14 1.34 1.17
 3 0 15 319.56 7.01
 3 0 15 305.7 7.38
 3 0 15 304.32 7.35
 3 0 15 314.71 6.92
 3 0 16 -0.04 1.1
 3 0 16 0.62 1.1
 3 0 16 0.17 1.1
 -3 0 -16 0.14 0.9
 3 0 16 0.04 0.94
 3 0 17 83.37 2.87
 3 0 17 87.15 2.93
 3 0 17 84.53 2.55
 3 0 17 91.29 2.65
 3 0 18 1.2 0.69
 -3 0 -18 0.28 0.5
 3 0 18 0.68 0.74
 3 0 18 0.52 0.78
 -3 -1 18 0.45 0.84
 -3 -1 18 0.58 0.75
 -3 1 18 0.12 0.76
 3 1 -18 0.52 0.66
 3 -1 -18 0.16 0.64
 3 1 -18 1.37 0.7
 3 -1 -18 0.93 0.68
 3 1 -18 0.05 0.67
 3 -1 -18 0.05 0.66
 -3 -1 18 0.34 0.7
 -3 1 17 1.14 1
 -3 -1 17 2.09 1.1
 -3 -1 17 1.85 1.02
 -3 1 17 2.06 0.96
 3 -1 -17 2.65 0.91
 3 1 -17 2.69 0.91
 3 -1 -17 3.08 0.91
 3 1 -17 2.7 0.91
 3 1 -17 3.04 0.9
 3 -1 -17 1.56 0.84
 -3 -1 17 1.92 0.91
 -3 1 17 1.59 0.94
 -3 -1 16 -0.97 1.15
 -3 1 16 0.17 1.16
 -3 -1 16 0.16 1.1
 -3 1 16 1.28 1.04
 3 -1 -16 -0.09 0.9
 3 1 -16 -0.05 0.92
 -3 1 16 -0.47 1
 -3 -1 16 -0.05 0.9
 3 1 -16 -0.38 0.97
 3 -1 -16 -0.29 0.95
 -3 1 15 1.92 1.34
 -3 -1 15 2.39 1.38
 -3 1 15 1.94 1.08
 -3 -1 15 2.34 1.11
 3 1 -15 2.73 1.16
 3 -1 -15 2.79 1.14
 -3 1 14 3.4 1.36
 -3 1 14 2.77 1.44
 -3 -1 14 3.53 1.53
 -3 -1 14 2.8 1.38
 3 1 -14 5.1 1.29
 3 -1 -14 4.36 1.27
 -3 -1 14 3.01 1.12
 -3 1 14 2.72 1.15
 -3 -1 13 318.14 7.83
 -3 1 13 326.79 7.71
 -3 -1 13 330.75 8.16
 -3 1 13 337.94 8.11
 3 1 -13 346.08 7.24
 3 1 -13 340.84 7.83
 3 -1 -13 342.15 7.84
 -3 -1 13 308.9 7.19
 -3 1 13 309.67 7.31
 -3 -1 12 76.75 3.4
 -3 1 12 76.25 3.23
 -3 -1 12 79.19 3.62
 3 1 -12 81.71 3.04
 3 1 -12 84.73 3.43
 3 -1 -12 75.79 3.29
 -3 -1 12 72.52 2.89
 -3 1 12 71.33 2.95
 3 1 -12 84.04 3.34
 -3 -1 11 82.11 3.42
 -3 1 11 80.25 3.24
 -3 -1 11 86.83 3.64
 3 1 -11 85.31 3.19
 3 1 -11 79.89 3.34
 3 -1 -11 82.91 3.35
 -3 -1 11 80.53 2.93
 -3 1 11 79.35 3.03
 3 1 -11 86.7 3.48
 -3 -1 10 425.82 9.12
 -3 1 10 443.15 8.97
 -3 -1 10 453.27 9.52
 3 -1 -10 443.55 8.7
 3 -1 -10 443.29 9.03
 -3 -1 10 418.79 8.49
 -3 1 10 406.46 8.56
 3 1 -10 442.09 9.53
 -3 -1 9 97.99 3.02
 3 -1 -9 106.07 3.59
 3 1 -9 99.6 3.79
 -3 1 9 96.78 3.1
 3 -1 -9 104.65 3.3
 -3 -1 9 101.47 3.44
 -3 1 9 105.2 3.33
 -3 -1 9 103.04 3.62
 3 1 -9 100.06 3.48
 3 -1 -9 96.79 3.44
 3 -1 -9 110.14 3.14
 3 -1 -8 242.04 5.77
 3 1 -8 243.06 5.77
 3 -1 -8 233.31 5.96
 -3 1 8 246.56 5.38
 3 1 -8 244.26 6.34
 3 -1 -8 246.11 5.58
 3 1 -8 249.02 5.77
 3 -1 -8 246.27 5.69
 -3 -1 8 250.92 5.68
 -3 1 8 254.89 5.57
 -3 -1 8 257.72 5.9
 3 1 -8 237.27 4.91
 3 -1 -8 245.56 5.45
 3 1 -7 116.7 3.44
 3 -1 -7 116.65 3.44
 3 -1 -7 108.16 3.66
 -3 1 7 113.26 3.08
 3 1 -7 111.72 3.94
 3 -1 -7 114.75 3.31
 3 1 -7 105.57 3.52
 3 1 -7 115.87 3.58
 3 -1 -7 115.58 3.48
 -3 -1 7 121.68 3.4
 3 -1 -7 112.05 2.87
 3 1 -7 114.83 2.91
 3 -1 -7 110.6 3.24
 3 1 -6 216.51 5
 3 -1 -6 224.08 5.05
 3 -1 -6 208.13 5.37
 -3 1 6 219.01 4.6
 3 1 -6 204.33 5.58
 3 -1 -6 220.27 4.47
 3 1 -6 214.16 5.37
 3 -1 -6 221.02 5.27
 -3 -1 6 222.06 4.69
 3 1 -6 214.65 5.3
 -3 1 6 227.06 4.66
 -3 -1 6 225.02 4.84
 3 -1 -6 225.01 4.61
 3 1 -6 223.2 4.32
 3 -1 -6 217.55 4.44
 3 1 -6 215.26 4.6
 3 -1 -5 565.43 10.21
 3 1 -5 567.18 10.22
 3 -1 -5 551.2 10.67
 -3 1 5 563.2 9.66
 3 1 -5 561.24 10.98
 3 1 -5 540.21 10.14
 3 1 -5 568.14 9.96
 3 -1 -5 555.45 10.18
 3 -1 -5 563.12 9.79
 3 1 -5 565.17 10.64
 3 -1 -5 566.96 10.95
 3 1 -5 576.06 10.96
 3 -1 -5 578.05 10.77
 -3 -1 5 571.41 9.72
 -3 1 5 594.3 9.68
 3 -1 -5 572.58 9.92
 3 -1 -5 565.54 9.74
 3 -1 -5 559.96 9.77
 3 1 -5 568.77 9.88
 3 1 -5 569.98 9.59
 3 -1 -5 566.26 9.94
 3 -1 -5 578.94 9.71
 3 1 -5 555.56 9.56
 3 -1 -4 289.25 5.77
 3 -1 -4 298.28 5.99
 3 1 -4 297.47 6
 3 -1 -4 292.92 5.98
 3 1 -4 297.58 5.99
 3 -1 -4 292.12 6.36
 3 1 -4 295.74 6.41
 -3 1 4 307.58 5.4
 3 1 -4 298.71 6.59
 3 1 -4 297.51 5.85
 3 -1 -4 295.65 5.86
 3 1 -4 288.09 5.93
 3 -1 -4 303.83 5.76
 3 -1 -4 295.73 5.83
 3 -1 -4 286.29 6.65
 3 1 -4 291.39 6.73
 3 -1 -4 297.87 6.63
 -3 -1 4 294.3 5.41
 -3 1 4 310.42 5.33
 -3 -1 4 292.54 5.55
 3 -1 -4 298.91 5.66
 3 -1 -4 305.19 5.88
 3 -1 -4 301.31 5.93
 3 1 -4 299.34 5.54
 3 -1 -4 302.21 5.84
 3 1 -4 301.61 5.55
 3 -1 -4 301.31 5.87
 3 -1 -4 305.97 5.65
 3 1 -4 301.11 5.74
 3 -1 -4 296.37 5.74
 3 -1 -4 300.74 5.7
 3 -1 -3 97.46 2.72
 3 1 -3 96.19 2.73
 3 1 -3 100.78 2.76
 3 -1 -3 99 2.74
 3 1 -3 98.79 2.55
 3 -1 -3 98 2.62
 3 -1 -3 94.34 2.98
 -3 1 3 101 2.1
 3 1 -3 95.1 3.12
 3 1 -3 104.93 3.21
 3 1 -3 96.21 2.52
 3 -1 -3 104.3 2.67
 3 1 -3 102.89 2.71
 3 1 -3 98.66 2.74
 3 -1 -3 102.36 2.7
 3 -1 -3 97.7 2.67
 3 -1 -3 99.09 3.34
 3 1 -3 94.39 3.37
 3 -1 -3 100.66 3.36
 -3 -1 3 95.19 2.18
 -3 -1 3 94.08 2.29
 3 -1 -3 99.83 2.74
 3 -1 -3 96.9 2.64
 3 -1 -3 94.85 2.62
 3 1 -3 98.34 2.65
 3 1 -3 102.87 2.52
 3 -1 -3 103.57 2.65
 3 -1 -3 100.03 2.69
 3 1 -3 98.95 2.56
 3 -1 -3 99.79 2.69
 3 -1 -3 103.44 2.65
 3 1 -3 104.5 2.54
 3 -1 -3 98.7 2.69
 3 -1 -3 102.52 2.56
 3 1 -3 96.66 2.72
 3 1 -2 31.64 1.52
 3 -1 -2 30.44 1.51
 3 -1 -2 29.89 1.5
 3 -1 -2 32.39 1.53
 3 1 -2 33.7 1.41
 3 -1 -2 30.86 1.44
 3 1 -2 31.18 1.53
 3 1 -2 30.36 1.5
 3 1 -2 29.98 1.9
 3 -1 -2 30.49 1.66
 3 1 -2 29.91 1.64
 3 -1 -2 31.59 1.67
 3 1 -2 31.67 1.76
 3 -1 -2 32 1.5
 3 1 -2 34.71 1.47
 3 -1 -2 31.89 1.51
 3 1 -2 32.12 1.48
 3 1 -2 31.53 1.53
 3 1 -2 32.1 1.48
 3 -1 -2 32.47 1.5
 3 -1 -2 33.09 1.47
 3 -1 -2 29.56 1.99
 3 1 -2 27.14 1.98
 3 -1 -2 30.76 1.99
 -3 -1 2 29.51 1.09
 3 -1 -2 34.45 1.5
 3 1 -2 32.16 1.57
 3 -1 -2 31.4 1.52
 3 -1 -2 34.24 1.53
 3 -1 -2 33.14 1.46
 3 1 -2 34.2 1.44
 3 -1 -2 33.7 1.58
 3 1 -2 36.55 1.45
 3 -1 -2 33.2 1.49
 3 1 -2 34.12 1.44
 3 -1 -2 33.25 1.47
 3 1 -2 32.41 1.57
 3 -1 -2 31.97 1.54
 3 1 -2 32.44 1.48
 3 -1 -2 34.49 1.52
 3 -1 -1 1.15 0.78
 3 1 -1 2.2 0.86
 3 -1 -1 2.53 0.85
 3 -1 -1 1.75 0.88
 3 -1 -1 1.57 0.8
 3 -1 -1 1.76 0.86
 3 -1 -1 1.2 0.86
 3 1 -1 1.6 0.88
 3 1 -1 2.62 0.79
 3 1 -1 2.82 0.87
 3 -1 -1 1.66 0.82
 3 -1 -1 2.63 1.01
 3 1 -1 1.57 0.81
 3 1 -1 2.07 0.83
 3 1 -1 2.08 0.84
 3 -1 -1 1.89 0.84
 3 -1 -1 1.72 0.85
 3 1 -1 2.15 0.88
 3 1 -1 3.52 0.98
 3 -1 -1 2.46 0.9
 3 1 -1 1.4 0.88
 3 -1 -1 1.12 0.92
 3 -1 -1 1.56 0.87
 -3 -1 1 2.33 0.48
 3 1 -1 2.12 1.24
 3 -1 -1 2.13 1.32
 3 1 -1 2.17 1.27
 3 -1 -1 2.15 1.24
 -3 -1 1 1.87 0.52
 3 1 -1 1.91 0.87
 3 -1 -1 1.98 0.99
 3 -1 -1 3.18 0.85
 3 1 -1 2.37 0.96
 3 -1 -1 8.64 1.04
 3 1 -1 2.46 0.9
 3 -1 -1 7.44 1.08
 3 1 -1 3.64 0.86
 -3 -1 0 732.97 11.82
 3 1 0 761.14 12.52
 3 1 0 763.19 12.45
 3 -1 0 757.17 12.56
 3 -1 0 757.64 12.51
 3 1 0 761.7 12.52
 3 -1 0 761.54 12.52
 3 1 0 701.97 13.22
 3 -1 0 743.97 12.61
 3 -1 0 724.86 12.5
 3 1 0 720.43 12.57
 3 -1 0 730.86 12.53
 3 1 0 756.25 12.44
 3 -1 0 749.85 12.64
 3 1 0 741.29 12.45
 3 1 0 756.07 12.44
 3 -1 0 776.95 12.58
 3 1 0 760.14 12.47
 3 -1 0 755.31 12.47
 3 1 0 751.27 12.46
 3 1 0 750.72 12.45
 3 -1 0 758.85 12.54
 3 -1 0 753.84 12.59
 3 -1 0 760.93 12.47
 -3 -1 0 728.13 11.81
 3 1 0 759.06 12.41
 3 -1 0 767.5 12.71
 3 1 0 758.08 12.63
 3 -1 0 749.46 12.42
 3 -1 0 767.9 12.48
 3 1 0 754.15 12.41
 3 -1 0 755 12.46
 3 1 0 765.41 12.69
 3 -1 0 748.21 12.59
 3 -1 1 1574.55 24.87
 3 -1 1 1599.77 24.82
 3 1 1 1583.02 25.07
 3 -1 1 1563.47 25.04
 3 1 1 1583.98 24.86
 3 -1 1 1571.18 24.82
 3 1 1 1568.34 25.06
 3 -1 1 1633.39 25.18
 -3 -1 -1 1454.65 24.21
 3 1 1 1528.79 25.24
 3 1 1 1587.58 25.88
 3 -1 1 1491.79 25.2
 3 1 1 1541.99 25.05
 3 -1 1 1559.02 24.95
 3 -1 1 1560.03 24.97
 3 -1 1 1573.07 25.08
 3 1 1 1559.24 24.79
 3 1 1 1618.58 24.94
 3 1 1 1593.2 24.83
 3 -1 1 1560.58 24.83
 3 -1 1 1606.87 25.03
 3 1 1 1587.78 24.82
 3 -1 1 1607.68 24.99
 3 -1 1 1594.72 24.92
 3 1 1 1610.35 24.87
 3 -1 1 1592.23 24.87
 3 1 1 1572.51 24.81
 3 1 1 1553.7 24.83
 -3 -1 -1 1583.7 24.14
 3 -1 1 1580.23 24.9
 3 1 1 1587.82 24.89
 3 -1 1 1615.79 24.92
 -3 -1 -1 1590.03 24.14
 3 -1 1 1605.39 25.03
 3 1 1 1626.96 24.9
 3 1 1 1553.86 24.88
 3 1 1 1581.94 24.89
 3 -1 1 1597.94 24.91
 3 -1 2 38.44 1.72
 3 1 2 40.13 1.73
 3 -1 2 46.96 1.84
 3 -1 2 39.04 1.53
 3 1 2 38.2 1.73
 3 1 2 40.37 1.76
 3 -1 2 39.54 1.56
 3 1 2 38.63 1.67
 3 -1 2 40.59 1.69
 3 1 2 37 1.48
 3 -1 2 40.5 1.64
 3 -1 2 38.9 1.72
 3 1 2 40.01 1.7
 3 -1 2 40.12 1.64
 -3 -1 -2 37.11 1.28
 3 1 2 38.67 2.22
 3 -1 2 36.98 1.73
 3 -1 2 39.4 1.84
 3 1 2 41.34 1.86
 3 1 2 41.98 1.57
 3 -1 2 39.38 1.62
 3 1 2 43.51 1.74
 3 -1 2 40.54 1.56
 3 1 2 40.49 1.57
 3 -1 2 42.6 1.79
 3 -1 2 40.44 1.69
 3 -1 2 39.93 1.58
 3 1 2 39.97 1.52
 3 1 2 38.47 1.56
 3 1 2 40.04 1.54
 -3 -1 -2 40.56 1.06
 3 -1 2 40.39 1.59
 3 1 2 39.4 1.58
 3 1 2 40.83 1.61
 -3 -1 -2 40.59 1.07
 3 1 2 41.57 1.61
 3 -1 2 42.73 1.72
 3 -1 2 42.24 1.62
 3 -1 2 40.87 1.6
 3 -1 3 2.89 0.82
 3 1 3 3.78 0.98
 3 1 3 7.81 1.08
 3 -1 3 3.4 1.05
 3 1 3 5.89 1.01
 3 1 3 3.37 1.09
 3 -1 3 3.43 0.99
 3 -1 3 4.1 1.03
 3 -1 3 3.7 0.87
 3 -1 3 4.36 0.92
 3 -1 3 2.51 0.83
 3 1 3 3.19 0.81
 3 -1 3 3.45 0.98
 3 1 3 2.92 0.92
 -3 -1 -3 4.28 0.76
 3 -1 3 3.38 1.03
 3 1 3 3.36 0.99
 3 -1 3 4.34 1.04
 3 -1 3 4.67 1.08
 3 1 3 2.68 1.04
 3 -1 3 3.17 0.83
 3 1 3 3.72 1.04
 3 -1 3 3.49 0.84
 3 -1 3 3.98 0.93
 3 1 3 3.35 0.83
 3 1 3 3.58 0.88
 3 -1 3 3.52 1.06
 3 1 3 3.03 0.78
 3 -1 3 3.79 0.97
 3 1 3 4.11 1.42
 3 -1 3 5.56 1.52
 3 1 3 2.89 0.82
 -3 -1 -3 4.47 0.52
 3 -1 3 3.19 0.86
 3 1 3 4.02 0.92
 3 -1 3 3.75 0.94
 3 1 4 665.65 10.99
 3 1 4 656.65 11.16
 3 1 4 660.05 11.28
 3 -1 4 656.25 11.35
 3 -1 4 685 11.33
 3 -1 4 666.26 11.38
 3 -1 4 683.49 11.35
 3 1 4 669.42 11.31
 3 -1 4 670.43 11.35
 3 -1 4 656.94 11.08
 3 -1 4 671.48 11.36
 -3 -1 -4 632.39 11.15
 -3 1 -4 627.12 10.69
 3 1 4 628.01 12.12
 3 -1 4 652.81 11.68
 3 -1 4 662.1 11.71
 3 1 4 648.34 11.68
 3 -1 4 642.08 12.16
 3 1 4 636.41 11.64
 3 1 4 652.89 11.03
 3 1 4 662.32 11.13
 3 -1 4 647.77 11.16
 3 -1 4 669.44 11.39
 3 -1 4 667.01 11.09
 3 1 4 659.7 10.99
 -3 -1 -4 654.36 10.61
 -3 -1 -4 650.27 10.61
 -3 -1 -4 642.21 10.67
 3 1 4 667.74 11.34
 3 1 5 0.66 0.79
 3 -1 5 0.45 0.82
 3 1 5 3.49 0.9
 3 -1 5 0.9 0.85
 3 -1 5 0.65 0.79
 3 -1 5 0.67 0.81
 3 1 5 0.93 0.71
 3 -1 5 1.24 0.8
 3 1 5 2.89 0.85
 -3 -1 -5 1.03 0.69
 -3 -1 -5 0.46 0.83
 -3 1 -5 0.51 0.59
 3 -1 5 0.4 0.92
 3 1 5 0.84 0.94
 3 -1 5 0.68 0.94
 3 1 5 0.56 0.95
 3 1 5 0.45 0.77
 3 1 5 0.52 0.83
 3 1 5 1.26 0.68
 3 1 5 1.36 1.28
 3 -1 5 3.42 1.3
 -3 -1 -5 0.79 0.48
 -3 -1 -5 0.54 0.49
 -3 -1 -5 0.93 0.5
 -3 -1 -6 46.16 2.06
 -3 1 -6 48.14 1.65
 -3 -1 -6 45.61 1.81
 3 1 6 46.89 2.33
 3 -1 6 44.97 2.22
 3 -1 6 46.55 2.15
 3 1 6 42.48 2.08
 3 1 6 44.62 1.73
 3 1 6 45.37 1.74
 3 -1 6 46.48 1.78
 3 -1 6 44.83 1.91
 3 1 6 44.37 1.73
 3 -1 6 46.08 1.92
 3 1 6 45.36 1.77
 3 -1 6 46.57 2.11
 3 1 6 44.11 2.03
 3 -1 6 47.33 1.78
 -3 -1 -6 46.63 1.53
 3 -1 6 47.94 2.04
 -3 -1 -7 417.73 8.39
 -3 1 -7 414.43 7.56
 -3 -1 -7 415.38 7.93
 3 1 7 409.06 8.43
 3 -1 7 419.5 8.02
 3 -1 7 410.75 7.98
 3 -1 7 390.51 7.5
 3 1 7 400.94 7.52
 3 1 7 421.74 8.1
 3 -1 7 413.6 8.05
 3 -1 7 412.88 8.24
 3 1 7 405.85 8.02
 3 -1 7 410.97 7.97
 -3 -1 -8 29.58 1.89
 -3 1 -8 29.19 1.48
 -3 -1 -8 30.49 1.71
 3 -1 8 29.23 1.76
 3 -1 8 29.01 1.97
 3 -1 8 29.42 1.71
 3 -1 8 31.61 1.75
 -3 -1 -8 30.3 1.4
 3 -1 8 31.95 1.8
 3 1 8 31.6 1.86
 3 -1 9 309.02 6.7
 -3 -1 -9 308.41 7.08
 -3 1 -9 304.07 6.32
 -3 -1 -9 304.46 6.64
 -3 -1 -9 308.8 6.15
 3 -1 9 315.22 6.53
 3 1 9 320.96 6.69
 3 -1 9 314.36 6.67
 3 -1 9 313.29 6.68
 3 -1 10 45.42 2.17
 -3 -1 -10 37.37 2.25
 -3 1 -10 38.32 1.9
 -3 -1 -10 37.26 2.03
 -3 -1 -10 38.64 1.78
 3 1 10 42.78 2.16
 3 -1 10 42.43 2.06
 3 -1 10 41.89 2.06
 -3 -1 -11 111.25 3.24
 3 -1 11 116.01 3.99
 3 1 11 115.66 3.48
 -3 -1 -11 107.43 3.82
 -3 1 -11 106.81 3.34
 -3 -1 -11 102.61 3.48
 -3 -1 -12 55.93 2.74
 -3 1 -12 54.39 2.41
 -3 -1 -12 52.76 2.5
 3 -1 12 62.92 2.99
 -3 -1 -12 54.73 2.27
 3 1 13 4.64 1.31
 3 -1 13 5.91 1.54
 3 1 14 13.78 1.78
 3 -1 14 16.1 1.82
 3 -1 14 16.94 1.9
 3 1 14 14.43 1.82
 -3 1 -14 13.34 1.51
 -3 -1 -14 13.56 1.55
 -3 1 -14 11.89 1.34
 3 -1 14 13.93 1.65
 3 1 14 12.51 1.55
 3 -1 15 120.8 3.73
 3 -1 15 123.6 4.13
 3 1 15 116.07 4.04
 3 -1 15 122.12 4.11
 3 1 15 116.98 4.04
 -3 1 -15 95.46 3.44
 -3 -1 -15 99.32 3.55
 -3 1 -15 93.4 3.23
 3 1 15 112.45 3.57
 3 -1 15 118.08 3.77
 3 -1 16 34.36 1.92
 3 1 16 31.96 1.96
 3 1 16 32.66 2.08
 3 1 16 33.76 2.1
 3 -1 16 31.61 2.07
 3 -1 16 34.16 2.14
 -3 1 -16 25.21 1.7
 -3 -1 -16 26.5 1.77
 3 -1 16 35.12 1.95
 3 1 16 33.88 1.81
 3 -1 17 276.2 5.82
 3 1 17 261.47 5.74
 3 1 17 265.7 5.76
 3 -1 17 264.59 5.76
 3 -1 17 265.87 5.39
 3 -1 17 273.74 5.2
 3 1 17 273.87 5.4
 3 -1 18 1.2 0.76
 3 1 18 1.58 0.78
 3 -1 18 1.57 0.79
 3 1 18 1.26 0.79
 3 1 18 0.73 0.74
 -3 1 -18 0.63 0.55
 -3 -1 -18 0.83 0.51
 3 -1 18 1.57 0.66
 -3 -2 18 20.77 1.34
 -3 2 18 20.97 1.28
 3 2 -18 25.91 1.29
 3 2 -18 25.74 1.28
 3 -2 -18 26.8 1.29
 3 -2 -18 26.73 1.27
 3 -2 -18 24.38 1.24
 3 2 -18 26.24 1.28
 -3 -2 17 93.86 3.15
 -3 2 17 95.53 3.05
 -3 -2 17 92.12 3.22
 -3 2 17 93.09 3.15
 -3 -2 17 92.45 2.96
 -3 2 17 90.55 2.99
 3 2 -17 111.31 3.1
 3 -2 -17 111.45 3.1
 3 2 -17 109.57 3.07
 3 2 -17 111.33 3.08
 3 -2 -17 114.8 3.12
 3 -2 -17 113.22 3.1
 -3 -2 16 14.09 1.6
 -3 2 16 14.65 1.53
 -3 -2 16 14.17 1.68
 -3 2 16 14.08 1.66
 -3 -2 16 13.63 1.36
 -3 2 16 13.96 1.45
 3 -2 -16 16.94 1.48
 3 2 -16 16.36 1.47
 3 -2 -16 18.46 1.49
 3 2 -16 17.03 1.47
 -3 2 15 18.48 1.8
 -3 -2 15 20.63 1.99
 -3 2 15 21.08 1.97
 3 2 -15 23.57 1.79
 3 -2 -15 23.9 1.79
 -3 -2 15 18.76 1.6
 -3 2 15 20.19 1.74
 -3 2 14 118.37 4.26
 -3 -2 14 109.48 4.16
 -3 2 14 114.46 3.99
 -3 -2 14 108.51 4.26
 3 2 -14 127.63 3.71
 3 2 -14 129.56 4.11
 3 -2 -14 129.1 4.13
 -3 -2 14 111.82 3.67
 -3 2 14 108.66 3.82
 -3 2 13 7.46 1.48
 -3 -2 13 7.96 1.79
 -3 -2 13 6.17 1.55
 3 2 -13 8.37 1.37
 3 2 -13 7.43 1.47
 3 -2 -13 8.34 1.48
 -3 -2 13 6.61 1.31
 -3 2 13 5.42 1.33
 3 2 -12 1.23 1.25
 3 -2 -12 0.39 1.27
 -3 -2 12 0.3 1.03
 -3 2 12 0.86 1.15
 3 2 -12 1.54 1.29
 -3 2 12 -0.06 1.18
 -3 -2 12 -0.08 1.47
 -3 -2 12 1.47 1.4
 -3 2 11 440.53 9.36
 -3 -2 11 450.19 9.11
 3 2 -11 469.58 10.17
 3 2 -11 453.38 9.76
 3 -2 -11 444.69 9.7
 3 -2 -11 483.86 8.99
 -3 -2 11 445.28 9.86
 -3 2 11 475.06 9.56
 -3 -2 11 458.54 10.14
 -3 2 10 343.31 7.62
 3 2 -10 360.47 8.52
 -3 -2 10 354.97 8.09
 -3 2 10 368.02 7.73
 -3 -2 10 357.33 8.3
 3 2 -10 347 7.96
 3 -2 -10 351.77 7.97
 3 -2 -10 375.22 7.51
 3 2 -9 4.25 1.49
 -3 2 9 4.06 1.12
 3 -2 -9 3.47 1.12
 3 -2 -9 4.03 1.13
 -3 -2 9 3.91 1.33
 -3 2 9 3.94 1.14
 -3 -2 9 5.38 1.31
 3 2 -9 2.71 1.22
 3 -2 -9 2.38 1.18
 3 -2 -9 4.51 1.08
 3 2 -8 772.42 13.97
 3 -2 -8 758.74 13.96
 3 -2 -8 747.46 13.99
 -3 2 8 774.06 13.59
 3 2 -8 746.56 14.76
 3 -2 -8 768.22 13.51
 3 2 -8 786.25 13.15
 3 2 -8 767.38 14.09
 -3 -2 8 786.01 13.89
 -3 -2 8 789.02 14.08
 3 2 -8 785.89 13.1
 3 -2 -8 737.44 13.01
 3 -2 -8 796.64 13.82
 3 2 -7 95.51 3.06
 3 -2 -7 90.99 3.01
 3 -2 -7 87.33 3.14
 -3 2 7 88.84 2.74
 3 2 -7 88.52 3.55
 3 -2 -7 88.72 2.82
 3 2 -7 92.93 2.68
 3 2 -7 95.2 3.31
 3 -2 -7 93.81 3.18
 -3 -2 7 92.06 3.01
 3 -2 -7 90.32 2.56
 3 2 -7 94.34 2.65
 3 -2 -7 91.08 2.99
 3 2 -6 189.29 4.54
 3 -2 -6 189.25 4.56
 3 -2 -6 191.81 4.86
 -3 2 6 183.33 4.14
 3 2 -6 179.47 5.21
 3 -2 -6 192.2 4
 3 2 -6 186.37 4.72
 3 2 -6 191.58 5.07
 3 -2 -6 195.36 4.93
 -3 -2 6 191.05 4.31
 -3 -2 6 189.43 4.43
 3 2 -6 194.82 4.29
 3 -2 -6 193.67 4.23
 3 2 -6 186.95 4.07
 3 -2 -6 196.47 4.62
 3 -2 -5 535.94 9.78
 3 2 -5 522.38 9.75
 3 -2 -5 539.45 9.79
 3 2 -5 529.02 9.76
 3 -2 -5 536.29 10.19
 3 2 -5 538.71 10.15
 -3 2 5 548.2 9.24
 3 2 -5 524.3 10.65
 3 -2 -5 535.75 9.35
 3 -2 -5 547.28 9.61
 3 2 -5 547.29 10.7
 3 -2 -5 553.59 10.47
 -3 -2 5 541.65 9.41
 -3 -2 5 530.07 9.55
 3 -2 -5 550.67 9.65
 3 2 -5 528.89 9.05
 3 2 -5 543.57 9.18
 3 -2 -5 522.24 9.48
 3 2 -5 546.99 9.4
 3 -2 -5 527 9.55
 3 -2 -5 539.3 9.38
 3 2 -4 1011.22 17.18
 3 2 -4 980.28 17.14
 3 -2 -4 1029.86 17.21
 3 -2 -4 1018.07 17.61
 3 2 -4 1027.25 17.67
 3 2 -4 1027.66 18.09
 3 2 -4 992.39 17.1
 3 -2 -4 1056.81 17.05
 3 -2 -4 1017.44 17.03
 3 -2 -4 1043.43 16.95
 3 2 -4 1018.54 18.28
 -3 -2 4 1010.75 16.72
 3 -2 -4 1058.12 18.14
 3 2 -4 1061.76 16.81
 3 -2 -4 1057.68 17.22
 3 -2 -4 1070.48 16.97
 3 -2 -4 1058.96 17.12
 3 2 -4 1071.24 16.8
 3 -2 -4 1038.58 17.07
 3 -2 -4 1053.77 16.99
 3 -2 -4 1025.81 16.94
 3 2 -4 1054.7 16.64
 3 2 -4 1076.64 16.94
 3 -2 -3 88.61 2.6
 3 -2 -3 90.35 2.62
 3 2 -3 92.76 2.65
 3 2 -3 91.12 2.62
 3 -2 -3 95.4 2.57
 3 -2 -3 88.76 2.87
 3 2 -3 81.38 2.89
 3 2 -3 87.58 3.09
 3 2 -3 90.35 2.67
 3 -2 -3 92.93 2.56
 3 2 -3 93.3 2.38
 3 -2 -3 92.09 2.55
 3 2 -3 96.66 2.67
 3 -2 -3 91.83 2.57
 3 2 -3 83.14 3.28
 -3 -2 3 81.89 2.17
 3 -2 -3 80.12 3.23
 3 -2 -3 87.17 3.23
 -3 -2 3 85.29 2.31
 3 -2 -3 96.32 2.57
 3 2 -3 97.51 2.48
 3 -2 -3 90.72 2.55
 3 -2 -3 94.85 2.71
 3 -2 -3 97.1 2.59
 3 -2 -3 95.2 2.71
 3 2 -3 97.68 2.49
 3 -2 -3 93.28 2.62
 3 2 -3 94.1 2.46
 3 -2 -3 97.58 2.62
 3 2 -3 97.65 2.39
 3 -2 -3 95.79 2.59
 3 -2 -3 91.69 2.62
 3 -2 -3 94.78 2.55
 3 2 -2 1178.99 19.03
 3 -2 -2 1172.63 19.02
 3 -2 -2 1173.28 18.99
 3 2 -2 1161.53 19.02
 3 2 -2 1193.09 18.81
 3 -2 -2 1186.98 19.03
 3 2 -2 1176.24 19.04
 3 -2 -2 1180 19.03
 3 -2 -2 1146.76 19.38
 3 2 -2 1159.97 19.72
 3 2 -2 1172.26 19.68
 3 2 -2 1155.72 19.28
 3 -2 -2 1162.88 19.26
 3 2 -2 1171.39 18.87
 3 -2 -2 1179.02 18.93
 3 2 -2 1176.62 19.04
 3 2 -2 1158.81 19.04
 3 -2 -2 1165.53 18.95
 3 -2 -2 1221.69 19.05
 3 2 -2 1172.83 18.72
 3 -2 -2 1182.86 19.05
 3 -2 -2 1164.82 20.11
 3 2 -2 1121.28 20.22
 3 -2 -2 1131.11 20.14
 -3 -2 2 1165.19 18.56
 3 2 -2 1190.8 18.96
 3 2 -2 1171.47 18.7
 3 -2 -2 1173.98 19.1
 3 -2 -2 1200.08 19.03
 3 2 -2 1202.86 18.88
 3 -2 -2 1171.47 19.05
 3 -2 -2 1173.07 18.94
 3 -2 -2 1194.96 18.99
 3 -2 -2 1163.24 19.01
 3 2 -2 1200.88 18.97
 3 -2 -2 1166.35 19
 3 -2 -2 1175.08 19.03
 3 -2 -2 1155.53 19.21
 3 2 -1 125.68 3.1
 3 -2 -1 130.35 3.2
 3 -2 -1 130.58 3.16
 3 -2 -1 132.9 3.19
 3 2 -1 131.1 3.19
 3 -2 -1 136.01 3.34
 3 -2 -1 129.55 3.1
 3 -2 -1 129.01 3.09
 3 2 -1 127.06 3.1
 3 2 -1 132.07 2.97
 3 -2 -1 130.07 3.13
 3 -2 -1 127.53 3.08
 3 2 -1 131.46 3.12
 3 2 -1 126.21 3.09
 3 2 -1 129.44 3.7
 3 -2 -1 126.64 3.37
 3 2 -1 125.41 3.31
 3 -2 -1 122.08 3.27
 3 2 -1 124.35 3.46
 3 2 -1 131.21 3.02
 3 2 -1 127.49 3.11
 3 -2 -1 136.24 3.18
 3 -2 -1 130.53 3.19
 3 -2 -1 133.11 3.17
 3 2 -1 128.96 3.02
 3 2 -1 127.12 2.97
 3 2 -1 130.67 3.14
 3 2 -1 126.06 3.03
 3 -2 -1 128.68 3.1
 3 -2 -1 135.41 4
 3 -2 -1 127 3.96
 3 2 -1 127.85 3.98
 -3 -2 1 124.07 2.65
 -3 -2 1 130.99 2.77
 3 2 -1 127.77 2.98
 3 -2 -1 129.78 3.25
 3 -2 -1 135.03 3.17
 3 -2 -1 132.71 3.18
 3 2 -1 134.46 3.2
 3 -2 -1 138.8 3.19
 3 -2 -1 130.46 3.13
 3 -2 0 196.85 4.28
 3 2 0 192.98 4.24
 3 2 0 197.51 4.06
 3 -2 0 197.07 4.17
 3 -2 0 203.46 4.38
 3 -2 0 192.61 4.09
 3 -2 0 195.53 4.16
 3 2 0 193.94 4.25
 3 -2 0 201.02 4.24
 3 -2 0 196.74 4.29
 3 2 0 188.84 4.07
 3 -2 0 200.65 4.32
 3 -2 0 194.41 4.22
 -3 -2 0 190.83 3.59
 3 -2 0 194.43 4.44
 3 2 0 182.33 4.33
 3 2 0 194.76 4.83
 3 2 0 191.06 4.04
 3 -2 0 203.36 4.2
 3 2 0 195.1 4.1
 3 -2 0 201.37 4.2
 3 2 0 196.83 4.04
 3 2 0 196.88 4.05
 3 -2 0 201.27 4.22
 3 -2 0 193.97 4.11
 3 -2 0 205.9 4.3
 3 2 0 198.18 4.07
 3 2 0 187.88 4.08
 3 2 0 196.54 5.06
 3 -2 0 200.48 5.09
 3 -2 0 196.86 5.09
 -3 -2 0 199.53 3.79
 -3 -2 0 197.76 3.7
 3 2 0 200.83 4
 -3 -2 0 200.26 3.79
 3 -2 0 193.34 4.11
 3 2 0 199.75 4.14
 3 -2 0 194.39 4.19
 3 -2 0 197.72 4.13
 3 2 0 188.84 4.08
 3 2 0 197.12 4.12
 3 -2 0 197.9 4.13
 3 -2 1 50.4 1.98
 3 2 1 50.51 2
 3 -2 1 53.35 1.78
 3 -2 1 51.11 1.99
 3 -2 1 48.04 1.86
 3 -2 1 50.49 1.81
 3 2 1 49.71 1.94
 3 2 1 54.99 1.88
 3 2 1 47.5 1.89
 3 2 1 50.43 1.75
 3 -2 1 50.8 1.96
 3 -2 1 55.16 1.92
 3 -2 1 51.37 1.88
 3 -2 1 47.18 1.84
 -3 -2 -1 50.76 1.51
 3 -2 1 52.58 2.04
 3 -2 1 49.93 2.04
 3 2 1 52.63 2.06
 3 2 1 52.42 2.41
 3 -2 1 51.53 1.81
 3 2 1 50.31 1.75
 3 2 1 51.04 1.73
 3 -2 1 53.45 1.93
 3 -2 1 52.06 1.84
 3 -2 1 54.99 1.88
 3 2 1 50.4 1.76
 3 2 1 51.97 1.83
 3 -2 1 52.32 1.93
 3 2 1 50.41 1.73
 3 2 1 53.7 1.81
 3 -2 1 52.98 2.59
 3 2 1 54.84 2.43
 3 -2 1 54.48 2.45
 -3 -2 -1 53.25 1.47
 3 2 1 53.67 1.81
 3 -2 1 54.8 1.84
 3 -2 1 56.31 1.85
 3 -2 1 58.39 1.87
 -3 -2 -1 51.32 1.45
 3 2 1 54.61 1.74
 3 -2 1 52.51 1.9
 3 2 1 53.82 1.82
 3 2 1 53.48 1.8
 3 -2 2 32.72 1.65
 3 -2 2 29.01 1.56
 3 -2 2 32.31 1.4
 3 2 2 30.35 1.56
 3 -2 2 31.6 1.63
 3 2 2 28.56 1.54
 3 2 2 29.63 1.6
 3 2 2 27.68 1.5
 3 -2 2 30.11 1.6
 3 2 2 29.63 1.35
 3 -2 2 29.9 1.42
 3 -2 2 30.48 1.5
 3 -2 2 30.15 1.5
 -3 -2 -2 28.55 1.23
 3 -2 2 29.95 1.62
 3 -2 2 30.76 1.68
 3 -2 2 28.7 1.61
 3 2 2 29.48 1.64
 3 2 2 28.99 1.62
 3 2 2 31.72 2.01
 3 2 2 29.45 1.5
 3 -2 2 29.43 1.56
 3 -2 2 29.69 1.38
 3 2 2 29.43 1.34
 3 -2 2 30.17 1.47
 3 -2 2 30.03 1.54
 3 2 2 30.88 1.4
 3 2 2 31 1.4
 3 2 2 30.05 1.34
 3 -2 2 28.2 2.14
 3 2 2 28.72 1.87
 3 -2 2 30.64 1.91
 -3 -2 -2 30 1.06
 -3 -2 -2 29.4 0.99
 3 2 2 30.78 1.4
 3 -2 2 32.05 1.45
 3 2 2 30.68 1.39
 3 2 2 30.47 1.35
 3 -2 2 30.74 1.42
 -3 -2 -2 32.37 1.08
 3 -2 2 30.18 1.52
 3 -2 3 1555.53 24.39
 3 2 3 1482.96 24.25
 3 2 3 1498.95 24.29
 3 -2 3 1485.89 24.44
 3 -2 3 1511.65 24.23
 3 -2 3 1529.58 24
 3 -2 3 1514.68 24.37
 3 2 3 1505.59 23.94
 3 -2 3 1506.61 24.1
 3 -2 3 1565.41 24.43
 3 2 3 1523.15 24.34
 3 -2 3 1517.14 24.36
 -3 -2 -3 1508.92 24.04
 3 -2 3 1524.17 24.63
 3 2 3 1507.55 24.63
 3 -2 3 1526.68 24.63
 3 2 3 1491.66 24.63
 3 2 3 1485 25.19
 3 2 3 1513.95 23.93
 3 2 3 1485.27 23.95
 3 2 3 1540.68 24.27
 3 -2 3 1507.97 24.15
 3 -2 3 1558.4 24.39
 3 -2 3 1529.72 24.1
 3 -2 3 1520.19 24.39
 3 2 3 1520.54 23.96
 3 -2 3 1481.57 25.35
 3 -2 3 1490.48 25.1
 -3 -2 -3 1530.22 23.62
 -3 -2 -3 1526.47 23.53
 -3 -2 -3 1539.29 23.62
 3 2 3 1485.17 24.07
 3 -2 3 1530.3 24.12
 3 2 3 1556.66 24.14
 3 -2 3 1521.63 24.43
 3 -2 4 111.2 3.03
 3 -2 4 105.87 3.02
 3 2 4 110.34 2.93
 3 -2 4 112.23 2.97
 3 2 4 110.61 2.66
 3 -2 4 114.5 3.05
 3 -2 4 114.08 3.01
 3 2 4 109.44 2.94
 3 -2 4 111.76 2.76
 3 -2 4 113.32 3.05
 -3 2 -4 111.07 2.41
 3 2 4 106.54 3.17
 3 -2 4 108.74 3.19
 3 2 4 105.95 2.74
 3 -2 4 108.38 3.2
 3 2 4 106.66 3.18
 3 2 4 101.84 3.5
 3 2 4 111.67 2.69
 3 -2 4 112.48 2.72
 3 2 4 108.56 2.66
 3 2 4 109.15 2.7
 3 -2 4 105.05 3.59
 -3 -2 -4 111.59 2.48
 -3 -2 -4 112.78 2.48
 -3 -2 -4 110.5 2.51
 3 2 4 112.54 2.87
 3 -2 5 873.07 14.72
 3 -2 5 877.53 14.83
 3 -2 5 847.03 14.55
 3 2 5 851.37 14.54
 3 -2 5 839.26 14.27
 3 -2 5 873.62 14.84
 -3 -2 -5 879.58 14.87
 3 2 5 890.57 15.15
 3 2 5 875.27 15.12
 3 -2 5 875.28 15.12
 3 -2 5 861.91 15.09
 3 2 5 874.91 15.58
 3 2 5 858.12 14.21
 3 2 5 868.64 14.2
 3 2 5 868.27 14.29
 3 -2 5 865.59 15.48
 -3 -2 -5 875.56 14.12
 -3 -2 -5 875.06 14.13
 -3 -2 -5 885.44 14.17
 3 2 5 883.69 14.63
 3 -2 5 863.51 14.91
 -3 2 -6 47.87 1.59
 -3 -2 -6 44.25 2.08
 3 -2 6 50.21 2.24
 3 2 6 49.48 2.22
 3 -2 6 47.75 2.19
 3 2 6 48.96 2.24
 3 2 6 47.75 2.39
 3 -2 6 47.46 2.06
 3 2 6 48.44 1.61
 3 -2 6 47.24 2.13
 3 -2 6 39.07 2.17
 3 -2 6 44.12 1.8
 3 2 6 47.47 1.84
 3 -2 6 50.36 2.07
 3 -2 6 47.74 2.05
 3 -2 6 45.88 2.06
 3 2 7 47.78 1.85
 3 -2 7 48.52 2.11
 3 -2 7 42.97 1.8
 3 2 7 48.69 1.84
 3 -2 7 48.77 2.14
 3 -2 7 49.43 2.15
 -3 -2 -7 51.16 2.35
 -3 2 -7 51.25 1.74
 -3 -2 -7 50.77 2.15
 3 -2 7 49.53 2.38
 3 2 7 50.75 2.38
 3 2 7 52.06 2.45
 3 -2 7 48.94 2.2
 3 -2 7 54.37 2.38
 -3 -2 -7 48.67 1.71
 -3 -2 -7 47.61 1.71
 -3 -2 -7 49.12 1.73
 3 2 7 51.61 2.11
 -3 -2 -8 2.06 0.95
 -3 -2 -8 2 1.12
 -3 2 -8 1.19 0.6
 -3 2 -8 2.07 0.7
 3 -2 8 1.06 1.03
 3 -2 8 3.25 1.36
 3 -2 8 2.34 1.01
 3 -2 8 2.42 1
 3 2 8 3.22 0.85
 3 2 8 0.93 1.11
 3 2 8 2.89 1.03
 3 -2 8 3.71 1.16
 3 -2 9 838.86 14.78
 3 -2 9 832.63 15.05
 -3 -2 -9 805.26 15.14
 -3 2 -9 802.48 13.98
 -3 -2 -9 803.71 14.67
 3 -2 9 834.44 14.7
 3 -2 9 837.14 14.7
 -3 -2 -9 820.13 14.02
 3 2 9 813.59 14.72
 -3 -2 -10 1.02 1.01
 -3 -2 -10 1.65 1.2
 -3 2 -10 0.91 0.8
 3 -2 10 1.56 1.36
 3 -2 10 1.48 1.13
 3 -2 10 1.74 1.02
 3 -2 10 1.41 1.04
 -3 -2 -10 0.94 0.75
 3 2 10 5.4 1.33
 3 -2 11 16.67 1.52
 3 -2 11 17.51 1.55
 -3 -2 -11 20.34 1.86
 -3 2 -11 18.39 1.4
 -3 -2 -11 17.59 1.33
 3 -2 11 19.25 1.98
 3 -2 11 19.26 1.66
 3 2 11 17.97 1.68
 3 2 11 20.79 1.79
 -3 -2 -12 67.92 3.09
 -3 2 -12 63.68 2.6
 3 2 12 74.6 2.82
 -3 -2 -12 69.11 2.57
 3 2 12 70.83 3
 -3 -2 -13 16.05 1.37
 3 2 13 16.19 1.61
 3 -2 13 15.95 1.83
 3 -2 14 9.67 1.56
 3 2 14 11.87 1.7
 3 -2 14 11.92 1.73
 3 -2 14 12.31 1.75
 3 2 14 7.68 1.52
 -3 2 -14 8.36 1.21
 -3 2 -14 10.09 1.35
 -3 -2 -14 9.07 1.41
 3 -2 14 10.37 1.55
 -3 2 -15 112.29 3.65
 -3 -2 -15 109.57 3.72
 -3 2 -15 102.44 3.36
 3 -2 15 133.72 3.82
 3 2 15 134.38 4.03
 3 -2 15 133.49 4.29
 3 2 15 131.6 4.24
 3 2 15 132.79 4.26
 3 -2 15 130.12 4.22
 3 -2 15 134.52 4.04
 3 2 15 125.91 3.67
 -3 2 -16 1.89 0.85
 -3 2 -16 2.51 0.97
 -3 -2 -16 2.12 0.99
 3 -2 16 4.13 1.08
 3 2 16 3.03 1.18
 3 -2 16 4.61 1.23
 3 2 16 3.95 1.2
 3 -2 16 4.29 1.22
 3 2 16 5.22 1.23
 -3 2 -16 2.95 0.9
 3 -2 16 4.09 1.07
 -3 2 -17 4.12 0.9
 -3 -2 -17 4.46 0.92
 3 -2 17 6.46 1.11
 3 2 17 6.68 1.12
 3 -2 17 6.21 1.11
 3 2 17 5.55 1.08
 3 2 17 8.55 1.17
 3 -2 17 6.22 1.01
 -3 2 -17 4.33 0.84
 3 2 18 34.91 1.41
 3 -2 18 33.36 1.35
 -3 -3 18 5.19 0.89
 -3 3 18 5.77 0.83
 3 3 -18 5.62 0.72
 3 -3 -18 6.77 0.75
 3 3 -18 6.56 0.73
 3 -3 -18 6.88 0.73
 -3 -3 17 51.2 2.28
 -3 3 17 52.99 2.18
 -3 -3 17 52.34 2.37
 -3 3 17 51.67 2.25
 -3 -3 17 50.76 2.09
 -3 3 17 48.37 2.09
 3 3 -17 61.55 2.13
 3 -3 -17 63.28 2.16
 3 3 -17 59.12 2.11
 3 -3 -17 62.41 2.13
 3 3 -17 61.84 2.12
 3 -3 -17 61.74 2.12
 -3 -3 16 11.81 1.58
 -3 -3 16 15.89 1.63
 -3 3 16 13.14 1.54
 -3 3 16 14.23 1.48
 3 3 -16 16.71 1.42
 3 -3 -16 15.12 1.37
 3 3 -16 17.52 1.4
 3 3 -16 17.37 1.42
 3 -3 -16 15.62 1.4
 3 -3 -16 14.39 1.34
 -3 -3 16 14.86 1.36
 -3 3 16 13.78 1.49
 -3 -3 15 245.17 6.57
 -3 3 15 264.88 6.38
 -3 -3 15 253.86 6.71
 -3 3 15 280.56 6.7
 3 -3 -15 270.65 6.3
 3 3 -15 291.33 6.04
 3 3 -15 277.11 6.32
 3 3 -15 280.15 6.34
 3 -3 -15 292.33 6.44
 -3 -3 15 257.82 6.1
 -3 3 15 246.07 6.22
 -3 3 14 0.12 1.14
 -3 -3 14 0.36 1.42
 -3 -3 14 1.39 1.38
 3 3 -14 -0.28 1.08
 3 3 -14 -0.23 1.06
 3 -3 -14 0.87 1.11
 -3 -3 14 0.65 1.05
 -3 3 14 0.17 1.1
 -3 3 13 3.01 1.33
 -3 -3 13 1.24 1.37
 -3 3 12 59.74 2.92
 -3 -3 12 65.82 2.73
 3 3 -12 60.88 3.18
 3 -3 -12 65.74 3.05
 3 3 -12 63.2 2.99
 3 -3 -12 67.48 2.59
 -3 -3 12 62.38 3.2
 -3 3 12 70.09 2.95
 -3 -3 12 60.46 3.32
 -3 3 11 4.72 1.39
 3 3 -11 4.35 1.52
 3 3 -11 6.71 1.49
 3 -3 -11 6.11 1.45
 3 -3 -11 5.74 1.17
 -3 3 11 6.73 1.38
 -3 -3 11 5.62 1.71
 -3 -3 11 6.31 1.56
 3 3 -10 647.21 13.11
 -3 3 10 626.92 12.15
 -3 -3 10 623.83 12.49
 -3 -3 10 622.12 12.67
 3 -3 -10 612.08 12.25
 3 3 -10 620.23 12.3
 3 -3 -10 661.82 11.94
 3 3 -9 1371.85 23.55
 3 -3 -9 1380.91 23.56
 -3 3 9 1348.24 23.29
 3 3 -9 1359.26 24.51
 3 3 -9 1388.75 22.53
 -3 -3 9 1363.4 23.63
 -3 -3 9 1386.36 23.87
 3 3 -9 1396.35 22.49
 3 -3 -9 1448.81 23.41
 3 3 -8 195.15 5.01
 3 -3 -8 198.78 5.06
 -3 3 8 188.54 4.8
 3 -3 -8 189.84 4.87
 3 3 -8 188.45 5.71
 3 3 -8 201.44 4.51
 3 3 -8 190.86 5.23
 -3 -3 8 196.3 5.03
 -3 -3 8 192.59 5.11
 3 -3 -8 194.41 4.38
 3 3 -8 197.39 4.47
 3 -3 -8 202.53 5.04
 3 3 -7 13.06 1.36
 3 -3 -7 12.53 1.34
 3 -3 -7 11.79 1.36
 -3 3 7 11.48 1.19
 3 3 -7 10.62 1.69
 -3 -3 7 11.23 1.26
 3 3 -7 11.14 1.46
 -3 -3 7 12.88 1.35
 3 3 -7 13.05 1.14
 3 -3 -7 15.21 1.15
 3 -3 -7 15.7 1.48
 3 3 -6 255.8 5.59
 3 -3 -6 260.55 5.63
 3 -3 -6 253.27 5.86
 3 3 -6 254.7 5.76
 3 3 -6 236 6.37
 3 -3 -6 251.48 5.59
 3 3 -6 249.77 5.56
 3 3 -6 254.61 6.34
 -3 -3 6 255.29 5.58
 3 3 -6 261.75 5.43
 3 -3 -6 261.88 5.42
 3 -3 -6 258.27 5.78
 3 -3 -5 320.95 6.54
 3 3 -5 317.7 6.52
 3 -3 -5 318.49 6.52
 3 3 -5 318.92 6.54
 3 3 -5 328.69 6.9
 3 -3 -5 336.38 6.97
 3 3 -5 319.35 7.45
 3 3 -5 303.12 6.1
 3 3 -5 328.22 7.54
 -3 -3 5 336.16 6.41
 3 -3 -5 350.12 7.45
 -3 -3 5 322.49 6.47
 3 3 -5 331.91 6.52
 3 3 -5 333.7 6.09
 3 -3 -5 332.07 6.55
 3 3 -5 336.82 6.1
 3 -3 -5 333.96 6.81
 3 3 -4 602.47 10.76
 3 -3 -4 610.03 10.78
 3 -3 -4 619.84 11.26
 3 3 -4 626.2 11.33
 3 3 -4 625.29 11.82
 3 -3 -4 615.6 10.62
 3 3 -4 603.86 10.48
 3 3 -4 621.41 10.52
 3 3 -4 627.15 12.11
 -3 -3 4 624.13 10.56
 3 -3 -4 644.99 11.97
 -3 -3 4 597.56 10.66
 3 -3 -4 607.79 10.63
 3 3 -4 629.05 10.49
 3 -3 -4 602.4 10.64
 3 3 -4 584.58 10.76
 3 -3 -4 609.05 10.91
 3 3 -4 602.3 10.17
 3 3 -4 624.99 10.48
 3 -3 -3 1448.99 23.38
 3 3 -3 1468.27 23.41
 3 -3 -3 1461.09 23.4
 3 3 -3 1447.62 23.39
 3 -3 -3 1419.52 23.83
 3 3 -3 1460.49 24.36
 3 3 -3 1437.64 24.04
 3 3 -3 1462.02 23.13
 3 -3 -3 1457.05 23.26
 3 3 -3 1498.16 23.24
 3 -3 -3 1437.84 23.37
 3 3 -3 1409.63 24.82
 -3 -3 3 1426.87 23.06
 3 -3 -3 1448.59 24.73
 3 3 -3 1471.08 22.93
 3 -3 -3 1450.45 23.48
 3 3 -3 1496.77 23.27
 3 -3 -3 1486.57 23.39
 3 3 -3 1488.3 23.27
 3 -3 -3 1449.03 23.35
 3 -3 -3 1439.27 23.32
 3 -3 -3 1452.77 23.65
 3 3 -2 2889.64 43.89
 3 -3 -2 2850.37 43.9
 3 -3 -2 2846.32 43.92
 3 -3 -2 2789.39 44.19
 3 -3 -2 2864.75 43.86
 3 3 -2 2814.17 43.83
 3 3 -2 2765.88 43.82
 3 -3 -2 2828.55 43.88
 3 3 -2 2844.71 43.85
 3 -3 -2 2827.59 43.84
 3 3 -2 2792.27 44.65
 3 -3 -2 2779.35 44.32
 3 3 -2 2778.7 44.1
 3 -3 -2 2777.95 44.07
 3 3 -2 2844.3 44.72
 3 3 -2 2783.51 44.11
 3 -3 -2 2786.62 44.08
 3 3 -2 2894.02 43.76
 3 3 -2 2831.24 43.46
 3 3 -2 2827.07 43.92
 3 -3 -2 2817.13 43.85
 3 3 -2 2795.35 43.61
 3 -3 -2 2812.34 43.76
 3 -3 -2 2874.76 43.96
 3 3 -2 2727.16 45.35
 3 -3 -2 2813.78 45.37
 -3 -3 2 2843.34 43.63
 -3 -3 2 2829.3 43.72
 3 -3 -2 2784.48 43.84
 3 3 -2 2862.6 43.52
 3 3 -2 2867.5 43.89
 3 -3 -2 2811.66 44.06
 3 -3 -2 2915.57 43.99
 3 -3 -2 2809.47 44
 3 -3 -1 79.39 2.45
 3 -3 -1 77.6 2.33
 3 3 -1 76.77 2.33
 3 -3 -1 77.45 2.49
 3 -3 -1 78.36 2.36
 3 3 -1 76.98 2.23
 3 -3 -1 77.14 2.23
 3 -3 -1 78.37 2.24
 3 3 -1 72.97 2.02
 3 -3 -1 72.82 2.26
 3 3 -1 73.99 2.21
 3 3 -1 73.46 2.2
 3 -3 -1 75.95 2.23
 3 -3 -1 72.91 2.53
 3 3 -1 67.64 2.69
 3 3 -1 72.9 2.62
 3 3 -1 69.96 2.38
 3 -3 -1 71.42 2.37
 3 3 -1 77.15 2.12
 3 -3 -1 77.91 2.38
 3 -3 -1 75.06 2.24
 3 3 -1 76.31 2.3
 3 -3 -1 76.22 2.33
 3 3 -1 77.65 2.1
 3 -3 -1 63.22 3.04
 3 3 -1 68.84 3.03
 3 -3 -1 73.32 3.1
 -3 -3 1 71.88 2
 -3 -3 1 76 2.11
 3 -3 -1 76.06 2.33
 3 -3 -1 75.91 2.43
 3 -3 -1 76.68 2.35
 3 3 -1 80.45 2.38
 3 -3 -1 76.75 2.42
 3 3 -1 78.35 2.19
 3 -3 0 653.12 11.46
 3 3 0 660.57 11.06
 3 -3 0 681.14 11.22
 3 -3 0 665.23 11.21
 3 -3 0 646.51 11.41
 3 3 0 643.43 11.32
 3 -3 0 664.15 11.48
 3 -3 0 668.87 11.34
 3 -3 0 668.06 11.34
 3 -3 0 675.35 11.49
 -3 -3 0 635.15 10.78
 3 3 0 657.15 12.05
 3 -3 0 653.9 11.64
 3 3 0 632.57 11.4
 3 -3 0 647.03 11.4
 3 3 0 631.22 11.54
 3 3 0 654.18 10.96
 3 -3 0 681.55 11.26
 3 -3 0 650.65 11.14
 3 3 0 656.46 11.1
 3 3 0 652.31 10.98
 3 3 0 649.73 11.2
 3 -3 0 664.2 11.26
 3 -3 0 665.32 11.37
 3 -3 0 626.63 12.44
 3 3 0 641.59 12.42
 3 -3 0 674.77 12.58
 -3 -3 0 652.08 10.76
 -3 -3 0 655.15 10.98
 -3 -3 0 667.22 10.89
 3 -3 0 651.23 11.09
 3 -3 0 662.46 11.11
 -3 -3 0 654.67 10.97
 3 3 0 656.17 10.88
 3 3 0 653.1 11.08
 3 -3 0 652.26 11.27
 3 3 0 661.03 11.09
 3 -3 0 661.06 11.11
 3 3 0 636.28 11.06
 3 -3 1 551.45 9.48
 3 -3 1 549.24 9.89
 3 3 1 544.15 9.48
 3 -3 1 544.89 9.58
 3 -3 1 536.3 9.79
 3 3 1 525.1 9.68
 3 -3 1 536.12 9.82
 3 -3 1 532.02 9.66
 3 -3 1 539.66 9.69
 3 -3 1 555.41 9.76
 -3 -3 -1 540.63 9.27
 3 3 1 527.39 10.4
 3 -3 1 549.11 10.03
 3 3 1 541.8 9.83
 3 -3 1 536.85 9.79
 3 3 1 537.19 9.49
 3 -3 1 559.26 9.76
 3 -3 1 543.72 9.52
 3 3 1 555.72 9.44
 3 -3 1 559.97 9.53
 3 3 1 534.72 9.32
 3 3 1 547.65 9.37
 3 -3 1 550.41 9.63
 3 3 1 549.97 9.4
 3 -3 1 543.31 10.87
 3 3 1 544.6 10.68
 3 -3 1 558.14 10.84
 -3 -3 -1 556.04 9.26
 3 -3 1 541.59 9.67
 3 3 1 542.14 9.43
 3 -3 1 554.09 9.46
 3 3 1 546.38 9.26
 -3 -3 -1 554.37 9.25
 3 -3 1 549.85 9.46
 3 3 1 551.85 9.45
 3 3 1 549.43 9.43
 3 -3 1 556.56 9.46
 3 -3 2 263.06 5.5
 3 -3 2 268.32 5.11
 3 -3 2 256.75 5.55
 3 -3 2 264.21 5.3
 3 3 2 258.34 5.39
 3 -3 2 257.79 5.49
 3 -3 2 254.8 5.35
 3 -3 2 271.51 5.33
 3 -3 2 256.36 5.37
 -3 -3 -2 252.5 5.07
 3 -3 2 256.85 5.47
 3 3 2 258.67 5.52
 3 3 2 249.25 6.02
 3 3 2 257.15 5.52
 3 -3 2 258.23 5.49
 3 3 2 262.23 5.02
 3 3 2 254.07 5.09
 3 -3 2 266.61 5.34
 3 -3 2 265.06 5.16
 3 3 2 261.13 5.17
 3 3 2 261.28 4.99
 3 -3 2 256.89 6.38
 3 3 2 258.22 6.06
 -3 -3 -2 263.6 4.89
 -3 -3 -2 264.55 4.82
 3 3 2 261.17 5.1
 -3 -3 -2 264.65 4.89
 3 3 2 262.56 4.99
 3 -3 2 266.51 5.13
 3 -3 3 0.8 0.71
 3 -3 3 1.42 0.91
 3 3 3 0.93 0.85
 3 -3 3 0.23 0.83
 3 -3 3 0.81 1.01
 3 -3 3 0.65 0.81
 -3 -3 -3 1.63 0.56
 3 3 3 0.51 0.64
 3 -3 3 1.08 0.94
 3 3 3 0.73 0.9
 3 -3 3 0.79 0.89
 3 3 3 0.15 0.91
 3 3 3 0.43 0.71
 3 -3 3 0.84 0.73
 3 3 3 0.53 0.65
 3 3 3 0.83 0.94
 3 3 3 -0.11 0.76
 3 3 3 0.2 1.25
 3 -3 3 0.93 1.49
 3 3 3 1.06 1.08
 -3 -3 -3 1.26 0.56
 -3 -3 -3 0.58 0.47
 3 -3 3 0.87 0.72
 3 -3 3 0.64 1.01
 3 -3 4 270.41 5.19
 3 -3 4 278.93 5.66
 3 3 4 258.32 5.49
 3 -3 4 276.62 5.33
 3 -3 4 271.39 5.68
 3 -3 4 271.88 5.69
 -3 -3 -4 260.33 5.54
 3 -3 4 266.89 5.8
 3 3 4 266.31 5.81
 3 3 4 255.77 6.28
 3 -3 4 266.41 5.8
 3 3 4 262.79 5.79
 3 3 4 265.9 5.18
 3 3 4 267.18 5.08
 3 -3 4 270.97 6.48
 3 3 4 257.02 5.94
 -3 -3 -4 271.27 5.07
 -3 -3 -4 271.24 5.02
 -3 -3 -4 277.57 5.11
 3 3 4 274.96 5.3
 -3 -3 -5 436.25 8.3
 3 -3 5 432.79 8.44
 3 3 5 430.07 8.42
 3 3 5 424.92 8.9
 3 -3 5 429.42 8.41
 3 3 5 424.67 8.39
 3 3 5 427.26 7.48
 3 -3 5 427.38 7.59
 3 -3 5 438.28 8.34
 3 -3 5 429.64 8.19
 3 3 5 429.47 7.54
 3 -3 5 394.19 8.73
 3 3 5 415.68 7.38
 3 3 5 405.37 8.3
 3 -3 5 430.76 7.69
 3 3 5 432.16 7.99
 3 -3 5 429.73 8.25
 3 -3 5 428.49 8.26
 3 3 5 433.01 7.83
 3 -3 5 438.09 8.34
 3 3 6 52.53 1.98
 -3 -3 -6 50.33 2.25
 -3 3 -6 52.59 1.68
 3 -3 6 53.89 2.33
 3 3 6 52.36 2.31
 3 3 6 52.18 2.56
 3 -3 6 54.33 2.35
 3 3 6 49.59 2.26
 3 3 6 50.48 1.95
 3 -3 6 50.81 2.18
 3 -3 6 51.15 2.19
 3 -3 6 49.26 2.22
 3 -3 6 51.05 2.23
 -3 -3 -6 50.18 1.75
 -3 -3 -6 50.93 1.76
 -3 -3 -6 51.14 1.77
 3 -3 6 50.74 2.24
 3 3 7 764.33 13.28
 3 -3 7 768.37 13.42
 3 -3 7 791.48 13.53
 -3 -3 -7 765.4 14.18
 -3 3 -7 789.38 12.99
 3 -3 7 773.47 14.17
 3 3 7 771.07 14.17
 3 3 7 792.6 14.42
 3 -3 7 772.23 14.18
 3 3 7 779.06 14.2
 3 3 7 760.7 13.25
 3 -3 7 759.97 13.87
 3 -3 7 767.58 13.89
 3 -3 7 785.57 13.92
 3 -3 7 755.46 13.92
 -3 -3 -7 780.43 13.17
 -3 -3 -7 778.41 13.18
 -3 -3 -7 782.35 13.18
 3 3 7 783.39 13.53
 3 -3 7 777.38 14.03
 3 3 8 176.75 4.1
 -3 3 -8 168.76 3.88
 -3 -3 -8 173.01 4.93
 -3 3 -8 167.41 3.78
 3 -3 8 175.64 4.93
 3 3 8 170.13 4.9
 3 3 8 172.04 4.86
 3 -3 8 176.24 4.65
 3 3 8 176.89 4.07
 3 -3 8 179.83 4.66
 3 -3 8 183.58 4.81
 3 -3 8 172.93 4.67
 -3 -3 -8 171.74 4.05
 -3 -3 -8 171.29 4.05
 -3 -3 -8 172.02 4.04
 3 3 8 173.72 4.39
 3 -3 9 127.83 4.26
 3 3 9 123.88 4.24
 3 -3 9 131.76 3.94
 3 -3 9 135.1 3.97
 3 -3 9 133.01 4.01
 3 -3 9 131.54 4.14
 -3 3 -9 122.31 3.25
 -3 -3 -9 122.64 4.16
 -3 3 -9 117.43 3.14
 3 3 9 126.8 3.77
 -3 -3 -10 18.39 1.85
 -3 3 -10 18.84 1.33
 -3 3 -10 16.88 1.23
 3 3 10 18.73 1.92
 3 -3 10 22.75 1.73
 3 -3 10 23.83 1.78
 3 -3 10 22.36 1.82
 3 -3 10 20.26 2.01
 -3 -3 -10 20.73 1.4
 3 3 10 17.89 1.62
 3 3 11 29.99 1.98
 3 -3 11 29.56 1.93
 3 -3 11 28.45 1.92
 -3 -3 -11 26.94 2.1
 -3 3 -11 24.73 1.57
 3 -3 11 26.63 2.22
 3 3 11 27.9 2.28
 3 -3 11 27.39 1.96
 3 -3 11 29.56 2.22
 -3 -3 -11 27.82 1.63
 3 3 11 29.65 1.96
 -3 -3 -12 35.83 2.33
 -3 3 -12 30.73 1.83
 3 -3 12 38.97 2.6
 3 3 12 35.38 2.55
 -3 -3 -12 34.92 1.84
 3 -3 12 37.76 2.17
 3 -3 12 39.92 2.42
 3 3 12 40.62 2.21
 3 -3 12 37.26 2.11
 3 -3 12 38.64 2.13
 3 -3 13 113.48 3.81
 -3 -3 -13 103.73 3.25
 3 3 13 112.94 3.46
 3 -3 13 112.33 4.03
 3 -3 14 192.77 5.47
 3 3 14 184.34 5.37
 3 -3 14 185.39 5.39
 3 3 14 189.41 5.4
 -3 -3 -14 168.65 4.99
 -3 3 -14 163.79 4.47
 3 -3 14 188.54 5.26
 -3 3 -15 3.01 0.95
 -3 3 -15 4.34 1.08
 -3 -3 -15 2.64 1.07
 3 3 15 6.19 1.37
 3 -3 15 4.74 1.29
 3 3 15 3.58 1.23
 3 -3 15 4.03 1.29
 3 3 15 4.16 1.27
 -3 3 -15 2.54 0.97
 3 -3 15 3.53 1.16
 -3 3 -16 0.13 0.77
 -3 3 -16 0.12 0.82
 -3 -3 -16 1.21 0.89
 3 3 16 1.1 1.09
 3 -3 16 0.1 0.98
 3 3 16 -0.15 1.02
 3 -3 16 0.34 0.98
 3 3 16 0.34 1.02
 -3 3 -16 0.2 0.75
 3 -3 16 0.23 0.92
 -3 3 -17 20.84 1.33
 -3 -3 -17 22.02 1.42
 3 -3 17 30.12 1.65
 3 3 17 33.5 1.72
 3 -3 17 32.73 1.69
 3 3 17 31.72 1.69
 3 3 17 38.58 1.75
 3 -3 17 34.93 1.65
 -3 3 -17 22.19 1.34
 3 3 18 85.52 2.24
 3 -3 18 79.25 2.19
 -3 -4 18 0.16 0.6
 -3 -4 17 111.82 3.02
 -3 4 17 94.74 2.9
 -3 -4 17 110.83 3.22
 -3 4 17 106.8 2.98
 -3 -4 17 105.41 3.26
 -3 4 17 109.71 3.12
 -3 4 17 94.14 3.02
 -3 4 17 93.31 3
 3 4 -17 118.23 2.86
 3 4 -17 119.2 2.88
 3 -4 -17 113.23 2.84
 3 -4 -17 119.31 2.89
 3 -4 -17 112.51 2.83
 3 4 -17 121.86 2.88
 -3 -4 16 10.79 1.55
 -3 4 16 9.85 1.39
 -3 4 16 11.43 1.33
 -3 -4 16 10.73 1.48
 3 4 -16 13.02 1.21
 3 -4 -16 13.73 1.26
 3 4 -16 12.98 1.23
 3 4 -16 13.47 1.24
 3 -4 -16 11.58 1.18
 3 -4 -16 13.71 1.23
 3 4 -16 12.8 1.21
 -3 -4 16 10.34 1.23
 -3 4 16 10.35 1.32
 -3 4 15 1.42 1.07
 -3 -4 15 0.83 1.35
 -3 4 15 2.21 1.27
 -3 -4 15 1.76 1.3
 3 4 -15 1.21 1.05
 3 -4 -15 1.01 0.99
 3 4 -15 0.85 0.95
 3 4 -15 1.48 0.98
 3 -4 -15 1.61 1.01
 3 4 -15 0.45 0.95
 3 -4 -15 0.74 0.99
 -3 -4 15 2 0.98
 -3 4 15 0.1 1.07
 3 4 -14 14.42 1.55
 3 4 -14 13.5 1.51
 3 -4 -14 15.97 1.59
 3 -4 -14 17.76 1.64
 -3 -4 14 11.69 1.39
 -3 4 14 13.11 1.6
 3 4 -14 14.4 1.64
 -3 -4 14 12.85 1.84
 -3 4 13 0.63 1.25
 3 4 -13 0.28 1.26
 -3 4 13 0.22 1.13
 -3 -4 13 1.04 1.39
 -3 -4 12 17.44 1.6
 -3 4 12 18.63 1.95
 3 4 -12 15.97 1.92
 3 4 -12 19.61 1.87
 3 -4 -12 18.21 1.82
 3 -4 -12 19.29 1.57
 -3 -4 12 14.62 2.03
 -3 4 12 16.63 1.74
 -3 -4 12 14.27 1.98
 -3 4 11 397.49 8.97
 3 4 -11 408.08 9.6
 3 4 -11 400.15 8.87
 3 -4 -11 401.28 8.9
 3 -4 -11 416.1 8.52
 -3 -4 11 406.21 9.34
 -3 -4 11 395.11 9.42
 3 4 -10 85.46 3.86
 -3 4 10 81.16 3.33
 -3 -4 10 78.98 3.49
 -3 -4 10 79.4 3.6
 3 -4 -10 88.37 3.41
 3 4 -10 83.81 3.34
 3 -4 -10 87.15 3.2
 3 4 -9 0.87 1.14
 3 -4 -9 -0.27 1.14
 -3 4 9 -0.77 1.2
 3 4 -9 -0.39 1.42
 3 4 -9 0.22 0.89
 -3 -4 9 0.77 1.3
 -3 -4 9 1.09 1.21
 3 4 -9 1.02 0.87
 3 -4 -9 0.37 1.08
 3 4 -8 17.91 1.62
 3 -4 -8 18.46 1.63
 3 4 -8 17.65 1.75
 -3 -4 8 14.97 1.59
 -3 -4 8 18.05 1.69
 -3 4 8 18.28 1.57
 3 4 -8 15.54 1.96
 3 4 -8 20.78 1.42
 3 -4 -8 19.06 1.33
 3 -4 -8 20.76 1.72
 3 4 -7 117.86 3.48
 3 -4 -7 118.47 3.51
 3 4 -7 114.34 3.45
 3 -4 -7 115.19 3.47
 3 4 -7 116.29 4.08
 -3 -4 7 113.41 3.52
 -3 -4 7 116.45 3.61
 -3 4 7 111.75 3.32
 3 -4 -7 109.27 3.47
 3 4 -7 104.35 4.11
 3 -4 -7 117.38 3.24
 3 -4 -7 115.67 3.69
 3 4 -6 142.22 3.73
 3 4 -6 136.85 3.72
 3 -4 -6 141.5 3.77
 3 -4 -6 143.77 3.75
 3 -4 -6 137.05 3.71
 3 4 -6 137.08 3.68
 3 4 -6 145.61 4.59
 -3 -4 6 137.8 3.75
 -3 -4 6 137.32 3.83
 3 -4 -6 133.69 3.92
 3 4 -6 122.87 4.41
 3 -4 -6 144.99 3.7
 3 -4 -6 140.13 3.55
 3 -4 -6 140.89 4.02
 3 -4 -6 140.97 3.52
 3 4 -5 17.9 1.3
 3 -4 -5 19.35 1.34
 3 -4 -5 19.91 1.38
 3 4 -5 17.65 1.31
 3 -4 -5 19.1 1.34
 3 -4 -5 19.51 1.57
 3 4 -5 15.15 1.77
 3 4 -5 17.44 1.54
 3 4 -5 18.73 1.86
 -3 -4 5 16.82 1.39
 3 4 -5 19.26 1.14
 3 -4 -5 18.2 1.33
 3 -4 -5 18.76 1.49
 3 -4 -4 310.3 6.28
 3 -4 -4 317.45 6.3
 3 4 -4 309.35 6.27
 3 4 -4 310.26 6.27
 3 4 -4 323.89 6.89
 3 -4 -4 327.12 6.85
 3 4 -4 299.39 7.23
 3 -4 -4 324.26 6.19
 3 4 -4 318.54 5.95
 3 4 -4 314.32 7.57
 -3 -4 4 327.58 6.33
 -3 -4 4 325.2 6.43
 3 -4 -4 320.84 6.65
 3 -4 -4 317.37 6.24
 3 -4 -4 316.05 6.2
 3 -4 -4 321.23 6.58
 3 4 -4 328.99 6.14
 3 4 -3 698 11.84
 3 -4 -3 684.13 12.27
 3 -4 -3 691.92 11.86
 3 -4 -3 686.72 11.87
 3 4 -3 694.52 11.85
 3 4 -3 682.63 11.82
 3 -4 -3 691.96 11.86
 3 -4 -3 692.92 11.85
 3 4 -3 702.61 12.64
 3 -4 -3 694.71 12.49
 3 4 -3 686.02 12.9
 3 -4 -3 697.72 11.78
 3 4 -3 684.76 11.5
 -3 -4 3 715.39 11.86
 3 4 -3 687.31 13.43
 -3 -4 3 710.71 11.98
 3 4 -3 682.01 11.44
 3 4 -3 675.3 11.37
 3 -4 -2 33.14 1.55
 3 -4 -2 31.57 1.72
 3 4 -2 33.27 1.57
 3 -4 -2 33.54 1.56
 3 4 -2 32.55 1.47
 3 4 -2 31.98 1.47
 3 -4 -2 30.59 1.46
 3 -4 -2 32.6 1.48
 3 -4 -2 28.84 1.78
 3 4 -2 34.78 1.98
 3 4 -2 32.46 1.98
 3 4 -2 33.81 1.34
 3 -4 -2 33.32 1.55
 3 4 -2 31.09 2.21
 -3 -4 2 32.85 1.57
 3 4 -2 32 1.22
 3 4 -2 34.33 1.43
 3 -4 -1 995.75 16.83
 3 -4 -1 1002.1 16.54
 3 4 -1 990.78 16.55
 3 -4 -1 994.55 16.55
 3 -4 -1 998.25 16.3
 3 4 -1 975.5 16.25
 3 4 -1 992.63 16.27
 3 -4 -1 1003.67 16.31
 3 -4 -1 983.12 16.28
 3 4 -1 1008.17 16.29
 3 -4 -1 998.07 17.02
 3 4 -1 983.98 16.59
 3 4 -1 985.48 17.26
 3 4 -1 1001.78 17.16
 3 4 -1 998.79 16.62
 3 -4 -1 993.7 16.57
 3 -4 -1 999.59 16.35
 3 4 -1 990.54 15.97
 3 4 -1 1014.84 16.44
 3 4 -1 993.17 16.07
 3 4 -1 972.41 17.93
 -3 -4 1 1023.37 16.4
 3 4 -1 1019.79 16.2
 3 4 0 14.5 1.25
 3 -4 0 19.28 1.28
 3 4 0 14.82 1.23
 3 -4 0 14.5 1.28
 3 -4 0 20.01 1.3
 3 4 0 16.78 1.1
 3 -4 0 15.12 1.07
 -3 -4 0 18.04 1.1
 3 4 0 15.31 1.08
 3 -4 0 15.96 1.1
 3 4 0 15.26 0.89
 3 4 0 15.9 1.06
 3 -4 0 17.87 1.12
 3 4 0 17.35 0.79
 3 4 0 16.48 1.6
 3 4 0 16.33 1.39
 3 4 0 17.75 1.3
 3 -4 0 15.41 1.23
 3 4 0 15.12 1.04
 3 4 0 15.74 1.19
 3 -4 0 15 1.14
 3 4 0 17.5 1.8
 -3 -4 0 17.18 1.1
 3 4 0 16.63 0.77
 -3 -4 0 16.17 1.09
 3 4 0 15.58 1.19
 3 -4 0 16.76 1.36
 3 -4 1 58.88 2.14
 3 4 1 53.11 2.08
 3 -4 1 58.5 2.09
 3 -4 1 58.73 2.11
 3 -4 1 58.15 1.88
 3 4 1 56.86 1.64
 3 4 1 59.7 1.88
 3 4 1 59.81 1.88
 -3 -4 -1 58.68 1.88
 3 4 1 51.91 2.06
 3 -4 1 53.48 2.03
 3 4 1 53.79 2.51
 3 4 1 55.26 2.09
 3 -4 1 56.92 2.09
 3 4 1 55.67 2.12
 3 4 1 56.31 1.88
 3 4 1 60.42 1.91
 3 -4 1 57.92 1.93
 3 4 1 55.01 2.69
 3 4 1 57.05 1.51
 -3 -4 -1 60.15 1.9
 3 -4 1 58.33 1.96
 3 -4 2 100.73 2.59
 3 4 2 94.19 2.82
 3 -4 2 95.28 2.82
 3 -4 2 97.59 2.84
 3 -4 2 98.54 2.78
 -3 -4 -2 95.3 2.69
 3 4 2 90.52 2.8
 3 -4 2 94.06 2.8
 3 4 2 91.93 3.34
 3 4 2 90.39 2.81
 3 -4 2 95.5 2.83
 3 -4 2 97.93 2.58
 3 4 2 101.15 2.63
 3 4 2 99.31 2.49
 3 4 2 91.25 3.4
 -3 -4 -2 98.05 2.45
 -3 -4 -2 95.49 2.5
 -3 -4 -2 94.72 2.5
 3 4 2 95.96 2.51
 3 -4 2 97.93 2.53
 3 4 3 118.43 3.21
 3 -4 3 116.87 3.23
 3 -4 3 114.43 3.06
 3 -4 3 118.93 3.28
 -3 -4 -3 119.39 3.16
 3 -4 3 116.52 3.26
 3 4 3 112.85 3.25
 3 4 3 111.3 3.79
 3 -4 3 117.9 3.28
 3 4 3 115.85 3.29
 3 -4 3 120.8 3.32
 3 4 3 117.45 3.04
 3 4 3 118.83 2.77
 3 -4 3 114.98 2.89
 3 4 3 113.75 3.74
 -3 -4 -3 121.09 2.8
 3 -4 3 120.31 2.88
 3 -4 4 43.76 1.6
 3 -4 4 41.74 2.07
 3 4 4 45.16 1.89
 3 -4 4 43.24 1.95
 3 -4 4 48.74 1.78
 3 -4 4 43.92 1.96
 -3 -4 -4 43.13 1.9
 3 -4 4 41.21 1.96
 3 4 4 43.96 2.01
 3 4 4 38.92 2.32
 3 -4 4 44.37 2.02
 3 4 4 40.43 1.93
 3 -4 4 42.63 1.98
 3 4 4 40.54 2.14
 3 4 4 41.53 1.36
 -3 -4 -4 44.29 1.55
 3 -4 4 44.24 1.97
 3 -4 5 1228.02 20.54
 3 -4 5 1159.76 20.15
 3 4 5 1215.11 20.14
 3 -4 5 1224.31 20.51
 3 -4 5 1219.66 19.81
 3 -4 5 1237.49 20.53
 -3 -4 -5 1256.83 20.61
 -3 4 -5 1274.25 19.61
 3 -4 5 1243.98 20.61
 3 4 5 1216.97 20.56
 3 4 5 1260.19 21.44
 3 -4 5 1246.67 20.61
 3 4 5 1199.5 20.53
 3 -4 5 1194.25 19.58
 3 -4 5 1231.09 20.59
 3 -4 5 1237.46 20.31
 3 4 5 1190.15 20.65
 3 4 5 1189.55 19.48
 -3 -4 -5 1239.03 19.79
 -3 -4 -5 1247.93 19.8
 3 -4 5 1226.82 20.55
 3 -4 6 29.51 1.77
 3 4 6 28.72 1.62
 3 -4 6 29.02 1.75
 -3 -4 -6 35.22 2
 -3 4 -6 32.65 1.39
 3 -4 6 37.48 2.01
 3 4 6 31.14 1.85
 3 4 6 31.65 2.2
 3 -4 6 31.32 1.86
 3 4 6 31.21 1.86
 3 4 6 30.9 1.63
 3 -4 6 30.74 1.84
 3 -4 6 32.59 1.88
 3 -4 6 30.36 1.84
 3 -4 6 29.66 1.86
 -3 -4 -6 31.01 1.44
 -3 -4 -6 31.67 1.46
 -3 -4 -6 31.72 1.46
 3 -4 6 30.99 1.85
 3 -4 7 186.15 4.61
 3 4 7 181.47 4.38
 -3 -4 -7 181.54 5.07
 -3 4 -7 192.03 4.02
 -3 4 -7 186.9 4.09
 3 -4 7 194.22 5.07
 3 4 7 183.07 5.26
 3 -4 7 194.11 5.06
 3 4 7 182.51 4.95
 3 4 7 184 4.96
 3 4 7 190.03 4.4
 3 -4 7 193.83 4.92
 3 -4 7 189.38 4.9
 3 -4 7 183.11 4.9
 3 -4 7 198.44 4.92
 -3 -4 -7 189.91 4.29
 -3 4 -7 183.3 4.81
 -3 -4 -7 188.88 4.3
 -3 -4 -7 189.6 4.28
 3 -4 7 189.3 4.98
 3 -4 8 283.8 6.2
 3 4 8 295.2 6.09
 3 4 8 291.95 6.07
 3 -4 8 298.8 6.78
 3 -4 8 287.9 6.71
 3 -4 8 293.38 6.97
 3 4 8 284.88 6.92
 3 4 8 285.89 7.04
 3 -4 8 303.72 7.07
 3 4 8 293.29 6.98
 -3 -4 -8 294.4 7.12
 -3 4 -8 293.4 5.77
 -3 4 -8 293.09 5.87
 3 -4 8 286.95 6.75
 3 -4 8 310.76 6.82
 -3 4 -8 298.15 6.85
 -3 -4 -8 299.83 6.12
 -3 -4 -8 294.15 6.09
 3 -4 8 298.72 6.94
 -3 -4 -8 300.06 6.1
 3 -4 9 270.23 6.48
 3 -4 9 273.68 6.5
 3 -4 9 281.96 6.92
 3 4 9 278.11 6.9
 3 4 9 266.38 6.72
 3 -4 9 279.09 6.92
 3 4 9 273.46 6.87
 -3 4 -9 270.83 5.65
 -3 -4 -9 280.94 6.97
 -3 4 -9 257.04 5.5
 3 -4 9 286.7 6.64
 3 -4 9 283.21 6.61
 -3 4 -9 271.3 6.66
 -3 -4 -9 267.84 5.86
 -3 -4 -9 277.41 5.89
 -3 -4 -9 275.27 5.86
 3 -4 9 276.64 6.78
 3 -4 10 176.69 4.89
 3 -4 10 177.28 4.9
 3 -4 10 178.48 5.32
 3 4 10 169.62 5.26
 3 -4 10 183.55 5.4
 3 4 10 164.32 5.21
 -3 4 -10 173.37 4.2
 -3 -4 -10 175.78 5.29
 -3 4 -10 156.14 4
 3 -4 10 185.63 5.11
 3 -4 10 174.28 4.94
 -3 4 -10 168.68 5.02
 3 -4 10 179.72 5.23
 3 -4 11 5.82 1.32
 3 -4 11 4.57 1.21
 -3 -4 -11 4.11 1.38
 -3 4 -11 3.16 0.84
 -3 4 -11 3.32 0.92
 3 -4 11 3.91 1.46
 3 4 11 3.64 1.48
 3 -4 11 4.56 1.52
 3 4 11 3.86 1.49
 3 -4 11 4.39 1.36
 3 -4 11 3.45 1.45
 -3 -4 -11 4.18 0.95
 -3 4 -11 3.88 1.21
 3 -4 11 4.74 1.46
 3 4 12 72.81 2.89
 3 -4 12 66.65 2.84
 3 -4 12 71.25 2.9
 -3 -4 -12 68.52 3.19
 -3 4 -12 61.74 2.47
 3 -4 12 73.04 3.36
 3 4 12 71.69 3.35
 3 -4 12 73.04 3.39
 3 4 12 68.65 3.29
 3 -4 12 73.15 2.96
 3 -4 12 73.54 3.09
 -3 -4 -12 68.42 2.53
 -3 4 -12 60.68 2.88
 3 -4 12 71.64 3.25
 3 4 13 201.09 4.95
 3 -4 13 195.87 4.95
 3 -4 13 193.24 4.95
 -3 -4 -13 179.23 5.29
 -3 4 -13 171.57 4.54
 3 -4 13 198.27 5.64
 3 4 13 189.73 5.57
 3 -4 13 191.42 5.58
 3 4 13 194.67 5.61
 3 -4 13 180.23 4.88
 -3 -4 -13 181.02 4.55
 -3 4 -13 161.31 5
 3 -4 13 196.13 5.5
 -3 4 -14 3.67 0.97
 -3 -4 -14 4.43 1.19
 3 4 14 6.04 1.19
 3 -4 14 6.45 1.41
 3 4 14 5.84 1.4
 3 -4 14 4.2 1.35
 3 4 14 3.79 1.34
 -3 4 -15 221.8 5.5
 -3 -4 -15 225.73 5.75
 3 4 15 291.59 6.13
 3 -4 15 276.18 6.24
 3 4 15 258.94 6.12
 3 -4 15 267.58 6.2
 3 4 15 261.1 6.13
 3 -4 15 284.66 6.23
 -3 4 -16 13.31 1.23
 -3 -4 -16 14.02 1.32
 -3 4 -16 12.4 1.1
 3 4 16 18.84 1.57
 3 -4 16 16.98 1.46
 3 4 16 18.19 1.47
 3 -4 16 18.21 1.46
 3 4 16 17.2 1.44
 -3 4 -16 13.02 1.19
 3 -4 16 19.43 1.5
 3 4 17 68.32 2.15
 3 -4 17 66.56 2.13
 3 -4 18 19.1 0.98
 3 4 18 20.95 1.05
 -3 -5 17 107.46 3
 -3 5 17 100.54 2.71
 -3 -5 17 102.45 3.04
 -3 -5 17 105.57 2.78
 -3 5 16 5.42 1.13
 -3 -5 16 5.77 1
 -3 5 16 4.92 1.05
 3 5 -16 7.43 1.04
 3 5 -16 5.56 0.87
 -3 5 16 5.7 1.08
 -3 -5 16 4.85 1.2
 -3 5 16 5.77 1.14
 -3 -5 16 3.32 1.17
 -3 5 16 4.54 1.13
 3 5 -16 5.78 0.87
 3 5 -16 5.31 0.87
 -3 -5 15 266.53 6.67
 -3 5 15 276.38 6.26
 -3 -5 15 263.39 6.74
 -3 -5 15 268.36 6.08
 -3 5 15 262.32 6.33
 3 5 -15 277.81 6.28
 3 -5 -15 285.11 6.08
 3 -5 -15 278.51 6.06
 3 5 -15 285.1 6.02
 3 5 -15 295.09 6.07
 3 -5 -15 279.52 6.04
 3 5 -15 292.66 6.06
 -3 -5 14 22.73 1.65
 -3 5 14 22.52 1.93
 3 5 -14 25.68 2.04
 3 -5 -14 23.58 1.72
 3 5 -14 25.21 1.73
 3 -5 -14 23.43 1.73
 3 5 -14 25.14 1.71
 3 5 -14 23.79 1.7
 3 -5 -14 20.83 1.66
 -3 -5 14 22.31 2.14
 -3 5 14 24 1.81
 -3 -5 14 20.48 2.08
 -3 -5 13 8.39 1.35
 -3 5 13 10.11 1.62
 3 5 -13 10.07 1.69
 3 -5 -13 9.61 1.28
 3 5 -13 9.47 1.38
 3 -5 -13 9.22 1.42
 3 5 -13 8.01 1.36
 3 -5 -13 8.58 1.43
 -3 -5 13 5.83 1.75
 -3 5 13 8.25 1.41
 -3 -5 13 7.91 1.7
 3 -5 -12 204.52 5.14
 3 5 -12 190.35 5.28
 3 -5 -12 186.11 5.31
 -3 -5 12 191.93 5.91
 -3 5 12 206.61 5.32
 -3 5 11 307.82 7.75
 3 5 -11 329.01 8.36
 -3 -5 11 317.11 8.02
 -3 -5 11 305.88 8.08
 3 -5 -11 342.05 7.37
 3 5 -11 317.83 7.4
 3 5 -11 325.14 7.47
 3 -5 -11 320.71 7.48
 3 -5 -11 309.44 7.38
 3 5 -10 83.39 3.29
 3 -5 -10 85.85 3.33
 3 -5 -10 84.23 3.31
 3 5 -10 85.16 3.32
 -3 5 10 82.66 3.49
 3 5 -10 83.3 3.92
 3 5 -10 88.69 2.85
 -3 -5 10 80.83 3.62
 -3 -5 10 83.84 3.73
 3 -5 -10 91.34 3.36
 3 5 -10 86.54 2.8
 3 5 -9 471.34 9.64
 3 -5 -9 471.56 9.63
 3 -5 -9 460.38 9.58
 3 5 -9 467.24 9.61
 3 5 -9 464.35 10.18
 -3 -5 9 469.24 10.07
 -3 -5 9 472.99 10.24
 -3 5 9 474.26 9.85
 3 5 -9 465.56 10.74
 3 -5 -9 488.32 9.86
 3 5 -9 488.28 9.1
 3 5 -8 95.57 3.28
 3 5 -8 99.69 3.31
 3 -5 -8 97.33 3.29
 3 5 -8 94.83 3.27
 3 -5 -8 96.97 3.27
 3 -5 -8 93.72 3.26
 3 5 -8 97.49 3.88
 -3 -5 8 93.01 3.49
 -3 -5 8 101.38 3.69
 3 -5 -8 101.61 3.58
 3 -5 -8 97.71 3.04
 3 5 -7 5.06 1.12
 3 -5 -7 3.66 1.03
 3 5 -7 4.6 1.09
 3 -5 -7 5.76 1.14
 -3 -5 7 3.37 1.23
 3 5 -7 3.06 1.36
 -3 -5 7 4.14 1.2
 3 -5 -7 5.14 1.1
 3 5 -7 4.47 1.06
 3 -5 -7 4.97 1.27
 3 -5 -7 4.74 0.99
 3 5 -6 511.14 9.57
 3 -5 -6 518.19 9.61
 3 5 -6 512.4 9.59
 3 -5 -6 504.49 9.58
 3 5 -6 519.37 9.6
 3 -5 -6 502.26 9.56
 3 5 -6 524.53 11
 -3 -5 6 512.2 9.88
 -3 -5 6 511.94 10
 3 -5 -6 516.29 9.45
 3 -5 -6 517.6 9.43
 3 -5 -6 508.87 10.13
 3 -5 -6 519.09 9.75
 3 -5 -5 95.2 3.05
 3 5 -5 97.02 2.66
 -3 5 5 98.9 3.06
 -3 5 5 95.55 3.03
 3 5 -5 94.26 3.19
 3 -5 -5 93.82 2.75
 -3 -5 5 97.21 3.05
 3 5 -5 101.38 3.87
 -3 -5 5 100.59 3.16
 3 -5 -5 95.34 2.84
 3 5 -5 96.23 2.83
 3 -5 -5 91.78 2.8
 3 5 -5 95.17 2.81
 3 -5 -5 92.89 2.8
 3 5 -5 95.24 2.82
 3 -5 -5 99.9 2.93
 3 5 -5 97.93 2.69
 3 -5 -5 96.2 3.24
 3 -5 -4 37.54 1.9
 3 -5 -4 37.69 1.66
 3 5 -4 41.14 1.68
 3 -5 -4 36 1.64
 3 -5 -4 40.85 1.72
 3 5 -4 39.86 1.69
 3 -5 -4 39.74 1.71
 3 5 -4 38.7 1.66
 3 5 -4 40.78 2.12
 3 -5 -4 36.08 1.69
 3 5 -4 40.37 2.5
 -3 -5 4 40.57 1.92
 3 5 -4 39.89 1.58
 3 -5 -4 38.99 1.85
 3 -5 -4 38.17 1.99
 3 -5 -3 76.91 2.75
 3 -5 -3 81.17 2.43
 3 -5 -3 81.21 2.47
 3 5 -3 80.55 2.46
 3 5 -3 76.35 3.13
 3 5 -3 83.25 2.98
 3 5 -3 77.67 2.32
 3 -5 -3 78.65 2.36
 3 -5 -3 76.74 2.41
 3 5 -3 81.44 3.48
 -3 -5 3 79.93 2.61
 3 5 -3 79.34 2.26
 3 -5 -3 82.72 2.67
 3 -5 -3 80.74 2.74
 3 -5 -2 475.12 8.65
 3 5 -2 481.74 8.72
 3 -5 -2 460.34 9.07
 3 -5 -2 475.1 8.67
 3 5 -2 460.49 9.44
 3 5 -2 455.71 9.32
 3 -5 -2 469.97 8.41
 3 5 -2 467.6 8.38
 3 5 -2 471.27 8.39
 3 -5 -2 472.27 8.42
 -3 -5 2 481.32 8.75
 3 5 -2 481.18 8.34
 3 -5 -2 469.95 8.87
 3 -5 -2 457.02 8.88
 3 5 -2 476.02 8.23
 3 5 -1 257.11 5.03
 3 -5 -1 255.55 5.04
 3 5 -1 251.63 5.01
 3 -5 -1 253.42 5.03
 3 5 -1 238.82 5.9
 3 5 -1 250.65 5.32
 3 5 -1 250.63 5.87
 -3 -5 1 248.27 5.25
 3 -5 -1 258.87 5.69
 3 -5 -1 257.82 5.37
 3 -5 -1 258.62 5.38
 3 5 -1 252.36 5.39
 3 -5 -1 260.03 5.44
 3 5 -1 261.85 5.06
 3 -5 -1 258.29 5.65
 3 -5 0 274.33 5.91
 3 -5 0 270.47 5.57
 3 -5 0 274.08 5.65
 3 -5 0 275.28 5.87
 3 -5 0 272.32 5.64
 3 5 0 264.66 5.67
 -3 -5 0 276.64 5.48
 3 5 0 272.69 6.32
 3 5 0 272.42 5.58
 3 -5 0 262.66 5.49
 3 5 0 266.08 5.91
 3 5 0 271.37 5.58
 3 -5 0 269.88 5.52
 3 -5 0 258.7 5.63
 3 5 0 270.67 5.37
 -3 -5 0 265.07 5.54
 3 5 0 267.94 5
 3 5 0 267.01 5.2
 3 -5 0 271.29 5.25
 -3 -5 0 262.01 5.53
 3 5 0 272.2 5.22
 3 -5 0 265.84 5.22
 3 -5 1 23.89 1.65
 3 5 1 23.32 1.39
 3 -5 1 24.33 1.5
 3 -5 1 25.01 1.49
 3 -5 1 23.86 1.44
 3 5 1 25.91 1.56
 -3 -5 -1 26.32 1.41
 3 5 1 25.31 1.89
 3 5 1 25.71 1.47
 3 -5 1 25.98 1.43
 3 5 1 26.24 1.47
 3 -5 1 25.28 1.41
 3 5 1 24.85 1.51
 3 5 1 24.08 1.29
 3 -5 1 24.17 1.52
 3 5 1 24.64 1.98
 3 5 1 25.34 1.05
 -3 -5 -1 24.1 1.33
 -3 -5 -1 24.35 1.32
 3 5 1 24.05 1.2
 3 -5 1 23.88 1.21
 3 -5 2 10.18 1.32
 3 -5 2 12.6 1.15
 3 5 2 11.26 1.04
 3 5 2 12.5 1.25
 3 -5 2 11.23 1.17
 3 -5 2 12.68 1.19
 -3 -5 -2 13.1 1.18
 3 5 2 11.92 1.07
 3 5 2 10.83 1.13
 3 -5 2 11.23 1.1
 3 5 2 11.49 1.16
 3 -5 2 10.85 1.11
 3 -5 2 12.72 1.25
 3 5 2 12.35 1.05
 3 5 2 10.95 0.97
 3 5 2 13.3 1.67
 -3 -5 -2 12.38 0.98
 -3 -5 -2 12.81 1
 3 -5 2 11.5 1.14
 3 -5 3 67.53 2.4
 3 -5 3 69.45 2.7
 3 -5 3 73.82 2.55
 3 5 3 74.72 2.54
 3 5 3 71.82 2.2
 3 -5 3 69.58 2.49
 3 -5 3 69.85 2.35
 -3 -5 -3 76.75 2.56
 3 5 3 70.68 2.46
 3 -5 3 73.76 2.45
 3 5 3 72.18 2.47
 3 -5 3 75.21 2.49
 3 -5 3 75 2.62
 3 -5 3 72.58 2.41
 3 5 3 72.04 3.02
 -3 -5 -3 67.83 2.16
 3 -5 3 70.8 2.49
 -3 -5 -3 69.96 2.19
 3 -5 4 570 10.27
 3 -5 4 547.5 10.71
 3 5 4 564.59 9.84
 3 -5 4 560.96 10.54
 3 5 4 568.83 10.4
 3 -5 4 579.27 10.17
 3 -5 4 568.06 10.58
 -3 -5 -4 582.06 10.62
 -3 5 -4 595.6 9.76
 3 -5 4 560.67 10.42
 3 5 4 562.52 10.44
 3 -5 4 552.95 10.41
 3 5 4 560.4 10.45
 3 -5 4 569.11 10.25
 3 -5 4 567 10.63
 3 5 4 552.64 11.08
 -3 -5 -4 566.79 9.98
 -3 -5 -4 549.65 9.91
 -3 -5 -4 567.27 9.98
 3 -5 4 573.23 10.54
 3 -5 5 592.18 10.82
 3 -5 5 609.07 11.37
 3 5 5 611 10.96
 3 -5 5 607.41 10.63
 3 -5 5 613.9 11.31
 3 -5 5 603.44 11.28
 -3 -5 -5 603.1 11.35
 -3 5 -5 621.85 10.42
 3 -5 5 604.08 11.19
 3 5 5 592.93 11.14
 3 -5 5 607.71 11.2
 3 5 5 597.51 11.16
 3 -5 5 615.36 10.96
 3 -5 5 605.65 11.35
 3 5 5 579.21 11.48
 3 5 5 579.01 10.23
 -3 -5 -5 603.61 10.6
 -3 -5 -5 589.8 10.56
 3 -5 5 616.3 11.29
 -3 -5 -5 613.75 10.62
 3 -5 6 8.83 1.34
 3 -5 6 6.86 1.21
 3 5 6 8.08 1.11
 3 -5 6 7.08 1.22
 -3 -5 -6 10.01 1.38
 -3 5 -6 8.25 0.82
 -3 5 -6 9.01 0.91
 3 -5 6 9.35 1.3
 3 5 6 7 1.21
 3 -5 6 7.32 1.25
 3 5 6 8.46 1.24
 3 -5 6 8.93 1.36
 3 -5 6 8.81 1.33
 3 5 6 6.94 0.82
 -3 -5 -6 7.8 0.94
 -3 5 -6 6.65 1.1
 -3 -5 -6 8.2 0.95
 -3 -5 -6 8.73 0.94
 3 -5 6 8.67 1.27
 3 -5 7 326.11 7.03
 3 5 7 324.14 6.71
 3 -5 7 316.4 7.24
 3 -5 7 319.39 7.25
 -3 -5 -7 327.16 7.54
 -3 5 -7 329.87 6.28
 -3 5 -7 338.15 6.41
 3 -5 7 330.5 7.36
 3 5 7 318.02 7.25
 3 5 7 330.71 7.84
 3 -5 7 328.65 7.34
 3 5 7 323.29 7.26
 3 -5 7 325.18 7.34
 3 -5 7 335.1 7.09
 3 5 7 311.75 6.33
 -3 5 -7 322.38 7.24
 -3 -5 -7 335.65 6.64
 -3 -5 -7 328.63 6.62
 -3 -5 -7 330.37 6.6
 3 -5 7 331.71 7.38
 3 -5 8 444.4 8.8
 3 5 8 433.19 8.49
 3 5 8 442.67 8.51
 3 -5 8 432.62 9.19
 3 -5 8 444.83 9.26
 3 -5 8 431.29 9.35
 3 5 8 434.17 9.32
 3 5 8 438.81 9.64
 3 -5 8 442.55 9.4
 3 5 8 431.9 9.3
 -3 -5 -8 444.15 9.62
 -3 5 -8 438.84 8.13
 -3 5 -8 441.48 8.23
 3 -5 8 455.79 9.07
 3 -5 8 424.6 9.22
 -3 5 -8 444.26 9.35
 -3 -5 -8 445.88 8.52
 -3 -5 -8 450.73 8.55
 -3 -5 -8 453.01 8.51
 3 -5 8 453.31 9.45
 3 -5 9 42.58 2.36
 3 -5 9 41.34 2.34
 3 -5 9 37.99 2.44
 3 5 9 37.07 2.43
 3 -5 9 38.04 2.43
 3 5 9 37.34 2.37
 3 5 9 39.42 2.43
 -3 -5 -9 33.48 2.43
 -3 5 -9 35.06 1.61
 -3 5 -9 36.24 1.72
 3 -5 9 41.31 2.4
 3 -5 9 41.85 2.37
 -3 5 -9 39.44 2.4
 -3 -5 -9 38.19 1.87
 -3 -5 -9 41.55 1.92
 -3 -5 -9 38.46 1.86
 3 -5 9 38.44 2.42
 3 -5 10 248.07 6.14
 3 -5 10 240.66 6.09
 3 -5 10 242.27 6.44
 3 5 10 232.68 6.37
 3 -5 10 245.11 6.48
 3 5 10 242.94 6.46
 -3 5 -10 229.18 5.18
 -3 -5 -10 234.69 6.45
 -3 5 -10 220.5 5.04
 3 -5 10 243.33 6.18
 -3 5 -10 222.56 6.21
 -3 -5 -10 240.66 5.43
 3 -5 10 241.67 6.39
 3 -5 11 72.45 3.06
 3 -5 11 74.43 3.07
 -3 5 -11 67.65 2.47
 -3 -5 -11 67.53 3.26
 3 -5 11 75.07 3.41
 3 5 11 66.89 3.27
 3 -5 11 69.56 3.31
 3 5 11 69.37 3.32
 3 -5 11 68.4 3.06
 3 -5 11 72.14 3.31
 -3 -5 -11 73.17 2.63
 -3 5 -11 70.46 3.15
 3 -5 12 21.18 1.84
 -3 -5 -12 23.34 1.53
 -3 5 -12 20.69 1.87
 3 -5 12 26.27 2.11
 -3 -5 -13 63.03 2.94
 -3 5 -13 57.08 2.33
 3 -5 13 71.09 3.13
 3 -5 13 69.72 3.09
 3 5 13 63.73 3.01
 3 5 13 65.48 3.03
 -3 -5 -13 65.18 2.43
 3 -5 13 69.97 2.77
 3 -5 13 68.11 2.75
 3 -5 13 72.56 3.14
 3 5 14 2.42 1.15
 3 -5 14 1.62 0.93
 3 -5 14 3.59 0.99
 -3 5 -14 1.51 0.85
 -3 -5 -14 3.31 1.11
 3 -5 14 2.34 1.12
 3 5 14 2 1.17
 3 -5 14 2.67 1.16
 3 5 14 2.06 1.18
 3 -5 14 3.62 1.09
 -3 -5 -14 2.4 0.82
 -3 5 -14 2.64 0.97
 3 -5 14 4.27 1.26
 -3 -5 -15 108.61 3.52
 -3 5 -15 102.82 3.07
 3 5 15 118.46 3.59
 3 5 15 119.83 3.6
 3 5 15 144.16 3.82
 -3 -5 -15 118.04 3.13
 -3 5 -15 101.53 3.31
 3 -5 15 130.44 3.78
 -3 5 -16 3.42 0.72
 -3 5 -16 3.16 0.78
 -3 -5 -16 3.64 0.9
 3 5 16 4.35 0.92
 3 5 16 3.31 0.87
 3 5 16 5.68 1.13
 3 -5 16 6.37 1.04
 -3 5 -16 3.14 0.79
 3 5 17 72.09 2.09
 3 -5 17 66.38 2.01
 -3 -6 17 97.92 2.68
 -3 -6 16 15.07 1.41
 -3 6 16 13.42 1.18
 -3 -6 16 12.85 1.39
 -3 6 16 13.31 1.21
 3 6 -16 18.49 1.2
 -3 -6 16 13.23 1.15
 -3 6 16 10.72 1.22
 -3 6 16 9.65 1.19
 -3 -6 15 43.14 2.34
 -3 6 15 44.44 2.06
 -3 -6 15 41.71 2.39
 3 6 -15 52.97 2.12
 -3 6 15 39.64 2.27
 -3 6 15 38.4 2.24
 -3 -6 15 47.17 2.02
 -3 6 15 41.8 2.11
 3 6 -15 49.18 2.23
 -3 -6 14 223.69 6.14
 -3 6 14 235.23 5.57
 -3 -6 14 223.17 6.17
 -3 6 14 221.32 6.12
 -3 6 14 229.68 6.19
 3 -6 -14 250.49 5.27
 -3 -6 14 233.98 5.47
 -3 6 14 230.4 5.83
 3 6 -14 255.28 6.17
 -3 -6 13 2.62 1.51
 -3 6 13 1.88 1.43
 -3 6 13 1.83 1.49
 -3 -6 13 3.73 1.12
 -3 6 13 2.59 1.27
 3 6 -13 3.73 1.45
 3 -6 -12 306.24 6.76
 -3 -6 12 276.07 7.5
 -3 -6 12 270.82 7.57
 3 6 -12 300.81 7.74
 3 -6 -11 57.63 2.65
 -3 -6 11 49.33 3.02
 -3 -6 11 50.49 3.11
 3 6 -11 48.44 3.09
 3 -6 -10 50.24 2.5
 3 6 -10 50.27 3.17
 -3 -6 10 54.15 3.02
 -3 -6 10 54.17 3.12
 3 -6 -10 52.02 2.64
 3 6 -10 54.46 2.26
 3 -6 -9 1.13 1.09
 3 -6 -9 1.32 1.1
 -3 -6 9 0.87 1.45
 3 6 -9 1.03 1.26
 -3 -6 9 0.62 1.35
 3 -6 -9 -0.06 1.17
 3 -6 -9 -0.51 0.88
 3 -6 -8 1.74 0.88
 -3 6 8 1.43 1.33
 -3 6 8 0.69 1.27
 3 -6 -8 1.72 1.05
 -3 -6 8 1.64 1.4
 3 6 -8 1.23 1.38
 -3 -6 8 1.13 1.21
 3 -6 -8 0.66 1.18
 3 -6 -8 1.07 1.04
 3 -6 -8 0.14 1.07
 3 -6 -7 335.68 7.09
 -3 6 7 336.49 7.67
 -3 6 7 350.6 7.77
 3 6 -7 328.11 8.27
 -3 -6 7 323.4 7.46
 -3 -6 7 329.27 7.58
 3 -6 -7 321.7 6.87
 3 -6 -7 328.12 7.55
 3 -6 -6 244.33 6.13
 3 -6 -6 256.77 5.53
 3 -6 -6 260.82 5.56
 3 -6 -6 248.18 5.83
 -3 6 6 260.27 6.16
 -3 6 6 263.18 6.17
 3 6 -6 254.17 6.95
 -3 -6 6 254.86 6.05
 -3 -6 6 254.89 6.14
 3 6 -6 247.05 5.54
 3 -6 -6 245.98 5.47
 3 -6 -5 293.13 6.52
 3 6 -5 292.1 5.9
 -3 6 5 314.13 6.57
 -3 6 5 300.63 6.51
 3 6 -5 292.55 6.63
 3 -6 -5 274.81 5.85
 -3 -6 5 296.09 6.54
 3 6 -5 299.25 7.66
 -3 -6 5 302.15 6.66
 3 6 -5 281.05 6.02
 3 -6 -5 294.03 6.23
 3 -6 -5 285.72 6.64
 3 -6 -4 137.76 4
 3 -6 -4 135.25 3.74
 3 6 -4 140.91 4.14
 3 -6 -4 139.74 3.53
 -3 -6 4 142.36 3.96
 -3 -6 4 143.49 4.01
 3 6 -4 138.57 3.51
 3 -6 -4 134.07 3.48
 3 -6 -4 144.05 4.03
 3 6 -4 140.59 3.53
 3 -6 -4 135.78 3.51
 3 -6 -3 183.92 4.73
 3 6 -3 188.53 4.29
 3 -6 -3 173.85 4.17
 3 -6 -3 180.07 4.18
 3 -6 -3 180.59 4.14
 3 6 -3 175.01 4.8
 3 -6 -3 173.6 4.19
 -3 -6 3 179.95 4.5
 -3 -6 3 180.36 4.58
 3 6 -3 181.26 4.12
 3 -6 -3 177.45 4.46
 3 -6 -3 186.13 4.63
 3 -6 -2 95.72 3.07
 3 -6 -2 97.57 3.05
 3 -6 -2 92.42 3.15
 3 -6 -2 92.79 2.78
 3 6 -2 95.44 2.88
 3 -6 -2 95.11 2.82
 3 6 -2 96.99 2.5
 3 6 -2 99.79 2.51
 3 6 -2 100.32 3.4
 3 6 -2 97 3.47
 3 6 -2 93.06 2.83
 3 -6 -2 95.82 2.85
 -3 -6 2 98.09 2.99
 -3 -6 2 95.92 3.03
 3 -6 -2 93.89 2.72
 3 -6 -1 160.21 3.91
 3 -6 -1 148.86 4.05
 3 -6 -1 147.36 4.08
 3 -6 -1 152.34 3.78
 3 -6 -1 151.14 3.79
 3 6 -1 145.43 3.33
 3 6 -1 144.99 3.32
 3 6 -1 142.87 4.3
 3 6 -1 142.34 4.19
 3 -6 -1 150.64 3.8
 3 6 -1 146.93 3.63
 3 -6 -1 148.16 3.62
 -3 -6 1 144.39 3.77
 -3 -6 1 154.46 3.9
 3 -6 -1 149.18 3.65
 3 -6 0 512.91 9.8
 3 -6 0 531.91 9.39
 -3 -6 0 504.88 9.32
 3 6 0 487.34 8.82
 3 6 0 483 8.81
 3 6 0 498.91 10.25
 3 6 0 487.29 9.7
 3 -6 0 513.83 9.74
 3 -6 0 518.78 9.44
 3 -6 0 507.86 9.42
 3 -6 0 516.76 9.48
 -3 -6 0 519.27 9.49
 -3 -6 0 517.3 9.48
 3 -6 0 503.34 9.25
 3 -6 1 255.83 5.41
 3 -6 1 253.88 5.98
 -3 -6 -1 279.85 5.72
 3 6 1 265.66 5.2
 3 6 1 265.99 5.19
 3 6 1 260.41 5.71
 3 -6 1 256.92 5.65
 3 -6 1 257.5 5.78
 3 -6 1 264.92 5.72
 -3 -6 -1 263.77 5.59
 3 -6 1 257.71 5.54
 3 6 1 259.07 5.08
 -3 -6 -1 263.72 5.59
 3 -6 1 258.38 5.71
 3 -6 1 252.08 5.38
 3 -6 2 1801.05 30.11
 3 -6 2 1840.33 29.19
 -3 -6 -2 1894.55 29.78
 3 -6 2 1841.8 29.81
 3 -6 2 1842.27 29.32
 3 -6 2 1816.36 29.69
 3 6 2 1832.23 29.31
 3 -6 2 1842.96 29.75
 3 -6 2 1836.08 29.75
 3 6 2 1813.58 28.91
 -3 -6 -2 1853.06 29.4
 -3 -6 -2 1856.51 29.46
 -3 -6 -2 1863.62 29.48
 3 -6 2 1843.86 29.61
 3 -6 3 79.48 3.04
 -3 -6 -3 81.6 2.84
 3 -6 3 79.6 2.59
 3 6 3 82.52 2.5
 3 -6 3 80.56 2.86
 3 6 3 80.67 2.47
 3 -6 3 84.35 2.72
 3 -6 3 80.61 2.81
 3 -6 3 84.42 2.87
 3 6 3 83.1 3.41
 -3 -6 -3 80.37 2.52
 -3 -6 -3 79.74 2.48
 -3 -6 -3 81.16 2.52
 3 -6 3 82.65 2.76
 3 -6 4 5.22 1.3
 -3 -6 -4 5.72 1.15
 3 -6 4 4.94 1.19
 3 -6 4 4.46 1.05
 3 6 4 4.61 1.02
 3 6 4 4.41 0.87
 3 -6 4 5.73 1.12
 3 -6 4 5.25 1.13
 3 6 4 5.97 1.12
 3 -6 4 6.06 0.97
 3 6 4 5.12 0.87
 3 6 4 3.77 1.3
 3 6 4 5.48 0.65
 -3 -6 -4 4.97 0.82
 -3 -6 -4 5.29 0.8
 -3 -6 -4 5.03 0.81
 3 -6 4 5.2 1.05
 3 -6 5 4.75 1.26
 3 -6 5 5.15 1.19
 3 -6 5 4.53 1.13
 3 -6 5 4.63 0.92
 3 6 5 4.23 1.02
 -3 -6 -5 4.94 1.21
 -3 6 -5 4.33 0.7
 -3 6 -5 5.07 0.8
 3 -6 5 4.54 1.22
 3 -6 5 5.47 1.15
 3 6 5 4.17 1.2
 3 6 5 3.62 0.64
 -3 -6 -5 4.39 0.82
 -3 6 -5 3.82 0.98
 -3 -6 -5 3.48 0.75
 -3 -6 -5 4.39 0.82
 3 -6 5 4.32 1.12
 3 -6 6 605.09 11.47
 3 6 6 586.08 10.98
 3 -6 6 598.31 11.52
 3 -6 6 588.17 11.5
 -3 6 -6 608.92 10.44
 -3 -6 -6 596.51 11.71
 -3 6 -6 600.3 10.54
 3 6 6 571.37 11.1
 3 6 6 578.14 11.11
 3 -6 6 607.6 11.02
 3 -6 6 591.39 11.56
 3 6 6 570.54 10.38
 -3 -6 -6 604.02 10.78
 3 -6 6 604.99 11.48
 -3 -6 -6 606.97 10.8
 3 -6 7 656.49 12.41
 3 6 7 668.02 12.01
 3 -6 7 662.32 12.68
 3 -6 7 656.44 12.68
 -3 -6 -7 660.1 12.98
 -3 6 -7 648.41 11.47
 -3 6 -7 666.43 11.62
 3 6 7 652.95 12.4
 3 6 7 648.89 12.39
 3 -6 7 646.61 12.72
 3 6 7 620.45 11.51
 -3 -6 -7 669.08 11.91
 -3 6 -7 670.84 12.63
 -3 -6 -7 681.84 11.95
 -3 -6 -7 681.2 11.88
 3 -6 7 693.85 12.8
 3 -6 8 67.7 2.78
 3 6 8 67.33 2.58
 3 6 8 67.24 2.56
 3 -6 8 66.64 2.98
 3 -6 8 68.92 3.01
 -3 -6 -8 70.3 3.27
 -3 6 -8 64.01 2.22
 -3 6 -8 68.65 2.34
 3 6 8 64.71 2.87
 3 6 8 67.2 3.31
 3 6 8 69.17 2.98
 3 -6 8 70.88 3.12
 3 6 8 61.95 2.27
 -3 -6 -8 66.98 2.49
 -3 6 -8 69.98 3.07
 -3 -6 -8 68.69 2.51
 -3 -6 -8 69 2.47
 3 -6 8 73.72 3.18
 3 -6 9 182.71 4.77
 3 -6 9 196.75 5.37
 3 -6 9 186.91 5.29
 3 6 9 178.71 5.58
 -3 -6 -9 185.95 5.63
 -3 6 -9 179.61 4.28
 -3 6 -9 183.46 4.4
 3 -6 9 190.86 5.4
 -3 6 -9 182.73 5.45
 -3 -6 -9 186.35 4.66
 -3 -6 -9 187.4 4.68
 -3 -6 -9 188.2 4.61
 3 -6 9 191.44 5.51
 3 -6 10 28.89 2.11
 3 -6 10 24.73 2
 3 6 10 21.15 2.1
 -3 -6 -10 22.72 2.12
 -3 6 -10 19 1.32
 -3 6 -10 21.9 1.44
 3 -6 10 25.37 2.04
 -3 -6 -10 27.11 1.63
 3 -6 10 24.97 2.16
 -3 6 -10 21.31 1.98
 -3 -6 -10 25.12 1.62
 -3 -6 -10 23.59 1.57
 3 -6 11 21.97 1.91
 -3 6 -11 20.48 1.9
 3 -6 11 24.31 2.12
 -3 6 -12 16.56 1.34
 -3 -6 -12 19.2 1.89
 3 -6 12 17.58 1.7
 3 -6 12 20.77 1.76
 3 -6 12 19.64 1.84
 -3 -6 -12 21.19 1.47
 -3 6 -12 14.09 1.7
 3 -6 12 21.27 1.99
 3 -6 13 326.34 6.85
 3 -6 13 328.18 6.88
 -3 6 -13 271.97 6.78
 -3 -6 -13 283.62 6.97
 -3 6 -13 272.93 6.07
 3 6 14 123.18 3.4
 -3 -6 -14 101.19 3.53
 -3 6 -14 100.23 3.01
 3 -6 14 119.22 3.47
 3 6 14 122.78 3.67
 3 -6 14 120 3.44
 3 -6 14 121.22 3.44
 -3 -6 -14 111.6 3.09
 -3 6 -14 97.43 3.37
 3 -6 14 123.85 3.81
 3 6 15 175.21 3.72
 3 -6 15 161.18 3.74
 3 -6 15 161.89 3.73
 -3 -6 -15 139.06 3.96
 -3 6 -15 129.72 3.45
 -3 -6 -15 153.14 3.59
 -3 6 -15 127.31 3.77
 3 -6 15 175.11 4.23
 3 6 15 173.23 4.13
 3 -6 15 164 3.79
 -3 -6 -16 71.46 2.39
 -3 6 -16 60.92 2.18
 -3 6 -16 64.17 2.14
 3 6 17 24.85 1.16
 3 -6 17 23.46 1.1
 -3 7 16 14.04 1
 -3 -7 16 15.32 1.29
 -3 -7 16 12.4 1.18
 -3 -7 16 14.28 1.08
 -3 7 15 74.39 2.81
 -3 7 15 72.48 2.77
 -3 -7 15 87.16 2.65
 3 7 -15 98.7 2.99
 -3 7 15 88.64 2.68
 -3 -7 15 85.86 3.09
 -3 -7 15 78.2 2.96
 3 -7 -15 91.4 2.33
 -3 -7 14 113.84 3.39
 3 7 -14 124.09 3.98
 3 7 -14 135.47 3.67
 -3 -7 14 114.16 3.97
 -3 -7 14 115.81 4.01
 -3 7 14 119.96 3.47
 -3 7 14 112.6 3.9
 -3 7 14 110.75 3.85
 3 -7 -14 128.22 3.31
 -3 -7 13 153.56 5.1
 -3 -7 13 166.53 5.24
 -3 7 13 173.26 4.5
 -3 7 13 163.52 5.24
 -3 7 13 164.19 5.21
 3 7 -13 175.16 5.25
 3 -7 -13 185.58 4.53
 3 7 -12 197.81 5.94
 -3 7 12 202.66 6.07
 -3 7 12 191.18 5.98
 -3 -7 11 0.55 1.45
 3 -7 -11 1.35 1.12
 3 7 -10 405.24 10.08
 -3 -7 10 414.01 9.75
 -3 -7 10 417.1 9.85
 -3 7 10 433.84 10.23
 -3 7 10 424.37 10.19
 3 7 -10 442.01 8.54
 3 -7 -10 438.47 9.27
 -3 -7 9 63.08 3.24
 3 7 -9 65.59 3.35
 -3 -7 9 65.27 3.31
 -3 7 9 71.18 3.57
 -3 7 9 71.76 3.53
 3 -7 -9 65.06 3.02
 3 -7 -9 63.71 2.56
 3 -7 -8 53.37 2.37
 -3 -7 8 56.87 2.95
 3 7 -8 53.06 3.12
 -3 -7 8 53.78 2.92
 -3 7 8 55.8 3.03
 -3 7 8 50.99 2.92
 3 7 -8 48.66 2.35
 3 -7 -8 59.07 2.85
 3 -7 -7 137.28 4.03
 -3 -7 7 141.01 4.46
 3 7 -7 140.61 5.07
 -3 -7 7 138.65 4.51
 -3 7 7 148.15 4.63
 -3 7 7 139.4 4.52
 3 7 -7 135.34 3.94
 3 -7 -7 136.03 4.41
 3 -7 -6 54.41 2.46
 -3 -7 6 57.22 2.67
 3 7 -6 53.35 3.12
 -3 -7 6 51.52 2.65
 -3 7 6 50.59 2.56
 -3 7 6 48.03 2.48
 -3 -7 6 54.29 2.68
 3 7 -6 55.1 2.29
 3 -7 -6 55.02 2.71
 3 -7 -5 728.94 13.49
 3 7 -5 716.82 12.68
 -3 7 5 756.53 13.46
 -3 7 5 744.2 13.45
 -3 -7 5 713.58 13.55
 -3 -7 5 720.9 13.64
 3 7 -5 726.35 12.98
 3 -7 -5 733.49 13.67
 3 -7 -5 714.83 13
 3 -7 -4 1022.87 17.78
 3 -7 -4 1014.18 17.38
 3 7 -4 998.02 17.89
 3 -7 -4 974.77 16.85
 -3 -7 4 1043.16 17.79
 -3 -7 4 1027.84 17.83
 3 7 -4 1011.18 17.15
 3 -7 -4 996.83 16.86
 3 -7 -4 1004.99 17.79
 3 -7 -4 997.72 16.89
 3 7 -4 1035.17 17.1
 3 -7 -3 24.11 1.75
 3 -7 -3 25.09 1.72
 3 7 -3 24.95 1.9
 3 -7 -3 25.52 1.5
 -3 -7 3 25.59 1.75
 3 7 -3 23.5 1.4
 -3 -7 3 25.24 1.77
 3 7 -3 27.05 1.49
 3 -7 -3 23.02 1.39
 3 -7 -3 24.4 1.78
 3 7 -3 24.4 1.54
 3 -7 -3 24.3 1.44
 3 -7 -2 0.85 0.97
 3 -7 -2 1.61 1.07
 3 -7 -2 0.8 0.78
 3 -7 -2 0.96 0.81
 3 -7 -2 1.16 1.06
 3 7 -2 0.79 0.59
 3 7 -2 1.02 1.24
 3 7 -2 1.05 0.61
 3 7 -2 1.49 0.95
 3 -7 -2 0.56 0.85
 -3 -7 2 1.08 0.96
 3 7 -2 2.04 1.19
 3 7 -2 1.26 0.7
 3 7 -2 2.11 0.7
 -3 -7 2 0.89 0.94
 3 -7 -2 0.33 0.72
 3 -7 -1 30.13 1.73
 3 -7 -1 30.68 1.91
 3 -7 -1 32.58 1.69
 3 -7 -1 31.64 1.95
 3 -7 -1 32.13 1.69
 3 7 -1 31.43 1.43
 3 7 -1 28.36 1.38
 3 7 -1 27.64 2.07
 3 7 -1 28.48 1.97
 3 -7 -1 30.43 1.69
 3 7 -1 31.96 1.65
 3 -7 -1 30.5 1.53
 -3 -7 1 31.73 1.79
 -3 -7 1 31.57 1.78
 3 7 -1 31.94 1.48
 -3 -7 1 34.37 1.87
 3 -7 -1 32.37 1.59
 -3 -7 1 33.85 1.84
 3 -7 0 69.65 2.46
 3 -7 0 70.76 2.82
 3 7 0 72.05 2.24
 3 7 0 75.97 2.28
 3 7 0 69.56 2.76
 3 -7 0 68.13 2.5
 3 -7 0 70.62 2.75
 3 -7 0 68.65 2.5
 3 -7 0 70.92 2.58
 3 7 0 69.06 2.2
 -3 -7 0 69.73 2.58
 -3 -7 0 72.3 2.62
 3 -7 0 69.88 2.37
 3 -7 1 558.86 11.19
 3 -7 1 597.42 10.52
 3 -7 1 584.24 11.04
 3 -7 1 593.63 10.84
 3 -7 1 583.47 10.82
 -3 -7 -1 588.38 10.89
 3 7 1 563.83 10.29
 3 7 1 576.07 10.3
 3 -7 1 583.7 10.86
 3 7 1 576.07 10.2
 -3 -7 -1 594.07 10.79
 3 -7 1 582.87 10.58
 -3 -7 -1 596.46 10.79
 3 -7 2 721.28 13.73
 3 -7 2 762.05 12.78
 3 -7 2 754.51 13.42
 3 -7 2 750.81 13.39
 3 -7 2 754.75 13.41
 -3 -7 -2 755.05 13.47
 3 7 2 732.3 12.81
 3 7 2 724.6 12.79
 3 -7 2 739.84 13.41
 3 7 2 719.27 12.48
 3 7 2 739.28 12.64
 -3 -7 -2 748.29 13.1
 -3 -7 -2 759.43 13.18
 -3 -7 -2 765.21 13.2
 3 -7 2 734.17 13.09
 3 -7 3 345.25 7.74
 3 7 3 348.12 6.93
 -3 -7 -3 376.58 7.65
 3 7 3 339.62 6.89
 -3 7 -3 364.65 6.69
 3 -7 3 343.92 7.44
 3 -7 3 345.86 6.88
 3 7 3 357.72 6.94
 3 7 3 349.37 6.87
 3 -7 3 341.74 7.2
 3 -7 3 351.68 7.44
 3 -7 3 343.77 7.41
 3 7 3 371.25 8.51
 3 7 3 335.51 6.49
 -3 -7 -3 344.68 7.04
 -3 -7 -3 343.78 7.02
 -3 -7 -3 353.71 7.08
 3 -7 3 344.32 7.17
 3 -7 4 225.79 5.9
 -3 7 -4 245.78 4.97
 -3 -7 -4 245.55 5.93
 3 7 4 234.57 5.04
 3 -7 4 235.58 5.78
 3 7 4 234.43 5.02
 3 -7 4 236 5.74
 3 -7 4 235.93 5.75
 3 -7 4 239.53 5.39
 3 7 4 221.12 6.23
 3 7 4 231.24 4.82
 -3 -7 -4 238.17 5.29
 -3 -7 -4 238.97 5.27
 -3 -7 -4 241.82 5.3
 3 -7 4 241.27 5.57
 3 -7 5 82.12 3.27
 -3 7 -5 90.68 2.55
 -3 -7 -5 93.92 3.41
 -3 7 -5 91.6 2.65
 3 -7 5 86.31 3.27
 3 7 5 83.84 2.98
 3 -7 5 87.93 3.24
 3 -7 5 83 2.74
 3 -7 5 85.02 3.2
 3 7 5 81.84 3.43
 3 7 5 82.35 2.44
 -3 -7 -5 85.34 2.75
 -3 7 -5 78.75 3.09
 -3 -7 -5 84.11 2.71
 -3 -7 -5 83.26 2.73
 3 -7 5 89.21 3.11
 3 -7 6 31.66 2.15
 -3 7 -6 29.68 1.5
 -3 -7 -6 30.91 2.18
 -3 7 -6 31.91 1.61
 3 -7 6 33.64 2.21
 3 7 6 30.2 1.86
 3 -7 6 33.41 2.15
 3 -7 6 31.46 2.09
 3 7 6 30.88 1.51
 -3 -7 -6 32.67 1.73
 -3 7 -6 27.83 2.04
 -3 -7 -6 32.66 1.72
 3 -7 6 32.73 2.04
 3 -7 7 5.86 1.42
 3 -7 7 5.19 1.36
 3 7 7 5.78 1.19
 3 -7 7 5.65 1.39
 -3 -7 -7 5.78 1.48
 -3 7 -7 4.55 0.86
 -3 7 -7 5.95 0.97
 3 -7 7 4.94 1.46
 3 7 7 5.38 0.89
 -3 7 -7 3.46 1.21
 -3 -7 -7 5.23 1.01
 -3 7 -7 3.68 1.27
 -3 -7 -7 5.04 0.99
 -3 -7 -7 5.55 0.97
 3 -7 7 5.65 1.38
 3 -7 8 414.04 8.74
 3 7 8 416.78 8.35
 3 -7 8 412.8 9.11
 3 -7 8 409.16 9.09
 -3 -7 -8 424.01 9.56
 -3 7 -8 407.9 7.92
 -3 7 -8 408.13 8.01
 3 7 8 428.76 9.76
 3 -7 8 401.51 9.13
 3 7 8 389.52 7.95
 -3 7 -8 406 9.14
 -3 -7 -8 433.32 8.41
 -3 7 -8 413.3 9.59
 -3 -7 -8 430.38 8.4
 -3 -7 -8 427.21 8.33
 3 -7 8 429.39 9.2
 3 -7 9 42.1 2.23
 3 7 9 39.34 2.01
 -3 -7 -9 41.43 2.68
 -3 7 -9 39.09 1.79
 -3 7 -9 39.43 1.86
 3 7 9 36 2.6
 3 -7 9 42.28 2.52
 3 -7 9 44.78 2.56
 -3 -7 -9 43.79 2.04
 3 -7 9 43.96 2.6
 3 -7 9 42.8 2.58
 -3 7 -9 40.42 2.53
 -3 7 -9 41.71 2.73
 -3 -7 -9 43.3 2.08
 -3 -7 -9 44.9 2.09
 -3 -7 -10 506.69 9.61
 3 -7 10 513.35 10.67
 -3 7 -10 463.52 10.52
 -3 -7 -10 485.35 9.65
 -3 -7 -10 492.71 9.67
 3 -7 10 522.97 10.64
 3 -7 11 72.08 3.12
 -3 7 -11 60.23 2.3
 -3 -7 -11 66.61 3.18
 -3 7 -11 62.05 3.05
 3 -7 11 68.2 3.15
 3 -7 11 72.4 3.05
 3 -7 11 71.99 3.07
 3 -7 12 1.59 1.09
 3 -7 12 1.11 1.04
 -3 7 -12 0.07 1.12
 -3 -7 -12 2.23 1.22
 -3 7 -12 0.75 0.74
 3 7 13 4.07 1.21
 -3 -7 -13 2.56 1.08
 -3 7 -13 1.21 0.76
 3 7 13 3.69 1.24
 3 -7 13 3.69 1.17
 3 -7 13 3.12 1.05
 3 -7 13 3.05 1.06
 -3 -7 -13 3.01 0.81
 -3 7 -13 3.83 1.07
 -3 7 -13 2.07 1.1
 3 -7 13 3.46 1.19
 3 7 14 40.16 1.88
 -3 -7 -14 28.23 1.82
 -3 7 -14 25.68 1.43
 3 -7 14 34.35 1.82
 3 7 14 38.66 1.98
 3 -7 14 37.58 1.82
 3 -7 14 35.81 1.81
 -3 -7 -14 34.1 1.55
 -3 7 -14 26.75 1.79
 -3 7 -14 26.03 1.66
 3 -7 14 37.65 1.95
 3 7 15 21.84 1.31
 3 -7 15 20.76 1.22
 3 -7 15 21.44 1.24
 -3 -7 -15 17.82 1.34
 -3 7 -15 13.74 1
 3 7 15 22.64 1.42
 3 -7 15 20.92 1.26
 -3 7 -15 15.2 1.21
 -3 7 -15 13.5 1.1
 3 -7 15 20.64 1.37
 -3 -7 -15 18.11 1.08
 3 -7 16 9.35 0.87
 3 7 16 10.47 0.93
 -3 -8 16 1.07 0.65
 3 8 -16 2.16 0.6
 -3 -8 15 1.38 0.67
 3 8 -15 -0.4 0.76
 3 8 -15 0.8 0.77
 -3 -8 15 0.53 0.89
 -3 8 15 0.49 0.65
 -3 -8 15 1.21 0.86
 3 -8 -15 0.11 0.52
 -3 8 14 0.18 0.93
 -3 8 14 -0.13 0.96
 -3 -8 14 0.82 0.79
 3 8 -14 0.38 0.95
 3 8 -14 1.05 0.93
 -3 -8 14 0.05 1.08
 -3 8 14 0.41 0.83
 -3 -8 14 1.31 1.05
 3 -8 -14 1 0.73
 3 8 -13 71.27 3.08
 -3 8 13 61.4 2.93
 -3 8 13 55.21 2.82
 -3 -8 13 57.49 2.91
 -3 8 13 60.58 2.37
 -3 -8 13 56.92 2.89
 3 -8 -13 66.53 2.44
 3 8 -12 148.72 4.88
 -3 8 12 138.07 4.79
 -3 8 12 144.53 4.83
 -3 -8 12 141.05 4.84
 3 -8 -12 150.77 4.17
 3 8 -11 2.85 0.96
 -3 8 11 2.51 1.48
 3 8 -11 4.32 1.61
 -3 -8 11 2.37 1.51
 -3 8 11 4.2 1.6
 -3 -8 11 1.94 1.48
 3 -8 -11 3.62 1.23
 -3 -8 10 0.3 1.41
 3 -8 -10 1.08 1.07
 -3 -8 10 0.47 1.36
 3 8 -10 0.69 0.96
 -3 -8 9 27.32 2.35
 -3 8 9 29.95 2.43
 -3 8 9 30.71 2.48
 -3 -8 9 27.6 2.36
 3 -8 -9 26.14 2.05
 3 -8 -8 38.43 2.08
 3 8 -8 42.08 2.87
 -3 -8 8 37.44 2.58
 -3 8 8 39.1 2.7
 -3 8 8 42.36 2.7
 -3 -8 8 34.91 2.48
 3 8 -8 41.59 2.18
 3 -8 -8 41.39 2.5
 3 -8 -7 147.34 4.32
 3 8 -7 147.19 5.34
 -3 -8 7 154.08 4.87
 -3 8 7 154.49 4.84
 -3 -8 7 144.56 4.77
 3 8 -7 145.01 4.23
 3 -8 -7 141.75 4.63
 3 -8 -6 122.4 3.92
 3 8 -6 118.82 4.84
 -3 -8 6 118.59 4.14
 -3 8 6 121.52 4.07
 -3 8 6 125.2 4.1
 -3 -8 6 118.74 4.17
 3 8 -6 123.52 3.73
 3 -8 -6 126.06 4.22
 3 -8 -5 162.29 4.74
 3 8 -5 162.41 4.14
 -3 -8 5 166.46 4.9
 -3 8 5 176.63 4.78
 -3 8 5 173.86 4.75
 3 8 -5 163.2 4.35
 -3 -8 5 170.64 4.94
 3 8 -5 169.16 4.44
 3 -8 -5 163.05 4.39
 3 -8 -5 170.2 4.94
 3 -8 -4 1.09 1.06
 3 -8 -4 0.39 1.2
 -3 -8 4 1.3 1.12
 3 8 -4 0.06 1.19
 3 8 -4 0.62 0.81
 3 8 -4 0.37 0.75
 -3 -8 4 -0.23 1.08
 3 8 -4 0.2 0.88
 3 -8 -4 1.16 1.15
 3 -8 -3 99.55 3.39
 3 -8 -3 100.52 3.35
 3 8 -3 90.49 3.52
 -3 -8 3 97.02 3.42
 3 8 -3 91.84 2.93
 -3 -8 3 95.26 3.41
 3 8 -3 98.52 3.08
 3 -8 -3 93.96 3.48
 3 8 -3 97.29 3.12
 3 -8 -2 140.94 4.13
 3 -8 -2 138.44 3.99
 3 -8 -2 135.27 3.63
 3 -8 -2 127.77 4.16
 3 -8 -2 133.16 3.64
 3 8 -2 136.86 3.48
 3 8 -2 138.84 3.51
 3 8 -2 138.34 4.46
 3 8 -2 134.47 4.45
 3 8 -2 136.11 3.67
 3 -8 -2 138.53 3.71
 -3 -8 2 140.53 4.12
 -3 -8 2 137.53 4.13
 3 8 -2 135.39 3.6
 -3 -8 2 139.73 4.16
 -3 -8 2 137.33 4.13
 3 -8 -1 206.17 4.93
 3 -8 -1 189.51 5.14
 3 -8 -1 195.15 4.74
 3 -8 -1 191.13 5.24
 3 -8 -1 198.1 4.77
 3 8 -1 201.57 4.52
 3 8 -1 199.04 4.5
 3 8 -1 192.86 5.56
 3 8 -1 184.43 5.23
 3 -8 -1 193.44 4.76
[truncated: 377,132 more chars]
